# Supplementary material for: Genome-wide analysis of DNA methylation in obese, lean, and miniature pig breeds
Source: Sci Rep. 2016 Jul 22;6:30160. doi: 10.1038/srep30160 (PMC4957084; doi:10.1038/srep30160)
Supplement: Supplementary Table S1 [file srep30160-s2.xls]

chr	start	end	length	summit	tags	#NAME?	fold_enrichment
GL892121.1	12	272	261	178	12	51.48	9.52
GL892134.1	23	257	235	107	16	88.18	13.75
GL892149.1	68	338	271	127	26	168.44	15.87
GL892158.1	175	514	340	122	28	162.89	25.39
GL892160.1	58	227	170	86	21	157.51	22.22
GL892163.1	1	156	185	115	14	85.14	13.75
GL892166.1	83	280	198	75	16	99.23	14.81
GL892178.1	87	357	271	189	15	71.45	10.58
GL892192.1	17	220	204	81	12	62.98	11.64
GL892194.1	1	122	164	83	11	61.15	11.64
GL892196.1	1	185	229	103	11	50.17	7.41
GL892203.1	81	268	188	81	15	93.29	14.81
GL892207.1	405	561	157	79	15	116.04	15.87
GL892209.1	1	259	275	153	22	129.19	19.04
GL892218.1	1	571	605	83	40	183.13	17.99
GL892223.1	762	927	166	84	13	78.32	13.75
GL892229.1	478	883	406	260	23	82.27	8.03
GL892233.1	178	751	574	342	48	156.05	11.48
GL892234.1	328	841	514	193	55	315.05	12.96
GL892238.1	1197	1455	259	84	29	203.95	21.16
GL892248.2	14200	14428	229	152	15	81.35	8.46
GL892249.1	14838	15052	215	137	19	121.57	16.93
GL892251.1	6096	6287	192	123	14	64.63	9.87
GL892251.1	8088	8286	199	122	14	61.3	8.87
GL892252.1	162	655	494	269	70	224	14.38
GL892256.1	8492	9114	623	333	65	323.45	15.52
GL892258.1	6718	7068	351	224	30	177.66	26.45
GL892259.2	7421	7609	189	69	18	59.14	7.29
GL892259.2	8397	8623	227	110	43	223.8	16.68
GL892259.2	9429	9646	218	118	35	172.52	14.27
GL892259.2	13944	14392	449	234	36	115.29	17.24
GL892259.2	14662	14966	305	126	21	65.07	9.85
GL892259.2	21029	21200	172	87	35	326.25	34.5
GL892259.2	27071	27440	370	110	54	290.81	20.27
GL892259.2	30380	30735	356	161	16	55.7	8.43
GL892259.2	36217	36521	305	223	15	64.7	13.75
GL892260.2	11564	11833	270	136	92	716.85	35.41
GL892260.2	14201	14336	136	69	16	136.35	16.93
GL892260.2	21795	22063	269	141	39	255.96	24.29
GL892260.2	24506	24811	306	128	42	134.44	11.9
GL892260.2	26525	26893	369	103	106	519.66	14.11
GL892260.2	27379	27604	226	106	27	75.82	7.15
GL892260.2	41971	42279	309	87	25	93.49	9.77
GL892260.2	43598	43950	353	219	28	105.4	14.68
GL892260.2	57942	58252	311	235	29	182.43	28.57
GL892260.2	68051	68318	268	111	12	50.28	8.46
GL892261.1	3030	3314	285	194	21	82.23	13.48
GL892261.1	4575	4925	351	109	37	211.54	20.12
GL892261.1	8018	8201	184	101	16	104.04	15.87
GL892265.1	3463	3831	369	278	30	110.9	9.88
GL892265.1	7729	8412	684	201	51	104.44	13.38
GL892265.1	8647	8998	352	132	26	65.99	7.08
GL892265.1	20819	21099	281	179	21	118.4	14.81
GL892265.1	24786	25013	228	134	17	67.28	6.53
GL892265.1	28743	28972	230	76	15	81.09	14.81
GL892269.1	34997	35245	249	84	13	60.93	8.46
GL892269.1	38904	39131	228	108	12	57.72	9.52
GL892269.1	43809	44228	420	230	26	81.71	13.54
GL892269.1	45025	45212	188	88	24	136.81	16.36
GL892270.2	6057	6324	268	158	22	125.25	13.8
GL892270.2	9002	9262	261	99	16	63.9	8.7
GL892270.2	9280	9605	326	117	17	52	10.43
GL892270.2	13076	13332	257	88	31	198.7	23.83
GL892270.2	23854	24243	390	213	32	161.88	16.05
GL892270.2	26895	27089	195	110	17	54.61	6.8
GL892270.2	27851	28188	338	195	59	306.46	23.21
GL892270.2	32881	33095	215	131	19	101.63	14.66
GL892270.2	53988	54739	752	328	67	193.87	13.42
GL892270.2	57545	57726	182	83	12	59.53	9.66
GL892270.2	59585	59771	187	76	23	138.47	14.41
GL892270.2	62211	62445	235	135	20	114.19	14.98
GL892272.1	1223	1512	290	177	17	82.74	12.7
GL892274.1	6659	6789	131	66	12	97.14	11.05
GL892274.1	7796	8206	411	211	22	86.5	16.19
GL892275.2	22994	23369	376	231	24	104.03	10.84
GL892276.1	16261	16522	262	143	63	573.19	44.59
GL892276.1	30945	31258	314	93	61	310.52	16.28
GL892276.1	33261	33601	341	218	44	171.88	16.85
GL892276.1	43149	43386	238	115	80	633.08	33.22
GL892276.1	47335	47540	206	126	16	87.71	14.81
GL892276.1	47624	47756	133	67	11	78.32	11.64
GL892276.1	58585	58752	168	85	12	60.58	10.53
GL892276.1	60524	60851	328	112	22	100.85	14.5
GL892277.2	9053	9335	283	198	17	84.35	14.81
GL892277.2	15684	15998	315	229	31	168.37	14.04
GL892277.2	19793	20073	281	81	15	69.36	9.52
GL892277.2	25622	25788	167	84	23	190.65	24.33
GL892277.2	34881	35032	152	77	23	213.61	24.33
GL892277.2	35665	35959	295	208	17	81.62	14.81
GL892277.2	42375	42657	283	162	59	470.51	40.57
GL892277.2	54141	54406	266	109	62	479.44	37.67
GL892277.2	66092	66555	464	252	28	121.5	11.64
GL892277.2	73759	74016	258	94	15	67.26	10.3
GL892277.2	74082	74223	142	72	19	154.21	17.22
GL892277.2	76488	76797	310	220	20	102.01	16.93
GL892277.2	79225	79558	334	102	35	176.21	22.47
GL892277.2	79694	79942	249	172	23	73.14	8.54
GL892277.2	81674	82036	363	232	50	248.09	21.27
GL892277.2	90664	90850	187	103	14	71.98	12.81
GL892277.2	91050	91473	424	100	22	86.77	7.88
GL892287.1	47	378	332	156	24	70.78	10.26
GL892287.1	1945	2258	314	194	42	135.01	11.24
GL892287.1	7127	8106	980	433	148	116.74	9.16
GL892287.1	8467	9003	537	144	86	55.76	5.22
GL892287.1	10722	11109	388	193	86	198.39	9.06
GL892288.1	1387	1685	299	86	17	80.74	13.75
GL892289.2	15637	15934	298	178	34	238.37	24.33
GL892291.2	4852	5166	315	205	18	75.54	12.89
GL892291.2	5290	5636	347	254	34	189.46	20.26
GL892291.2	13721	13926	206	79	14	79.03	11.64
GL892292.1	1805	2896	1092	974	285	686.39	9.34
GL892292.1	8336	8633	298	122	35	103.27	9.83
GL892292.1	11968	12433	466	129	70	146.43	9.36
GL892292.1	15327	15792	466	382	44	61.7	4.41
GL892292.1	18797	18991	195	81	23	87.88	8.87
GL892292.1	22425	23073	649	389	58	155.35	8.29
GL892292.1	28354	28730	377	241	62	151.44	9.74
GL892292.1	29078	29287	210	123	32	71.42	5.98
GL892295.2	21	203	183	84	30	245.82	29.62
GL892295.2	8582	8744	163	82	13	87.35	13.75
GL892295.2	18574	18819	246	173	23	148.7	22.22
GL892295.2	23821	24121	301	84	23	126.9	22.47
GL892295.2	35356	35529	174	88	18	126.09	19.04
GL892295.2	43462	43605	144	73	11	78.32	11.64
GL892295.2	58233	58374	142	72	17	157.51	17.99
GL892295.2	61798	62049	252	91	18	100.62	16.93
GL892295.2	69445	69667	223	136	13	66.53	10.58
GL892295.2	73414	73559	146	74	24	249.21	25.39
GL892297.1	4858	5173	316	108	30	66.7	8.59
GL892297.1	5354	5572	219	130	28	82.86	6.59
GL892299.2	14562	14974	413	337	34	165.07	13.59
GL892299.2	15640	15938	299	81	16	59.36	12.58
GL892302.2	39	616	578	419	75	360.09	15.48
GL892302.2	2927	3220	294	147	38	232.44	23.53
GL892302.2	7618	8092	475	78	42	141.88	11.34
GL892302.2	11384	12150	767	686	87	262.83	15.51
GL892302.2	14543	14857	315	158	42	121.52	7.76
GL892302.2	16113	16308	196	111	32	103.6	8.07
GL892302.2	16528	16925	398	190	74	257.7	14.26
GL892302.2	19504	19841	338	123	82	416.94	15.62
GL892302.2	29674	30057	384	137	38	67.18	4.59
GL892307.1	1647	1958	312	183	22	84.2	9.83
GL892311.1	742	1046	305	207	23	112.19	14.92
GL892311.1	3792	4059	268	137	42	220.16	18.19
GL892311.1	10355	10536	182	74	11	60.16	10.58
GL892314.2	21439	22058	620	223	49	212.58	16.77
GL892316.1	758	1289	532	401	44	111.34	8.54
GL892316.1	1523	2058	536	204	39	57.58	7.02
GL892316.1	4524	5661	1138	400	184	289.73	8.76
GL892316.1	9350	9843	494	172	91	387.91	14.49
GL892316.1	13256	13636	381	83	22	66.05	6.77
GL892316.1	22227	23095	869	400	158	376.92	13.67
GL892316.1	27603	28000	398	305	56	64.92	4.54
GL892316.1	28135	28645	511	321	134	388.79	11.27
GL892316.1	38757	39016	260	118	28	50.67	6.24
GL892319.2	1719	2138	420	247	52	199.75	18.88
GL892319.2	4578	4835	258	100	14	54.33	7.55
GL892325.1	1426	1638	213	98	26	114.49	9.77
GL892325.1	2619	2974	356	114	66	368.79	26.87
GL892325.1	8153	8804	652	470	97	144.88	7.86
GL892325.1	9136	9422	287	104	48	98.3	6.97
GL892325.1	17522	18004	483	302	95	459.63	24.41
GL892325.1	19876	20026	151	76	22	72.44	6.51
GL892325.1	20557	20833	277	80	27	113.85	14.04
GL892325.1	27053	27622	570	163	54	64.91	7.18
GL892325.1	28032	28278	247	95	32	75.74	6.56
GL892325.1	29183	29659	477	220	88	184.03	11.79
GL892325.1	30513	31060	548	355	56	78.01	5.27
GL892328.1	405	620	216	133	18	111.78	14.81
GL892328.1	8354	8617	264	182	13	58.01	11.64
GL892328.1	20258	20424	167	84	27	120.35	10.83
GL892328.1	21132	21778	647	178	73	202.38	12.15
GL892329.2	73572	73772	201	77	14	80.42	12.7
GL892332.2	181475	182035	561	208	58	291.91	23.41
GL892332.2	185791	185976	186	99	14	76.07	11.78
GL892332.2	187234	187557	324	220	22	78.34	10.83
GL892332.2	191538	191877	340	236	31	140.22	12.48
GL892332.2	193700	193920	221	126	18	81.15	9.13
GL892332.2	202366	202597	232	168	16	80.25	12.89
GL892332.2	205328	205609	282	120	22	107.01	15.09
GL892332.2	206993	207380	388	180	21	69.2	7.8
GL892332.2	212032	212512	481	374	55	191.83	11.5
GL892332.2	214195	214475	281	112	22	61.35	8.9
GL892332.2	217104	217344	241	103	26	148.97	14.04
GL892332.2	222925	223167	243	85	19	84.64	12.4
GL892332.2	228590	228887	298	185	46	165.38	14.29
GL892332.2	230707	230948	242	86	66	321.76	17.97
GL892332.2	233281	233572	292	190	23	79.02	10.78
GL892332.2	238630	239006	377	117	21	54.05	5.5
GL892332.2	239293	239709	417	301	37	109.24	9.83
GL892332.2	241796	242136	341	131	28	84.47	7.95
GL892332.2	246708	247006	299	207	50	214.12	16.48
GL892332.2	248098	248778	681	451	58	125.99	12.3
GL892332.2	251961	252423	463	126	38	67.55	6.24
GL892332.2	252879	253303	425	305	77	316.02	11.58
GL892332.2	255655	256077	423	120	46	239.9	16.93
GL892332.2	260828	261340	513	350	39	130.48	12.35
GL892332.2	267211	267416	206	113	20	92.04	11.11
GL892332.2	269555	269896	342	245	33	100.35	10.13
GL892332.2	270634	270795	162	82	17	57.85	6.73
GL892332.2	272705	273028	324	198	27	76.65	6.41
GL892332.2	276429	276709	281	84	19	101.19	17.99
GL892332.2	280127	280404	278	132	51	368.88	30.64
GL892332.2	292741	293107	367	215	66	301.28	11.93
GL892332.2	295191	295393	203	84	35	98.84	7.02
GL892332.2	296740	297225	486	229	84	220.63	16.78
GL892332.2	298810	299195	386	156	45	80.56	7.74
GL892332.2	299351	299645	295	115	56	213.71	14.27
GL892332.2	303545	303947	403	250	122	531.54	20.37
GL892332.2	304776	305049	274	135	73	226.64	11.62
GL892332.2	308818	309151	334	182	60	177.06	7.26
GL892332.2	309282	309598	317	189	39	78.05	7.84
GL892332.2	309684	309997	314	174	28	53.16	6.77
GL892332.2	312354	312514	161	81	12	52.03	7.57
GL892332.2	313686	313921	236	154	18	81.99	12.91
GL892332.2	322547	322763	217	99	31	210.76	21.36
GL892332.2	326248	326484	237	77	23	115.87	12.09
GL892332.2	333858	334104	247	161	18	102.06	16.93
GL892332.2	336410	336760	351	178	18	77.58	11.64
GL892332.2	340107	340343	237	158	25	172.34	23.28
GL892333.1	249	627	379	154	110	589.79	25.81
GL892333.1	2328	2788	461	234	55	85.08	5.69
GL892333.1	3396	3614	219	138	27	105.62	10.64
GL892333.1	6008	6435	428	270	64	192.75	10.42
GL892333.1	8521	9045	525	163	64	110.39	9.12
GL892333.1	9559	9971	413	273	55	81.78	7.37
GL892333.1	11404	11966	563	166	94	181.01	8.64
GL892333.1	13334	13756	423	173	70	131.3	7.7
GL892333.1	14107	14308	202	117	37	105.22	7.46
GL892333.1	22693	22984	292	91	37	225.9	19.24
GL892333.1	29834	30701	868	399	175	536.87	12.27
GL892333.1	34053	34262	210	81	32	178.9	15.97
GL892333.1	36425	36580	156	79	21	93.01	8.61
GL892333.1	37515	37776	262	138	32	96.49	8.64
GL892333.1	39310	39680	371	215	40	74.77	9.98
GL892333.1	41823	42056	234	88	46	143.07	9.91
GL892333.1	43804	44495	692	449	97	162.92	12.04
GL892333.1	45239	45666	428	270	46	74.02	7.63
GL892333.1	49274	49525	252	123	54	355.6	24.61
GL892334.1	515	699	185	80	16	103.68	15.87
GL892334.1	4772	5131	360	217	41	110.26	11.24
GL892334.1	7048	7785	738	417	109	242.37	11.04
GL892334.1	10828	11337	510	269	49	99.25	11.99
GL892334.1	14421	14899	479	235	43	100.19	9.69
GL892334.1	17409	17778	370	116	49	220.83	21.07
GL892334.1	19485	19671	187	118	17	58.54	7.43
GL892334.1	20186	20455	270	203	16	57.98	6.65
GL892336.1	1209	1714	506	182	94	290.58	13.08
GL892336.1	2827	3088	262	92	64	218.23	9.93
GL892336.1	5020	5575	556	114	54	60.72	5.57
GL892336.1	6667	7221	555	359	55	55	5.93
GL892336.1	8382	8792	411	243	48	65.79	5.97
GL892336.1	11363	11630	268	112	36	67.03	5.86
GL892336.1	11634	12054	421	86	62	119.3	7.65
GL892336.1	14202	14797	596	291	118	255.15	12.13
GL892336.1	17297	17552	256	100	46	65.43	6
GL892336.1	19765	20198	434	253	89	274.37	11.78
GL892336.1	23051	23247	197	111	53	247	13.23
GL892336.1	24772	25093	322	152	49	56.62	4.98
GL892336.1	26043	26479	437	129	55	56.2	5.23
GL892336.1	29886	30229	344	169	43	88.44	5.08
GL892336.1	30678	31231	554	355	50	61.64	4.22
GL892336.1	33452	34960	1509	869	249	258.06	5.92
GL892336.1	37466	38435	970	509	178	336.94	8.92
GL892336.1	40637	41133	497	99	76	109.32	5.41
GL892336.1	42162	42475	314	156	59	121.8	6.98
GL892339.1	2786	2985	200	75	19	127.19	15.87
GL892339.1	6868	7242	375	188	37	163.62	16.6
GL892339.1	11676	11928	253	144	13	60.13	9.52
GL892341.1	14593	14804	212	88	21	97.46	11.11
GL892341.1	15665	16001	337	202	36	162.89	14.5
GL892341.1	19326	19525	200	90	24	173.68	20.06
GL892343.2	2383	2622	240	160	12	55.33	9.52
GL892345.2	1	109	152	77	12	87.35	12.7
GL892345.2	2496	2650	155	78	13	87.35	13.75
GL892345.2	18438	18599	162	82	12	78.32	12.7
GL892345.2	29618	29943	326	77	25	140.27	12.7
GL892345.2	47669	47931	263	161	18	97.58	13.75
GL892349.1	17243	17440	198	112	11	56.44	9.52
GL892349.1	29951	30175	225	77	12	58.34	10.58
GL892350.2	48047	48344	298	182	13	52.09	8.46
GL892351.1	419	636	218	107	20	130.09	19.04
GL892353.1	1350	2299	950	116	147	83.52	5.53
GL892353.1	2772	3587	816	440	260	521.42	11.21
GL892353.1	9927	10733	807	91	140	164.43	6.5
GL892353.1	12909	13677	769	303	167	197.46	6.86
GL892353.1	15661	16367	707	511	131	89.46	4.46
GL892353.1	17362	17823	462	149	113	187.96	7.62
GL892353.1	20763	21382	620	244	64	62.57	4.44
GL892353.1	22130	22467	338	131	49	57.6	6.26
GL892353.1	23918	24555	638	261	110	125.73	5.34
GL892353.1	26461	27172	712	621	129	131.01	7.17
GL892353.1	28157	28443	287	127	67	113.86	6.87
GL892353.1	29432	30174	743	156	134	137.28	7.37
GL892353.1	30924	31275	352	111	102	250.34	7.72
GL892353.1	32174	32614	441	309	72	72.37	3.95
GL892353.1	33577	34071	495	159	73	64.03	5.42
GL892353.1	34861	35229	369	101	72	101.68	7.02
GL892353.1	35366	35815	450	153	81	80.59	5.81
GL892353.1	36404	36924	521	347	75	50.64	3.58
GL892353.1	40017	41285	1269	1153	197	383.06	11.62
GL892353.1	44588	45002	415	220	47	178.27	13.44
GL892353.1	47211	48614	1404	1288	200	164.36	10.09
GL892353.1	50849	51370	522	148	98	188.24	6.7
GL892353.1	54684	55007	324	229	51	113.38	4.99
GL892353.1	55077	55889	813	346	130	226.64	8.75
GL892353.1	58380	58718	339	201	58	139.14	8.33
GL892353.1	58824	59380	557	289	68	103.8	7.34
GL892353.1	61470	61945	476	266	70	112.02	9.01
GL892353.1	63658	64011	354	126	97	276.63	11.49
GL892353.1	64494	64882	389	118	56	102.23	6.27
GL892353.1	66060	66242	183	86	37	105.9	7.2
GL892353.1	67217	67416	200	88	23	62.92	7.49
GL892353.1	67461	67720	260	162	47	163.48	9.75
GL892353.1	69848	70141	294	147	39	79.72	8.03
GL892353.1	72501	73405	905	664	104	141.46	7.55
GL892353.1	76366	76808	443	181	74	241.06	9.85
GL892353.1	81535	82133	599	400	81	122.21	5.6
GL892353.1	82199	82722	524	287	58	58.3	6.33
GL892355.1	3221	4038	818	621	58	130.71	12.65
GL892355.1	4054	4335	282	79	25	82.6	10.07
GL892355.1	9538	9803	266	103	16	80.37	10.58
GL892358.1	29841	30068	228	86	15	81.61	12.7
GL892360.1	3585	4105	521	334	49	200.61	15.15
GL892362.2	9887	10231	345	183	26	111.8	10.77
GL892362.2	11651	11986	336	165	22	52.38	7.88
GL892362.2	13549	13842	294	87	30	74.39	8.91
GL892362.2	15824	16668	845	184	100	179.19	11.39
GL892362.2	19033	19307	275	173	24	62.23	6.42
GL892362.2	20194	20335	142	72	12	56.24	6.36
GL892362.2	20441	20611	171	86	15	52.33	8.34
GL892362.2	20734	20921	188	88	15	56.01	8.21
GL892362.2	31454	31611	158	80	11	61.15	11.64
GL892365.1	32555	32695	141	71	12	96.66	12.7
GL892366.1	1164	1561	398	143	29	152.27	14.57
GL892369.1	545	866	322	96	28	115.87	15.5
GL892369.1	3353	3633	281	140	40	158.11	13.63
GL892369.1	4562	4850	289	85	27	80.94	9.51
GL892369.1	5778	5971	194	110	17	51.36	7.08
GL892369.1	9382	9611	230	88	26	180.18	21.07
GL892371.1	1764	2029	266	122	13	57.64	10.58
GL892371.1	2884	3068	185	98	20	140.7	19.41
GL892371.1	5739	6048	310	193	23	102.96	11.24
GL892372.1	335	700	366	149	43	87.66	7.26
GL892372.1	838	1503	666	324	116	295.77	9.79
GL892372.1	4414	4749	336	85	56	125.15	7.88
GL892372.1	6519	6717	199	87	37	88.48	6.88
GL892372.1	6762	7250	489	320	51	53.23	4.34
GL892372.1	7374	7647	274	122	38	63.24	5.95
GL892372.1	9849	10210	362	210	68	278.4	11.04
GL892375.1	20272	20416	145	73	19	179.42	20.1
GL892378.2	58339	58591	253	118	15	66.51	9.97
GL892378.2	60547	60776	230	144	38	310.13	27.51
GL892378.2	103058	103345	288	165	25	152.58	12.7
GL892378.2	108699	108876	178	101	21	141.27	17.56
GL892378.2	109148	109346	199	87	14	70.57	11.41
GL892378.2	114683	114957	275	149	117	858.39	29.46
GL892378.2	117056	117486	431	147	46	96.06	5.96
GL892378.2	122519	122829	311	125	56	319.97	21.4
GL892378.2	126446	126732	287	132	28	87.52	10.37
GL892378.2	128039	128405	367	245	85	475.41	21.91
GL892378.2	131295	131656	362	209	31	183.21	28.57
GL892378.2	134273	134545	273	151	19	70.45	10.35
GL892378.2	135713	136072	360	238	40	140.94	15.61
GL892378.2	137677	137934	258	171	37	133.64	10.88
GL892378.2	139478	139740	263	84	34	161.22	13.65
GL892378.2	154605	154980	376	225	41	95.53	10.16
GL892378.2	155778	156092	315	230	33	84.54	10.06
GL892378.2	156264	156472	209	115	32	126.15	10.56
GL892378.2	160358	160540	183	99	17	89.49	11.83
GL892378.2	163926	164353	428	203	34	173.06	14.98
GL892378.2	167707	168091	385	286	32	162.94	11.43
GL892378.2	168147	168375	229	83	14	58.19	7.37
GL892378.2	170710	171086	377	210	30	169.19	24.33
GL892380.1	1631	2016	386	177	46	156.39	15.06
GL892380.1	3850	4100	251	168	36	176.42	13.42
GL892381.1	20772	20972	201	88	12	52.79	9.22
GL892381.1	30525	30807	283	217	20	109.14	15.87
GL892381.1	49526	49674	149	75	22	213.61	23.28
GL892381.1	55986	56215	230	116	19	116.36	17.99
GL892381.1	78601	78881	281	93	23	136.38	13.75
GL892381.1	85841	86047	207	69	12	62.28	11.64
GL892382.1	323	610	288	188	28	160.59	16.68
GL892382.1	3400	3679	280	83	34	171.25	15.1
GL892384.1	7887	8210	324	161	26	120.61	11.87
GL892384.1	9467	9650	184	98	29	217.01	22.64
GL892384.1	15414	15550	137	69	12	96.66	12.7
GL892387.1	933	1146	214	119	39	343.37	38.49
GL892391.1	4504	4799	296	97	32	218.47	21.16
GL892391.1	17615	17869	255	126	16	83.02	10.58
GL892391.1	29569	29858	290	204	16	75.03	10.58
GL892391.1	31869	32071	203	93	12	63.22	9.52
GL892391.1	34667	34848	182	80	14	71.35	10.58
GL892391.1	36773	37180	408	192	22	74.81	8.14
GL892391.1	44770	45018	249	164	19	110.3	16.93
GL892391.1	49962	50232	271	128	38	262.34	27.24
GL892391.1	57657	57943	287	188	22	123.99	19.77
GL892391.1	68456	68639	184	67	11	59.68	10.58
GL892391.1	75458	75721	264	194	18	97.31	16.93
GL892391.1	87496	87667	172	87	12	69.58	12.7
GL892391.1	92431	92650	220	78	15	75.35	13.75
GL892391.1	102404	102534	131	66	11	87.35	11.64
GL892393.1	1124	1477	354	111	59	247.39	16.37
GL892393.1	2149	2587	439	258	37	65.97	7.71
GL892393.1	6019	6220	202	82	53	373.21	24.43
GL892393.1	8196	8834	639	231	58	143.8	17.45
GL892393.1	12791	12947	157	79	12	63.21	9.5
GL892393.1	13067	13437	371	204	29	123.71	14.45
GL892393.1	18327	18653	327	185	39	95.09	7.77
GL892393.1	19393	20163	771	246	98	209.82	8.07
GL892396.1	12651	12932	282	76	16	76.75	9.52
GL892396.1	13406	13566	161	81	12	59.79	8.87
GL892396.1	15737	16078	342	133	26	85.21	13.76
GL892396.1	20861	21107	247	161	37	102.59	9.09
GL892396.1	21693	22264	572	150	71	175.08	9.16
GL892396.1	24556	25196	641	423	42	137.43	11.09
GL892397.1	120477	120693	217	109	19	120.85	15.87
GL892397.1	137300	137565	266	163	32	232.45	28.57
GL892397.1	152332	152518	187	102	13	75.7	12.7
GL892399.1	10164	10411	248	87	13	61.13	11.64
GL892399.1	24666	24959	294	182	19	64.65	10.58
GL892399.1	26791	27079	289	169	37	206.94	19.4
GL892404.2	37115	37384	270	88	18	64.68	10.03
GL892404.2	37901	38046	146	74	12	50.44	7.33
GL892404.2	38474	38777	304	168	32	84.79	7.07
GL892404.2	40636	40900	265	164	65	370.49	19.74
GL892404.2	48046	48434	389	237	48	164.07	14.04
GL892404.2	49724	50338	615	406	42	74.07	5.87
GL892404.2	52500	53093	594	210	149	581.37	19.45
GL892404.2	55619	55880	262	145	40	117.88	9.04
GL892404.2	56582	56939	358	113	43	93.6	10.19
GL892404.2	59082	60274	1193	967	185	229.47	7.19
GL892404.2	64130	64447	318	155	55	125.71	6.69
GL892404.2	66810	67341	532	366	119	416.47	15.71
GL892404.2	73895	74050	156	79	20	118.28	12.08
GL892404.2	77212	77795	584	333	44	60.2	8.85
GL892404.2	78714	79163	450	211	48	136.56	14.34
GL892407.1	5428	5725	298	203	37	265.11	31.66
GL892407.1	10324	10686	363	225	53	134.78	10.92
GL892407.1	10960	12137	1178	277	152	278.96	8.94
GL892407.1	29562	29827	266	126	27	180.38	23.28
GL892407.1	32351	32615	265	120	17	68.99	11.7
GL892407.1	34533	34757	225	109	37	280.09	28.94
GL892407.1	46633	47375	743	464	89	312.5	20.67
GL892407.1	60996	61342	347	99	26	65.12	6.45
GL892407.1	61355	61682	328	85	26	65.12	5.11
GL892407.1	65639	65987	349	88	31	149.31	14.62
GL892407.1	69799	70087	289	129	15	59.07	10.87
GL892407.1	72515	73194	680	549	48	154.15	11.11
GL892407.1	87824	88160	337	146	45	272.79	20.7
GL892407.1	90993	91356	364	189	20	85.74	12.04
GL892407.1	94095	94325	231	112	52	379.63	28.73
GL892407.1	97043	97308	266	85	20	114.05	15.87
GL892407.1	101290	101436	147	74	13	96.66	13.75
GL892407.1	110656	110937	282	200	20	109.42	17.99
GL892407.1	139275	139479	205	113	17	106.17	14.81
GL892407.1	163418	163681	264	177	14	65.36	11.64
GL892411.2	2814	3004	191	87	19	130.8	17.99
GL892411.2	13963	14211	249	109	29	177.83	17.91
GL892411.2	17620	17884	265	170	55	264.75	16.85
GL892411.2	21885	22228	344	237	44	141.47	11.45
GL892411.2	23164	23558	395	249	30	61.18	6.77
GL892411.2	27850	28073	224	141	27	124.3	12.6
GL892411.2	28890	29145	256	83	25	84.48	9.13
GL892411.2	33121	33459	339	86	25	77.3	10.01
GL892411.2	35199	35374	176	93	16	73.3	9.47
GL892411.2	39542	39793	252	125	27	104.53	11.14
GL892411.2	41349	41565	217	102	17	52.77	6.84
GL892411.2	41950	42146	197	101	26	89.07	7.93
GL892411.2	44055	44348	294	87	52	248.94	19.95
GL892411.2	47255	47752	498	382	61	96.49	9.28
GL892411.2	47889	48297	409	256	56	112.68	8.44
GL892411.2	48740	49207	468	229	55	101.07	12.31
GL892411.2	54205	54578	374	152	65	265.52	11.86
GL892411.2	55456	55670	215	98	46	249.4	17.35
GL892411.2	58330	58740	411	118	30	121.88	9.77
GL892411.2	62156	62442	287	201	16	60.88	11.57
GL892411.2	63979	64205	227	113	38	267.92	25.87
GL892411.2	68733	69171	439	159	43	160.29	15.13
GL892411.2	71608	71929	322	120	35	158.32	18.92
GL892411.2	74918	75288	371	199	28	141.83	13.33
GL892411.2	78217	78540	324	203	17	68.87	7.62
GL892411.2	82362	82665	304	86	50	329.75	21.5
GL892413.1	48297	48497	201	89	33	229.16	22.33
GL892413.1	50181	50450	270	124	17	54.32	8.74
GL892414.1	1	113	154	78	22	159.76	15.45
GL892415.2	139197	139473	277	179	14	55.64	10.58
GL892416.1	4494	4701	208	122	29	230.25	27.51
GL892419.1	183	752	570	368	50	182.85	10.61
GL892419.1	1079	1542	464	381	32	82.04	8.4
GL892419.1	4910	5464	555	175	91	325.04	18.06
GL892419.1	11308	11697	390	230	27	104.47	15.73
GL892421.2	2175	2585	411	243	46	119.39	10.9
GL892421.2	2674	3174	501	118	66	181.82	13.28
GL892421.2	8605	9007	403	124	67	421.82	32.66
GL892421.2	29146	29952	807	548	80	274.27	14.43
GL892421.2	56290	56587	298	212	25	149.17	17.99
GL892421.2	68849	68981	133	67	16	107.24	9.36
GL892421.2	70808	71157	350	217	65	355.33	24.55
GL892421.2	73142	73333	192	108	27	132.7	12.21
GL892421.2	78564	78813	250	87	23	147.2	21.16
GL892421.2	86856	87119	264	140	18	76.71	8.78
GL892421.2	88235	88781	547	329	42	167.49	12.57
GL892422.2	1476	1725	250	163	12	53.45	8.46
GL892422.2	4059	4396	338	227	21	95.35	17.99
GL892422.2	9913	10369	457	82	83	399.14	19.83
GL892422.2	13774	14126	353	86	49	95.72	8.51
GL892422.2	14441	15322	882	767	115	105.48	6.49
GL892422.2	15939	16214	276	94	42	55.67	5.11
GL892422.2	16998	17221	224	114	58	177.06	8.56
GL892422.2	19865	20430	566	139	75	224.87	19.77
GL892422.2	22446	22867	422	171	35	105.34	9.11
GL892422.2	24469	24764	296	206	20	55.4	6.36
GL892422.2	27325	27550	226	127	31	153.88	15.02
GL892422.2	28492	28705	214	127	20	66.17	7.64
GL892422.2	29981	30438	458	81	28	79.88	7.45
GL892424.2	1	837	872	460	205	584.26	16.38
GL892424.2	2855	3433	579	480	84	103.68	7.85
GL892424.2	4952	6091	1140	571	108	60.84	5.56
GL892424.2	7946	8558	613	403	56	132.59	14.66
GL892424.2	12074	12339	266	141	75	490.57	23.55
GL892424.2	17205	17634	430	196	59	81.21	6.31
GL892424.2	19559	20074	516	88	82	68.37	7.7
GL892424.2	21988	22696	709	164	159	235.73	8.03
GL892424.2	26103	27074	972	185	174	159.4	6.27
GL892424.2	28756	29486	731	612	106	101.74	6.24
GL892424.2	30370	30837	468	175	85	131.83	9.26
GL892424.2	36166	37294	1129	510	95	133.22	9.97
GL892424.2	40731	41204	474	271	56	70.08	4.21
GL892424.2	41852	42105	254	93	43	78.94	5.04
GL892424.2	44060	44253	194	86	36	109.53	6.99
GL892424.2	47061	47417	357	98	51	187.01	14.24
GL892424.2	50055	50447	393	152	39	101.93	10.25
GL892424.2	52561	53014	454	262	85	159.88	7.73
GL892424.2	53902	54588	687	579	113	130.81	8.26
GL892424.2	55942	56266	325	247	47	54.64	6.39
GL892424.2	62017	62316	300	124	33	54.16	4.36
GL892424.2	64436	64922	487	154	82	86.13	7.06
GL892424.2	65752	66520	769	227	120	78.45	6.09
GL892424.2	66591	67443	853	554	133	98.81	5.87
GL892424.2	69499	70337	839	530	206	275.14	7.37
GL892424.2	70827	71147	321	114	88	147.17	6.77
GL892424.2	73071	73350	280	170	49	58.63	5.22
GL892424.2	75132	75578	447	160	107	162.96	7.38
GL892424.2	76676	77088	413	151	84	73.12	6.35
GL892424.2	77381	78269	889	645	139	90.07	6.16
GL892424.2	82516	83050	535	230	59	92.67	9.49
GL892424.2	84604	85079	476	253	43	56.71	6.99
GL892424.2	89671	90110	440	122	43	128.06	9.15
GL892424.2	90261	90668	408	223	58	243.16	13.07
GL892424.2	127181	127536	356	224	45	327.77	32.8
GL892425.1	5954	6327	374	205	27	143.73	16.93
GL892430.1	13447	13654	208	126	22	135.99	17.29
GL892430.1	14062	14362	301	81	17	60.73	13.83
GL892430.1	17252	17511	260	139	16	81.8	14.81
GL892430.1	29223	29507	285	76	18	91.9	11.64
GL892430.1	33632	33939	308	138	16	71.36	10.58
GL892430.1	35529	35665	137	69	11	80.38	10.3
GL892430.1	37269	37455	187	82	15	93.62	14.81
GL892430.1	43375	43555	181	82	14	86.39	12.7
GL892430.1	47435	47672	238	173	13	63.21	12.7
GL892430.1	48319	48496	178	69	14	87.35	13.75
GL892430.1	54085	54217	133	67	13	116.04	13.75
GL892430.1	57158	57497	340	244	22	92.75	13.62
GL892430.1	58093	58299	207	124	32	195.61	20.06
GL892430.1	60159	60477	319	118	22	86.52	7.39
GL892430.1	78796	79073	278	194	26	125.18	11.38
GL892430.1	80801	81046	246	151	27	120.65	13.35
GL892430.1	83304	83522	219	120	26	133.78	13.43
GL892430.1	86899	87105	207	120	40	247.5	19.25
GL892430.1	87585	87866	282	169	32	138.24	12.19
GL892430.1	104744	105009	266	110	68	493.37	30.25
GL892439.2	10288	10549	262	113	18	97.85	14.81
GL892439.2	21389	21697	309	143	24	92.93	12.09
GL892439.2	22330	22531	202	88	18	89.09	12.24
GL892439.2	26616	26927	312	233	22	62.76	7.42
GL892439.2	27061	27369	309	119	24	62.31	9.2
GL892439.2	41109	41397	289	110	19	95.17	12.04
GL892439.2	41708	41964	257	88	16	63.83	11.41
GL892439.2	56402	56683	282	88	31	179.96	22.47
GL892439.2	58337	58509	173	87	16	86.49	12.48
GL892439.2	61753	61953	201	124	15	69.18	11.24
GL892439.2	65679	66213	535	228	117	554.04	25.01
GL892440.1	10938	11242	305	198	14	57.7	9.52
GL892440.1	16419	16852	434	215	29	129.27	16.58
GL892440.1	17311	17459	149	75	11	69.34	9.81
GL892440.1	20533	20868	336	155	20	50.97	8.43
GL892440.1	21799	22169	371	134	37	143.8	15.82
GL892440.1	26405	26701	297	111	14	59.09	7.41
GL892440.1	29322	29580	259	78	31	225.15	30.68
GL892440.1	33398	33681	284	106	37	163.85	15.5
GL892440.1	33979	34221	243	118	58	376.41	23.6
GL892440.1	36904	37196	293	88	24	113.16	15.61
GL892440.1	37860	38241	382	185	24	90.87	15.03
GL892442.1	6004	6432	429	253	79	281.39	14.41
GL892447.1	377	715	339	145	46	291.24	18.73
GL892447.1	772	931	160	81	15	78.23	11.7
GL892447.1	7651	7859	209	84	20	120.95	17.22
GL892447.1	8641	8796	156	79	13	65.19	9.24
GL892447.1	10831	11083	253	107	14	62	10.47
GL892447.1	15507	15798	292	86	19	81.77	14.98
GL892447.1	23721	23907	187	125	11	58.96	10.58
GL892447.1	24470	24821	352	234	23	116.02	10.58
GL892447.1	42347	42565	219	152	13	67.46	10.58
GL892447.1	45684	46118	435	195	55	286.1	18.51
GL892447.1	47250	47470	221	86	15	55.81	10.35
GL892447.1	56344	56563	220	119	17	77.39	11.09
GL892447.1	59142	59522	381	271	35	158.79	14.04
GL892449.1	83735	83898	164	83	11	61.15	11.64
GL892449.1	88058	88228	171	86	21	157.51	22.22
GL892449.1	95216	95487	272	154	22	116.68	16.31
GL892450.1	376	685	310	234	22	95.49	12.04
GL892450.1	2631	2803	173	87	33	175.03	13.94
GL892450.1	6059	6691	633	260	78	79.7	4.94
GL892450.1	7352	8433	1082	695	101	78.47	7.33
GL892450.1	11630	11899	270	185	29	125.02	12.67
GL892450.1	14166	14760	595	413	59	77.7	7.31
GL892450.1	15410	16292	883	100	74	63.2	5.15
GL892450.1	16620	17124	505	334	47	68.6	5.84
GL892450.1	19260	19534	275	152	22	55.58	7.18
GL892450.1	22300	22649	350	162	72	255.57	15.49
GL892451.1	532	735	204	97	16	96.2	14.57
GL892452.1	5469	5691	223	77	19	110.67	15.24
GL892453.1	13203	13846	644	281	85	255.08	10.28
GL892453.1	16007	16536	530	226	106	268.88	13.53
GL892453.1	20820	21116	297	121	58	132.8	7.59
GL892453.1	22629	23257	629	88	100	200.93	10
GL892453.1	26336	26834	499	94	46	136.82	11.14
GL892453.1	29216	29403	188	102	21	65.24	7.16
GL892458.1	205	429	225	88	24	153.71	19.34
GL892458.1	2179	2480	302	80	17	60.93	7.8
GL892463.1	12973	13248	276	91	24	147.36	16.93
GL892463.1	35616	35776	161	81	13	87.35	13.75
GL892466.1	3131	3920	790	512	74	152.77	10.79
GL892466.1	5337	5792	456	230	32	54.68	9.3
GL892466.1	9982	10207	226	84	22	100.83	13.11
GL892477.1	3339	3546	208	75	25	185.79	25.39
GL892477.1	32398	32652	255	95	22	105.98	13.48
GL892477.1	44256	44642	387	259	78	439.65	27.63
GL892477.1	45442	45749	308	124	27	82.43	9.36
GL892478.1	658	920	263	167	18	57.28	6.95
GL892478.1	1286	1689	404	231	38	135.16	17.24
GL892478.1	9030	10320	1291	118	211	264.96	8.61
GL892478.1	13636	14337	702	603	164	201.26	5.56
GL892478.1	14429	14939	511	369	112	106.13	5.45
GL892478.1	16954	17447	494	237	99	240.23	8.57
GL892478.1	20815	21160	346	239	37	101.6	8.76
GL892478.1	22945	23381	437	215	44	54.07	6.99
GL892478.1	23721	24085	365	154	66	199.42	12.62
GL892478.1	26548	27633	1086	145	158	293.91	14.77
GL892478.1	29818	29955	138	70	18	72.63	5.75
GL892478.1	30158	30479	322	166	100	601.36	25.01
GL892478.1	33700	33929	230	133	59	252.47	13.61
GL892478.1	34808	35184	377	260	50	66.92	6.74
GL892478.1	35533	35782	250	162	41	63.01	5.32
GL892478.1	37819	38129	311	104	57	138.55	9.54
GL892478.1	39937	40089	153	77	17	65.31	6.87
GL892478.1	42645	42929	285	203	23	50.58	5.7
GL892478.1	43114	43502	389	127	78	386.18	19.52
GL892478.1	46245	46418	174	88	21	120.24	14.39
GL892478.1	48926	49732	807	192	248	739.01	8.98
GL892478.1	51835	52187	353	185	69	278.15	19.65
GL892478.1	55802	56639	838	584	79	116.07	11.7
GL892478.1	56964	57197	234	103	30	56.32	6.11
GL892478.1	58875	59363	489	214	51	63.34	5.19
GL892478.1	62639	63218	580	346	61	74.6	7.11
GL892478.1	63342	63832	491	93	71	150.47	10.07
GL892478.1	64284	64667	384	208	66	178.76	8.51
GL892478.1	67071	67250	180	102	16	64.68	8.74
GL892478.1	72130	72479	350	122	37	57.56	6.18
GL892478.1	73431	73858	428	341	54	60.88	6.35
GL892478.1	74572	75035	464	261	55	88.38	10.07
GL892478.1	75358	75700	343	254	66	214.24	14.17
GL892478.1	78427	78623	197	86	17	53.54	7.19
GL892478.1	78853	79161	309	86	31	96.26	11.24
GL892478.1	79649	79930	282	126	26	51.63	5.05
GL892478.1	82071	82555	485	216	95	382.57	18.41
GL892478.1	84674	84967	294	223	21	114.65	11.64
GL892481.2	1106	1324	219	110	22	149.47	20.1
GL892482.1	49213	49961	749	130	171	493.13	16.34
GL892482.1	55915	56170	256	165	41	233.67	18.91
GL892482.1	59422	59618	197	105	17	108.94	15.87
GL892482.1	62459	62757	299	222	19	96.59	15.87
GL892482.1	67092	67442	351	88	24	124.57	14.81
GL892482.1	72523	72860	338	112	69	403.63	22.85
GL892482.1	79350	79680	331	204	19	85.32	9.03
GL892482.1	92485	92824	340	161	43	233.5	24.45
GL892483.2	32785	33056	272	112	22	130.16	20.1
GL892483.2	35401	35558	158	80	11	69.58	11.64
GL892483.2	36056	36279	224	78	13	58.55	11.64
GL892484.1	26850	27045	196	83	20	138.83	20.1
GL892484.1	33141	33318	178	85	13	78.32	12.7
GL892484.1	39751	39919	169	85	14	87.35	14.81
GL892484.1	43688	44009	322	114	16	61.66	7.41
GL892484.1	56374	56593	220	81	19	119.79	16.93
GL892484.1	58734	58900	167	84	17	126.09	17.99
GL892484.1	62698	63140	443	225	62	341.65	29.04
GL892485.1	732	922	191	85	36	326.31	35.97
GL892485.1	7369	7600	232	126	19	86.13	11.38
GL892485.1	13137	13329	193	110	24	165.56	20.51
GL892485.1	15745	15967	223	80	12	55.45	10.84
GL892485.1	18435	19034	600	156	43	126.04	10.38
GL892486.1	13187	13514	328	121	22	113.92	20.1
GL892486.1	15929	16281	353	188	18	77.2	10.58
GL892486.1	55343	55646	304	128	16	72.15	11.64
GL892486.1	57221	57401	181	96	14	86.39	13.75
GL892486.1	98354	99220	867	273	120	398.06	15.46
GL892486.1	101218	101644	427	87	31	70.81	6.58
GL892486.1	102989	103223	235	155	22	123.92	12.77
GL892486.1	108168	108519	352	193	32	196.14	20.1
GL892486.1	128367	128595	229	87	16	89.83	15.87
GL892487.1	731	1067	337	233	24	128.37	20.1
GL892488.1	1738	2068	331	127	29	152.15	13.83
GL892489.1	2217	2513	297	216	24	96.08	11.11
GL892491.1	720	904	185	84	19	133.31	17.99
GL892491.1	1122	1248	127	64	12	84.33	10.37
GL892491.1	4824	5170	347	87	72	334.18	11.3
GL892491.1	7548	7829	282	84	19	58.72	6.95
GL892491.1	10796	11201	406	237	41	101.86	8.28
GL892491.1	13135	13431	297	97	23	57.4	6.1
GL892491.1	16358	16616	259	79	23	98.27	11.79
GL892491.1	20131	20468	338	165	47	247.48	19.54
GL892491.1	24526	24668	143	72	16	77.4	8.56
GL892491.1	24745	25148	404	88	27	68.17	6.12
GL892491.1	26264	26470	207	102	20	76.95	9.11
GL892491.1	29628	30324	697	250	150	527.26	15.55
GL892491.1	32310	32865	556	433	57	98.25	8.15
GL892491.1	34254	35089	836	233	75	134.54	14.13
GL892491.1	42420	43148	729	101	78	180.43	14.91
GL892491.1	43416	43780	365	127	43	121.38	12.06
GL892491.1	48284	48662	379	155	28	71.71	7.15
GL892500.1	401	665	265	104	13	57.83	11.64
GL892500.1	822	960	139	70	17	146.83	17.99
GL892503.1	27688	27863	176	100	11	61.15	10.58
GL892503.1	30487	30750	264	67	18	97.31	14.81
GL892503.1	33373	33637	265	150	14	65.15	10.58
GL892503.1	36379	36629	251	165	12	53.26	8.46
GL892508.2	4597	5132	536	340	54	235.14	14.04
GL892508.2	53610	53854	245	121	47	422.66	44.44
GL892517.1	2340	3107	768	538	109	206.7	9.29
GL892517.1	4918	5494	577	179	65	87.21	7.45
GL892517.1	11375	11626	252	173	13	55.11	9.52
GL892517.1	15366	15698	333	223	34	96.05	10.07
GL892517.1	18225	18594	370	83	22	74.9	8.13
GL892517.1	25086	26044	959	162	128	156.75	7.64
GL892517.1	26589	27033	445	167	107	280.01	13.71
GL892520.2	94351	94531	181	98	12	68.76	11.64
GL892521.2	14753	15166	414	217	75	404.72	22.09
GL892524.1	161	426	266	157	12	50.62	8.46
GL892529.1	3203	3429	227	132	34	164.34	13.93
GL892531.1	2053	2214	162	82	14	96.66	14.81
GL892531.1	3530	3799	270	190	17	87.46	9.52
GL892535.1	2061	2448	388	154	24	112.11	11.24
GL892535.1	5936	6310	375	246	21	64.08	7.02
GL892535.1	8187	8398	212	88	19	98.48	13.08
GL892536.1	2682	2977	296	123	29	151.66	16.93
GL892537.2	320	730	411	156	32	176.56	24.33
GL892537.2	11829	12052	224	86	13	66.3	12.7
GL892537.2	35175	35348	174	88	11	61.15	11.64
GL892537.2	120043	120258	216	122	16	93.59	13.75
GL892541.1	3420	3703	284	155	19	100.4	10.58
GL892541.1	8397	8663	267	120	17	82.38	11.62
GL892541.1	15638	15891	254	164	12	52.72	10.58
GL892541.1	17536	17738	203	77	12	63.22	10.58
GL892541.1	23859	24479	621	196	84	383.6	18.21
GL892541.1	30879	31072	194	117	18	91.91	11.52
GL892541.1	31434	31717	284	186	23	103.42	15.52
GL892547.1	1102	2071	970	130	173	456.6	14.75
GL892547.1	4167	5059	893	216	80	55.13	7.84
GL892547.1	5885	6713	829	310	113	60.28	3.72
GL892547.1	7645	8087	443	183	77	78.95	7.67
GL892547.1	9751	10111	361	131	54	58.4	5.25
GL892547.1	12686	13205	520	163	88	56.35	4.31
GL892547.1	14102	14687	586	98	134	122.89	6.95
GL892547.1	14810	15200	391	171	92	113.02	5.91
GL892547.1	18855	19164	310	129	56	134.02	7.65
GL892547.1	19224	19591	368	230	73	211.86	11.91
GL892547.1	26533	26899	367	197	37	88.69	8.67
GL892547.1	28785	29417	633	349	90	216.16	8.64
GL892547.1	31705	32289	585	430	107	180.04	8.79
GL892547.1	32338	32572	235	148	45	91.39	5.65
GL892547.1	32792	33453	662	410	79	66.27	6.48
GL892547.1	33851	34242	392	235	60	94.17	9.9
GL892547.1	39655	40268	614	155	78	128.77	8.77
GL892547.1	42245	43073	829	646	100	159.62	13.8
GL892550.1	9000	9391	392	171	30	116.91	9.71
GL892550.1	9671	9857	187	76	15	67.8	9.59
GL892550.1	15433	15931	499	238	105	406.35	12.86
GL892550.1	16790	17270	481	309	44	67.07	5.19
GL892552.1	14006	14300	295	141	89	626.7	31.85
GL892553.2	8417	8682	266	114	21	122.99	16.93
GL892553.2	85069	85311	243	92	24	83.99	8.36
GL892553.2	85748	86014	267	150	28	64.92	7.31
GL892553.2	87628	87936	309	88	40	129.89	13.43
GL892553.2	89148	89368	221	137	30	74.51	7.64
GL892553.2	90233	90619	387	191	60	119.98	7.87
GL892553.2	91921	92259	339	135	82	315.1	16.19
GL892553.2	94515	94857	343	103	40	139.1	11.74
GL892553.2	104479	104757	279	159	23	137.03	19.04
GL892553.2	107378	107630	253	124	39	235.03	18.1
GL892553.2	107956	108267	312	147	28	115.63	10.61
GL892553.2	117791	118046	256	107	14	57.92	8.03
GL892553.2	122641	122905	265	87	25	92.89	10.92
GL892553.2	123181	123608	428	312	47	194.62	10.91
GL892553.2	126307	126859	553	211	72	355.79	22.47
GL892553.2	131681	131862	182	108	13	77.14	12.7
GL892553.2	137391	138071	681	167	97	243.06	11.46
GL892553.2	139816	140129	314	230	44	74.78	5.62
GL892553.2	140382	140815	434	266	80	276.79	11.75
GL892553.2	145894	146187	294	184	25	76.19	8.57
GL892553.2	147047	147365	319	139	51	210.93	16.59
GL892553.2	150397	150661	265	162	42	171.29	12.85
GL892553.2	153456	153731	276	193	31	89.12	7.77
GL892553.2	155726	156204	479	241	53	69.32	9.59
GL892553.2	157896	158228	333	204	80	259.69	13.22
GL892553.2	158604	158944	341	156	61	192.54	11.39
GL892553.2	163382	163660	279	87	22	127.93	19.04
GL892553.2	166880	167201	322	190	36	202.52	22.32
GL892554.1	979	1231	253	87	12	52.9	11.64
GL892556.2	34309	34617	309	223	16	71.16	8.46
GL892556.2	35687	35997	311	116	16	70.77	11.64
GL892558.1	4560	4838	279	117	45	304.41	27.73
GL892564.1	2307	2466	160	81	19	157.51	20.1
GL892570.2	34491	34912	422	278	38	196.17	13.59
GL892570.2	35105	35301	197	103	13	64.95	9.97
GL892570.2	38859	39166	308	85	31	193.34	25.39
GL892570.2	50930	51305	376	179	19	80.03	13.75
GL892570.2	56038	56333	296	77	22	74.9	9.46
GL892570.2	57171	57651	481	316	32	77.94	7.16
GL892570.2	57865	58142	278	114	33	153.54	13.91
GL892570.2	66167	66575	409	245	87	464.8	27.68
GL892570.2	84918	85272	355	216	85	453.19	20.17
GL892570.2	89248	89721	474	327	126	407.06	11.88
GL892570.2	92289	92746	458	372	52	55.36	3.62
GL892570.2	93216	93776	561	361	61	74.24	5.89
GL892570.2	96697	97177	481	387	56	115.27	6.91
GL892570.2	98310	98810	501	252	69	163.47	13.85
GL892570.2	101705	102588	884	340	114	284.14	11.3
GL892570.2	106200	106560	361	129	40	110.8	10.02
GL892570.2	109697	110366	670	257	61	76.15	7.95
GL892570.2	113538	113956	419	302	65	178.7	8.45
GL892570.2	114941	115439	499	257	49	57.09	6.54
GL892570.2	116861	117354	494	253	51	98.83	9.31
GL892570.2	121260	121571	312	191	38	98.11	7.94
GL892570.2	122094	122248	155	78	35	180.37	10.14
GL892570.2	124817	125325	509	397	56	66.96	6.03
GL892570.2	125390	125778	389	234	61	127.96	6.75
GL892570.2	128657	129493	837	594	98	164.05	11.29
GL892570.2	133822	134324	503	148	124	321.16	12.19
GL892570.2	134597	135339	743	410	121	124.99	10.51
GL892570.2	137739	138118	380	184	65	100.76	5.93
GL892570.2	138276	139153	878	219	111	93.29	5.5
GL892570.2	141577	141967	391	234	48	110.61	8.24
GL892570.2	144122	144446	325	83	27	69.23	5.11
GL892570.2	147868	148612	745	192	137	243.17	9.65
GL892570.2	149301	149820	520	316	99	187.6	6.66
GL892570.2	152252	152776	525	259	83	339.2	21.85
GL892570.2	158748	159098	351	184	27	150.43	20.1
GL892570.2	166827	167129	303	86	16	72.35	11.64
GL892570.2	172754	173185	432	239	43	109.52	7.87
GL892570.2	173386	173817	432	150	54	167.95	10.86
GL892570.2	174461	174964	504	135	37	59.12	4.9
GL892570.2	176923	177516	594	432	95	217.76	11.84
GL892570.2	178660	179096	437	241	60	66.89	5.87
GL892570.2	179755	180500	746	250	71	54.28	8.3
GL892572.1	7412	7687	276	88	25	129.54	16.85
GL892575.2	71900	72180	281	108	36	106.86	9.74
GL892575.2	73005	73287	283	123	62	272.62	15.92
GL892575.2	77748	78011	264	126	30	160.03	17
GL892575.2	83048	83346	299	86	19	62.76	11.11
GL892577.1	8742	8884	143	72	12	87.35	12.7
GL892577.1	19803	19999	197	132	15	90.43	13.75
GL892577.1	21999	22248	250	167	12	53.45	10.58
GL892577.1	29697	30046	350	149	22	92.9	14.92
GL892577.1	32731	32927	197	74	13	63.33	10.53
GL892577.1	35220	35489	270	133	22	117.32	12.69
GL892577.1	37917	38295	379	230	26	126.81	18.73
GL892577.1	48543	48811	269	83	14	64.35	13.75
GL892578.1	1200	1522	323	118	18	79.61	13.04
GL892578.1	1576	1808	233	120	13	53.43	9.86
GL892581.1	1	292	334	163	22	86.06	7.7
GL892581.1	3523	4008	486	86	80	113.9	6.75
GL892581.1	5306	5940	635	304	141	314.4	14.25
GL892581.1	8907	9216	310	150	34	53.23	6.64
GL892581.1	9243	9494	252	120	48	127.82	8.09
GL892581.1	11178	11799	622	355	114	271.32	8.88
GL892581.1	15250	15568	319	85	30	103.41	12.93
GL892581.1	21098	21291	194	85	26	58.44	5.69
GL892581.1	21926	22290	365	179	57	123.06	7.99
GL892581.1	23197	23691	495	139	116	339.61	8.82
GL892582.2	127020	127199	180	86	18	125.25	17.99
GL892587.1	1634	1840	207	88	41	125.15	7.87
GL892587.1	2660	3194	535	109	113	348.91	10.48
GL892589.2	24073	24352	280	142	14	62.21	8.46
GL892589.2	33358	33522	165	83	12	52.58	8.87
GL892589.2	34115	34430	316	117	22	66.85	10.21
GL892589.2	35872	36098	227	117	22	118.19	14.62
GL892589.2	40214	40506	293	81	31	209.53	30.68
GL892593.1	1	139	182	79	27	175.7	18.03
GL892593.1	983	1193	211	81	34	226.04	21.92
GL892594.2	475	738	264	97	23	142.13	16.93
GL892594.2	8816	9187	372	175	73	304.59	18.19
GL892594.2	9889	10370	482	226	60	161.52	9.69
GL892594.2	25396	25610	215	84	20	111.31	15.7
GL892594.2	30136	30402	267	115	23	134.57	18.73
GL892594.2	36121	36352	232	123	37	256.09	24.72
GL892594.2	39163	39483	321	177	50	139.9	8.93
GL892594.2	40177	40610	434	100	78	264.61	12.08
GL892594.2	40702	40961	260	159	39	112.23	9.98
GL892594.2	52093	52377	285	74	21	80.29	9.48
GL892594.2	52412	52771	360	225	24	94.8	14.04
GL892594.2	59562	59738	177	88	22	160.28	20.34
GL892594.2	63580	63804	225	87	13	60.73	10.47
GL892594.2	67656	68004	349	154	17	62.22	9.21
GL892594.2	80393	80734	342	87	42	175.95	15.14
GL892594.2	80935	81132	198	87	18	67.88	8.76
GL892594.2	84905	85417	513	242	38	91.75	9.52
GL892594.2	86367	86698	332	248	27	92.35	11.8
GL892594.2	89375	89566	192	68	11	57.8	10.58
GL892594.2	96728	97003	276	169	30	114.17	11.43
GL892594.2	98457	98771	315	121	48	225.04	17.36
GL892594.2	101482	101631	150	76	22	200.31	20.6
GL892594.2	104751	104966	216	109	18	65.92	7.64
GL892594.2	105308	105474	167	84	26	152.72	15.54
GL892594.2	106898	107058	161	81	15	58.88	8.34
GL892594.2	121956	122251	296	215	15	62.4	13.8
GL892594.2	124643	124774	132	67	22	217.46	17.91
GL892594.2	127565	127796	232	154	12	55.27	8.17
GL892594.2	142007	142332	326	209	25	140.27	16.93
GL892594.2	144720	144907	188	87	45	277.08	18.16
GL892594.2	145051	145390	340	178	53	207.66	9.87
GL892594.2	147164	147419	256	150	33	106.48	8.62
GL892594.2	147562	147883	322	237	25	74.82	12.67
GL892594.2	161111	161337	227	116	40	213.89	15.2
GL892594.2	162189	162406	218	133	25	95.16	10.09
GL892594.2	168932	169196	265	91	24	151.29	16.93
GL892594.2	172922	173253	332	143	26	147.34	22.22
GL892594.2	181923	182413	491	234	69	394.6	27.42
GL892594.2	189260	189457	198	105	14	81.27	12.7
GL892594.2	192478	192755	278	102	41	277.74	29.28
GL892594.2	199194	199403	210	112	16	95.41	14.81
GL892594.2	211499	211634	136	69	14	126.09	14.81
GL892594.2	216690	216854	165	83	18	136.35	19.04
GL892594.2	229177	229487	311	109	27	163.37	25.39
GL892594.2	250516	250881	366	134	18	74.78	10.58
GL892605.1	940	1329	390	190	54	243.47	12.59
GL892605.1	4034	4202	169	85	24	116.79	10.87
GL892605.1	4313	4499	187	86	28	117.57	10.66
GL892605.1	5906	6170	265	138	21	53.99	6.86
GL892606.2	886	1170	285	203	32	189.68	25.24
GL892606.2	4785	5069	285	198	32	141.55	11.57
GL892606.2	12002	12209	208	84	35	250.98	23.22
GL892606.2	15057	15252	196	88	12	56.8	8.03
GL892606.2	15254	15489	236	87	23	131.9	16.85
GL892606.2	21826	22028	203	125	14	79.86	13.75
GL892606.2	25466	25598	133	67	16	98.49	8.4
GL892606.2	26988	27350	363	99	51	196.03	13.06
GL892606.2	28212	28402	191	81	18	61.93	7.7
GL892607.1	408	743	336	112	72	268.12	13.14
GL892607.1	5924	6249	326	156	55	104.3	6.02
GL892608.1	2790	3490	701	574	94	327	10.76
GL892608.1	6379	6839	461	387	38	140.48	14.54
GL892608.1	10475	10872	398	220	44	96.01	9.01
GL892608.1	12165	12490	326	105	34	60.26	7.26
GL892608.1	12600	12885	286	87	35	80.94	7.82
GL892608.1	12947	13129	183	81	25	67.75	6.88
GL892608.1	16072	16634	563	285	124	379.25	10.85
GL892608.1	20157	21007	851	141	148	141.16	6.09
GL892608.1	22067	23417	1351	910	209	161.97	7.26
GL892608.1	23434	23945	512	378	98	133.26	7.78
GL892608.1	27743	29679	1937	1322	492	103.43	5.14
GL892608.1	33070	34140	1071	606	133	101.77	6.71
GL892608.1	37163	37355	193	84	28	60.02	5.66
GL892608.1	38841	39181	341	222	63	205.23	9.58
GL892608.1	42006	42484	479	106	106	157.92	5.08
GL892608.1	43551	44467	917	106	164	107.87	6.99
GL892608.1	47823	48135	313	137	49	157.68	11.53
GL892611.1	1809	2125	317	197	29	89.26	10.05
GL892611.1	2466	2949	484	239	65	255.19	23.63
GL892611.1	5669	6171	503	416	39	142.18	12.48
GL892611.1	10609	10825	217	134	37	208.07	17.21
GL892611.1	14268	14564	297	112	32	87.2	8.83
GL892611.1	14603	14946	344	171	38	103.08	6.61
GL892611.1	17352	17696	345	229	27	53.73	7.87
GL892611.1	18428	18702	275	87	31	66.53	5.31
GL892611.1	19663	19833	171	86	20	51.57	6.01
GL892611.1	20114	20449	336	146	30	51.7	6.7
GL892611.1	22595	22830	236	155	24	91.57	9.86
GL892611.1	26633	27000	368	180	16	60.8	11.64
GL892611.1	29190	29474	285	85	34	197.33	15.73
GL892611.1	35766	36043	278	112	34	248.03	28.57
GL892613.2	10529	10721	193	108	17	110.37	15.87
GL892616.1	6962	7204	243	80	14	69.86	12.7
GL892616.1	12083	12359	277	146	18	93.91	13.75
GL892616.1	13336	13615	280	198	15	63.58	10.47
GL892616.1	15462	15738	277	143	16	77.86	11.64
GL892616.1	27070	27338	269	169	17	65.51	8.99
GL892616.1	28272	28569	298	86	22	99.93	16.28
GL892616.1	41065	41386	322	80	17	75.95	12.7
GL892616.1	42147	42343	197	113	12	64.66	11.64
GL892617.2	89083	89322	240	160	12	55.33	10.58
GL892617.2	99901	100030	130	66	11	96.66	11.64
GL892617.2	101757	101961	205	71	15	77.33	13.28
GL892617.2	104183	104566	384	301	27	118.65	9.36
GL892617.2	114328	114630	303	73	19	95.61	10.58
GL892617.2	116967	117323	357	108	44	198.87	20.33
GL892617.2	117756	118130	375	252	36	128.6	15.82
GL892617.2	122900	123089	190	103	18	62.77	7.76
GL892617.2	123613	124214	602	399	55	112.99	11.02
GL892617.2	125619	125812	194	111	23	80.11	8.41
GL892617.2	129305	129647	343	242	24	83.72	7.19
GL892617.2	147803	148237	435	101	67	431.28	32.65
GL892617.2	160496	160984	489	390	76	492.68	21.44
GL892621.1	520	662	143	72	12	61.91	8.03
GL892621.1	2420	2761	342	152	32	132.22	10.38
GL892621.1	2856	3063	208	86	22	94.73	11.7
GL892621.1	7100	7364	265	86	18	61.48	8.74
GL892621.1	8245	8426	182	85	22	131.68	15.13
GL892621.1	13472	13794	323	83	20	98.83	12.7
GL892621.1	17218	17843	626	231	60	243.38	18.73
GL892621.1	22345	22544	200	79	15	89.51	14.81
GL892625.1	524	774	251	74	15	75.92	13.75
GL892625.1	1977	2162	186	88	13	63.18	11.62
GL892625.1	8437	8736	300	73	25	94.21	10.76
GL892625.1	8881	9525	645	210	35	61.75	10.26
GL892625.1	13231	13472	242	88	19	66.79	9.55
GL892626.1	1	236	239	83	40	257.25	24.26
GL892626.1	1887	2190	304	108	27	91.68	10.73
GL892626.1	3016	3171	156	79	20	145.87	16.52
GL892627.1	244	675	432	123	69	214.2	13.54
GL892627.1	1636	2560	925	231	102	82.68	5.42
GL892627.1	3873	4586	714	413	88	105.33	8.34
GL892627.1	7824	8068	245	103	25	59.03	6.1
GL892627.1	9374	9537	164	83	23	52.03	5.57
GL892627.1	13184	13983	800	447	121	121.99	5.92
GL892627.1	19699	19937	239	131	38	244.63	20.73
GL892627.1	22695	23840	1146	693	161	228.02	9.46
GL892627.1	26990	27217	228	127	42	126.1	8.82
GL892627.1	27326	27694	369	108	48	98.69	8.43
GL892627.1	31279	31704	426	131	86	255	11.33
GL892627.1	33690	33948	259	143	80	235.42	8.89
GL892627.1	35567	36796	1230	147	161	93.53	6.75
GL892627.1	37574	37867	294	87	53	98.36	8.64
GL892627.1	41208	42002	795	687	118	155.26	5.79
GL892627.1	44448	45141	694	468	159	307.73	9.05
GL892627.1	46970	48099	1130	684	178	120.87	8.24
GL892627.1	50296	50753	458	198	91	121.4	7.29
GL892627.1	52389	52596	208	124	37	52.21	4.63
GL892627.1	54328	55023	696	500	128	230.4	7.32
GL892627.1	58055	58402	348	81	73	167.5	6.51
GL892627.1	60108	60323	216	102	44	94.8	6.37
GL892627.1	60715	61172	458	135	59	71.9	4.11
GL892627.1	63997	64589	593	205	88	114.3	7.73
GL892627.1	66070	66248	179	81	34	64.31	5.08
GL892627.1	66770	67379	610	201	80	88.84	6.08
GL892627.1	71453	71839	387	267	74	161.49	10.01
GL892628.1	4927	5316	390	212	36	152.31	18.08
GL892628.1	7070	7368	299	225	19	66.74	11.79
GL892628.1	14417	14678	262	175	25	109.55	9.88
GL892628.1	14923	15528	606	532	42	77.76	6.19
GL892628.1	17121	17500	380	125	32	121.29	15.43
GL892628.1	20563	20784	222	122	19	72.65	8.99
GL892628.1	21333	21678	346	217	40	166.68	10.8
GL892628.1	21840	22074	235	128	24	92.03	10.7
GL892628.1	26168	26606	439	190	64	168.43	11.74
GL892628.1	27307	27813	507	383	68	175.95	9.91
GL892628.1	32232	32536	305	225	18	87.18	15.87
GL892628.1	41694	42016	323	102	30	100.29	11.72
GL892628.1	44023	44395	373	248	33	97.74	11.61
GL892628.1	46017	46421	405	212	21	56.17	10.83
GL892628.1	52112	52332	221	135	17	50.72	7.2
GL892628.1	55073	55392	320	203	50	230.91	19.31
GL892628.1	66516	66636	121	61	11	73.3	6.94
GL892628.1	68369	68515	147	74	16	51.23	5.2
GL892628.1	69351	70013	663	412	82	207.48	13.57
GL892628.1	70758	71074	317	210	34	99.27	11.39
GL892628.1	74523	74749	227	65	16	68.15	10.35
GL892628.1	75152	75331	180	95	15	56.15	7.49
GL892628.1	77346	77522	177	84	27	120.03	11.24
GL892628.1	79643	79972	330	223	44	118.89	10.59
GL892628.1	80084	80390	307	84	28	54.47	8.41
GL892628.1	81142	81782	641	390	65	136.71	10.15
GL892628.1	84073	84378	306	210	30	119.84	12.79
GL892628.1	86395	86724	330	113	36	111.29	13.06
GL892628.1	86844	87108	265	167	33	55.78	6.1
GL892628.1	88907	89464	558	358	166	523.48	9.61
GL892628.1	89518	89791	274	87	47	90.03	4.42
GL892628.1	94232	94815	584	428	79	273.15	16
GL892628.1	97878	98228	351	101	54	235.44	19.16
GL892628.1	103602	104146	545	295	98	255.66	9.66
GL892628.1	104933	105347	415	168	95	241.06	8.79
GL892628.1	108076	108772	697	113	198	363.27	7.99
GL892628.1	117741	118150	410	183	23	102.67	17.99
GL892628.1	120301	120489	189	106	14	73.42	11.41
GL892628.1	121576	121803	228	146	16	90.11	15.87
GL892628.1	129180	129397	218	92	65	532.11	34.17
GL892628.1	131922	132104	183	101	24	112.59	10.65
GL892628.1	133187	133441	255	137	51	249.55	15.15
GL892628.1	134423	134713	291	186	26	71.36	9.16
GL892628.1	136332	136547	216	130	17	76.9	10.08
GL892628.1	147105	147452	348	184	21	99.56	14.57
GL892628.1	153935	154239	305	98	37	261.6	33.71
GL892628.1	161850	162074	225	74	12	58.34	10.58
GL892628.1	168058	168441	384	181	40	180.25	18.1
GL892628.1	173065	173383	319	141	16	66.07	8.03
GL892628.1	176027	176334	308	203	14	57.19	11.64
GL892628.1	182608	183636	1029	828	139	394.51	15.86
GL892628.1	197215	197417	203	83	15	63.85	9.71
GL892628.1	199104	199368	265	128	24	79.55	8.64
GL892628.1	200249	200693	445	81	37	76.42	6.03
GL892628.1	201851	202573	723	236	52	68.48	9.54
GL892628.1	202685	203016	332	171	39	114.11	11.09
GL892628.1	204549	204729	181	75	15	57.43	7.71
GL892628.1	210470	210755	286	180	42	263.2	25.98
GL892628.1	228416	228772	357	184	36	158.08	19.14
GL892628.1	231574	231838	265	158	26	170.8	19.04
GL892628.1	234877	235108	232	107	20	125.03	17.99
GL892632.1	1479	1734	256	85	12	52.36	8.46
GL892632.1	43750	44064	315	204	18	84.95	12.7
GL892632.1	58981	59411	431	236	32	170.64	23.28
GL892632.1	76669	76925	257	114	54	440.54	37.72
GL892633.2	39429	39618	190	84	23	148.36	17.91
GL892633.2	41813	41951	139	70	13	65.11	7.16
GL892633.2	42614	42913	300	180	35	209.05	20.06
GL892633.2	46053	46338	286	79	21	65.38	6.55
GL892633.2	46911	47335	425	202	43	93.48	10.13
GL892633.2	48903	49092	190	104	36	149.09	10.74
GL892633.2	49250	49841	592	180	56	94.17	9.58
GL892633.2	64781	65139	359	180	52	296.59	25.88
GL892633.2	78327	78492	166	84	11	61.15	11.64
GL892638.2	47010	47289	280	173	16	77.19	12.7
GL892638.2	51265	51489	225	86	21	137.18	19.04
GL892638.2	55145	55428	284	134	19	100.4	12.7
GL892638.2	59411	59730	320	133	22	116.03	14.81
GL892638.2	77989	78230	242	170	34	267.5	33.86
GL892638.2	83453	83611	159	80	12	78.32	12.7
GL892638.2	85988	86549	562	435	41	110.61	12.79
GL892638.2	95685	96161	477	203	29	87.77	10.83
GL892638.2	99175	99665	491	196	92	412.93	21.07
GL892638.2	111123	111348	226	87	44	303.82	25.59
GL892638.2	112873	113015	143	72	20	143.17	13.07
GL892639.1	5864	6210	347	102	30	55.37	7.58
GL892639.1	8196	9000	805	607	121	196.86	9.3
GL892639.1	11159	11743	585	130	76	80.15	6.93
GL892640.1	719	1118	400	172	57	342.28	19.7
GL892640.1	3535	3832	298	100	28	109.57	12.36
GL892640.1	3883	4289	407	159	27	70.08	9.17
GL892640.1	4433	4650	218	127	22	81.93	8.84
GL892649.1	41551	41727	177	95	21	157.51	21.16
GL892649.1	57515	57813	299	166	22	120.43	14.57
GL892649.1	69488	69616	129	65	13	116.04	13.75
GL892658.1	2915	3290	376	126	50	310.83	25.75
GL892658.1	16075	16386	312	191	19	63.09	10.28
GL892658.1	17171	17388	218	81	27	128.02	13.25
GL892658.1	20130	20347	218	88	53	366.39	26.05
GL892658.1	23634	23913	280	204	18	55.36	9.56
GL892658.1	24488	24767	280	199	35	169.97	16.85
GL892658.1	26012	26242	231	88	17	54.42	8.03
GL892664.2	61880	62128	249	171	13	60.93	9.52
GL892664.2	84502	85227	726	536	85	197.6	11.17
GL892664.2	85339	85702	364	97	59	191.44	12.17
GL892664.2	88426	88716	291	118	49	272.39	14.04
GL892664.2	90985	91307	323	235	22	54.5	7.82
GL892664.2	92223	92459	237	105	31	139.42	13.44
GL892664.2	96231	96809	579	138	33	122.69	13.33
GL892664.2	98800	99093	294	148	31	143.58	14.2
GL892664.2	105227	105440	214	139	21	87.75	9.36
GL892664.2	112077	112330	254	179	17	52.91	8.6
GL892664.2	112794	113080	287	202	25	75.13	7.39
GL892664.2	124607	124867	261	191	14	65.97	13.75
GL892664.2	134389	134669	281	162	15	69.36	11.64
GL892664.2	137179	137405	227	140	18	97.03	13.59
GL892664.2	139659	140006	348	194	56	326.68	20.11
GL892664.2	143668	144055	388	277	28	56.39	5.66
GL892664.2	145394	145839	446	224	29	55.51	10.77
GL892664.2	148120	148405	286	95	37	144.41	14.36
GL892664.2	148565	148990	426	221	31	57.73	6.61
GL892664.2	154451	154997	547	225	47	96.17	9.62
GL892671.2	2876	3347	472	200	81	398.41	26.97
GL892671.2	7371	7875	505	210	68	315.28	18.38
GL892671.2	12686	13020	335	205	63	286.06	13.95
GL892671.2	16578	17029	452	252	34	100.14	9.27
GL892671.2	32613	33326	714	516	93	326.15	24.92
GL892671.2	37628	37864	237	108	53	302.54	19.27
GL892671.2	38270	38450	181	101	22	83.57	8.49
GL892671.2	39067	39402	336	148	29	69.57	8.25
GL892671.2	41873	42005	133	67	17	168.37	17.99
GL892671.2	48004	48317	314	109	31	183.65	23.95
GL892671.2	51932	52121	190	78	18	121.23	17.99
GL892672.1	1	253	289	88	19	57.81	7.02
GL892672.1	844	1163	320	190	66	351.81	19.58
GL892672.1	4662	5019	358	155	38	99.91	9.6
GL892672.1	7419	7803	385	300	22	80.89	9.97
GL892672.1	11192	12105	914	483	89	258.92	21.24
GL892672.1	16048	16480	433	252	60	134.01	7.99
GL892672.1	18265	18942	678	242	70	124.36	11.64
GL892673.2	13908	14156	249	87	14	68.52	12.7
GL892674.1	504	1504	1001	646	208	227.87	7.14
GL892675.1	10608	10826	219	87	14	75.6	10.58
GL892680.2	4795	4946	152	77	11	69.58	11.64
GL892680.2	6683	6864	182	96	12	66.78	11.24
GL892680.2	11040	11511	472	302	83	365.17	16.05
GL892680.2	11609	11907	299	142	42	151.19	13.29
GL892680.2	19637	19816	180	93	18	125.25	17.99
GL892680.2	27119	27461	343	261	35	84.59	6.17
GL892680.2	29373	29796	424	254	47	85.41	7.19
GL892680.2	29820	30427	608	397	80	214.36	11.11
GL892680.2	32903	33072	170	86	15	67.24	9.69
GL892680.2	33368	33805	438	80	24	56.85	7.54
GL892680.2	37571	37847	277	194	18	80.97	12.29
GL892680.2	39356	39560	205	85	23	98.88	10.63
GL892680.2	45357	45572	216	85	22	54.89	6.57
GL892680.2	45845	46399	555	313	45	66.62	7.88
GL892680.2	48930	49352	423	194	103	287.64	12.15
GL892680.2	52104	52529	426	301	135	470.52	11.77
GL892680.2	52816	53102	287	88	45	59.88	3.71
GL892680.2	56024	56363	340	109	36	102.75	8.73
GL892680.2	56971	57417	447	253	57	172.1	14.22
GL892680.2	61968	62311	344	106	40	109.04	11.1
GL892680.2	64894	65254	361	178	79	360.1	17.74
GL892680.2	69084	69389	306	95	17	54.62	9.96
GL892680.2	70788	71002	215	129	27	152.52	17.18
GL892680.2	74012	74578	567	128	118	539.48	18.26
GL892680.2	76672	77010	339	85	34	86.32	11.39
GL892680.2	83747	84256	510	226	39	108.8	11.96
GL892680.2	85304	85545	242	85	37	155.25	13.17
GL892680.2	89188	89653	466	283	116	494.97	20.93
GL892680.2	91254	91516	263	142	52	179.47	11.59
GL892680.2	94474	94834	361	231	60	153.67	11.14
GL892680.2	97064	97548	485	81	76	112.5	8.46
GL892680.2	97743	97998	256	107	53	168.2	11.05
GL892680.2	98475	98760	286	205	32	57.1	6.99
GL892680.2	101778	102294	517	77	37	52.87	6.16
GL892680.2	103505	104415	911	700	94	142.05	6.67
GL892680.2	109102	109679	578	274	54	80.1	5.24
GL892680.2	110147	110721	575	259	45	57.63	4.6
GL892680.2	113527	113931	405	88	71	226.79	11.61
GL892680.2	114198	114641	444	358	47	61.18	6.87
GL892680.2	115271	115688	418	223	57	101.18	9.81
GL892680.2	119423	119744	322	117	41	157.07	14.9
GL892680.2	121092	121298	207	93	23	98.83	10.73
GL892680.2	125618	125892	275	177	58	139.82	8.52
GL892680.2	126198	126821	624	330	134	309.25	9.54
GL892680.2	129651	129987	337	173	47	121.39	11.73
GL892680.2	132949	133341	393	151	67	175.02	7.14
GL892680.2	133900	134224	325	98	40	80.96	5.28
GL892680.2	139635	140081	447	208	29	101.87	11.7
GL892680.2	144233	144625	393	86	51	189.46	12.39
GL892680.2	145501	145697	197	119	23	53.61	6.03
GL892680.2	147366	147786	421	106	51	77.86	4.78
GL892680.2	150730	151428	699	124	99	126.09	8.69
GL892680.2	162010	162182	173	87	15	53.28	7.52
GL892680.2	162335	162795	461	203	44	139.23	11.83
GL892680.2	165557	165797	241	164	24	80.34	9.52
GL892680.2	170301	171089	789	209	107	340.37	11.6
GL892680.2	175924	176257	334	140	63	315.05	18.73
GL892680.2	178663	178892	230	106	31	74.22	6.69
GL892680.2	180441	181749	1309	896	186	351.17	13.35
GL892680.2	187241	187478	238	128	12	52.45	8.87
GL892680.2	191498	191722	225	102	21	137.18	19.04
GL892680.2	197398	197784	387	134	51	138.28	11.69
GL892680.2	198905	199250	346	125	56	128.11	6.04
GL892680.2	199957	200560	604	404	74	140.11	5.9
GL892680.2	203171	203378	208	124	30	119.83	10.51
GL892680.2	206015	206249	235	129	17	78.44	11.24
GL892680.2	211688	211978	291	102	13	53.24	9.52
GL892681.2	17134	17459	326	186	16	67.94	11.64
GL892682.1	3943	4119	177	75	19	136.35	19.04
GL892684.1	2931	3244	314	153	15	63.06	9.52
GL892686.1	1	230	265	87	12	50.79	9.52
GL892687.1	193	322	130	66	11	96.66	11.64
GL892687.1	566	745	180	85	17	105.49	16.93
GL892691.1	3529	3762	234	122	21	133.83	19.04
GL892691.1	5608	5772	165	83	17	116.04	17.99
GL892708.2	6340	6550	211	80	17	75.19	10.96
GL892708.2	6931	7120	190	77	22	111.86	13.88
GL892708.2	10731	11098	368	232	28	140.9	15.92
GL892708.2	18542	19031	490	253	72	302.23	15.87
GL892708.2	24877	25176	300	84	21	112.99	14.81
GL892708.2	33123	33345	223	138	36	272.6	28.52
GL892708.2	38043	38294	252	172	21	89.22	11.9
GL892708.2	39909	40111	203	84	15	62.38	10.77
GL892708.2	40660	40906	247	135	16	76.87	12.7
GL892710.1	23124	23296	173	87	17	96.9	13.64
GL892710.1	23480	23704	225	75	19	87.16	14.04
GL892710.1	23771	23967	197	88	16	73.93	11.24
GL892710.1	29457	29803	347	263	27	113.37	10.21
GL892710.1	31645	31936	292	87	24	114.75	12.66
GL892710.1	36113	36297	185	83	32	144.73	11.38
GL892710.1	36758	37102	345	123	29	62.39	7.44
GL892710.1	38429	38616	188	103	38	180.17	12.6
GL892710.1	41589	41842	254	100	26	135.47	15.85
GL892710.1	48290	48543	254	102	27	185.46	25.39
GL892710.1	62756	63172	417	198	22	93.84	11.64
GL892710.1	66882	67055	174	88	13	66.17	10.9
GL892710.1	69112	69326	215	127	16	63.35	7.1
GL892710.1	75571	75892	322	87	43	135	10.7
GL892710.1	76390	76682	293	87	37	88.63	6.95
GL892710.1	77773	78188	416	230	43	65.99	8.68
GL892710.1	80988	81332	345	155	23	65.95	8.51
GL892714.1	3804	3971	168	85	25	166.95	17.13
GL892714.1	5703	5884	182	86	16	96.77	14.04
GL892716.1	833	1354	522	219	48	114.83	6.24
GL892716.1	2021	2374	354	232	82	441.43	24.8
GL892717.2	1	171	215	106	23	161.37	19.04
GL892717.2	12130	12346	217	82	22	150.3	20.1
GL892717.2	21631	21822	192	86	14	83.02	13.75
GL892717.2	25095	25315	221	85	46	416.94	45.49
GL892717.2	29872	30199	328	78	24	130.91	17.99
GL892718.2	40098	40273	176	82	15	96.66	14.81
GL892721.1	23485	23774	290	97	18	80.01	10.87
GL892721.1	44546	44816	271	104	46	357.97	32.1
GL892721.1	51908	52082	175	88	16	106.23	16.93
GL892722.1	2144	2944	801	376	173	294.04	8.79
GL892722.1	7720	8018	299	166	70	302.71	15.3
GL892722.1	11364	11682	319	180	48	161.79	13.16
GL892728.1	2567	2901	335	156	113	741.42	28.09
GL892728.1	8693	9028	336	156	17	67.66	10.65
GL892728.1	13108	13532	425	214	66	293.79	23.34
GL892728.1	14249	14411	163	82	15	52.52	6.64
GL892728.1	17422	17814	393	147	43	234.73	23.86
GL892728.1	20673	21165	493	112	46	225.72	17.35
GL892729.1	694	1047	354	97	23	76.76	6.69
GL892729.1	3103	3586	484	246	52	97.17	10.16
GL892729.1	3619	4104	486	141	82	280.96	9.93
GL892729.1	8789	9060	272	110	40	171.28	11.65
GL892729.1	9113	9366	254	79	24	54.96	7.56
GL892729.1	9972	10223	252	108	40	155.87	10.06
GL892729.1	11417	11685	269	137	23	52.73	6.28
GL892729.1	13884	14176	293	178	54	206.86	13.29
GL892729.1	15766	16557	792	466	90	163.74	7.91
GL892729.1	19025	19414	390	112	53	188.61	9.43
GL892729.1	23345	23592	248	145	13	55.9	7.62
GL892729.1	27031	27335	305	206	19	55.04	10.05
GL892729.1	29514	30097	584	486	71	135.8	11.68
GL892729.1	30357	30964	608	435	66	86.72	4.27
GL892729.1	32877	33404	528	446	39	65.21	4.84
GL892729.1	35476	35779	304	150	22	70.5	10.32
GL892729.1	39704	40014	311	163	33	84.59	8.22
GL892729.1	40452	40873	422	175	99	488.97	27.09
GL892729.1	42923	43319	397	314	28	56.62	5.07
GL892729.1	45344	45581	238	119	26	73.23	6.32
GL892729.1	48018	48529	512	420	55	163.84	9.22
GL892729.1	52381	52809	429	116	60	172.31	12.45
GL892729.1	54703	55129	427	289	51	96.06	7.06
GL892729.1	55585	55720	136	69	17	61.45	5.93
GL892729.1	58488	58846	359	140	20	70.54	13.64
GL892729.1	62831	63167	337	150	26	92.26	10.99
GL892729.1	69583	70814	1232	736	200	267.13	10.29
GL892729.1	71098	71384	287	184	56	108.86	8.1
GL892729.1	74648	74871	224	98	39	117.99	8.34
GL892729.1	75975	76232	258	98	65	195.52	10.55
GL892729.1	78164	79226	1063	355	135	64.22	6
GL892729.1	79879	80448	570	294	112	146.75	5.75
GL892730.2	90961	91226	266	119	15	72.53	8.46
GL892730.2	99001	99191	191	97	23	169.29	20.43
GL892730.2	107746	107931	186	115	13	67.43	11.64
GL892730.2	110136	110483	348	138	26	137.13	17.05
GL892730.2	115799	116155	357	142	28	126.25	15.03
GL892730.2	117731	118059	329	172	27	119.11	14.24
GL892730.2	134050	134335	286	88	20	108.31	14.81
GL892730.2	137610	137761	152	77	13	96.66	13.75
GL892730.2	146361	146603	243	119	16	86.06	12.7
GL892730.2	153497	153765	269	136	12	50.11	9.52
GL892730.2	159019	159318	300	185	33	222.31	25.54
GL892730.2	178954	179164	211	103	13	69.38	10.58
GL892730.2	194453	194663	211	110	33	219.27	21.07
GL892730.2	201957	202086	130	66	11	92.3	10.84
GL892730.2	202327	202638	312	151	21	106.9	14.3
GL892735.1	524	738	215	84	20	113.68	16.17
GL892735.1	2829	3290	462	257	32	88.44	10.01
GL892735.1	3468	3727	260	184	19	63.36	8.6
GL892735.1	5114	5317	204	100	18	63.08	7.39
GL892735.1	6108	6385	278	115	19	90.57	13.59
GL892738.2	34374	34586	213	141	11	53.27	9.52
GL892741.2	10758	10909	152	77	15	116.04	15.87
GL892749.1	22382	22577	196	81	12	64.9	11.64
GL892750.2	12674	12870	197	81	14	81.56	12.7
GL892751.2	16159	16636	478	256	49	133.85	14.83
GL892751.2	17230	17497	268	160	38	149.56	12.09
GL892751.2	17768	18058	291	85	33	99.88	6.63
GL892751.2	43740	43925	186	87	12	54.34	8.83
GL892751.2	44096	44366	271	87	17	62.53	10.43
GL892751.2	44857	45100	244	183	15	60.16	7.8
GL892755.1	6665	6950	286	74	19	59.84	7.77
GL892755.1	8207	8467	261	188	19	62.44	9.65
GL892755.1	15780	16079	300	155	17	52.9	8.12
GL892755.1	17948	18142	195	93	47	364.11	26.22
GL892755.1	34978	35121	144	73	17	157.51	17.99
GL892755.1	45624	45940	317	211	17	76.95	12.7
GL892755.1	47982	48194	213	86	13	68.9	12.7
GL892755.1	49858	50116	259	93	12	51.83	8.46
GL892755.1	53509	53863	355	126	17	60.2	7.25
GL892755.1	54873	55121	249	168	14	56.16	7.55
GL892755.1	69677	69897	221	135	22	101.78	12.96
GL892755.1	70248	70493	246	111	21	69.96	8.18
GL892755.1	70616	70957	342	122	25	71.54	11.8
GL892755.1	72351	72546	196	119	16	63.11	9.91
GL892755.1	74672	75120	449	184	23	70.9	5.96
GL892755.1	78218	78412	195	88	18	119.3	16.93
GL892755.1	82861	83123	263	143	20	114.95	17.99
GL892755.1	87921	88110	190	88	18	121.23	17.99
GL892755.1	115600	115996	397	196	23	90.89	16.94
GL892755.1	116259	116525	267	136	20	98.43	15.5
GL892755.1	119410	119699	290	86	14	60.35	7.41
GL892755.1	126580	126984	405	232	23	103.73	15.87
GL892759.2	65891	66161	271	93	13	56.72	9.52
GL892759.2	73675	73894	220	77	27	169.4	19.78
GL892759.2	76856	77017	162	82	35	318.99	28.09
GL892759.2	83795	84132	338	202	55	288.45	24.58
GL892759.2	99098	99249	152	77	11	68.76	11.44
GL892759.2	104214	104408	195	121	14	67.15	11.24
GL892759.2	106119	106243	125	63	12	105.23	10.87
GL892759.2	106433	106623	191	88	15	73.7	12.48
GL892759.2	111040	111346	307	86	18	85.56	16.65
GL892759.2	116102	116400	299	77	19	71.96	11.99
GL892759.2	120216	120496	281	201	22	127.3	19.04
GL892759.2	124387	124577	191	87	13	71.8	11.04
GL892759.2	126626	126957	332	205	18	81.35	11.64
GL892759.2	131600	131904	305	171	18	76.61	11.78
GL892759.2	134219	134580	362	158	62	277.67	20.82
GL892759.2	134860	135293	434	139	43	127.83	8.15
GL892759.2	144149	144408	260	176	12	51.65	7.41
GL892759.2	154551	154728	178	88	27	225.32	27.51
GL892761.1	7054	7304	251	97	18	100.91	13.75
GL892761.1	14914	15070	157	79	34	349.03	32.93
GL892761.1	29095	29245	151	76	12	87.35	12.7
GL892761.1	32918	33209	292	86	15	57.62	10.7
GL892761.1	35246	35531	286	82	21	115.55	20.81
GL892763.2	70794	71041	248	169	17	93.15	14.81
GL892763.2	71140	71426	287	205	25	143.6	21.16
GL892764.1	373	622	250	183	18	85.89	10.21
GL892764.1	3085	3705	621	200	89	222.86	10.31
GL892764.1	4695	5135	441	356	56	114.5	6.38
GL892764.1	7196	7420	225	102	25	66.69	7.47
GL892764.1	11202	11718	517	107	33	54.6	6.58
GL892764.1	14904	15141	238	87	40	331.96	36.12
GL892765.2	56664	57057	394	179	28	146.72	17.99
GL892765.2	63956	64161	206	88	22	155.01	21.16
GL892766.1	9128	9358	231	113	29	217.61	25.39
GL892766.1	26892	27234	343	119	53	351.4	34.46
GL892769.1	194	425	232	136	68	430.71	23.22
GL892769.1	2458	2911	454	206	49	76.24	8.24
GL892769.1	4000	4290	291	204	26	52.75	7.37
GL892769.1	7529	7827	299	133	60	212.4	12.89
GL892769.1	8434	8802	369	124	77	254.92	12.51
GL892769.1	11624	12054	431	113	64	165.01	9.19
GL892769.1	12267	12573	307	209	57	186.4	8.98
GL892769.1	16299	16805	507	254	77	234.96	10.82
GL892769.1	19615	19965	351	120	34	74.04	9.42
GL892770.2	26048	26347	300	177	27	167.26	23.28
GL892772.2	1	389	398	281	46	280.6	19.01
GL892772.2	5078	5295	218	133	12	59.83	9.52
GL892772.2	10062	10393	332	155	17	73.99	12.7
GL892772.2	13002	13788	787	152	158	617.91	12.21
GL892773.2	4856	5158	303	216	18	69.01	10.43
GL892773.2	10065	10426	362	117	67	366.97	25.23
GL892773.2	23035	23202	168	85	11	56.49	10.47
GL892773.2	25607	25768	162	82	21	153.12	16.85
GL892773.2	33303	33658	356	233	18	73.09	14.04
GL892773.2	39573	39802	230	146	27	149.18	16.44
GL892773.2	48520	48743	224	100	13	53.23	7.33
GL892773.2	52401	52767	367	245	34	136.92	16.31
GL892773.2	52978	53245	268	77	29	126.89	16.14
GL892773.2	55825	56258	434	224	54	232.74	11.75
GL892773.2	56965	57174	210	134	17	55.19	7.39
GL892773.2	60728	60987	260	83	14	63.32	10.03
GL892773.2	63216	63519	304	182	20	88.06	12.1
GL892773.2	66620	67024	405	315	34	156.67	10.92
GL892775.1	14535	14786	252	152	13	60.33	10.58
GL892775.1	26419	26712	294	129	15	66.78	9.52
GL892775.1	31618	31852	235	148	34	271.65	26.45
GL892775.1	34326	34677	352	254	27	150.13	13.75
GL892775.1	44116	44590	475	299	28	59.79	6.3
GL892775.1	49033	50033	1001	624	165	324.13	9.84
GL892777.1	1664	2095	432	219	100	602.4	23.82
GL892783.2	13689	13877	189	107	12	66.66	11.64
GL892783.2	37806	38087	282	154	23	136.05	20.1
GL892783.2	134664	134825	162	82	37	366.37	34.08
GL892783.2	137471	137747	277	193	19	97	16.76
GL892783.2	140015	140323	309	184	59	305.37	19.01
GL892783.2	141466	141794	329	146	29	72.13	9.1
GL892784.1	1056	1357	302	200	17	80.09	10.58
GL892786.2	21552	21961	410	209	24	81.36	12.15
GL892786.2	23305	23564	260	60	18	70.29	7.02
GL892786.2	25947	26307	361	207	30	174.32	23.28
GL892786.2	33953	34290	338	239	46	284.31	31.46
GL892786.2	49367	49912	546	107	29	106.98	8.03
GL892786.2	61376	61789	414	208	22	73.69	12.21
GL892786.2	66090	66248	159	80	14	88.16	12.89
GL892786.2	73246	73595	350	163	21	97.64	11.24
GL892786.2	74513	74699	187	103	14	74.82	13.52
GL892789.1	10755	11167	413	199	65	401.79	36.12
GL892789.1	15757	15958	202	83	11	55.57	10.58
GL892789.1	19662	19988	327	134	24	131.2	11.64
GL892789.1	31783	32098	316	232	29	162.74	19.03
GL892789.1	55376	55555	180	80	11	60.66	9.52
GL892789.1	56992	57199	208	80	13	70.13	11.64
GL892789.1	60110	60365	256	172	13	59.54	8.46
GL892789.1	68368	68747	380	149	33	186.47	19.71
GL892789.1	68894	69021	128	65	11	71.01	10.13
GL892789.1	71993	72309	317	146	26	152.1	17.99
GL892789.1	87056	87282	227	152	18	108.16	16.93
GL892791.2	27171	27400	230	54	19	116.36	10.58
GL892791.2	55398	55693	296	181	23	131.62	19.04
GL892793.2	21682	22016	335	163	14	52.87	10.58
GL892793.2	37563	37722	160	81	12	78.32	12.7
GL892793.2	68296	68433	138	70	11	87.35	11.64
GL892793.2	112281	112506	226	124	13	65.85	10.58
GL892793.2	134892	135070	179	88	17	115.65	16.93
GL892793.2	143514	143726	213	85	23	162.26	22.22
GL892793.2	167328	167473	146	74	17	146.83	17.99
GL892794.2	29648	29850	203	85	24	177.49	22.22
GL892796.1	739	1092	354	194	23	115.52	16.93
GL892797.1	961	1696	736	216	34	51.9	5.79
GL892798.1	6126	6425	300	86	24	139.37	22.22
GL892798.1	69751	69869	119	60	11	106.23	11.64
GL892800.1	1	229	247	86	30	203.3	25.79
GL892800.1	412	712	301	229	18	52.94	10.5
GL892803.1	94	438	345	264	40	52.51	4.77
GL892804.2	28407	29313	907	645	151	473.81	15.3
GL892804.2	31365	31716	352	232	34	164.39	18.01
GL892804.2	31775	31981	207	82	13	54.26	9.81
GL892804.2	115982	116258	277	168	25	156.49	16.93
GL892805.1	56437	56653	217	135	11	52.47	10.58
GL892805.1	61022	61223	202	101	26	194.1	23.07
GL892805.1	78455	78709	255	174	13	59.74	11.64
GL892805.1	79005	79281	277	192	22	119.6	14.81
GL892805.1	90854	91278	425	232	33	134.82	14.59
GL892805.1	91408	91643	236	141	15	52.45	8.13
GL892805.1	92549	92839	291	160	17	50.9	7.02
GL892805.1	105201	105416	216	96	36	228.01	19.14
GL892805.1	106311	106573	263	154	40	186.53	14.71
GL892805.1	107641	107993	353	200	26	74.72	10.5
GL892805.1	108773	109018	246	180	20	72.08	10.5
GL892805.1	114017	114241	225	140	15	82.4	12.7
GL892805.1	117058	117482	425	147	50	245.89	17.67
GL892805.1	126089	126358	270	149	21	101.43	14.04
GL892805.1	128556	128820	265	85	21	86.24	12.04
GL892805.1	131447	131699	253	67	14	56.91	9.51
GL892805.1	134854	135084	231	164	13	62.03	9.03
GL892806.1	1048	1297	250	176	13	60.73	11.64
GL892806.1	25548	25817	270	111	13	56.9	9.52
GL892806.1	28216	28370	155	78	15	116.04	15.87
GL892807.2	2000	2379	380	164	33	179.85	20.6
GL892807.2	4516	5112	597	208	42	84.35	9.67
GL892807.2	6128	6583	456	91	62	166.06	13.36
GL892807.2	7233	7756	524	250	62	140.4	8.62
GL892807.2	9894	10353	460	234	55	97.21	8.6
GL892807.2	11230	11679	450	374	66	164.57	9.05
GL892807.2	37907	38164	258	83	13	59.16	11.64
GL892807.2	52543	52832	290	120	13	53.4	9.52
GL892808.2	27149	27424	276	71	21	119.9	20.1
GL892808.2	61604	61764	161	81	13	69.47	10
GL892808.2	82659	82985	327	84	26	148.9	25.39
GL892808.2	100712	100976	265	150	21	73.81	10.78
GL892808.2	101382	101706	325	192	31	118.06	10.91
GL892808.2	118337	118942	606	341	101	443.85	21.17
GL892808.2	153402	153636	235	87	12	51.46	6.67
GL892808.2	158908	159243	336	104	97	678.36	23.13
GL892808.2	164956	165433	478	258	62	168.96	13.81
GL892808.2	165981	166328	348	135	50	150	12.55
GL892808.2	169404	169565	162	82	15	106.23	15.87
GL892813.1	17	215	199	101	17	80.57	10.53
GL892813.1	311	495	185	80	42	283.59	21.82
GL892813.1	3067	3522	456	124	77	229.92	9.23
GL892813.1	4265	4622	358	240	52	144.52	11.52
GL892813.1	11138	11957	820	196	113	122.75	4.81
GL892813.1	12335	12712	378	119	65	115	7.98
GL892813.1	14787	15152	366	248	44	65.39	6.05
GL892813.1	15662	15896	235	101	53	173.77	9.68
GL892813.1	18520	19023	504	175	59	98.02	6.57
GL892813.1	19843	20122	280	77	28	64.37	4.57
GL892813.1	24151	24429	279	67	22	114.5	16.31
GL892813.1	28710	28944	235	157	23	91.23	11.13
GL892813.1	30283	30444	162	82	15	55.7	7.02
GL892813.1	30940	31196	257	118	50	283.55	18.57
GL892813.1	35007	35376	370	88	46	241.35	19.37
GL892813.1	38362	39060	699	276	72	184.43	8.35
GL892815.1	3482	3821	340	182	28	102.56	9.56
GL892815.1	5709	5910	202	121	18	64.84	8.03
GL892815.1	6856	7016	161	81	23	130.02	11.96
GL892815.1	8488	8718	231	84	23	88.82	8.6
GL892815.1	10226	10416	191	107	18	87.01	10.58
GL892815.1	10565	10835	271	164	21	78.49	12.18
GL892815.1	13759	14042	284	200	20	108.86	17.99
GL892815.1	18300	18725	426	206	28	73.42	9.91
GL892815.1	20229	20518	290	140	22	77.29	8.37
GL892815.1	29379	29584	206	93	13	70.63	11.64
GL892815.1	39585	39986	402	178	38	222.02	29.06
GL892815.1	48629	48860	232	124	15	80.57	12.7
GL892815.1	51876	52253	378	211	21	94.32	14.81
GL892815.1	55294	55427	134	68	17	158.72	16.19
GL892815.1	56635	56901	267	155	16	77.96	11.24
GL892815.1	62232	62728	497	157	106	379.42	15.79
GL892815.1	62829	63250	422	172	52	98.1	6.89
GL892815.1	66924	67089	166	84	12	69.58	12.7
GL892815.1	69856	70139	284	201	24	144.61	22.22
GL892817.1	16446	16825	380	205	31	177.27	19.04
GL892821.1	2258	2606	349	136	36	127.28	13.33
GL892821.1	3203	3418	216	137	31	120.96	10.05
GL892821.1	5051	5358	308	136	36	69.8	6.96
GL892821.1	6179	6755	577	347	63	112.45	6.74
GL892821.1	11933	12227	295	119	26	155.9	21.45
GL892821.1	16524	16695	172	87	22	104.01	11.24
GL892821.1	18339	18568	230	123	34	176.19	14.32
GL892821.1	21219	21605	387	124	69	332.12	18.73
GL892821.1	23088	23443	356	87	29	60.24	5.54
GL892821.1	25081	25260	180	104	12	53.29	8.35
GL892821.1	25694	25870	177	90	19	132.16	18.06
GL892821.1	28563	28864	302	223	14	58.22	12.7
GL892821.1	31767	31963	197	83	19	101.93	13.48
GL892821.1	52068	52275	208	107	24	156.68	18.43
GL892821.1	55104	55276	173	87	19	106.6	13.68
GL892821.1	56883	57150	268	83	25	81.94	10.21
GL892821.1	57776	58203	428	104	38	100.05	10.21
GL892821.1	60951	61189	239	128	36	99.73	7.28
GL892821.1	62151	62509	359	238	89	375.09	18.02
GL892822.1	112454	112630	177	98	23	179.42	23.28
GL892826.1	1878	2186	309	117	48	353.51	39.33
GL892826.1	11117	11481	365	86	64	338.08	16.19
GL892826.1	11631	12053	423	199	28	52.05	9.05
GL892826.1	31926	32087	162	82	11	54.43	8.47
GL892826.1	35321	35596	276	81	21	91.89	11.99
GL892826.1	35777	36015	239	72	16	62.88	10.43
GL892826.1	42737	42927	191	101	12	66.15	10.58
GL892826.1	45189	45326	138	70	15	135.03	15.61
GL892826.1	47130	47280	151	76	14	106.23	14.81
GL892826.1	50689	50894	206	135	12	62.52	11.64
GL892826.1	53429	53797	369	185	33	181.51	24.87
GL892827.1	1592	1889	298	133	49	304.09	25.78
GL892827.1	4361	4695	335	202	21	56.4	7.87
GL892827.1	5563	6003	441	199	39	110.76	12.33
GL892827.1	6993	7382	390	209	27	71.62	10.5
GL892827.1	15429	15739	311	81	17	68.33	14.5
GL892827.1	16062	16303	242	135	20	120.27	15.61
GL892827.1	21662	21910	249	142	42	280.32	27.07
GL892827.1	24086	24427	342	212	38	140.08	15.32
GL892827.1	28703	28957	255	81	23	108.32	10.53
GL892827.1	31675	31925	251	165	14	68.09	13.75
GL892827.1	32614	32887	274	198	22	129.51	21.16
GL892827.1	38678	38859	182	99	21	155.56	21.16
GL892829.1	8113	8486	374	187	59	417.07	37.18
GL892830.1	236	535	300	85	15	65.63	12.7
GL892830.1	1870	2132	263	85	21	123.94	17.99
GL892830.1	19443	19672	230	88	18	72.84	7.75
GL892830.1	19824	20185	362	163	30	106.19	9.88
GL892830.1	22868	23174	307	214	17	52.97	9.71
GL892830.1	25492	25851	360	201	24	87.89	11.52
GL892830.1	28329	28607	279	106	15	58.4	11.24
GL892830.1	34583	34925	343	86	31	161.55	14.25
GL892831.2	7512	7955	444	248	50	338.48	22.22
GL892832.1	6882	7136	255	191	12	52.54	8.46
GL892833.1	7332	8039	708	109	85	288.14	13.4
GL892833.1	10730	10886	157	79	28	122.14	9.25
GL892833.1	11197	11555	359	272	35	71.08	6.94
GL892833.1	12750	13053	304	78	32	95.18	11.31
GL892833.1	21331	21518	188	84	14	65.77	9.87
GL892833.1	21706	21972	267	115	15	50.37	8.03
GL892833.1	22320	22635	316	88	19	61.88	8.24
GL892833.1	26742	26981	240	120	35	83.84	5.95
GL892833.1	28712	29106	395	195	69	142.38	6.26
GL892833.1	31568	31900	333	157	52	156.95	10.96
GL892833.1	36364	36520	157	79	15	58.59	6.64
GL892833.1	37757	38057	301	190	46	242.92	20.14
GL892833.1	41108	41280	173	87	29	118.81	9.93
GL892833.1	41856	42705	850	362	80	133.26	6.31
GL892833.1	46307	47107	801	570	111	145.81	13.07
GL892833.1	51111	52114	1004	473	111	91.29	7.5
GL892833.1	53244	53613	370	160	88	221.76	8.71
GL892833.1	54503	55360	858	263	91	64.39	4.89
GL892833.1	57553	58081	529	230	60	92.23	8.64
GL892833.1	61064	61425	362	118	43	77.14	8.79
GL892833.1	62213	62680	468	359	63	107.51	7.13
GL892833.1	64691	65219	529	320	76	185.2	9.19
GL892833.1	65942	66339	398	195	57	163.96	9.16
GL892833.1	68776	69353	578	379	62	150.12	12.77
GL892833.1	71044	71441	398	117	44	92.54	8.81
GL892835.1	1792	1931	140	71	14	113.57	14.3
GL892835.1	4260	4628	369	119	76	482.98	30.79
GL892840.2	11019	11480	462	215	64	197.47	10.18
GL892840.2	12634	12989	356	226	44	140.2	11.02
GL892840.2	43636	43867	232	86	12	56.9	11.64
GL892840.2	52143	52390	248	106	19	102.66	15.24
GL892840.2	52445	52707	263	87	20	87.83	16.58
GL892840.2	57653	57950	298	219	24	140	21.16
GL892840.2	89821	90022	202	121	24	95.66	10.56
GL892840.2	90934	91500	567	410	36	52.66	4.54
GL892840.2	96149	96349	201	126	17	62.17	8.48
GL892840.2	96646	97183	538	408	39	76.64	7.76
GL892840.2	99326	99825	500	251	54	229.62	15.06
GL892841.1	21745	21949	205	88	36	216.36	18.37
GL892841.1	24876	25279	404	168	60	117.85	7.48
GL892841.1	26621	27176	556	265	97	256.5	10.07
GL892841.1	30578	30913	336	219	18	59.72	10.77
GL892841.1	33307	33758	452	370	51	149.04	10.93
GL892841.1	36099	36533	435	257	37	60.11	6.94
GL892841.1	38066	38447	382	237	60	244.21	9.55
GL892841.1	40797	41228	432	207	28	72.17	6.06
GL892841.1	41483	41809	327	137	32	127.73	11.8
GL892841.1	50162	50971	810	424	82	175.03	10.95
GL892841.1	55104	55687	584	350	52	84.46	6.24
GL892841.1	55834	56320	487	382	61	149.12	9.21
GL892841.1	58697	59161	465	196	105	486.35	26
GL892841.1	63621	63809	189	92	37	196.62	14.25
GL892841.1	65846	66138	293	125	38	118.94	10.31
GL892841.1	66199	66501	303	88	33	108.36	8.78
GL892841.1	68862	69032	171	86	11	52.29	9.51
GL892841.1	72366	72681	316	175	29	63.38	5.17
GL892841.1	73708	74071	364	149	53	148.3	10.73
GL892841.1	76197	76841	645	307	131	465.84	15.25
GL892841.1	82420	83106	687	519	167	715.97	19.1
GL892841.1	86279	86503	225	123	33	119.88	9.87
GL892841.1	87309	87760	452	150	53	131.41	6.67
GL892841.1	91852	92184	333	244	33	110.45	12.07
GL892841.1	92458	92756	299	216	29	100.06	11.04
GL892841.1	95147	95574	428	221	52	210.18	21.79
GL892841.1	98025	98519	495	219	109	525.32	16.65
GL892841.1	101555	101794	240	136	37	144.83	11.73
GL892841.1	102215	102553	339	134	31	65.99	7.19
GL892841.1	104796	104964	169	85	24	82.98	7.49
GL892841.1	110004	110438	435	167	86	234.35	11.36
GL892841.1	110823	111158	336	165	54	99.92	8.33
GL892841.1	111814	112058	245	129	40	66.01	6.09
GL892841.1	117037	117430	394	152	37	91.72	9.94
GL892841.1	126392	126647	256	87	18	63.68	8.74
GL892841.1	129258	129649	392	289	32	96.76	10.8
GL892841.1	132192	132447	256	86	16	78.35	10.84
GL892841.1	146284	146477	194	110	12	65.4	11.64
GL892841.1	149495	149721	227	108	19	117.37	13.75
GL892842.1	2048	2626	579	205	85	306.18	20.2
GL892842.1	2762	2924	163	82	19	54.04	5.93
GL892842.1	4722	5014	293	133	26	79.51	10.59
GL892842.1	8861	9469	609	121	102	238.55	8.35
GL892842.1	10794	11068	275	108	40	72.08	6.55
GL892842.1	14508	14653	146	74	13	64.69	8.03
GL892842.1	18248	18766	519	115	43	72.33	6.06
GL892842.1	19762	20195	434	296	54	119.82	7.44
GL892842.1	21734	22016	283	108	24	62.25	6.2
GL892843.1	35279	35633	355	160	19	84.11	9.52
GL892843.1	40351	40548	198	115	17	108.59	14.81
GL892843.1	45519	45736	218	159	18	111.1	15.87
GL892843.1	50237	50485	249	192	12	53.63	10.58
GL892843.1	50773	51058	286	219	21	116.94	21.16
GL892843.1	65841	66089	249	83	18	101.48	16.93
GL892843.1	69761	69933	173	87	13	52.03	8.21
GL892843.1	71291	71580	290	145	47	282.54	24.77
GL892843.1	74213	74470	258	172	19	98.94	14.81
GL892843.1	77524	77786	263	159	16	81.08	9.52
GL892843.1	81048	81289	242	158	17	60.83	7.49
GL892843.1	81357	81705	349	99	53	306.98	25.83
GL892848.2	93406	93762	357	249	32	159.8	14.45
GL892848.2	93820	94254	435	223	37	166.77	12.04
GL892848.2	201338	201966	629	544	56	282.19	17.22
GL892848.2	207696	208000	305	222	21	55.68	6.58
GL892852.1	1437	1716	280	110	14	62.21	12.7
GL892852.1	5500	6320	821	579	157	453.73	13.4
GL892852.1	8847	9394	548	346	149	557.01	17.8
GL892852.1	10220	10493	274	136	39	91.03	7.75
GL892852.1	12345	12582	238	86	18	84.25	13.45
GL892852.1	15558	15858	301	215	26	119.88	13.13
GL892852.1	15942	16227	286	208	23	91.18	11.94
GL892852.1	22552	22829	278	192	81	520.28	21.85
GL892852.1	24734	24923	190	81	29	138.53	11.41
GL892854.1	372	552	181	96	35	136.7	9.55
GL892854.1	873	1136	264	141	54	176.1	8.32
GL892854.1	1450	2008	559	288	87	170.7	9.4
GL892854.1	3109	3420	312	102	41	59.93	5.83
GL892854.1	4217	4486	270	163	27	69.17	8.48
GL892854.1	6777	7091	315	211	49	239.26	19.36
GL892854.1	9357	9741	385	235	75	220.94	12.46
GL892854.1	10752	11195	444	140	93	238.59	10.82
GL892854.1	12347	12808	462	124	53	66.39	4.54
GL892854.1	15281	16371	1091	368	192	368.76	8.16
GL892854.1	19766	19907	142	72	15	63.4	6.48
GL892854.1	24912	25838	927	558	288	662.32	12.42
GL892854.1	27965	28676	712	528	94	174.14	9.93
GL892855.2	8217	8459	243	90	48	393.46	36.6
GL892857.2	33330	33504	175	88	11	61.15	11.64
GL892859.2	19415	19622	208	122	13	70.13	12.7
GL892859.2	67688	67866	179	99	22	167.86	22.22
GL892859.2	70449	70686	238	104	18	87.23	10.74
GL892859.2	77591	77904	314	97	18	76.86	11.24
GL892859.2	84078	84421	344	147	33	192.73	20.6
GL892859.2	84668	84903	236	85	15	63.06	10.87
GL892859.2	87597	87873	277	83	14	54.82	12.48
GL892859.2	88561	88788	228	88	26	177.38	19.37
GL892859.2	91217	91477	261	175	14	65.97	7.41
GL892859.2	94923	95381	459	244	28	121.13	13.56
GL892859.2	97881	98235	355	251	30	54.23	6.61
GL892859.2	100206	100500	295	133	82	473.24	24.62
GL892859.2	106205	106413	209	124	14	51.75	8.39
GL892859.2	106975	107344	370	221	29	98.52	7.61
GL892861.2	4644	5010	367	137	33	200.25	21.16
GL892861.2	5498	5709	212	132	11	53.47	7.41
GL892862.1	1657	1938	282	173	70	546.55	28.09
GL892862.1	5201	5397	197	88	25	121.3	12.61
GL892862.1	7983	8143	161	81	26	176.79	17.81
GL892863.2	663	1135	473	189	62	249.37	14.04
GL892863.2	1340	1540	201	124	18	52.84	5.89
GL892863.2	2279	2652	374	165	37	110.91	13.62
GL892863.2	5933	6329	397	210	20	72.01	9.06
GL892863.2	9175	9477	303	216	19	73.85	10.14
GL892863.2	12923	13109	187	101	22	100.66	9.79
GL892863.2	13332	13765	434	287	45	152.13	12.54
GL892863.2	16135	16601	467	127	65	219.4	14.69
GL892863.2	17745	17889	145	73	18	64.48	6.57
GL892863.2	23813	24097	285	161	33	211.06	17.83
GL892863.2	26662	27187	526	214	71	372.69	28.73
GL892863.2	33146	33378	233	100	32	247.72	30.17
GL892863.2	37567	37757	191	106	14	74.59	13.75
GL892863.2	41904	42225	322	238	24	90.09	13.22
GL892863.2	44732	45033	302	201	22	79.27	11.49
GL892863.2	59046	59458	413	162	88	398.93	23.88
GL892863.2	60772	61000	229	106	35	129.09	10.37
GL892863.2	63996	64163	168	85	17	107.86	14.04
GL892863.2	65632	65853	222	140	23	133.97	17.91
GL892863.2	75311	75460	150	76	20	160.11	17.29
GL892863.2	76510	76802	293	215	18	82.07	15.87
GL892865.1	1716	1917	202	120	18	116.7	17.99
GL892865.1	19211	19478	268	141	31	205.38	17.79
GL892865.1	25957	26261	305	226	34	98.41	6.89
GL892865.1	27004	27187	184	87	46	266.47	16.63
GL892865.1	27366	27649	284	86	28	71	8.73
GL892865.1	72633	72922	290	209	17	82.74	15.87
GL892865.1	76099	76508	410	210	36	191.55	28.09
GL892865.1	99121	99333	213	106	23	162.26	22.22
GL892865.1	107139	107349	211	106	13	69.38	11.64
GL892866.1	570	860	291	182	17	82.52	13.75
GL892866.1	13424	13673	250	88	14	65.43	12.04
GL892866.1	15276	15524	249	82	17	92.88	14.81
GL892871.2	8336	8469	134	68	11	87.35	11.64
GL892871.2	12239	12626	388	125	43	184.35	12.29
GL892871.2	17672	18163	492	90	91	479.48	17.5
GL892871.2	22115	22521	407	212	21	84.42	14.04
GL892871.2	42942	43279	338	88	53	307.04	26.3
GL892871.2	47730	48114	385	176	23	108.13	15.87
GL892871.2	48673	48960	288	202	14	60.71	11.64
GL892871.2	55388	55772	385	160	33	176.06	21.18
GL892877.2	29373	29634	262	86	15	73.41	11.64
GL892877.2	98256	98418	163	82	30	249.02	24.08
GL892880.1	67649	67935	287	214	17	83.43	13.75
GL892880.1	69839	69956	118	60	11	106.23	11.64
GL892880.1	81050	81314	265	114	15	72.75	10.58
GL892880.1	89336	89516	181	95	12	68.76	11.64
GL892880.1	100390	100646	257	113	81	605.3	33.71
GL892881.1	450	988	539	245	42	138.22	10.16
GL892881.1	2379	2700	322	129	27	74.79	8.54
GL892881.1	5118	5308	191	104	18	82.32	10.5
GL892881.1	7811	8087	277	174	18	69.5	9.61
GL892881.1	11221	11552	332	199	38	116.65	9.43
GL892881.1	13251	13470	220	108	53	314.99	19.8
GL892882.1	20651	20927	277	196	15	70.19	8.46
GL892882.1	52036	52383	348	129	34	207.4	26.61
GL892882.1	57360	57692	333	139	30	132.15	15.57
GL892882.1	60129	60486	358	199	19	57.5	8.7
GL892882.1	61178	61500	323	119	17	54.5	9.74
GL892882.1	65036	65361	326	161	17	75.15	10.58
GL892882.1	68666	68894	229	112	40	275.53	25.35
GL892882.1	90694	91086	393	80	53	306.64	26.36
GL892884.2	101574	101872	299	82	27	167.63	15.87
GL892885.1	8492	8933	442	149	32	87.04	6.83
GL892885.1	10016	10550	535	381	36	81.68	8.84
GL892886.1	1536	1987	452	375	29	126.39	10.03
GL892886.1	2169	2339	171	86	13	66.99	13.04
GL892886.1	15052	15256	205	114	24	105.51	10.53
GL892886.1	17121	17517	397	231	65	163.55	9.12
GL892886.1	19257	19554	298	169	64	211.07	11.51
GL892886.1	23814	24094	281	204	14	62.02	8.46
GL892886.1	33061	33250	190	87	12	54.02	8.96
GL892886.1	35433	35882	450	105	39	79.35	7.56
GL892886.1	36469	36873	405	273	31	64.16	6.76
GL892888.1	10488	10853	366	141	68	428.11	29.85
GL892888.1	17839	18322	484	105	77	175.23	11.51
GL892888.1	20032	20839	808	217	76	92.59	8.21
GL892888.1	23061	23242	182	95	21	122.57	14.41
GL892888.1	26807	27045	239	117	19	56.22	6.61
GL892888.1	28154	28550	397	229	45	177.12	15.41
GL892888.1	29196	29423	228	146	22	86.77	9.01
GL892888.1	32338	32750	413	173	87	557.62	34.03
GL892888.1	37574	37755	182	97	17	103.69	14.5
GL892888.1	37803	38163	361	249	28	117.18	13.62
GL892888.1	42466	42682	217	97	28	194.25	23.19
GL892888.1	46326	46522	197	85	18	99.5	13.84
GL892888.1	53200	53749	550	90	56	222.32	13.01
GL892888.1	60908	61124	217	130	19	111.47	16.85
GL892888.1	63497	63730	234	79	27	186.7	21.68
GL892891.1	399	646	248	112	15	76.63	12.7
GL892891.1	5764	6120	357	244	41	253.69	29.85
GL892891.1	11711	11899	189	112	25	123.36	11.34
GL892891.1	13309	13666	358	273	56	288.76	20.43
GL892891.1	16244	16433	190	67	11	58.26	10.58
GL892891.1	19701	19959	259	151	19	107.32	15.87
GL892891.1	27474	27846	373	148	19	80.6	9.52
GL892891.1	32593	32841	249	87	25	138.2	16.62
GL892891.1	40446	40655	210	125	19	90.64	11.65
GL892891.1	41265	41461	197	86	18	92.66	12.57
GL892891.1	41978	42343	366	166	23	82.13	10.35
GL892891.1	45285	46047	763	471	220	944.99	14.52
GL892891.1	67356	67611	256	105	25	164.47	15.87
GL892891.1	70024	70297	274	83	16	78.53	14.81
GL892891.1	72348	72585	238	152	13	57.1	9.36
GL892891.1	76596	77012	417	189	98	599.7	26.73
GL892891.1	92079	92319	241	155	18	103.83	16.93
GL892891.1	97544	97760	217	133	13	67.93	10.58
GL892892.1	2442	2735	294	211	15	66.78	14.81
GL892894.2	77062	77398	337	142	15	59.14	12.7
GL892894.2	79300	79633	334	134	21	104.22	19.04
GL892894.2	84790	85117	328	233	30	177.29	25.63
GL892898.1	1312	1703	392	131	34	76.97	5.73
GL892898.1	1831	2302	472	363	88	405.08	18.34
GL892898.1	4743	4897	155	78	13	66.57	9.48
GL892898.1	5785	6044	260	147	35	253.39	24.76
GL892898.1	15522	15794	273	83	13	56.36	11.64
GL892899.1	817	1149	333	150	25	129.57	18.4
GL892899.1	3193	3472	280	85	15	54.19	11.24
GL892899.1	6072	6355	284	154	109	753.25	32.45
GL892899.1	9196	9403	208	128	34	249.96	26.48
GL892899.1	15622	16145	524	78	45	162.18	13.11
GL892899.1	18244	18502	259	177	41	213.95	19.39
GL892899.1	19447	19645	199	104	22	81.98	8.71
GL892899.1	21701	22041	341	256	48	246.44	21.14
GL892899.1	28049	28481	433	117	27	102.42	9.77
GL892899.1	32047	32306	260	166	39	217.78	17.2
GL892900.1	1	830	867	370	240	973.11	15.2
GL892904.1	110	306	197	69	18	118.55	17.99
GL892904.1	452	648	197	110	13	64.66	11.64
GL892904.1	9353	9565	213	76	13	68.9	11.64
GL892904.1	37209	37473	265	65	12	50.79	8.46
GL892905.2	72288	72622	335	149	80	623.98	37.45
GL892907.2	10406	10625	220	115	16	92.4	14.81
GL892907.2	28190	28375	186	100	13	67.43	12.7
GL892908.2	115032	115385	354	155	33	86.12	7.91
GL892908.2	116197	116552	356	133	51	168.24	13.79
GL892908.2	116563	116834	272	172	39	130.89	10
GL892911.1	82693	82921	229	142	12	57.51	10.58
GL892911.1	120142	120438	297	72	18	89.02	12.7
GL892911.1	120721	120965	245	167	13	61.75	8.46
GL892911.1	178002	178248	247	112	20	115.72	15.05
GL892911.1	180513	180832	320	131	19	67.35	12.39
GL892911.1	202587	202980	394	182	18	64.2	12.59
GL892911.1	207773	208151	379	210	32	94.73	10.17
GL892911.1	208943	209363	421	196	36	106.31	12.59
GL892911.1	213420	213924	505	376	51	207.27	9.36
GL892911.1	218373	218602	230	157	27	88.76	9.36
GL892911.1	219876	220219	344	140	62	179.76	11.04
GL892911.1	221631	222064	434	327	99	393.89	16.16
GL892911.1	225980	226281	302	157	129	776.77	23.16
GL892911.1	227496	227842	347	170	42	59.16	6.63
GL892911.1	229700	230085	386	160	49	119.09	8.6
GL892911.1	230756	231102	347	130	33	61.65	7.69
GL892911.1	231147	231424	278	86	32	84.02	9.81
GL892911.1	240583	241821	1239	404	222	173.11	8.62
GL892911.1	244105	244949	845	424	103	64.04	6.52
GL892911.1	246002	246257	256	130	33	78.15	7.42
GL892911.1	247601	247827	227	81	28	130.73	12.6
GL892911.1	250192	250689	498	280	43	118.43	11.51
GL892911.1	253527	253743	217	136	21	57.53	6.02
GL892911.1	255017	255210	194	110	24	106.54	10.56
GL892911.1	260507	261026	520	242	49	138.44	12.23
GL892911.1	263167	263860	694	89	84	84.04	5.84
GL892911.1	264180	264559	380	108	50	67.19	6.43
GL892911.1	265096	265579	484	103	73	113.98	6.1
GL892911.1	266804	267252	449	207	41	68.35	6.64
GL892911.1	269774	270062	289	204	24	64.12	6.05
GL892911.1	271906	272101	196	112	21	65.52	7.12
GL892911.1	275166	275578	413	143	88	433.75	19.7
GL892913.1	4195	4700	506	208	50	126.02	12.15
GL892913.1	6438	6701	264	149	41	205.49	17.77
GL892913.1	16323	16540	218	123	12	59.83	9.52
GL892913.1	22616	22819	204	79	14	53.57	7.19
GL892913.1	24983	25330	348	140	30	66.4	8.93
GL892913.1	25479	25922	444	231	74	342.69	20.63
GL892913.1	28611	29059	449	209	63	370.58	38.15
GL892914.2	5513	5853	341	216	32	200.2	16.93
GL892915.1	1	1416	1446	180	419	964.44	14.44
GL892915.1	6664	6957	294	145	22	117.22	13.8
GL892915.1	17593	17879	287	153	44	284.58	29.16
GL892915.1	21473	21720	248	125	39	202.83	16.8
GL892915.1	23348	23554	207	129	18	91.06	12.91
GL892916.1	12016	12193	178	87	17	64.53	8.73
GL892916.1	12315	12808	494	87	49	177.33	12
GL892916.1	15110	15458	349	159	86	357.04	16.85
GL892916.1	16133	16595	463	254	92	269.72	12.33
GL892916.1	20573	20977	405	110	47	212.79	16.05
GL892916.1	23102	23527	426	181	56	211.91	18.45
GL892916.1	28945	29499	555	87	89	432.59	32.73
GL892916.1	34537	34832	296	210	15	66.39	14.81
GL892917.1	132	334	203	84	14	79.86	13.75
GL892917.1	4517	4959	443	114	39	186.24	14.24
GL892917.1	8695	8904	210	82	26	108.36	11.24
GL892917.1	10042	10326	285	79	21	51.46	7.2
GL892917.1	13893	14118	226	81	16	57.22	9.59
GL892917.1	17092	17404	313	95	20	101.26	16.93
GL892917.1	20813	21362	550	360	70	219.06	15.73
GL892917.1	23050	23457	408	286	37	64.37	7.41
GL892917.1	28101	28965	865	412	155	293.41	9.64
GL892917.1	31394	31588	195	91	34	114.95	8.56
GL892917.1	33467	34243	777	470	78	143.77	6.79
[truncated: 340,384 more rows]
