# Supplementary material for: Genome-wide analysis of DNA methylation in obese, lean, and miniature pig breeds
Source: Sci Rep. 2016 Jul 22;6:30160. doi: 10.1038/srep30160 (PMC4957084; doi:10.1038/srep30160)
Supplement: Supplementary Table S2 [file srep30160-s3.xls]

chr	start	end	length	summit	tags	-10*log10(pvalue)	fold_enrichment
GL892149.1	10	366	357	200	27	125.27	14.36
GL892151.1	7	298	292	202	17	72.85	8.77
GL892159.1	137	418	282	141	37	256.68	24.72
GL892160.1	41	298	258	98	27	167.76	19.94
GL892162.1	1	447	480	209	81	514.17	36.91
GL892163.1	1	178	189	95	23	162.54	18.34
GL892192.1	8	236	229	88	25	160.94	19.14
GL892195.1	232	487	256	96	25	149.74	16.75
GL892196.1	1	291	349	127	21	89.11	11.17
GL892197.1	105	406	302	208	14	50.72	7.18
GL892209.1	32	321	290	101	25	137.40	18.34
GL892218.1	1	146	204	96	17	73.56	9.02
GL892223.1	674	922	249	162	13	53.71	8.77
GL892232.1	205	704	500	247	33	85.64	8.25
GL892233.1	163	777	615	374	57	212.17	10.72
GL892234.1	243	847	605	511	55	280.44	14.33
GL892240.1	1468	1646	179	90	16	105.30	12.76
GL892244.1	1809	2174	366	134	17	58.89	9.57
GL892249.1	4022	4399	378	98	31	160.24	15.95
GL892249.1	26000	26315	316	163	15	54.68	7.18
GL892251.1	5720	6450	731	497	40	70.38	8.96
GL892252.1	190	584	395	234	47	242.48	23.64
GL892256.1	824	1106	283	196	15	60.71	10.37
GL892256.1	8356	9154	799	466	78	288.44	18.19
GL892258.1	6845	7149	305	119	37	227.78	17.76
GL892259.2	535	809	275	181	19	75.02	8.80
GL892259.2	4427	4762	336	142	28	99.61	11.50
GL892259.2	8243	8626	384	284	51	187.13	15.99
GL892259.2	9440	9660	221	95	31	141.73	11.96
GL892259.2	13933	14390	458	231	50	193.06	15.60
GL892259.2	14620	14986	367	164	23	56.98	8.40
GL892259.2	21022	21321	300	96	33	207.54	23.13
GL892259.2	27037	27470	434	147	35	123.18	10.54
GL892260.2	11584	11810	227	111	83	661.71	30.69
GL892260.2	14043	14345	303	227	20	84.98	15.15
GL892260.2	19817	20112	296	206	18	51.36	8.26
GL892260.2	21798	22060	263	165	45	288.91	24.23
GL892260.2	24499	24819	321	145	61	214.07	12.49
GL892260.2	26466	27022	557	162	101	239.30	11.20
GL892260.2	36118	36401	284	97	16	66.93	9.49
GL892260.2	41937	42281	345	126	30	105.94	9.13
GL892260.2	43569	43991	423	229	32	93.64	11.20
GL892260.2	47770	48093	324	88	18	73.16	10.37
GL892260.2	57909	58248	340	253	27	138.41	16.75
GL892261.1	2967	3431	465	287	33	124.12	13.37
GL892261.1	4607	4880	274	133	30	140.07	12.52
GL892261.1	6981	7319	339	102	20	72.61	10.89
GL892261.1	19314	19612	299	214	24	125.88	15.95
GL892265.1	3438	3992	555	104	58	203.27	11.08
GL892265.1	7780	8422	643	162	55	109.26	12.00
GL892265.1	8666	9003	338	102	38	127.10	8.35
GL892265.1	17425	17734	310	250	17	58.53	6.04
GL892265.1	18735	18960	226	126	27	143.58	14.48
GL892265.1	20790	21111	322	223	24	101.01	12.42
GL892265.1	24743	25015	273	174	30	106.68	7.66
GL892265.1	25568	25866	299	85	21	50.16	7.97
GL892266.2	23373	23626	254	171	14	59.63	10.37
GL892269.1	38912	39107	196	99	22	133.71	15.86
GL892269.1	43859	44173	315	175	21	93.97	9.96
GL892270.2	2158	2428	271	98	19	93.06	12.76
GL892270.2	4681	4989	309	185	19	66.21	8.07
GL892270.2	6062	6345	284	132	25	128.17	13.50
GL892270.2	8970	9633	664	126	40	141.14	9.80
GL892270.2	13047	13257	211	115	36	234.61	19.28
GL892270.2	23832	24239	408	227	26	98.54	13.81
GL892270.2	24330	24557	228	129	19	82.53	10.96
GL892270.2	27855	28249	395	189	78	448.74	25.35
GL892270.2	30678	31012	335	121	20	76.52	7.81
GL892270.2	32879	33100	222	126	25	123.15	12.12
GL892270.2	40196	40623	428	249	26	87.90	9.03
GL892270.2	54040	54473	434	281	72	332.40	13.00
GL892270.2	57457	57780	324	125	21	89.35	11.88
GL892270.2	59932	60308	377	190	26	71.53	6.60
GL892270.2	62142	62442	301	205	23	98.43	12.90
GL892271.2	5284	5611	328	99	15	52.68	9.57
GL892273.1	5730	6127	398	168	100	597.52	19.02
GL892274.1	6623	6799	177	89	13	58.62	8.17
GL892274.1	7925	8207	283	98	22	94.09	12.57
GL892274.1	8770	9072	303	215	19	73.85	10.89
GL892275.2	8091	8348	258	167	14	58.81	9.57
GL892275.2	23026	23416	391	233	26	116.34	10.37
GL892276.1	16318	16473	156	79	19	162.54	15.15
GL892276.1	30917	31411	495	127	78	281.11	15.45
GL892276.1	33363	33612	250	145	40	177.31	12.52
GL892276.1	43057	43419	363	200	81	509.63	30.96
GL892276.1	47371	47716	346	96	32	179.81	23.93
GL892276.1	58576	58735	160	81	19	101.30	7.89
GL892276.1	60492	61041	550	336	60	224.33	10.07
GL892277.2	9161	9434	274	93	19	92.26	13.56
GL892277.2	15384	15605	222	85	17	71.95	8.97
GL892277.2	15717	16004	288	190	26	113.93	9.93
GL892277.2	17369	17739	371	174	29	105.95	10.46
GL892277.2	25582	25943	362	131	18	65.91	11.96
GL892277.2	35694	35996	303	207	22	108.23	13.56
GL892277.2	42249	42652	404	289	60	376.26	32.05
GL892277.2	54133	54397	265	101	60	417.88	27.45
GL892277.2	56731	57076	346	101	29	138.98	16.81
GL892277.2	66212	66621	410	134	44	231.87	21.57
GL892277.2	69977	70351	375	249	21	83.56	8.77
GL892277.2	73292	73623	332	86	22	97.22	13.79
GL892277.2	73702	73991	290	174	16	51.56	8.98
GL892277.2	76469	76790	322	235	19	80.66	12.76
GL892277.2	79244	79662	419	84	35	131.69	12.11
GL892277.2	79750	79951	202	102	26	78.75	7.72
GL892277.2	81746	82165	420	173	81	364.75	21.86
GL892277.2	90535	91264	730	214	60	208.68	17.27
GL892287.1	85	335	251	124	21	86.84	10.03
GL892287.1	1892	2238	347	253	45	151.45	12.90
GL892287.1	4530	4735	206	106	28	91.87	7.87
GL892287.1	7292	7790	499	270	88	148.13	9.19
GL892287.1	8423	9041	619	168	89	69.04	5.42
GL892287.1	10672	11111	440	246	66	78.31	7.25
GL892288.1	1325	1721	397	182	21	73.90	7.43
GL892288.1	3276	3542	267	126	30	160.14	15.73
GL892289.2	15672	15926	255	138	28	178.71	17.55
GL892291.2	4789	5227	439	243	23	69.80	9.94
GL892291.2	5290	5675	386	300	36	167.33	14.57
GL892291.2	8246	8428	183	92	21	142.71	16.75
GL892291.2	13573	13889	317	220	24	120.46	18.34
GL892291.2	22927	23287	361	225	16	53.56	8.77
GL892292.1	1771	2931	1161	1002	287	610.93	10.64
GL892292.1	8361	8632	272	96	20	52.30	7.29
GL892292.1	11989	12454	466	94	58	125.31	10.00
GL892292.1	14543	15105	563	290	53	87.33	9.11
GL892292.1	17126	17609	484	190	48	86.80	9.34
GL892292.1	22481	22887	407	202	35	142.45	11.53
GL892292.1	28358	28734	377	250	36	62.25	7.62
GL892292.1	29057	29305	249	167	27	62.29	6.82
GL892295.2	0	231	232	129	36	275.04	23.93
GL892295.2	18659	18833	175	88	20	152.54	15.95
GL892295.2	23850	24033	184	93	17	105.30	13.56
GL892295.2	28375	28654	280	126	19	90.68	11.96
GL892295.2	58095	58389	295	210	14	51.90	9.57
GL892295.2	73402	73573	172	87	20	152.54	15.95
GL892297.1	5325	6525	1201	1037	150	238.17	11.15
GL892299.2	15480	15838	359	212	48	295.00	22.52
GL892302.2	1	638	647	439	97	392.20	15.39
GL892302.2	2837	3332	496	220	42	137.74	11.50
GL892302.2	7614	7976	363	87	48	177.54	9.10
GL892302.2	11256	11570	315	235	34	104.70	9.67
GL892302.2	14506	14877	372	224	56	209.92	9.80
GL892302.2	16106	16310	205	113	22	59.83	6.13
GL892302.2	16572	16803	232	147	34	122.11	9.68
GL892302.2	19483	20000	518	152	100	360.95	11.58
GL892302.2	26402	27624	1223	442	93	50.47	4.24
GL892302.2	31542	32171	630	350	71	142.79	10.87
GL892307.1	295	483	189	95	27	149.49	12.25
GL892307.1	1575	2402	828	247	62	140.77	7.81
GL892310.1	2128	2505	378	207	25	111.97	13.56
GL892311.1	653	1068	416	296	44	193.71	13.70
GL892311.1	3331	3804	474	119	36	53.47	4.96
GL892311.1	3814	4083	270	137	54	258.88	15.13
GL892314.2	21408	21738	331	209	16	58.48	11.17
GL892314.2	35103	35388	286	85	20	96.94	12.76
GL892316.1	672	1223	552	283	53	147.28	13.74
GL892316.1	4099	4428	330	100	59	77.42	6.61
GL892316.1	4563	5316	754	623	178	351.16	12.41
GL892316.1	9364	9776	413	274	124	550.93	11.50
GL892316.1	12723	12967	245	148	25	73.06	7.67
GL892316.1	13072	13602	531	96	53	135.83	8.98
GL892316.1	22092	23153	1062	552	161	266.51	11.56
GL892316.1	25231	25438	208	97	26	51.10	5.04
GL892316.1	26352	26671	320	146	64	121.82	6.56
GL892316.1	28166	28630	465	312	129	342.75	9.01
GL892316.1	40151	40632	482	131	81	140.36	6.96
GL892319.2	88	417	330	140	36	113.02	10.50
GL892319.2	1690	2178	489	286	65	218.67	12.01
GL892319.2	4534	4833	300	184	15	50.52	7.00
GL892319.2	5433	5699	267	134	17	78.60	10.37
GL892325.1	1272	1656	385	233	28	50.47	6.96
GL892325.1	2605	3028	424	139	80	349.88	20.87
GL892325.1	8147	8867	721	442	84	84.59	6.68
GL892325.1	9130	9432	303	137	57	147.33	7.18
GL892325.1	17724	17973	250	119	49	289.45	18.76
GL892325.1	19521	19775	255	124	24	55.98	6.58
GL892325.1	19867	20044	178	90	27	104.60	8.07
GL892325.1	20542	20736	195	98	39	238.48	16.48
GL892325.1	26982	27333	352	252	39	82.55	9.10
GL892325.1	29170	29777	608	237	71	58.30	7.18
GL892325.1	30347	31097	751	521	110	216.36	8.77
GL892327.1	12170	12402	233	101	22	130.91	15.95
GL892328.1	414	764	351	107	33	186.99	20.74
GL892328.1	7942	8229	288	206	14	53.12	7.98
GL892328.1	8448	8645	198	100	17	96.48	13.56
GL892328.1	21118	21723	606	389	45	110.09	7.25
GL892329.2	8812	8983	172	87	16	105.30	12.76
GL892329.2	72377	72694	318	222	16	60.79	9.57
GL892332.2	181444	182092	649	249	94	441.34	17.66
GL892332.2	185736	186006	271	143	24	135.13	15.95
GL892332.2	190565	190911	347	238	37	131.43	10.53
GL892332.2	191529	191883	355	259	43	173.56	13.29
GL892332.2	195909	196249	341	93	42	151.12	13.70
GL892332.2	196610	196906	297	150	28	63.92	6.01
GL892332.2	198686	199369	684	206	40	61.25	6.08
GL892332.2	205325	205590	266	120	24	73.82	8.63
GL892332.2	205735	206008	274	126	24	64.54	6.95
GL892332.2	206887	207393	507	97	52	114.18	7.79
GL892332.2	212019	212284	266	125	33	121.20	9.24
GL892332.2	212315	212673	359	100	41	109.88	11.41
GL892332.2	214544	214782	239	148	26	78.05	7.94
GL892332.2	217015	217325	311	187	24	79.30	10.78
GL892332.2	220159	220948	790	584	73	107.14	7.78
GL892332.2	222776	223196	421	217	32	70.09	10.32
GL892332.2	228526	228858	333	235	47	166.01	13.74
GL892332.2	230511	230901	391	257	67	240.53	15.89
GL892332.2	231326	231531	206	99	22	66.78	6.77
GL892332.2	233341	233542	202	102	22	133.71	15.86
GL892332.2	239351	239701	351	254	32	142.74	10.76
GL892332.2	246812	247024	213	114	30	170.44	15.29
GL892332.2	247222	247427	206	101	18	68.73	8.96
GL892332.2	248065	248374	310	126	18	57.50	8.97
GL892332.2	252013	252340	328	208	51	150.96	6.52
GL892332.2	252681	253293	613	483	106	264.58	11.64
GL892332.2	255253	256039	787	511	90	316.77	18.54
GL892332.2	260877	261375	499	295	45	164.94	11.12
GL892332.2	261526	261913	388	180	27	70.74	8.65
GL892332.2	267192	267419	228	129	29	118.83	10.34
GL892332.2	269545	269934	390	238	44	121.22	8.63
GL892332.2	272378	273141	764	570	54	89.24	7.87
GL892332.2	276194	276668	475	314	37	142.90	12.10
GL892332.2	280114	280370	257	157	46	362.10	32.43
GL892332.2	283050	283354	305	205	17	70.10	8.77
GL892332.2	290268	290532	265	119	35	201.01	15.17
GL892332.2	292618	293185	568	352	79	280.05	11.59
GL892332.2	296711	297083	373	260	80	283.65	15.26
GL892332.2	298792	299202	411	154	52	105.34	8.61
GL892332.2	299327	299583	257	147	33	89.35	7.63
GL892332.2	303572	304270	699	215	125	298.53	17.72
GL892332.2	304738	305089	352	203	79	183.47	9.78
GL892332.2	307046	307528	483	99	54	58.93	4.41
GL892332.2	308829	309178	350	219	49	111.67	6.05
GL892332.2	309393	309595	203	102	27	64.53	6.33
GL892332.2	309742	310048	307	102	61	273.68	14.40
GL892332.2	318158	318474	317	223	20	89.12	8.77
GL892332.2	322469	322782	314	175	26	138.12	15.15
GL892332.2	326055	326421	367	269	29	122.26	14.64
GL892332.2	333786	334275	490	247	30	122.66	15.95
GL892332.2	336464	336789	326	155	26	124.26	13.70
GL892332.2	339576	339823	248	96	14	57.95	9.80
GL892333.1	221	622	402	170	143	810.63	26.05
GL892333.1	3309	3612	304	208	28	87.31	9.96
GL892333.1	6047	6893	847	227	104	171.84	12.10
GL892333.1	7422	7877	456	145	59	85.70	6.04
GL892333.1	8594	9154	561	97	61	57.70	6.68
GL892333.1	9587	9929	343	244	49	64.92	5.43
GL892333.1	11394	11969	576	183	112	283.77	9.63
GL892333.1	12201	12478	278	114	39	62.53	5.72
GL892333.1	13388	13739	352	120	53	68.13	6.23
GL892333.1	14890	15570	681	429	86	137.55	11.05
GL892333.1	18471	19351	881	482	59	79.00	6.90
GL892333.1	22679	23078	400	108	40	193.69	13.03
GL892333.1	29835	30734	900	379	237	686.63	10.20
GL892333.1	34044	34245	202	102	23	97.03	9.89
GL892333.1	36241	36596	356	272	30	53.99	5.77
GL892333.1	37566	37903	338	99	37	66.71	8.09
GL892333.1	39441	39639	199	100	34	84.60	6.67
GL892333.1	41391	42127	737	511	92	136.72	10.74
GL892333.1	44144	44419	276	111	76	242.96	9.74
GL892333.1	45179	45907	729	329	89	115.13	9.62
GL892333.1	49240	49641	402	145	70	357.21	22.10
GL892333.1	51679	51995	317	224	16	52.76	6.90
GL892334.1	410	699	290	175	30	174.50	20.80
GL892334.1	2002	2188	187	94	18	103.42	12.43
GL892334.1	4710	5502	793	277	76	70.51	8.80
GL892334.1	7055	7783	729	345	151	337.54	9.65
GL892334.1	10801	11352	552	290	65	157.57	10.74
GL892334.1	14395	15019	625	282	66	160.58	12.02
GL892334.1	17294	17812	519	251	48	142.64	16.20
GL892334.1	20179	20511	333	89	20	63.10	7.00
GL892336.1	1213	1679	467	161	79	231.12	12.78
GL892336.1	1966	2286	321	98	37	68.19	5.28
GL892336.1	2653	3176	524	281	62	79.35	8.38
GL892336.1	5006	5252	247	108	47	149.09	8.97
GL892336.1	6766	7224	459	275	56	71.51	6.48
GL892336.1	8451	8926	476	203	65	100.27	7.18
GL892336.1	11341	11923	583	406	72	106.47	7.25
GL892336.1	14184	15265	1082	262	191	204.56	8.25
GL892336.1	17281	17633	353	121	70	64.68	5.67
GL892336.1	19777	20180	404	249	100	263.47	9.20
GL892336.1	23050	23309	260	102	40	133.55	10.12
GL892336.1	30764	31353	590	293	57	93.21	7.37
GL892336.1	33483	34822	1340	827	218	173.96	5.29
GL892336.1	35160	36011	852	355	147	68.56	4.28
GL892336.1	37441	38533	1093	537	198	258.13	7.13
GL892336.1	40625	41199	575	125	83	118.87	5.82
GL892336.1	42184	42580	397	132	65	124.54	8.53
GL892339.1	2797	2986	190	96	13	63.61	10.37
GL892339.1	6705	7251	547	331	60	221.73	12.90
GL892339.1	11445	11785	341	101	20	83.68	11.96
GL892341.1	14584	14855	272	87	27	110.62	11.16
GL892341.1	15648	15969	322	224	22	60.48	8.79
GL892343.2	2383	2712	330	166	20	86.11	12.76
GL892345.2	1	121	176	89	15	96.48	11.96
GL892345.2	2468	2660	193	97	16	87.88	12.76
GL892345.2	29609	30058	450	279	23	82.59	8.77
GL892345.2	71012	71456	445	265	27	111.06	15.15
GL892348.1	907	1144	238	96	14	63.07	8.77
GL892351.1	429	671	243	91	42	336.13	31.10
GL892353.1	1320	2392	1073	140	145	85.89	5.38
GL892353.1	2755	3893	1139	451	225	229.81	10.08
GL892353.1	9889	10827	939	142	173	190.01	6.01
GL892353.1	12523	13420	898	696	207	214.23	7.64
GL892353.1	16987	17751	765	513	119	51.85	5.39
GL892353.1	18289	18696	408	193	109	199.96	6.99
GL892353.1	20891	21417	527	279	72	85.33	4.85
GL892353.1	22158	22465	308	116	50	59.79	5.67
GL892353.1	23392	23572	181	91	40	91.60	5.01
GL892353.1	23903	24525	623	522	136	232.37	6.02
GL892353.1	26564	27363	800	512	127	137.43	8.55
GL892353.1	28171	28429	259	117	72	165.75	6.89
GL892353.1	29466	30102	637	117	92	69.15	4.56
GL892353.1	31830	32636	807	500	148	150.62	5.98
GL892353.1	35314	35838	525	212	98	116.62	7.68
GL892353.1	40018	41721	1704	221	239	135.78	9.33
GL892353.1	44563	45034	472	229	75	253.37	11.84
GL892353.1	47775	48630	856	735	175	244.86	8.66
GL892353.1	49258	49560	303	100	67	82.12	6.08
GL892353.1	50729	51392	664	540	85	97.96	6.81
GL892353.1	54671	55046	376	97	59	125.70	5.78
GL892353.1	55069	55841	773	327	138	282.92	10.97
GL892353.1	58177	58780	604	420	57	53.49	5.22
GL892353.1	58854	59534	681	270	66	78.86	6.91
GL892353.1	61571	61960	390	168	74	138.35	8.46
GL892353.1	63518	63980	463	258	115	280.06	12.73
GL892353.1	67263	67726	464	356	64	113.85	7.56
GL892353.1	69800	70168	369	174	56	81.39	5.28
GL892353.1	70475	71164	690	243	89	64.91	4.63
GL892353.1	72578	73394	817	258	103	71.20	3.67
GL892353.1	74816	75373	558	412	95	148.90	9.02
GL892353.1	76373	77115	743	225	95	155.19	6.86
GL892353.1	78937	79267	331	231	36	89.77	8.07
GL892353.1	81623	82091	469	265	56	62.88	5.54
GL892353.1	82173	83188	1016	867	133	154.86	7.55
GL892355.1	3578	4034	457	272	60	247.33	18.43
GL892355.1	4498	4638	141	71	14	77.36	6.13
GL892355.1	9526	9818	293	158	23	99.61	10.82
GL892355.1	10338	10682	345	92	19	56.56	5.98
GL892358.1	22333	22576	244	147	13	54.69	7.98
GL892360.1	3553	4033	481	350	53	207.13	15.29
GL892361.2	5942	6249	308	118	18	76.54	8.77
GL892362.2	9873	10268	396	192	32	111.76	8.26
GL892362.2	13365	13736	372	274	48	96.66	6.64
GL892362.2	15682	16472	791	313	92	109.34	7.00
GL892362.2	16748	17130	383	239	54	110.42	8.00
GL892362.2	19045	19338	294	148	26	52.40	5.51
GL892362.2	20150	20324	175	88	16	58.49	7.07
GL892365.1	32500	32705	206	115	15	70.90	11.17
GL892366.1	1092	1570	479	209	49	260.11	17.51
GL892369.1	563	919	357	90	36	175.48	17.77
GL892369.1	3305	3739	435	219	47	174.75	15.48
GL892369.1	4556	4895	340	121	20	55.61	9.06
GL892369.1	9375	9736	362	100	24	106.12	14.01
GL892371.1	2886	3051	166	84	14	96.48	11.17
GL892371.1	5216	5500	285	198	17	54.50	9.23
GL892371.1	5773	6033	261	169	17	59.18	7.64
GL892372.1	811	1513	703	340	121	312.39	9.09
GL892372.1	4411	4738	328	92	45	72.29	6.24
GL892372.1	6469	7276	808	133	98	87.80	5.99
GL892372.1	7365	7714	350	114	56	100.44	8.34
GL892372.1	9840	10538	699	224	108	278.17	10.32
GL892373.2	9908	10168	261	162	15	65.24	11.17
GL892375.1	20138	20433	296	214	26	144.12	19.94
GL892375.1	43361	43513	153	77	15	123.61	11.96
GL892378.2	60521	60780	260	137	50	397.22	29.56
GL892378.2	65998	66346	349	98	27	135.69	16.75
GL892378.2	103046	103345	300	188	43	299.74	21.53
GL892378.2	108677	108906	230	109	35	222.35	19.49
GL892378.2	109018	109444	427	225	24	63.16	10.04
GL892378.2	114614	114949	336	201	65	339.62	18.94
GL892378.2	116996	117585	590	224	52	117.56	9.94
GL892378.2	121862	122910	1049	791	82	232.12	15.51
GL892378.2	126459	126695	237	106	22	78.67	8.24
GL892378.2	127964	128420	457	255	54	161.61	10.32
GL892378.2	128479	128828	350	99	29	54.40	7.27
GL892378.2	130061	130494	434	238	34	56.72	6.62
GL892378.2	131377	131609	233	135	31	191.73	18.46
GL892378.2	135737	136068	332	227	45	202.23	17.33
GL892378.2	137728	138077	350	102	31	55.94	7.83
GL892378.2	139312	139804	493	247	40	110.79	12.48
GL892378.2	153413	153681	269	124	30	109.07	10.42
GL892378.2	154596	155139	544	246	53	91.08	8.51
GL892378.2	156214	156653	440	184	51	150.21	13.87
GL892378.2	160381	160702	322	109	29	126.95	14.01
GL892378.2	163852	164347	496	270	55	261.11	12.40
GL892378.2	167773	168401	629	445	39	153.00	10.89
GL892378.2	170677	171020	344	260	27	137.19	15.15
GL892380.1	726	1066	341	241	21	59.43	8.87
GL892380.1	2955	3417	463	355	33	54.96	3.95
GL892381.1	18689	19131	443	204	23	51.44	9.91
GL892381.1	20745	21024	280	118	25	92.21	9.99
GL892381.1	49516	49700	185	93	19	123.61	15.15
GL892381.1	55841	56363	523	270	31	122.58	19.94
GL892381.1	78599	78893	295	133	15	58.42	7.98
GL892382.1	295	724	430	184	34	169.33	15.95
GL892382.1	3405	3738	334	184	40	186.86	13.37
GL892382.1	3820	4018	199	100	18	64.83	8.82
GL892384.1	7944	8191	248	108	21	116.63	15.15
GL892384.1	9488	9670	183	92	13	71.43	10.37
GL892384.1	14403	14690	288	132	16	51.47	7.97
GL892387.1	920	1344	425	145	81	534.97	35.40
GL892388.2	35544	35904	361	96	29	148.70	14.36
GL892391.1	4489	4729	241	114	40	314.42	27.91
GL892391.1	18699	18893	195	98	18	105.30	14.36
GL892391.1	31855	32224	370	99	19	71.00	11.17
GL892391.1	34643	34807	165	83	13	87.88	10.37
GL892391.1	36837	37168	332	102	17	64.81	10.37
GL892391.1	39792	40044	253	102	24	141.67	17.55
GL892391.1	40693	40873	181	91	13	70.95	10.28
GL892391.1	44841	45114	274	100	18	84.48	12.76
GL892391.1	49473	49800	328	98	32	141.05	15.97
GL892391.1	49881	50169	289	188	37	186.83	17.78
GL892391.1	56968	57218	251	152	20	107.08	13.56
GL892391.1	57739	57940	202	102	19	104.67	15.02
GL892391.1	98607	98926	320	130	23	102.72	12.98
GL892391.1	99909	100106	198	100	19	114.35	15.15
GL892393.1	955	1442	488	278	46	60.99	7.49
GL892393.1	1663	2713	1051	757	132	239.90	15.53
GL892393.1	5994	6213	220	115	70	442.48	19.25
GL892393.1	8197	8720	524	249	69	215.31	17.46
GL892393.1	12912	13389	478	378	39	167.22	15.69
GL892393.1	18324	18632	309	168	45	119.61	8.13
GL892393.1	19409	19805	397	177	104	439.17	11.01
GL892396.1	12632	12961	330	93	31	134.51	11.96
GL892396.1	13281	13761	481	211	27	61.28	10.00
GL892396.1	17034	17232	199	100	16	53.44	7.20
GL892396.1	20918	21116	199	100	32	103.89	7.92
GL892396.1	21610	22399	790	257	88	176.59	9.75
GL892396.1	24719	25174	456	242	22	58.46	10.82
GL892396.1	30029	30280	252	152	32	145.07	12.25
GL892397.1	91910	92102	193	97	14	71.43	11.17
GL892397.1	137297	137549	253	127	15	67.01	9.57
GL892397.1	153208	153563	356	256	29	150.26	15.95
GL892399.1	10146	10316	171	86	14	87.88	11.17
GL892399.1	16285	16622	338	200	16	57.28	10.37
GL892399.1	24736	24990	255	122	18	52.61	6.35
GL892399.1	26793	27047	255	157	54	343.01	23.17
GL892404.2	37113	37341	229	98	31	134.84	11.28
GL892404.2	38493	38846	354	186	38	65.02	6.55
GL892404.2	40671	40950	280	114	76	373.13	16.50
GL892404.2	47410	47586	177	89	24	91.63	7.17
GL892404.2	48012	48480	469	294	70	190.96	9.61
GL892404.2	49679	50398	720	432	74	124.48	7.18
GL892404.2	52444	53096	653	265	149	516.31	15.26
GL892404.2	55641	56049	409	114	75	147.04	9.80
GL892404.2	56530	56993	464	146	69	106.44	8.90
GL892404.2	59841	60297	457	218	128	300.45	11.02
GL892404.2	61815	62541	727	222	110	92.07	5.56
GL892404.2	65329	66270	942	822	132	66.93	5.42
GL892404.2	66427	67334	908	755	195	356.22	12.45
GL892404.2	73728	74104	377	256	48	168.77	15.19
GL892404.2	77225	77845	621	325	84	125.60	8.32
GL892404.2	78655	79505	851	260	111	206.44	12.25
GL892405.1	18843	19011	169	85	13	79.53	10.37
GL892407.1	5523	5757	235	115	32	214.42	21.31
GL892407.1	10450	10738	289	95	31	84.45	8.63
GL892407.1	10934	11621	688	291	93	289.81	12.65
GL892407.1	18300	18617	318	223	15	53.87	10.28
GL892407.1	20404	20736	333	156	33	192.70	22.14
GL892407.1	29573	29770	198	100	29	214.98	23.13
GL892407.1	34555	34736	182	92	48	489.45	35.12
GL892407.1	46613	47360	748	479	85	261.57	18.88
GL892407.1	53065	53323	259	146	57	400.90	26.04
GL892407.1	65612	65954	343	95	20	80.27	12.25
GL892407.1	68224	68473	250	133	16	75.17	11.17
GL892407.1	72483	73175	693	577	59	153.45	12.77
GL892407.1	80445	80680	236	95	13	50.03	7.70
GL892407.1	81026	81479	454	202	22	58.08	10.89
GL892407.1	87759	88227	469	205	59	287.26	23.22
GL892407.1	90946	91476	531	231	100	519.49	20.23
GL892407.1	94076	94328	253	150	69	565.80	36.21
GL892407.1	99687	99969	283	200	14	54.01	10.37
GL892407.1	101243	101459	217	129	20	118.63	14.36
GL892407.1	109691	110031	341	180	27	129.19	15.36
GL892407.1	110678	110939	262	173	19	80.63	11.53
GL892407.1	117474	117717	244	117	14	61.75	9.57
GL892407.1	139310	139536	227	100	23	142.58	17.55
GL892407.1	163474	163721	248	99	17	83.42	12.76
GL892407.1	168504	168879	376	171	23	61.02	9.10
GL892411.2	708	988	281	153	15	59.73	8.56
GL892411.2	2815	3055	241	95	23	112.18	13.31
GL892411.2	13804	14244	441	265	52	240.64	21.45
GL892411.2	16849	17101	253	125	30	90.87	7.31
GL892411.2	17566	18023	458	213	55	124.26	11.12
GL892411.2	19948	20181	234	136	32	110.22	9.02
GL892411.2	23780	23997	218	99	17	59.30	8.53
GL892411.2	27808	28256	449	181	50	174.01	16.08
GL892411.2	31110	31478	369	227	37	117.40	12.74
GL892411.2	33159	33448	290	78	20	62.71	6.06
GL892411.2	39583	39787	205	105	34	200.29	15.86
GL892411.2	41261	41544	284	187	20	58.14	8.32
GL892411.2	43986	44386	401	170	22	65.92	7.45
GL892411.2	45262	45554	293	197	22	78.16	9.06
GL892411.2	47911	48244	334	215	53	195.46	14.68
GL892411.2	48732	49249	518	249	49	91.69	11.42
GL892411.2	54222	54656	435	137	76	328.48	17.32
GL892411.2	55385	55691	307	185	29	77.89	8.57
GL892411.2	58324	58528	205	111	16	75.95	9.94
GL892411.2	63971	64244	274	100	38	239.07	23.22
GL892411.2	67757	68011	255	126	27	116.05	11.05
GL892411.2	68650	68989	340	243	24	78.82	8.53
GL892411.2	71630	71830	201	101	24	114.41	11.53
GL892411.2	73733	73988	256	158	22	63.43	7.66
GL892411.2	74902	75345	444	182	48	188.37	11.42
GL892411.2	82323	82710	388	271	42	234.80	24.51
GL892413.1	48127	48495	369	270	52	351.81	35.79
GL892414.1	1	138	195	98	54	329.49	16.54
GL892415.2	139103	139451	349	250	20	81.97	9.57
GL892416.1	4483	4701	219	118	32	202.83	18.76
GL892416.1	4910	5393	484	364	34	95.71	9.80
GL892419.1	1084	1720	637	379	40	99.63	8.81
GL892419.1	3414	3643	230	107	21	50.12	5.51
GL892419.1	4093	4348	256	126	25	79.63	8.51
GL892419.1	4875	5227	353	228	53	234.18	17.00
GL892419.1	10074	10327	254	163	20	81.49	10.38
GL892421.2	2266	2629	364	155	32	65.15	7.26
GL892421.2	2670	3167	498	125	54	131.04	8.53
GL892421.2	3448	3691	244	100	40	174.18	13.66
GL892421.2	8569	9039	471	155	93	466.54	24.69
GL892421.2	29251	29988	738	101	117	360.91	12.91
GL892421.2	56309	56595	287	159	22	112.83	13.56
GL892421.2	68828	68991	164	83	15	69.63	7.14
GL892421.2	70864	71157	294	162	78	509.27	26.42
GL892421.2	73133	73417	285	138	24	65.80	7.98
GL892421.2	86763	87083	321	224	17	50.40	8.47
GL892421.2	88284	88783	500	298	55	245.79	18.98
GL892422.2	1520	1750	231	115	14	64.67	9.57
GL892422.2	9848	10307	460	147	73	305.21	16.22
GL892422.2	11488	11871	384	217	37	59.90	5.81
GL892422.2	13782	15322	1541	1412	206	130.14	5.92
GL892422.2	19904	20374	471	99	104	446.20	19.71
GL892422.2	22384	22725	342	244	27	70.92	7.97
GL892422.2	23923	24381	459	281	30	62.91	6.18
GL892422.2	27324	27564	241	120	41	211.94	13.95
GL892422.2	29928	30333	406	119	32	94.03	9.89
GL892422.2	30617	30769	153	77	16	82.21	6.82
GL892422.2	32747	33118	372	111	20	77.31	9.57
GL892424.2	1	704	742	467	222	772.26	16.87
GL892424.2	2895	3594	700	438	92	87.17	8.63
GL892424.2	8067	8442	376	292	48	142.44	10.66
GL892424.2	9107	9466	360	102	29	70.30	6.67
GL892424.2	12055	12349	295	121	62	335.72	16.82
GL892424.2	13923	14311	389	234	32	51.11	7.25
GL892424.2	19543	20989	1447	102	188	62.80	5.41
GL892424.2	21900	22702	803	256	195	244.19	7.53
GL892424.2	25784	27174	1391	131	215	138.69	5.50
GL892424.2	29649	30122	474	280	79	91.71	6.38
GL892424.2	30411	30738	328	139	69	136.17	7.65
GL892424.2	32970	33433	464	264	48	92.60	9.34
GL892424.2	36480	37100	621	202	48	89.26	9.45
GL892424.2	40674	41103	430	276	67	94.08	5.53
GL892424.2	44045	44286	242	101	43	105.55	7.03
GL892424.2	45581	45828	248	140	29	52.20	5.17
GL892424.2	46971	47456	486	187	75	224.44	14.52
GL892424.2	51855	52137	283	172	62	163.50	8.12
GL892424.2	52584	52958	375	204	65	129.32	5.32
GL892424.2	53892	54583	692	594	113	144.60	7.98
GL892424.2	57153	57670	518	156	61	72.93	5.61
GL892424.2	63041	63926	886	286	107	70.32	5.65
GL892424.2	64138	64951	814	457	145	97.30	6.09
GL892424.2	65734	66409	676	251	117	70.44	6.65
GL892424.2	66590	67437	848	551	123	61.20	5.19
GL892424.2	68754	69006	253	101	66	60.37	4.35
GL892424.2	69549	70316	768	491	271	505.33	8.43
GL892424.2	73047	73412	366	220	60	53.14	5.77
GL892424.2	74459	75583	1125	854	207	130.81	7.53
GL892424.2	78262	78892	631	187	101	69.79	3.57
GL892424.2	89699	90029	331	94	22	72.21	7.80
GL892424.2	90372	90717	346	173	39	191.03	13.93
GL892424.2	127016	127539	524	364	76	460.24	31.65
GL892425.1	1598	1956	359	96	29	149.32	13.56
GL892425.1	5255	5491	237	98	14	63.30	9.57
GL892428.1	3817	4017	201	101	13	63.61	10.37
GL892430.1	7827	7988	162	82	13	87.88	10.37
GL892430.1	13452	13667	216	87	17	92.61	12.76
GL892430.1	17150	17539	390	245	20	73.90	10.37
GL892430.1	21728	22083	356	225	25	117.62	13.56
GL892430.1	29219	29530	312	212	15	55.36	9.57
GL892430.1	47530	47717	188	95	17	105.30	13.56
GL892430.1	54025	54248	224	97	25	163.18	19.14
GL892430.1	57227	57506	280	172	47	219.83	14.71
GL892430.1	57947	58394	448	260	53	163.85	15.57
GL892430.1	60142	60508	367	160	24	52.36	7.00
GL892430.1	64781	65118	338	229	24	99.12	13.43
GL892430.1	66088	66393	306	196	24	114.41	15.14
GL892430.1	78797	79180	384	121	51	233.09	17.38
GL892430.1	80768	81035	268	180	23	56.87	7.15
GL892430.1	83303	83536	234	120	48	309.93	21.01
GL892430.1	86742	87120	379	274	77	375.75	23.20
GL892430.1	87572	88011	440	180	41	94.01	8.67
GL892430.1	104666	105018	353	185	71	435.97	27.34
GL892439.2	10296	10511	216	116	20	119.00	15.15
GL892439.2	21413	21690	278	112	30	132.62	10.89
GL892439.2	22158	22554	397	256	28	73.79	10.34
GL892439.2	26628	26935	308	96	30	85.20	5.57
GL892439.2	27047	27271	225	128	41	194.17	12.96
GL892439.2	29997	30239	243	92	15	69.31	10.37
GL892439.2	32866	33274	409	196	17	52.34	8.77
GL892439.2	36489	36884	396	280	34	180.09	19.14
GL892439.2	41105	41427	323	241	17	66.51	9.57
GL892439.2	41699	41940	242	101	17	77.17	11.17
GL892439.2	44455	44697	243	102	19	93.65	12.25
GL892439.2	46162	46493	332	193	22	80.30	10.55
GL892439.2	47153	47389	237	139	13	56.12	9.57
GL892439.2	54561	54786	226	79	13	50.09	8.06
GL892439.2	56354	56630	277	141	47	285.16	21.45
GL892439.2	58305	58521	217	100	20	81.85	8.91
GL892439.2	61762	61955	194	98	24	140.10	13.84
GL892439.2	63038	63282	245	138	24	101.53	10.50
GL892439.2	65670	66063	394	229	126	737.29	25.49
GL892440.1	16411	16834	424	236	47	221.66	20.93
GL892440.1	21835	22064	230	108	34	184.94	14.42
GL892440.1	29226	29521	296	168	28	155.87	18.10
GL892440.1	33031	33728	698	478	43	67.47	7.45
GL892440.1	33980	34262	283	133	49	237.21	16.08
GL892440.1	36903	37164	262	120	45	281.70	16.87
GL892440.1	37784	38107	324	246	20	59.53	7.54
GL892440.1	44506	44860	355	211	25	114.06	13.02
GL892442.1	6092	6559	468	135	108	469.32	17.53
GL892447.1	372	919	548	133	44	189.68	12.08
GL892447.1	7599	7867	269	154	32	204.68	21.87
GL892447.1	10828	11013	186	94	18	105.30	14.36
GL892447.1	15141	15364	224	111	19	88.66	10.55
GL892447.1	24466	24850	385	131	23	95.55	8.77
GL892447.1	42288	42713	426	200	27	115.39	12.76
GL892447.1	45662	46123	462	231	73	381.18	20.62
GL892447.1	56814	57151	338	96	25	62.08	8.44
GL892449.1	83581	83907	327	233	18	72.55	12.76
GL892449.1	88041	88413	373	101	35	177.40	22.78
GL892449.1	94973	95482	510	412	38	115.89	8.43
GL892450.1	369	842	474	236	25	91.31	12.76
GL892450.1	5506	5969	464	186	67	112.10	8.72
GL892450.1	7471	8448	978	794	103	173.34	7.00
GL892450.1	14003	14763	761	596	53	50.96	6.30
GL892450.1	15397	15847	451	116	66	211.49	8.73
GL892450.1	19322	19687	366	110	33	66.88	7.97
GL892450.1	20588	20903	316	132	32	55.20	4.48
GL892450.1	23963	24475	513	422	82	139.80	7.05
GL892452.1	7335	7982	648	139	55	183.75	14.96
GL892453.1	662	908	247	147	13	54.10	9.57
GL892453.1	13165	13978	814	318	60	93.62	5.34
GL892453.1	15988	16511	524	243	83	166.65	10.91
GL892453.1	18286	18515	230	119	42	123.16	7.20
GL892453.1	20818	21141	324	108	76	216.73	10.38
GL892453.1	22219	23238	1020	508	117	78.78	8.83
GL892453.1	23263	23671	409	134	67	106.10	7.46
GL892453.1	26341	26574	234	142	23	84.12	9.30
GL892453.1	27243	27593	351	101	31	94.23	7.41
GL892458.1	68	425	358	238	56	275.62	22.21
GL892463.1	1	215	269	115	17	78.11	11.96
GL892463.1	20973	21224	252	156	14	60.04	10.37
GL892463.1	39282	39536	255	164	13	52.55	7.98
GL892463.1	43638	43900	263	114	16	72.07	11.17
GL892466.1	3116	3939	824	484	93	210.03	8.63
GL892466.1	4378	4817	440	340	34	51.96	5.38
GL892473.1	1	233	289	152	16	66.41	8.77
GL892477.1	3325	3499	175	88	22	172.72	17.55
GL892477.1	3842	4060	219	122	18	91.68	12.76
GL892477.1	28811	29063	253	156	22	123.70	16.75
GL892477.1	44276	44714	439	225	88	417.89	20.64
GL892477.1	45431	45749	319	124	41	138.09	11.61
GL892478.1	1283	1761	479	229	27	63.34	10.21
GL892478.1	8850	10439	1590	291	236	171.14	7.19
GL892478.1	13628	14368	741	583	125	79.62	5.18
GL892478.1	14426	14955	530	354	89	55.95	4.17
GL892478.1	14998	15326	329	138	77	126.08	7.22
GL892478.1	16084	16517	434	117	72	53.91	5.71
GL892478.1	17891	18129	239	99	27	53.56	5.87
GL892478.1	20872	21196	325	179	37	84.36	8.00
GL892478.1	22874	23362	489	300	81	128.89	7.32
GL892478.1	23454	24177	724	428	130	198.82	11.87
GL892478.1	26437	27014	578	270	66	81.57	8.20
GL892478.1	30148	30521	374	171	109	593.19	23.70
GL892478.1	33660	33989	330	168	54	130.90	9.76
GL892478.1	34780	35166	387	283	75	165.74	9.14
GL892478.1	35311	35863	553	379	70	57.14	5.40
GL892478.1	38723	39161	439	256	42	67.90	7.92
GL892478.1	42732	43416	685	549	91	329.99	24.88
GL892478.1	48957	49798	842	167	174	421.02	8.55
GL892478.1	51924	52181	258	99	78	401.15	18.20
GL892478.1	56183	56519	337	216	61	177.83	10.39
GL892478.1	58306	58770	465	364	85	145.10	6.80
GL892478.1	58899	59314	416	248	74	144.35	7.71
GL892478.1	62075	63837	1763	911	193	149.12	6.62
GL892478.1	66622	66923	302	102	46	172.10	11.34
GL892478.1	72087	72363	277	100	34	67.48	5.62
GL892478.1	73544	73969	426	240	61	74.40	5.28
GL892478.1	74715	75144	430	96	58	97.88	7.80
GL892478.1	75343	75776	434	251	88	252.11	14.03
GL892478.1	78372	78667	296	102	25	83.98	11.00
GL892478.1	78828	79126	299	93	24	76.32	10.78
GL892478.1	81664	81883	220	92	22	65.91	7.15
GL892478.1	82039	82397	359	247	75	402.01	16.71
GL892481.2	7	236	230	136	20	102.63	11.05
GL892482.1	40252	40442	191	96	18	114.35	14.36
GL892482.1	45330	45538	209	119	42	238.57	15.83
GL892482.1	49204	49842	639	148	197	692.74	14.34
GL892482.1	55900	56341	442	190	49	184.45	17.05
GL892482.1	59406	59676	271	141	23	126.35	11.96
GL892482.1	66991	67427	437	216	32	151.03	12.76
GL892482.1	72339	72874	536	290	96	445.82	25.39
GL892482.1	79367	79639	273	172	18	72.21	7.95
GL892482.1	91253	91523	271	136	18	61.49	8.36
GL892482.1	92475	92720	246	158	25	113.41	12.12
GL892482.1	111489	111742	254	168	17	81.85	11.96
GL892483.2	32787	33058	272	109	18	84.99	11.96
GL892484.1	22229	22545	317	75	19	81.76	12.76
GL892484.1	26779	27042	264	166	18	70.95	10.06
GL892484.1	28407	28728	322	182	15	53.20	7.12
GL892484.1	28954	29109	156	79	19	150.22	14.78
GL892484.1	50644	50898	255	173	13	52.55	8.77
GL892484.1	56365	56716	352	99	35	185.21	22.78
GL892484.1	58652	58888	237	160	17	76.08	10.21
GL892484.1	62669	63224	556	270	99	502.46	29.49
GL892485.1	714	912	199	100	33	259.52	26.32
GL892485.1	7818	8123	306	162	17	52.43	8.61
GL892485.1	13138	13511	374	102	32	133.58	18.23
GL892485.1	15752	15925	174	88	14	68.55	8.17
GL892485.1	18501	19043	543	98	37	89.37	7.54
GL892486.1	8457	8725	269	101	18	85.75	12.76
GL892486.1	13121	13518	398	157	23	92.75	13.56
GL892486.1	15792	16314	523	245	32	129.72	11.96
GL892486.1	24341	24657	317	146	23	112.35	14.36
GL892486.1	30159	30365	207	111	23	151.17	17.55
GL892486.1	55337	55687	351	97	16	55.14	8.77
GL892486.1	78162	78373	212	118	37	289.19	26.74
GL892486.1	98365	98847	483	275	91	458.58	17.83
GL892486.1	101180	101465	286	128	24	78.35	8.02
GL892486.1	102954	103309	356	99	29	112.58	10.71
GL892486.1	108258	108572	315	141	46	299.70	25.83
GL892486.1	128312	128514	203	102	14	71.43	11.17
GL892487.1	842	1066	225	111	29	203.30	20.74
GL892489.1	2221	2550	330	223	18	62.61	7.59
GL892491.1	701	914	214	95	17	65.69	8.34
GL892491.1	1098	1279	182	92	18	77.82	8.74
GL892491.1	3010	3257	248	109	36	138.57	9.67
GL892491.1	4754	5146	393	261	40	111.91	7.54
GL892491.1	5608	5966	359	112	27	52.07	8.11
GL892491.1	10781	11167	387	222	49	121.87	7.40
GL892491.1	17589	17870	282	165	59	276.31	15.06
GL892491.1	20115	20528	414	168	58	238.45	18.48
GL892491.1	29588	30310	723	312	151	470.98	15.27
GL892491.1	32044	32925	882	713	87	118.04	7.97
GL892491.1	34204	34640	437	306	38	54.78	6.29
GL892491.1	42406	43230	825	108	85	127.22	9.95
GL892491.1	43365	43686	322	169	54	169.97	11.08
GL892491.1	48327	48662	336	118	32	100.51	8.70
GL892492.1	4287	4471	185	93	13	71.43	10.37
GL892500.1	799	1061	263	87	22	111.78	16.75
GL892500.1	1337	1656	320	231	17	59.92	10.28
GL892503.1	18282	18685	404	260	21	77.91	10.37
GL892503.1	21323	21526	204	110	26	162.01	16.34
GL892503.1	30354	30716	363	178	42	260.65	28.34
GL892503.1	32997	33379	383	247	21	81.95	10.37
GL892503.1	33445	33669	225	102	18	89.87	13.56
GL892503.1	36439	36672	234	97	17	87.26	12.76
GL892503.1	47923	48196	274	184	14	55.68	7.98
GL892504.2	3052	3255	204	87	18	105.30	13.56
GL892508.2	4376	5135	760	499	60	191.43	9.59
GL892508.2	53600	53981	382	104	49	328.96	31.90
GL892509.2	22151	22486	336	215	25	123.12	16.75
GL892515.1	1238	1481	244	101	15	61.75	10.37
GL892516.2	25889	26139	251	166	15	67.46	10.37
GL892516.2	37543	37871	329	219	16	58.83	9.57
GL892517.1	1	134	191	96	15	70.00	8.97
GL892517.1	2339	3158	820	523	114	187.58	12.58
GL892517.1	4950	5538	589	140	66	61.54	5.50
GL892517.1	5915	6612	698	239	89	177.16	10.54
GL892517.1	15015	15853	839	575	89	147.93	11.03
GL892517.1	17191	17556	366	226	35	57.55	7.35
GL892517.1	17827	18156	330	236	29	59.80	4.77
GL892517.1	25147	26108	962	101	145	205.16	10.44
GL892517.1	26584	27065	482	182	94	170.82	9.46
GL892517.1	28199	28604	406	207	48	64.45	5.85
GL892521.2	14744	15134	391	155	80	440.20	16.47
GL892521.2	16102	16346	245	99	21	63.80	8.24
GL892529.1	3190	3435	246	145	40	154.11	11.09
GL892529.1	4613	5587	975	876	80	125.44	8.67
GL892535.1	2042	2466	425	291	42	219.98	14.01
GL892535.1	8084	8427	344	231	20	72.56	11.74
GL892535.1	12446	12831	386	248	33	174.76	24.72
GL892536.1	2619	2960	342	172	54	300.90	20.10
GL892537.2	336	811	476	154	67	440.05	28.11
GL892537.2	11838	12072	235	84	20	112.27	13.56
GL892537.2	72095	72360	266	90	15	64.17	7.98
GL892537.2	120048	120239	192	97	14	71.43	11.17
GL892541.1	3433	3680	248	120	30	201.89	20.74
GL892541.1	8391	8714	324	157	30	156.29	16.34
GL892541.1	17544	17761	218	119	22	136.79	15.15
GL892541.1	23759	24495	737	286	109	444.72	18.80
GL892541.1	31352	31715	364	252	44	228.85	21.66
GL892547.1	1075	1843	769	151	184	618.28	18.96
GL892547.1	4242	4642	401	160	47	51.38	6.48
GL892547.1	7621	8087	467	191	103	141.58	8.08
GL892547.1	8725	9272	548	246	94	111.57	7.20
GL892547.1	18777	19773	997	677	214	381.57	9.60
GL892547.1	26586	26916	331	133	48	209.09	15.70
GL892547.1	28782	29975	1194	895	123	76.33	5.45
GL892547.1	31719	32613	895	412	142	157.91	7.79
GL892547.1	32805	33467	663	422	72	56.75	6.55
GL892547.1	33837	34319	483	240	57	64.08	7.49
GL892547.1	39505	40258	754	297	111	165.94	9.37
GL892547.1	40373	40871	499	98	69	54.27	4.13
GL892547.1	42765	43395	631	124	80	121.01	11.02
GL892550.1	6502	6729	228	97	21	123.65	15.95
GL892550.1	9631	9844	214	102	21	82.64	8.99
GL892550.1	9981	10355	375	99	32	87.42	11.12
GL892550.1	12410	12743	334	195	26	63.68	7.98
GL892550.1	15407	15966	560	241	107	352.53	11.17
GL892550.1	18598	18797	200	101	33	167.64	13.15
GL892552.1	14019	14345	327	119	97	653.57	29.63
GL892553.2	8314	8715	402	269	36	195.52	14.36
GL892553.2	47736	48011	276	177	20	99.68	11.96
GL892553.2	85692	86067	376	192	38	54.94	6.78
GL892553.2	87606	87812	207	98	63	332.88	14.83
GL892553.2	90238	90646	409	202	68	115.65	8.12
GL892553.2	91893	92516	624	160	108	196.16	12.17
GL892553.2	94461	94917	457	153	125	466.77	13.50
GL892553.2	98610	98924	315	214	15	54.85	7.98
GL892553.2	107204	107759	556	271	74	283.76	18.71
GL892553.2	121344	121686	343	118	44	124.26	9.97
GL892553.2	123067	123674	608	209	63	168.57	12.86
GL892553.2	126139	127053	915	377	91	256.71	11.31
GL892553.2	131666	132055	390	134	30	138.44	16.10
GL892553.2	137228	138125	898	329	144	325.76	14.18
GL892553.2	140365	140952	588	294	105	341.39	16.18
GL892553.2	145904	146180	277	178	26	77.53	8.54
GL892553.2	146257	146617	361	101	32	79.33	10.24
GL892553.2	147096	147328	233	94	47	153.73	9.12
GL892553.2	149010	149959	950	512	137	249.73	12.06
GL892553.2	150411	150666	256	158	53	195.35	10.34
GL892553.2	153564	153745	182	92	20	76.50	7.26
GL892553.2	155709	156085	377	256	69	182.00	11.33
GL892553.2	157474	158297	824	624	119	155.98	12.41
GL892553.2	158650	158926	277	102	60	199.12	9.48
GL892553.2	163295	163562	268	178	17	78.35	11.96
GL892553.2	165083	165390	308	139	18	52.22	6.54
GL892553.2	166872	167151	280	177	43	264.29	19.95
GL892554.1	979	1299	321	85	18	73.78	13.56
GL892556.2	34355	34860	506	211	45	187.87	15.36
GL892556.2	35726	36057	332	95	27	102.41	11.44
GL892558.1	4563	4773	211	111	52	427.96	29.65
GL892564.1	2290	2487	198	100	20	123.61	15.95
GL892570.2	34533	35054	522	279	42	207.85	24.72
GL892570.2	38838	39106	269	146	39	285.36	27.12
GL892570.2	50847	51208	362	221	18	65.91	7.98
GL892570.2	57149	57653	505	376	75	317.76	12.35
GL892570.2	57766	58088	323	224	24	53.62	8.24
GL892570.2	65499	65930	432	102	34	61.36	4.93
GL892570.2	66170	66620	451	239	102	526.63	25.00
GL892570.2	84961	85283	323	170	116	742.32	22.97
GL892570.2	89192	89735	544	386	108	322.04	8.80
GL892570.2	93219	93847	629	355	60	92.07	6.47
GL892570.2	98421	98873	453	133	68	186.13	12.43
GL892570.2	101682	102423	742	328	97	244.43	8.65
GL892570.2	106195	106668	474	116	68	244.45	15.48
GL892570.2	109184	110147	964	156	73	121.21	8.00
GL892570.2	113501	114041	541	351	73	149.39	5.69
GL892570.2	114865	115434	570	314	61	86.31	6.37
GL892570.2	117464	118420	957	254	61	88.49	8.46
GL892570.2	121204	121567	364	229	36	74.24	7.71
GL892570.2	122061	122238	178	90	30	122.74	7.82
GL892570.2	125386	125851	466	225	83	188.27	9.16
GL892570.2	128601	129482	882	189	82	82.09	5.05
GL892570.2	133869	134257	389	120	117	346.74	10.05
GL892570.2	134869	135199	331	142	97	262.67	8.72
GL892570.2	135587	135966	380	144	63	50.12	5.27
GL892570.2	137695	139031	1337	257	181	148.14	7.56
GL892570.2	143884	144475	592	331	55	103.93	6.92
GL892570.2	147588	148464	877	457	96	68.58	6.78
GL892570.2	149310	149867	558	310	81	139.34	6.56
GL892570.2	152236	152958	723	271	116	421.73	22.56
GL892570.2	158638	159061	424	325	33	154.69	15.95
GL892570.2	166685	167024	340	241	28	146.85	19.14
GL892570.2	172860	173168	309	128	53	205.65	12.61
GL892570.2	173374	173839	466	113	65	195.62	9.46
GL892570.2	177051	177495	445	318	107	358.76	13.82
GL892570.2	178667	179610	944	243	114	87.66	8.54
GL892572.1	7014	7296	283	102	19	50.01	4.42
GL892572.1	7382	7761	380	102	27	63.95	9.54
GL892572.1	8072	8315	244	149	44	244.53	18.02
GL892572.1	11347	11685	339	212	24	110.61	15.32
GL892572.1	20745	21069	325	232	16	59.53	11.17
GL892575.2	72928	73211	284	187	68	356.62	19.97
GL892575.2	77627	78140	514	223	45	152.38	16.82
GL892575.2	82968	83519	552	149	62	229.95	14.37
GL892576.1	882	1226	345	93	19	75.82	10.37
GL892577.1	8675	8914	240	143	24	146.74	15.95
GL892577.1	19735	20059	325	166	21	94.70	12.76
GL892577.1	22061	22296	236	87	13	54.35	9.19
GL892577.1	29601	30225	625	243	64	232.09	19.52
GL892577.1	37941	38404	464	221	34	139.57	17.02
GL892577.1	44586	44961	376	100	31	152.45	12.76
GL892577.1	48551	48700	150	76	18	162.54	14.36
GL892578.1	1143	1414	272	179	21	90.98	10.82
GL892578.1	1569	1934	366	112	27	96.39	12.71
GL892580.2	107626	107815	190	96	14	79.53	11.17
GL892581.1	1	263	321	153	31	121.63	10.68
GL892581.1	4788	6067	1280	829	184	162.97	12.66
GL892581.1	9193	9642	450	190	49	57.43	7.43
GL892581.1	11204	11786	583	331	116	281.09	7.92
GL892581.1	15213	15598	386	126	38	110.06	10.53
GL892581.1	21881	22311	431	207	62	66.27	6.32
GL892581.1	22595	23615	1021	735	186	245.94	11.29
GL892581.1	24009	24248	240	139	39	65.60	5.48
GL892587.1	2651	3786	1136	409	235	460.47	8.31
GL892589.2	33368	33541	174	88	13	61.54	7.59
GL892589.2	34091	34294	204	116	17	67.36	8.17
GL892589.2	37976	38211	236	153	22	99.11	11.14
GL892589.2	40200	40552	353	95	38	195.56	21.10
GL892592.2	67836	68213	378	297	31	151.84	11.96
GL892593.1	1	150	205	104	28	164.24	15.21
GL892593.1	968	1329	362	102	42	201.91	20.78
GL892594.2	6908	7087	180	91	22	76.35	6.83
GL892594.2	8841	9135	295	149	83	391.39	16.57
GL892594.2	9986	10391	406	127	63	195.23	7.96
GL892594.2	25387	25569	183	92	15	70.00	8.97
GL892594.2	27488	27926	439	218	24	83.96	10.97
GL892594.2	30174	30358	185	93	23	162.41	16.58
GL892594.2	35751	35934	184	93	19	103.24	10.58
GL892594.2	36114	36366	253	101	36	187.67	17.18
GL892594.2	39193	39482	290	122	41	110.79	8.89
GL892594.2	40171	40591	421	136	78	289.73	12.52
GL892594.2	52037	52494	458	108	57	182.21	12.42
GL892594.2	52542	52759	218	99	27	95.03	8.88
GL892594.2	59551	59828	278	82	20	99.12	14.36
GL892594.2	63588	63798	211	97	14	69.58	10.37
GL892594.2	67581	67974	394	246	34	173.42	18.85
GL892594.2	79876	80197	322	98	33	67.24	7.04
GL892594.2	80215	81124	910	796	125	265.52	11.79
GL892594.2	82416	82781	366	246	37	53.28	6.30
GL892594.2	84927	85320	394	218	31	73.01	8.61
GL892594.2	86347	86777	431	269	40	143.96	16.66
GL892594.2	89335	89495	161	81	14	96.48	11.17
GL892594.2	96689	97020	332	199	43	145.22	11.93
GL892594.2	98404	98826	423	181	43	94.51	11.59
GL892594.2	101465	101636	172	87	14	73.58	10.09
GL892594.2	104629	104983	355	259	49	184.67	10.97
GL892594.2	105306	105487	182	92	30	147.13	10.81
GL892594.2	134256	134508	253	100	13	52.93	7.98
GL892594.2	144571	144914	344	243	39	114.64	11.53
GL892594.2	144971	145496	526	237	61	141.69	10.52
GL892594.2	147094	147419	326	220	53	137.98	10.18
GL892594.2	147551	148026	476	242	50	102.98	12.19
GL892594.2	161138	161374	237	100	30	136.67	12.25
GL892594.2	162577	162795	219	135	20	71.56	8.57
GL892594.2	166991	167393	403	224	23	71.37	8.69
GL892594.2	168186	168365	180	91	18	103.66	11.17
GL892594.2	168920	169152	233	81	21	98.24	11.36
GL892594.2	172922	173232	311	141	44	266.13	21.18
GL892594.2	179270	179543	274	115	14	55.68	7.98
GL892594.2	182019	182394	376	158	47	281.84	22.47
GL892594.2	192340	192683	344	234	38	208.96	22.52
GL892594.2	199217	199502	286	98	14	53.47	8.77
GL892594.2	200699	200962	264	148	17	71.84	10.37
GL892594.2	214566	214912	347	254	19	52.46	5.63
GL892594.2	216652	216977	326	109	47	247.80	18.63
GL892594.2	218126	218311	186	94	13	56.66	7.87
GL892594.2	229181	229368	188	95	36	323.44	27.57
GL892594.2	250462	250946	485	230	41	190.84	14.71
GL892600.1	4467	4775	309	206	15	55.89	7.98
GL892605.1	767	1108	342	251	26	99.31	13.42
GL892605.1	2073	2296	224	102	23	68.76	7.00
GL892605.1	4020	4205	186	94	21	78.85	7.25
GL892605.1	4298	4686	389	132	38	88.56	10.25
GL892606.2	889	1301	413	206	35	177.66	25.28
GL892606.2	5194	5503	310	101	23	71.37	11.35
GL892606.2	9712	10015	304	124	23	96.47	12.73
GL892606.2	11993	12212	220	98	25	151.89	16.81
GL892606.2	14829	15518	690	557	70	263.87	15.87
GL892606.2	26100	26388	289	197	22	56.44	7.84
GL892606.2	26967	27370	404	134	53	192.85	13.31
GL892607.1	394	642	249	124	63	280.90	12.43
GL892607.1	790	1284	495	131	50	52.71	3.92
GL892607.1	5926	6192	267	117	66	189.97	7.56
GL892608.1	2966	3442	477	259	62	258.79	12.90
GL892608.1	6373	6860	488	403	37	127.87	10.50
GL892608.1	12102	12462	361	169	47	143.08	10.57
GL892608.1	12558	13121	564	468	41	59.40	4.74
GL892608.1	16025	16617	593	372	110	303.14	12.41
GL892608.1	18651	19589	939	536	126	100.36	6.65
GL892608.1	19645	20040	396	296	62	67.37	4.29
GL892608.1	20173	20782	610	121	79	57.87	3.65
GL892608.1	22809	23480	672	177	97	151.96	8.90
GL892608.1	27752	29713	1962	1058	556	202.71	5.88
GL892608.1	32184	32770	587	233	101	94.31	5.58
GL892608.1	33435	33885	451	244	79	123.67	5.84
GL892608.1	36399	37034	636	150	60	53.64	7.03
GL892608.1	37089	37375	287	170	48	97.29	6.93
GL892608.1	42877	44419	1543	770	258	117.04	7.46
GL892608.1	47795	48164	370	141	38	71.18	7.00
GL892611.1	2425	2946	522	276	73	241.76	18.08
GL892611.1	5556	6222	667	282	73	199.42	11.19
GL892611.1	7953	8860	908	656	62	56.46	6.48
GL892611.1	9369	9846	478	277	37	50.92	6.33
GL892611.1	10608	10950	343	143	36	87.09	9.34
GL892611.1	14143	14950	808	588	82	156.24	7.80
GL892611.1	17321	17711	391	273	35	80.79	8.55
GL892611.1	18413	18658	246	100	37	103.07	7.69
GL892611.1	19983	20353	371	221	43	114.87	9.92
GL892611.1	21632	21986	355	164	28	51.72	4.65
GL892611.1	26097	26397	301	130	16	64.00	10.37
GL892611.1	29047	29517	471	240	31	133.46	18.98
GL892611.1	35774	36036	263	99	50	331.09	23.72
GL892613.2	10498	10754	257	119	30	197.55	19.94
GL892613.2	41177	41482	306	165	24	115.47	13.56
GL892616.1	6838	7180	343	221	18	69.41	11.17
GL892616.1	12003	12346	344	217	34	160.92	17.93
GL892616.1	15398	15757	360	85	36	186.93	12.09
GL892616.1	28105	28457	353	256	33	185.13	22.93
GL892617.2	81391	81628	238	91	18	94.30	13.56
GL892617.2	89092	89357	266	167	25	145.92	18.34
GL892617.2	104956	105367	412	152	29	134.10	11.96
GL892617.2	114336	114630	295	195	20	94.57	10.37
GL892617.2	116961	117529	569	111	82	305.10	20.71
GL892617.2	117763	118114	352	245	38	112.91	10.66
GL892617.2	123733	124133	401	301	60	186.88	12.25
GL892617.2	125069	125380	312	160	33	63.36	6.07
GL892617.2	129132	129687	556	418	71	230.82	10.86
GL892617.2	147794	148216	423	110	54	349.16	26.32
GL892617.2	160497	161012	516	142	58	355.13	23.13
GL892617.2	167087	167320	234	143	52	465.37	35.09
GL892621.1	2850	3037	188	95	21	140.50	16.34
GL892621.1	7115	7723	609	89	49	170.50	12.96
GL892621.1	8213	8418	206	105	17	77.52	9.68
GL892621.1	13585	13861	277	187	15	61.90	7.98
GL892621.1	17351	17712	362	107	19	58.35	8.38
GL892621.1	19083	19425	343	178	24	106.78	11.88
GL892621.1	27863	28071	209	87	13	62.39	9.57
GL892625.1	1971	2184	214	98	19	85.00	10.14
GL892625.1	8319	8853	535	187	34	74.79	7.58
GL892625.1	11089	11303	215	133	28	123.53	10.53
GL892625.1	13217	13433	217	90	29	102.08	8.94
GL892626.1	1	350	407	125	31	117.05	14.76
GL892626.1	1853	2137	285	184	25	94.16	10.89
GL892626.1	3024	3211	188	95	14	79.53	11.17
GL892626.1	8282	8478	197	99	21	133.06	16.75
GL892627.1	248	549	302	100	42	175.05	11.23
GL892627.1	1427	2038	612	267	46	61.82	6.31
GL892627.1	3874	4591	718	404	72	96.63	7.13
GL892627.1	5158	5539	382	179	31	52.15	4.61
GL892627.1	11162	12314	1153	835	130	63.05	5.95
GL892627.1	13187	13936	750	331	108	115.82	4.18
GL892627.1	18618	18810	193	97	14	52.98	7.89
GL892627.1	19631	19955	325	206	42	219.17	17.58
GL892627.1	22709	23981	1273	665	148	140.66	7.39
GL892627.1	24089	24379	291	102	55	105.24	6.43
GL892627.1	27000	27259	260	107	44	132.27	8.87
GL892627.1	27334	27565	232	100	43	151.79	9.85
GL892627.1	30764	30952	189	95	20	62.21	6.49
GL892627.1	31275	31936	662	142	102	297.46	11.81
GL892627.1	35567	36835	1269	141	193	187.96	7.70
GL892627.1	41369	42092	724	212	126	167.29	5.33
GL892627.1	44465	45176	712	454	145	226.75	8.54
GL892627.1	46983	49080	2098	662	305	162.59	8.59
GL892627.1	49980	50701	722	498	122	147.63	8.63
GL892627.1	54310	55026	717	513	102	127.57	7.27
GL892627.1	58028	58405	378	101	63	107.46	7.00
GL892627.1	60093	60341	249	98	37	70.34	6.35
GL892627.1	60402	61199	798	636	80	78.63	4.80
GL892627.1	63962	64576	615	265	66	77.20	6.18
GL892627.1	66833	67440	608	305	109	217.27	5.99
GL892627.1	71535	71878	344	161	66	214.19	10.07
GL892628.1	614	825	212	126	13	61.67	9.57
GL892628.1	4890	5223	334	234	23	80.47	12.11
GL892628.1	6678	7008	331	235	19	64.21	10.32
GL892628.1	7168	7377	210	112	17	75.31	10.07
GL892628.1	14398	14738	341	99	22	72.58	8.65
GL892628.1	15027	15680	654	248	43	106.92	8.25
GL892628.1	17138	17401	264	100	17	66.68	9.80
GL892628.1	20609	20793	185	93	14	72.73	9.95
GL892628.1	21283	21616	334	101	17	53.08	9.51
GL892628.1	25318	25759	442	285	45	74.65	7.14
GL892628.1	26129	26658	530	251	67	140.58	11.60
GL892628.1	27279	27792	514	419	60	116.76	9.66
GL892628.1	32234	32640	407	205	22	76.12	7.93
GL892628.1	33330	33633	304	154	15	56.30	8.70
GL892628.1	36199	36512	314	203	16	61.53	7.98
GL892628.1	41612	41958	347	189	40	172.42	15.41
GL892628.1	44078	44379	302	203	30	94.85	10.05
GL892628.1	46137	46427	291	144	31	154.20	14.01
GL892628.1	51022	51282	261	143	23	127.52	12.45
GL892628.1	55141	55366	226	127	46	298.17	21.21
GL892628.1	67044	67316	273	173	32	101.66	9.74
GL892628.1	67726	67953	228	119	28	68.69	6.34
GL892628.1	69451	70055	605	331	75	199.86	14.82
GL892628.1	77312	77605	294	120	57	250.16	14.97
GL892628.1	80062	80431	370	95	31	51.25	6.67
GL892628.1	80981	81774	794	245	69	100.49	9.31
GL892628.1	83154	83495	342	253	32	80.08	7.95
GL892628.1	84109	84448	340	173	31	67.44	7.61
GL892628.1	86258	86628	371	242	63	208.03	14.63
GL892628.1	88712	89415	704	536	213	583.51	9.83
GL892628.1	89908	90501	594	277	77	60.63	4.71
GL892628.1	92570	92909	340	100	37	102.93	7.59
GL892628.1	94302	94821	520	357	56	150.00	10.96
GL892628.1	97726	98279	554	269	72	198.13	16.15
GL892628.1	103585	104175	591	289	102	218.86	10.23
GL892628.1	104902	105398	497	210	82	124.14	6.42
GL892628.1	108052	109167	1116	148	233	281.72	9.74
GL892628.1	114918	115232	315	146	21	92.75	11.31
GL892628.1	117756	118252	497	171	52	232.16	19.28
GL892628.1	120328	120626	299	147	19	65.11	7.09
GL892628.1	121553	121813	261	161	18	63.16	9.36
GL892628.1	126796	126934	139	70	14	91.13	7.38
GL892628.1	129124	129493	370	145	53	262.10	21.99
GL892628.1	134440	134715	276	177	50	234.97	16.22
GL892628.1	141290	141880	591	140	35	87.87	7.24
GL892628.1	147213	147409	197	99	22	142.71	17.55
GL892628.1	150141	150523	383	213	17	56.19	6.38
GL892628.1	153887	154171	285	133	29	151.39	17.41
GL892628.1	168072	168350	279	183	50	287.68	22.15
GL892628.1	172435	172699	265	121	69	419.30	23.26
GL892628.1	183082	183641	560	345	95	296.80	16.93
GL892628.1	191221	191529	309	210	17	57.91	9.94
GL892628.1	198819	199389	571	397	39	69.49	7.98
GL892628.1	201903	202166	264	164	35	91.61	7.11
GL892628.1	202698	203130	433	161	63	155.83	12.65
GL892628.1	203670	203895	226	130	36	128.13	9.48
GL892628.1	204435	204698	264	166	25	65.30	7.84
GL892628.1	210488	210741	254	130	50	315.71	20.74
GL892628.1	223531	223741	211	118	14	69.58	10.37
GL892628.1	228419	228674	256	166	17	63.07	8.37
GL892628.1	229727	229989	263	97	30	142.33	14.30
GL892628.1	231517	231861	345	204	18	60.70	9.10
GL892628.1	234883	235169	287	113	34	175.24	14.48
GL892628.1	236382	236606	225	142	18	73.54	9.47
GL892632.1	43863	44053	191	96	23	162.54	18.34
GL892632.1	54712	54985	274	181	18	84.48	10.37
GL892632.1	58924	59499	576	298	64	282.94	23.99
GL892632.1	76519	76911	393	286	63	373.38	30.08
GL892632.1	94249	94437	189	95	13	71.43	10.37
GL892633.2	39339	39625	287	166	54	301.19	18.95
GL892633.2	39801	40021	221	99	18	51.21	7.18
GL892633.2	42667	43087	421	145	58	276.56	22.37
GL892633.2	46019	46367	349	101	33	67.49	5.10
GL892633.2	46442	46732	291	146	37	85.41	8.05
GL892633.2	46931	47337	407	167	67	167.65	11.22
GL892633.2	48906	49107	202	102	28	61.90	5.65
GL892633.2	49292	49582	291	166	45	124.69	8.72
GL892633.2	64761	65170	410	213	87	481.42	28.81
GL892633.2	65568	65949	382	283	29	66.61	6.41
GL892638.2	42550	42859	310	125	28	156.94	15.95
GL892638.2	51263	51593	331	100	53	337.47	24.81
GL892638.2	55164	55460	297	102	38	250.61	18.85
GL892638.2	59335	59639	305	206	16	63.22	10.37
GL892638.2	68336	68523	188	95	14	79.53	11.17
GL892638.2	71746	71964	219	102	15	75.34	11.17
GL892638.2	78051	78333	283	83	23	122.45	17.55
GL892638.2	85960	86540	581	456	53	132.26	7.87
GL892638.2	88122	88488	367	249	27	53.74	6.26
GL892638.2	88637	88956	320	95	25	63.72	7.48
GL892638.2	95806	96071	266	172	32	131.51	9.89
GL892638.2	97831	98186	356	237	33	52.14	7.35
GL892638.2	99095	99798	704	262	72	135.36	11.99
GL892638.2	111120	111408	289	98	15	59.55	11.17
GL892638.2	112868	113032	165	83	15	105.30	11.96
GL892639.1	3693	4064	372	96	26	67.96	10.47
GL892639.1	6655	6873	219	129	29	65.74	5.78
GL892639.1	8180	8427	248	126	45	116.84	7.50
GL892639.1	8596	9029	434	206	81	192.85	7.28
GL892639.1	11152	11696	545	161	67	53.67	3.94
GL892640.1	736	1200	465	144	83	466.68	21.79
GL892640.1	3520	3821	302	132	25	55.17	7.00
GL892640.1	3906	4262	357	159	42	133.82	11.20
GL892640.1	4362	4691	330	198	37	105.50	8.88
GL892649.1	41549	41750	202	102	28	204.19	22.33
GL892649.1	57489	57942	454	220	32	146.44	14.36
GL892658.1	2880	3152	273	152	54	369.28	23.16
GL892658.1	5336	5578	243	115	18	63.55	8.26
GL892658.1	16043	16397	355	228	32	176.59	17.55
GL892658.1	19979	20486	508	232	69	299.06	25.14
GL892658.1	23527	23910	384	279	33	90.19	7.39
GL892658.1	24444	24770	327	246	42	144.87	11.59
GL892658.1	25902	26216	315	200	30	78.24	6.67
GL892662.2	32586	32955	370	191	32	171.43	17.55
GL892663.2	34782	35067	286	190	20	96.94	12.76
GL892663.2	49081	49427	347	254	19	75.42	11.17
GL892663.2	56898	57081	184	93	20	142.71	15.95
GL892663.2	90318	90589	272	137	17	77.40	10.37
GL892664.2	84506	85152	647	150	92	171.97	5.23
GL892664.2	85319	85675	357	115	85	289.06	12.59
GL892664.2	88435	88759	325	182	60	269.50	12.10
GL892664.2	92104	92421	318	221	24	64.21	8.72
GL892664.2	98705	99115	411	251	60	288.10	16.79
GL892664.2	103198	103428	231	102	15	61.68	10.56
GL892664.2	106157	106518	362	119	20	50.17	6.78
GL892664.2	108787	109296	510	241	67	282.74	18.43
GL892664.2	112752	113103	352	206	29	82.33	8.24
GL892664.2	113416	113660	245	146	22	69.64	7.97
GL892664.2	122865	123170	306	208	34	144.42	15.41
GL892664.2	124559	125059	501	239	37	125.14	8.91
GL892664.2	137101	137508	408	242	65	295.76	22.25
GL892664.2	139738	140178	441	149	78	402.92	23.90
GL892664.2	143652	144099	448	154	80	325.20	16.44
GL892664.2	148066	148438	373	136	80	302.37	16.26
GL892664.2	154456	154970	515	221	50	89.14	8.17
GL892667.1	51991	52344	354	221	35	204.15	17.55
GL892667.1	60409	60702	294	92	17	72.42	10.37
GL892671.2	2837	3362	526	244	74	356.20	26.82
GL892671.2	7355	8001	647	226	72	273.15	16.34
GL892671.2	12671	13050	380	231	63	295.71	17.51
GL892671.2	16438	17118	681	411	52	155.86	13.93
GL892671.2	29102	29394	293	151	22	111.07	12.76
GL892671.2	32605	33249	645	521	120	483.57	24.21
GL892671.2	35794	36165	372	221	34	113.97	11.04
GL892671.2	39057	39446	390	162	52	216.67	17.93
GL892671.2	41858	42105	248	93	17	83.42	12.76
GL892671.2	47144	47487	344	84	19	55.98	7.09
GL892671.2	48023	48316	294	149	26	103.96	11.07
GL892671.2	51803	52181	379	233	27	115.51	16.34
GL892672.1	775	1149	375	259	83	406.26	18.16
GL892672.1	3547	3902	356	119	44	138.26	7.59
GL892672.1	4639	4975	337	198	34	101.92	7.57
GL892672.1	7318	7795	478	214	23	77.72	10.37
GL892672.1	11445	12281	837	230	71	219.63	12.62
GL892672.1	16155	16499	345	159	67	171.19	8.55
GL892672.1	18015	19103	1089	508	139	184.68	7.47
GL892674.1	503	1444	942	652	160	228.89	7.79
GL892675.1	368	781	414	215	21	76.08	12.76
GL892675.1	10595	10877	283	121	14	54.01	7.98
GL892678.2	1373	1734	362	99	18	65.91	7.98
GL892680.2	450	791	342	134	53	394.77	28.71
GL892680.2	11029	11498	470	114	58	232.15	12.46
GL892680.2	11660	11907	248	100	22	65.85	7.89
GL892680.2	19623	19833	211	112	20	120.88	15.15
GL892680.2	26318	26652	335	171	47	126.47	8.89
GL892680.2	26765	27481	717	466	70	63.50	5.32
GL892680.2	28821	29745	925	779	76	71.34	5.63
GL892680.2	29797	30372	576	328	61	137.88	6.24
GL892680.2	32890	33813	924	760	66	186.53	12.53
GL892680.2	39287	39574	288	156	29	98.79	9.96
GL892680.2	41313	41610	298	150	35	75.73	7.17
GL892680.2	42854	43435	582	337	54	62.37	7.36
GL892680.2	45918	46400	483	267	42	58.44	7.50
GL892680.2	46609	46877	269	126	35	50.35	4.87
GL892680.2	48888	49747	860	248	167	239.37	10.91
GL892680.2	52075	52488	414	174	62	94.33	8.70
GL892680.2	52805	53252	448	169	83	156.28	8.02
GL892680.2	55987	56355	369	169	90	337.42	15.73
GL892680.2	56930	57457	528	290	85	188.20	10.91
GL892680.2	61922	62339	418	164	93	330.39	16.55
GL892680.2	64579	65333	755	504	146	434.67	20.36
GL892680.2	68987	69263	277	177	32	187.89	14.30
GL892680.2	73850	74701	852	282	157	392.47	15.45
GL892680.2	76576	76991	416	165	65	157.59	10.23
GL892680.2	77471	77783	313	187	28	54.09	5.92
GL892680.2	79583	79835	253	121	18	82.02	11.37
GL892680.2	83708	84222	515	249	39	87.62	8.88
GL892680.2	85197	85524	328	228	43	137.61	9.99
GL892680.2	85946	86187	242	137	25	56.53	5.89
GL892680.2	89237	89768	532	239	127	489.66	19.22
GL892680.2	91280	91496	217	119	40	127.16	7.85
GL892680.2	94462	94824	363	248	51	73.40	7.71
GL892680.2	97699	97937	239	139	67	228.95	10.32
GL892680.2	98587	98789	203	102	30	68.41	5.84
GL892680.2	103604	104760	1157	204	178	346.23	9.73
GL892680.2	109107	109684	578	271	52	81.06	6.23
GL892680.2	110108	110694	587	199	48	65.01	4.66
GL892680.2	113420	114085	666	198	95	153.84	9.73
GL892680.2	114246	114700	455	286	57	64.40	7.39
GL892680.2	115252	115696	445	243	60	85.65	7.27
GL892680.2	116659	117028	370	231	37	60.24	6.57
GL892680.2	119325	119704	380	215	46	156.59	13.66
GL892680.2	120482	120681	200	101	19	51.21	6.17
GL892680.2	121006	121277	272	172	26	68.18	7.52
GL892680.2	123912	124275	364	96	35	62.43	4.29
GL892680.2	126141	127093	953	472	197	332.95	8.38
GL892680.2	129682	130123	442	146	59	86.65	7.45
GL892680.2	132783	133876	1094	307	140	135.02	10.62
GL892680.2	144053	145079	1027	229	111	215.63	9.91
GL892680.2	147329	147705	377	130	61	106.54	4.89
GL892680.2	149931	151747	1817	990	188	57.47	5.54
GL892680.2	161827	162793	967	685	90	151.52	13.47
GL892680.2	165934	166300	367	164	31	73.45	8.05
GL892680.2	170247	171565	1319	284	163	342.94	16.59
GL892680.2	173938	174186	249	130	27	70.18	6.74
GL892680.2	175817	176374	558	264	74	222.36	17.42
GL892680.2	178652	178870	219	118	47	138.75	7.97
GL892680.2	180536	181759	1224	801	245	437.47	12.50
GL892680.2	187233	187654	422	137	44	145.01	12.16
GL892680.2	191492	191755	264	102	38	242.73	19.74
GL892680.2	194018	194317	300	174	16	64.20	8.77
GL892680.2	197217	197969	753	307	86	195.52	12.12
GL892680.2	198845	199327	483	172	53	57.97	4.31
GL892680.2	199967	200746	780	381	85	129.22	7.91
GL892680.2	203180	203467	288	106	51	209.17	11.64
GL892680.2	211584	211913	330	233	17	51.72	9.55
GL892681.2	17131	17456	326	210	39	254.93	23.93
GL892682.1	477	739	263	101	24	123.10	12.94
GL892682.1	3714	4288	575	291	50	202.80	18.31
GL892684.1	5151	5366	216	124	14	68.30	10.37
GL892686.1	1	200	224	95	15	74.02	11.17
GL892689.1	2171	2383	213	124	15	76.98	11.17
GL892691.1	3472	3774	303	184	27	150.52	19.94
GL892691.1	13798	13964	167	84	14	79.53	11.17
GL892700.1	2399	2543	145	73	14	114.35	11.17
GL892700.1	4737	4972	236	102	26	167.61	17.55
GL892708.2	7714	7954	241	100	32	192.19	18.38
GL892708.2	11200	11412	213	118	29	184.75	18.06
GL892708.2	16363	16710	348	205	22	96.68	12.76
GL892708.2	18553	18960	408	208	32	92.54	8.47
GL892708.2	21700	22012	313	215	18	51.26	8.71
GL892708.2	24785	25235	451	187	51	261.04	16.34
GL892708.2	33101	33513	413	166	51	239.30	18.82
GL892708.2	35549	35965	417	143	41	114.48	11.72
GL892708.2	38136	38472	337	79	29	87.34	10.39
GL892708.2	39886	40097	212	102	21	93.23	9.70
GL892708.2	40527	40855	329	222	24	96.65	12.43
GL892708.2	43374	43609	236	123	18	94.89	12.76
GL892710.1	18087	18413	327	233	22	94.22	15.95
GL892710.1	23004	23381	378	204	24	71.97	9.80
GL892710.1	23393	23729	337	162	46	244.96	20.93
GL892710.1	29405	29968	564	158	34	80.27	8.42
GL892710.1	31637	31979	343	77	34	159.74	11.81
GL892710.1	34353	34660	308	104	22	64.40	7.00
GL892710.1	36084	36408	325	125	49	168.10	12.54
GL892710.1	38274	38619	346	256	37	83.39	9.80
GL892710.1	41583	41839	257	104	39	229.22	18.65
GL892710.1	48223	48484	262	165	26	156.69	19.14
GL892710.1	62901	63194	294	216	19	87.15	8.77
GL892710.1	66878	67078	201	101	19	107.78	13.90
GL892710.1	69105	69340	236	123	21	69.43	7.06
GL892710.1	70015	70291	277	147	36	175.62	13.80
GL892710.1	75556	75932	377	133	40	87.46	7.58
GL892710.1	77873	78202	330	126	55	121.33	9.12
GL892710.1	79524	80399	876	288	71	78.64	8.43
GL892710.1	82619	82978	360	241	45	263.43	18.30
GL892714.1	3795	4061	267	98	21	73.25	9.41
GL892714.1	5312	5537	226	88	20	88.44	10.71
GL892716.1	913	1453	541	145	46	85.37	5.21
GL892716.1	2067	2383	317	193	91	530.01	23.91
GL892717.2	21579	21858	280	149	16	68.29	10.37
GL892717.2	25084	25324	241	95	35	258.41	25.52
GL892717.2	29880	30237	358	97	38	230.73	24.72
GL892718.2	40056	40431	376	140	36	204.91	26.32
GL892721.1	29663	29989	327	164	28	151.09	14.36
GL892721.1	36758	36988	231	71	15	64.67	10.37
GL892721.1	44426	44806	381	223	31	159.30	20.74
GL892721.1	51918	52067	150	76	13	96.48	10.37
GL892722.1	1	366	419	165	35	52.68	5.86
GL892722.1	1823	2974	1152	990	202	295.87	8.54
GL892722.1	4673	5041	369	115	55	68.49	4.94
GL892722.1	6362	6689	328	129	49	97.39	6.79
GL892722.1	7492	8126	635	402	88	228.00	13.86
GL892722.1	13645	14497	853	648	89	96.51	4.76
GL892728.1	2598	2976	379	119	118	616.50	23.41
GL892728.1	5305	5659	355	176	31	76.38	8.11
GL892728.1	8596	8964	369	239	29	95.70	10.40
GL892728.1	12639	12862	224	101	24	67.81	7.05
GL892728.1	13069	13534	466	257	90	393.28	18.46
GL892728.1	17441	17816	376	136	65	381.20	26.47
GL892728.1	20644	21159	516	141	46	243.99	15.15
GL892728.1	25100	26177	1078	888	117	292.12	9.80
GL892729.1	665	1022	358	98	45	220.30	18.12
GL892729.1	3063	3640	578	298	55	89.67	8.73
GL892729.1	3644	4129	486	136	84	296.12	11.71
GL892729.1	8716	9155	440	207	51	133.57	11.67
GL892729.1	9914	10267	354	154	46	127.82	10.56
GL892729.1	11445	11724	280	101	23	54.22	6.86
GL892729.1	13870	14209	340	198	43	140.73	11.21
GL892729.1	15692	17069	1378	516	99	70.14	6.65
GL892729.1	19007	19554	548	185	66	171.61	8.83
GL892729.1	27005	27336	332	233	30	113.19	11.88
GL892729.1	29713	30107	395	293	61	204.98	14.62
GL892729.1	32368	33399	1032	231	80	74.47	5.05
GL892729.1	35478	35787	310	153	32	103.30	9.35
GL892729.1	40435	41033	599	193	131	506.65	22.50
GL892729.1	42883	43346	464	365	46	93.91	6.44
GL892729.1	45176	45643	468	323	48	142.86	9.51
GL892729.1	48012	48507	496	134	81	292.92	8.94
GL892729.1	48700	49026	327	88	27	51.88	6.73
GL892729.1	52236	52747	512	258	60	99.64	9.55
GL892729.1	52974	53310	337	252	36	52.39	5.33
GL892729.1	54143	54524	382	133	49	84.71	8.20
GL892729.1	58393	58736	344	225	25	95.29	12.10
GL892729.1	61388	61696	309	99	37	131.41	11.02
GL892729.1	70046	70797	752	269	239	582.80	9.69
GL892729.1	71148	71465	318	117	70	102.39	6.40
GL892729.1	78431	78901	471	114	82	110.03	5.27
GL892729.1	79820	80550	731	509	124	152.22	8.04
GL892729.1	81717	82540	824	254	86	89.64	10.12
GL892730.2	98943	99185	243	146	20	97.30	11.57
GL892730.2	110121	110476	356	145	31	162.58	16.08
GL892730.2	115818	116189	372	130	70	369.32	19.84
GL892730.2	117696	118011	316	184	31	109.04	8.95
GL892730.2	134062	134411	350	116	30	160.76	15.15
GL892730.2	146349	146607	259	101	26	157.88	17.55
GL892730.2	155585	155746	162	82	13	87.88	10.37
GL892730.2	158893	159344	452	300	60	362.12	24.51
GL892730.2	175350	175567	218	119	20	118.26	15.15
GL892730.2	193436	193909	474	215	29	54.90	6.13
GL892730.2	194416	194691	276	135	51	276.22	18.02
GL892730.2	197533	197766	234	142	15	63.98	10.37
GL892730.2	202374	202671	298	106	32	162.55	13.75
GL892730.2	204186	204541	356	101	27	93.63	12.79
GL892732.2	725	919	195	98	14	71.43	11.17
GL892735.1	500	708	209	98	25	121.03	11.65
GL892735.1	2718	3218	501	336	54	149.00	11.23
GL892735.1	6100	6326	227	126	35	246.32	22.78
GL892735.1	10928	11271	344	113	56	373.04	31.42
GL892738.2	16256	16400	145	73	14	114.35	11.17
GL892740.1	465	986	522	252	37	167.50	19.14
GL892750.2	12666	12876	211	102	36	289.20	27.91
GL892751.2	16034	16902	869	383	100	193.26	13.46
GL892751.2	17112	17496	385	275	57	167.21	13.21
GL892751.2	26079	26408	330	101	24	116.75	15.95
GL892751.2	43698	44060	363	137	26	100.67	11.31
GL892751.2	44100	44274	175	88	15	71.49	9.19
GL892751.2	47652	47995	344	259	16	56.28	7.98
GL892755.1	1196	1494	299	160	15	57.20	10.28
GL892755.1	6661	7039	379	283	39	163.62	8.59
GL892755.1	8313	8488	176	89	15	62.43	7.07
GL892755.1	14706	14908	203	102	16	87.88	12.76
GL892755.1	17928	18264	337	142	51	316.51	26.30
GL892755.1	34973	35136	164	83	28	270.98	22.33
GL892755.1	49795	50178	384	170	19	68.48	11.17
GL892755.1	53702	53937	236	135	14	58.18	8.65
GL892755.1	54800	55155	356	223	20	70.13	11.74
GL892755.1	70126	70826	701	264	68	209.79	11.83
GL892755.1	74678	75176	499	217	52	209.23	13.24
GL892755.1	78222	78495	274	93	32	209.53	23.13
GL892755.1	82798	83199	402	204	24	98.99	15.15
GL892755.1	87874	88134	261	120	17	80.07	10.37
GL892755.1	93885	94110	226	126	14	65.85	8.77
GL892755.1	103020	103368	349	231	18	68.28	12.76
GL892755.1	105695	105919	225	131	17	89.87	11.96
GL892755.1	115609	115993	385	148	20	55.00	9.56
GL892755.1	116348	116782	435	315	47	223.35	19.13
GL892755.1	119279	119729	451	210	31	139.46	14.36
GL892755.1	126649	126923	275	128	36	249.95	21.53
GL892759.2	65895	66263	369	94	26	114.23	11.96
GL892759.2	68170	68363	194	98	18	84.94	10.76
GL892759.2	73573	73861	289	194	27	141.80	17.51
GL892759.2	76701	77028	328	243	35	202.77	24.88
GL892759.2	81661	81870	210	114	28	102.68	8.71
GL892759.2	83825	84123	299	171	92	626.33	30.06
GL892759.2	88672	88994	323	91	33	197.82	25.52
GL892759.2	99088	99344	257	99	24	122.69	13.91
GL892759.2	103718	103989	272	167	24	118.71	10.74
GL892759.2	106387	106725	339	150	18	63.64	10.81
GL892759.2	111055	111406	352	102	25	97.78	9.55
GL892759.2	116972	117351	380	143	28	94.95	10.96
GL892759.2	122103	122351	249	99	19	95.17	12.82
GL892759.2	124335	124641	307	123	24	91.38	10.89
GL892759.2	126754	126998	245	82	15	58.42	8.61
GL892759.2	131483	131922	440	285	34	110.11	7.58
GL892759.2	134256	134641	386	118	51	147.57	13.37
GL892759.2	134718	135323	606	306	74	206.68	11.73
GL892759.2	147213	147606	394	166	27	123.25	17.55
GL892759.2	154517	154724	208	121	18	103.90	13.56
GL892761.1	7046	7283	238	99	18	94.30	13.56
GL892761.1	14757	15110	354	242	27	134.22	19.94
GL892761.1	22057	22492	436	218	25	98.81	9.57
GL892763.2	67319	67458	140	71	13	105.30	10.37
GL892764.1	754	1117	364	121	33	107.11	11.18
GL892764.1	3054	3661	608	242	59	72.57	6.72
GL892764.1	4624	5300	677	440	73	87.05	8.01
GL892764.1	6441	6827	387	106	39	64.19	6.36
GL892764.1	7217	7430	214	116	32	79.35	6.72
GL892764.1	12182	12444	263	176	19	51.32	6.41
GL892764.1	14906	15112	207	95	24	161.11	18.34
GL892765.2	56688	56983	296	157	43	300.55	26.09
GL892765.2	63953	64168	216	100	37	293.46	28.01
GL892765.2	67043	67361	319	223	17	67.29	8.77
GL892766.1	9027	9393	367	241	19	71.56	11.96
GL892766.1	23881	24204	324	89	16	59.71	7.98
GL892766.1	26883	27225	343	102	56	366.26	29.92
GL892769.1	57	460	404	259	55	198.56	16.79
GL892769.1	2433	2783	351	238	47	89.09	7.71
GL892769.1	4005	4307	303	220	39	117.44	9.80
GL892769.1	7505	7844	340	145	49	88.35	8.11
GL892769.1	8316	8810	495	255	129	435.53	16.05
GL892769.1	11562	11987	426	163	53	133.02	11.60
GL892769.1	12153	12583	431	320	47	106.72	8.81
GL892769.1	16221	16916	696	272	124	376.45	11.86
GL892769.1	19644	19969	326	98	32	82.31	9.53
GL892770.2	20347	20566	220	119	16	83.11	11.96
GL892772.2	1	390	425	227	34	169.71	13.44
GL892772.2	966	1243	278	124	17	71.45	6.68
GL892772.2	5708	5999	292	203	17	72.85	11.96
GL892772.2	10099	10418	320	128	17	67.09	9.57
GL892772.2	12958	13735	778	181	165	606.89	10.50
GL892772.2	37989	38506	518	120	53	297.32	22.33
GL892773.2	4936	5177	242	143	23	136.67	17.55
GL892773.2	8119	8315	197	99	26	73.87	6.82
GL892773.2	9008	9455	448	222	37	52.91	5.27
GL892773.2	9951	10375	425	234	108	479.54	20.04
GL892773.2	25598	25822	225	95	19	106.90	12.76
GL892773.2	31162	31538	377	278	37	146.94	10.89
GL892773.2	33410	33760	351	101	23	68.60	7.82
GL892773.2	39593	39945	353	122	17	50.14	9.27
GL892773.2	43583	43858	276	114	14	55.30	8.77
GL892773.2	48490	48766	277	163	25	134.91	15.60
GL892773.2	52528	53133	606	116	62	224.36	18.21
GL892773.2	55673	56299	627	348	73	217.48	13.67
GL892773.2	60666	61065	400	211	28	97.62	7.59
GL892773.2	64889	65247	359	269	26	54.32	6.17
GL892773.2	66276	66496	221	102	17	55.37	7.26
GL892773.2	66647	67048	402	125	42	158.09	13.54
GL892775.1	7739	8122	384	134	33	102.10	10.41
GL892775.1	9411	9774	364	241	29	90.83	11.88
GL892775.1	14585	14924	340	142	20	83.90	8.77
GL892775.1	26379	26654	276	188	14	55.30	9.57
GL892775.1	31630	31878	249	135	37	271.75	24.90
GL892775.1	34318	34738	421	284	37	197.76	19.14
GL892775.1	40061	40419	359	234	29	149.32	19.94
GL892775.1	49021	50165	1145	657	165	324.02	8.71
GL892777.1	1528	2097	570	231	55	217.34	16.17
GL892783.2	13650	13972	323	170	23	110.70	13.56
GL892783.2	37833	38055	223	139	22	134.78	16.75
GL892783.2	134648	134885	238	101	72	556.75	31.48
GL892783.2	137570	137740	171	86	14	87.33	11.07
GL892783.2	140047	140322	276	146	69	379.68	17.37
GL892783.2	141507	141727	221	127	30	99.61	8.94
GL892785.2	45117	45413	297	197	23	118.13	15.15
GL892785.2	58514	58887	374	263	24	105.41	15.95
GL892785.2	72582	72775	194	98	16	87.88	12.76
GL892785.2	79267	79587	321	230	16	60.25	11.17
GL892786.2	15918	16226	309	98	15	55.89	8.77
GL892786.2	18477	18796	320	102	20	88.41	14.36
GL892786.2	23273	23593	321	225	16	60.25	7.98
GL892786.2	25911	26249	339	236	64	461.61	35.19
GL892786.2	33933	34314	382	235	67	376.00	27.23
GL892786.2	49377	49963	587	315	52	213.73	12.40
GL892786.2	61328	61680	353	102	27	119.78	10.36
GL892786.2	73065	73706	642	350	64	241.16	15.05
GL892786.2	74514	74689	176	89	13	53.13	6.50
GL892786.2	77281	77605	325	99	18	72.96	12.76
GL892789.1	10785	11163	379	169	58	386.67	24.85
GL892789.1	19667	20058	392	129	38	202.17	18.02
GL892789.1	21790	22010	221	102	15	53.18	7.97
GL892789.1	30291	30589	299	219	21	93.30	9.37
GL892789.1	31749	32159	411	256	31	128.83	15.24
GL892789.1	38138	38326	189	95	13	71.43	10.37
GL892789.1	44316	44508	193	97	15	79.53	11.96
GL892789.1	54265	54541	277	93	33	218.13	20.74
GL892789.1	56976	57353	378	128	23	97.11	9.57
GL892789.1	60098	60347	250	155	21	105.30	10.50
GL892789.1	61128	61468	341	93	21	56.57	9.00
GL892789.1	62994	63326	333	242	28	139.78	16.83
GL892789.1	68325	68691	367	161	31	163.78	15.95
GL892789.1	72013	72254	242	102	14	59.23	7.54
GL892789.1	73608	73944	337	206	23	106.99	12.76
GL892789.1	86948	87292	345	157	23	104.96	11.96
GL892791.2	55424	55665	242	154	21	118.67	14.36
GL892793.2	21595	22039	445	230	20	64.64	12.76
GL892793.2	68267	68567	301	82	15	57.31	11.17
GL892793.2	112296	112579	284	104	26	148.36	16.75
GL892793.2	134869	135252	384	103	50	309.43	29.69
GL892793.2	143352	143785	434	249	29	128.45	16.75
GL892794.2	29496	29864	369	234	75	483.49	18.19
GL892798.1	6044	6421	378	124	25	111.97	12.76
GL892800.1	1	249	280	91	23	123.41	15.15
GL892803.1	1483	1939	457	244	51	54.77	4.88
GL892804.2	28376	29326	951	295	169	534.14	14.32
GL892804.2	31308	31896	589	270	54	190.17	16.02
GL892804.2	115971	116338	368	139	39	236.06	26.32
GL892805.1	47216	47445	230	137	16	80.32	11.96
GL892805.1	50088	50473	386	189	21	81.35	14.36
GL892805.1	64278	64498	221	121	20	112.71	14.33
GL892805.1	78435	78716	282	181	22	109.57	14.33
GL892805.1	79012	79431	420	164	30	127.63	13.02
GL892805.1	88271	88472	202	102	16	87.88	12.76
GL892805.1	90908	91274	367	170	51	240.00	13.25
GL892805.1	91413	91677	265	151	21	58.49	7.37
GL892805.1	92579	92895	317	142	33	105.99	11.37
GL892805.1	105177	105550	374	111	63	252.20	17.16
GL892805.1	106243	106714	472	228	60	148.71	13.16
GL892805.1	107600	108071	472	207	40	73.38	9.62
GL892805.1	114061	114266	206	93	14	68.68	9.96
GL892805.1	117056	117369	314	147	45	257.35	17.63
GL892805.1	126130	126391	262	102	48	364.07	29.00
GL892806.1	993	1341	349	231	43	284.16	30.31
GL892806.1	8672	8914	243	101	24	145.54	18.34
GL892806.1	12712	12999	288	185	24	124.16	13.57
GL892806.1	17172	17437	266	97	14	57.21	7.98
GL892806.1	20814	21120	307	84	16	62.84	8.77
GL892806.1	28183	28378	196	99	20	123.61	15.95
GL892807.2	1993	2423	431	234	21	72.45	11.07
GL892807.2	4611	5138	528	401	57	99.21	6.31
GL892807.2	6048	6525	478	169	55	95.68	7.07
GL892807.2	7242	7775	534	231	69	120.82	8.84
GL892807.2	9378	10357	980	735	96	80.95	7.64
GL892807.2	10660	11703	1044	938	114	111.37	7.77
GL892807.2	37877	38362	486	149	49	227.97	15.54
GL892807.2	39139	39416	278	138	26	113.75	11.36
GL892807.2	52462	52829	368	202	30	154.94	14.36
GL892807.2	55377	55655	279	189	22	106.95	11.17
GL892807.2	58663	58865	203	102	15	79.53	11.96
GL892808.2	59739	60097	359	258	34	137.01	9.80
GL892808.2	82558	83038	481	190	41	206.02	21.45
GL892808.2	101370	101833	464	137	55	187.04	11.26
GL892808.2	116843	117540	698	568	50	60.40	4.43
GL892808.2	118197	118934	738	477	108	352.69	18.60
GL892808.2	158773	159365	593	330	118	568.25	22.50
GL892808.2	163599	163862	264	153	30	55.58	5.66
GL892808.2	164941	165427	487	291	96	304.81	14.85
GL892808.2	165897	166346	450	221	70	167.08	12.31
GL892813.1	9	211	203	102	16	81.50	11.53
GL892813.1	282	523	242	101	36	208.70	19.72
GL892813.1	3016	3859	844	576	103	190.97	9.26
GL892813.1	4215	4643	429	283	71	213.05	14.38
GL892813.1	7026	7376	351	225	22	75.97	10.55
GL892813.1	12115	12704	590	348	81	89.05	6.98
GL892813.1	12767	13540	774	488	96	65.18	5.82
GL892813.1	15571	15926	356	234	55	81.50	7.07
GL892813.1	18584	19023	440	102	80	189.56	6.90
GL892813.1	24047	24503	457	181	28	70.72	6.50
GL892813.1	25233	25650	418	242	24	60.67	8.34
GL892813.1	30266	30557	292	111	29	90.39	8.17
GL892813.1	30936	31379	444	148	48	157.56	12.92
GL892813.1	34977	35557	581	317	63	221.82	12.05
GL892813.1	38232	39062	831	209	108	240.61	9.56
GL892815.1	5645	5925	281	156	34	142.62	10.99
GL892815.1	6864	7087	224	101	24	75.73	7.78
GL892815.1	8423	8872	450	134	44	100.44	8.58
GL892815.1	10221	10497	277	111	30	92.98	8.17
GL892815.1	10516	10998	483	225	44	98.18	10.74
GL892815.1	13810	14150	341	143	22	82.28	10.46
GL892815.1	18435	18748	314	116	33	96.78	9.13
GL892815.1	19056	19416	361	261	38	117.62	12.62
GL892815.1	20152	20545	394	232	30	57.75	7.00
GL892815.1	21879	22206	328	183	18	54.79	9.08
GL892815.1	34181	34456	276	189	16	69.16	11.17
GL892815.1	39519	39910	392	250	46	283.37	27.90
GL892815.1	42951	43233	283	133	31	195.57	20.74
GL892815.1	51538	51787	250	124	34	187.56	16.52
GL892815.1	51926	52233	308	200	30	119.68	10.95
GL892815.1	54469	55006	538	439	37	105.37	7.15
GL892815.1	55279	55421	143	72	16	104.87	8.26
GL892815.1	56672	56871	200	101	15	54.79	7.74
GL892815.1	61952	62780	829	443	135	322.89	10.80
GL892815.1	62799	63268	470	211	60	100.25	6.38
GL892815.1	69942	70331	390	117	25	101.67	14.36
GL892817.1	16540	16851	312	128	33	202.37	23.13
GL892821.1	2287	2507	221	100	35	156.83	11.55
GL892821.1	3089	3430	342	242	39	96.29	7.99
GL892821.1	5039	5298	260	130	43	109.65	7.28
GL892821.1	5932	6761	830	608	105	185.86	8.81
GL892821.1	11959	12335	377	100	31	160.56	18.34
GL892821.1	16476	16764	289	138	22	57.01	7.91
GL892821.1	17995	18676	682	452	57	136.54	10.20
GL892821.1	20992	21525	534	312	59	127.81	9.91
GL892821.1	23093	23500	408	272	74	230.73	14.43
GL892821.1	25510	25904	395	277	43	138.18	14.63
GL892821.1	28542	28831	290	202	23	120.26	13.56
GL892821.1	31687	31931	245	157	24	91.42	10.25
GL892821.1	32056	32358	303	100	30	105.92	11.24
GL892821.1	35553	35861	309	197	19	83.58	7.98
GL892821.1	39803	40060	258	111	18	88.64	12.76
GL892821.1	46460	46822	363	157	18	65.18	11.86
GL892821.1	47358	47681	324	234	20	76.30	11.31
GL892821.1	52039	52298	260	123	16	72.77	11.17
GL892821.1	52380	52637	258	167	17	73.24	11.96
GL892821.1	54931	55272	342	247	21	57.78	6.64
GL892821.1	55896	56168	273	177	23	57.57	7.00
GL892821.1	56711	57108	398	228	33	67.94	8.77
GL892821.1	57793	58246	454	92	39	78.89	7.90
GL892821.1	60983	61244	262	107	44	122.85	8.59
GL892821.1	61843	62654	812	553	126	290.00	16.06
GL892822.1	86743	86999	257	94	13	52.18	9.57
GL892822.1	112463	112624	162	82	25	236.98	19.94
GL892826.1	1914	2187	274	102	45	349.11	29.51
GL892826.1	11246	11499	254	154	14	50.77	8.06
GL892826.1	11638	12063	426	162	38	168.07	18.95
GL892826.1	15792	16113	322	93	19	80.04	11.07
GL892826.1	16454	16775	322	99	22	103.12	11.17
GL892826.1	31835	32146	312	185	26	101.45	11.98
GL892826.1	35288	35493	206	90	23	115.76	11.85
GL892826.1	35755	36084	330	102	25	86.01	12.40
GL892826.1	42704	43091	388	154	23	94.16	15.02
GL892826.1	53422	53728	307	210	42	216.17	17.21
GL892827.1	1607	1984	378	136	26	100.55	13.73
GL892827.1	2786	2994	209	94	16	62.38	7.54
GL892827.1	5547	6038	492	214	108	451.67	22.98
GL892827.1	6940	7421	482	247	44	79.89	8.40
GL892827.1	11580	11827	248	138	22	125.44	15.95
GL892827.1	15929	16313	385	275	45	249.28	23.22
GL892827.1	24020	24432	413	278	52	170.85	12.83
GL892827.1	26583	26956	374	230	57	221.18	16.23
GL892827.1	31734	31988	255	134	14	59.42	8.77
GL892827.1	32369	32558	190	96	23	162.54	18.34
GL892829.1	5158	5374	217	131	13	60.50	8.77
GL892829.1	8086	8466	381	202	58	382.28	29.81
GL892830.1	233	486	254	100	18	89.73	11.96
GL892830.1	4475	4669	195	98	16	87.88	12.76
GL892830.1	8346	8543	198	100	13	63.61	10.37
GL892830.1	19342	20257	916	641	89	232.40	11.06
GL892830.1	25526	25858	333	167	39	165.44	12.14
GL892830.1	28302	28640	339	120	35	158.66	14.16
GL892830.1	34542	34970	429	154	37	170.84	12.09
GL892831.2	7520	8008	489	263	37	176.57	12.76
GL892832.1	8682	9038	357	114	17	60.39	10.37
GL892833.1	7246	8123	878	211	112	292.60	11.70
GL892833.1	10717	10925	209	90	34	122.97	9.35
GL892833.1	12466	13074	609	387	41	60.70	6.00
GL892833.1	22327	22684	358	102	47	186.08	16.60
GL892833.1	25349	25606	258	118	33	60.05	5.62
GL892833.1	26540	27039	500	330	106	211.10	10.10
GL892833.1	28735	29556	822	706	126	112.59	6.35
GL892833.1	31568	31969	402	161	94	274.54	10.76
GL892833.1	37256	37621	366	106	32	98.47	8.45
GL892833.1	37749	38052	304	206	45	223.07	16.63
GL892833.1	40893	41406	514	304	60	132.90	10.58
GL892833.1	41871	42300	430	152	49	86.63	6.67
GL892833.1	46721	46983	263	150	63	206.80	10.49
GL892833.1	53146	53654	509	247	92	181.75	9.33
GL892833.1	57511	58069	559	286	100	350.52	18.32
GL892833.1	60942	61324	383	227	37	57.75	7.10
GL892833.1	61469	61887	419	306	43	75.09	6.54
GL892833.1	64768	65198	431	263	62	157.79	7.00
GL892833.1	65790	66392	603	278	65	144.42	11.27
GL892833.1	68729	69497	769	415	75	130.56	11.71
GL892833.1	69716	69938	223	128	24	51.72	5.80
GL892833.1	71072	71430	359	90	39	61.50	6.18
GL892833.1	72998	73449	452	239	41	120.24	13.26
GL892835.1	1792	2098	307	79	18	65.45	11.42
GL892835.1	4259	4651	393	112	70	393.63	25.18
GL892840.2	10887	11385	499	355	79	208.14	9.32
GL892840.2	12617	13008	392	261	62	192.05	14.08
GL892840.2	52296	52660	365	252	22	92.78	14.36
GL892840.2	57694	57990	297	176	23	118.13	15.15
GL892840.2	89835	90023	189	95	38	173.71	11.09
GL892840.2	95493	95798	306	116	27	59.71	7.49
GL892840.2	96079	96363	285	206	25	58.23	5.16
GL892840.2	99179	99858	680	269	129	480.63	14.94
GL892841.1	21617	21943	327	213	66	310.24	18.30
GL892841.1	24744	25250	507	288	65	80.13	6.29
GL892841.1	26386	27287	902	494	130	188.20	8.50
GL892841.1	33313	33792	480	359	51	123.43	5.98
GL892841.1	37866	38566	701	361	86	181.41	9.66
GL892841.1	41477	41801	325	143	43	177.10	13.62
GL892841.1	45945	46242	298	206	20	74.29	10.42
GL892841.1	49025	49225	201	101	22	56.88	6.13
GL892841.1	50449	51005	557	152	79	199.39	9.09
GL892841.1	51416	51863	448	224	45	65.12	5.12
GL892841.1	53684	53941	258	99	41	110.97	8.35
GL892841.1	55140	55697	558	285	56	96.08	7.79
GL892841.1	55834	56453	620	385	53	51.87	6.52
GL892841.1	58703	59307	605	175	140	522.42	19.87
GL892841.1	63570	63822	253	156	34	122.41	9.67
GL892841.1	65710	66136	427	272	55	149.35	12.53
GL892841.1	66181	66659	479	121	43	90.82	7.84
GL892841.1	73714	73987	274	151	45	148.60	10.17
GL892841.1	76158	76778	621	341	112	374.88	15.76
GL892841.1	82243	83107	865	694	219	686.84	12.47
GL892841.1	86154	86517	364	232	43	65.73	6.42
GL892841.1	87339	87845	507	126	62	94.42	6.01
GL892841.1	88016	88541	526	251	59	97.54	9.94
GL892841.1	91805	92219	415	263	38	86.90	7.74
GL892841.1	92543	93329	787	102	80	184.19	16.56
GL892841.1	95037	95456	420	320	61	238.40	16.22
GL892841.1	97429	97596	168	85	20	51.48	4.50
GL892841.1	98074	98658	585	285	96	349.54	12.25
GL892841.1	101542	101953	412	146	46	84.19	8.79
GL892841.1	102213	102569	357	130	39	60.73	6.73
GL892841.1	103274	103604	331	101	40	57.49	5.10
GL892841.1	107042	107745	704	585	45	53.78	5.23
GL892841.1	110001	110700	700	174	161	389.44	13.86
GL892841.1	110892	111277	386	101	54	53.61	6.54
GL892841.1	115837	116119	283	173	32	76.69	7.15
GL892841.1	116567	116764	198	100	24	64.35	6.88
GL892841.1	117081	117292	212	102	29	105.13	8.43
GL892841.1	121137	121451	315	133	17	50.78	8.37
GL892841.1	128175	128738	564	279	49	87.15	9.69
GL892841.1	129188	129676	489	359	52	121.81	10.21
GL892841.1	132950	133396	447	241	26	60.69	8.33
GL892841.1	134323	134537	215	120	14	50.33	6.76
GL892841.1	145354	145585	232	131	18	86.01	11.74
GL892841.1	146186	146594	409	199	21	71.70	13.37
GL892841.1	149470	149714	245	149	16	76.41	11.17
GL892842.1	1700	1985	286	99	55	205.49	12.56
GL892842.1	2034	2481	448	218	85	283.18	15.48
GL892842.1	4702	4940	239	121	26	90.67	8.54
GL892842.1	5440	6029	590	271	42	90.95	7.96
GL892842.1	9108	9414	307	135	35	65.61	5.84
GL892842.1	10738	11506	769	645	61	51.37	6.33
GL892842.1	14474	14815	342	128	34	105.39	12.07
GL892842.1	18229	18792	564	435	94	292.95	10.06
GL892843.1	40350	40678	329	132	36	223.94	23.93
GL892843.1	43653	43882	230	130	17	88.40	11.96
GL892843.1	45368	45739	372	200	27	129.11	15.95
GL892843.1	49713	50008	296	197	14	51.73	7.98
GL892843.1	50820	51080	261	161	14	58.20	10.37
GL892843.1	71305	71571	267	128	33	186.67	17.55
GL892843.1	73397	73607	211	88	17	91.46	12.25
GL892843.1	77520	77812	293	93	17	72.63	7.98
GL892843.1	80847	81616	770	620	100	404.97	26.94
GL892848.2	40344	40637	294	171	16	65.39	9.57
GL892848.2	44122	44348	227	126	14	58.25	9.57
GL892848.2	90674	90875	202	102	18	105.30	14.36
GL892848.2	93462	93773	312	196	19	68.16	8.38
GL892848.2	93880	94305	426	246	52	284.77	25.15
GL892848.2	197421	197786	366	222	20	78.49	11.17
GL892848.2	201299	201690	392	125	40	172.76	15.60
GL892848.2	201753	202043	291	97	32	148.71	15.60
GL892848.2	207613	208127	515	281	36	72.41	6.13
GL892850.1	12741	13000	260	101	14	58.40	9.57
GL892852.1	1467	1721	255	89	16	73.95	11.17
GL892852.1	5378	6328	951	720	185	421.64	12.05
GL892852.1	8813	9318	506	389	143	552.26	15.79
GL892852.1	10246	10484	239	107	29	62.38	5.85
GL892852.1	12159	12532	374	273	19	61.58	12.61
GL892852.1	15938	16320	383	211	40	123.95	8.04
GL892852.1	16951	17233	283	183	32	116.01	11.49
GL892852.1	22515	22928	414	186	53	197.88	14.37
GL892852.1	24715	25034	320	99	36	145.12	14.44
GL892854.1	878	1142	265	102	57	151.56	7.07
GL892854.1	1310	1921	612	407	138	341.63	8.83
GL892854.1	3093	3418	326	112	48	67.33	6.01
GL892854.1	6827	7263	437	155	51	195.96	17.86
GL892854.1	9457	9696	240	132	81	392.06	12.89
GL892854.1	10437	11536	1100	475	123	72.44	6.87
GL892854.1	12356	12961	606	311	89	142.62	7.83
GL892854.1	15286	16513	1228	376	194	338.96	9.28
GL892854.1	24512	25880	1369	948	388	542.49	10.63
GL892854.1	28009	28703	695	300	72	112.42	4.69
GL892855.2	8184	8527	344	134	79	557.67	34.87
GL892855.2	11229	11593	365	194	26	94.39	12.40
GL892855.2	11665	11893	229	119	28	148.36	14.17
GL892855.2	12139	12497	359	140	22	62.88	9.23
GL892855.2	16537	16883	347	224	31	170.54	19.14
GL892859.2	4004	4263	260	155	17	80.32	8.77
GL892859.2	19394	19629	236	141	18	94.89	11.96
GL892859.2	20270	20546	277	183	19	83.73	11.17
GL892859.2	67556	67891	336	252	18	70.76	12.76
GL892859.2	70443	70681	239	115	17	85.85	11.17
GL892859.2	77583	77879	297	98	14	51.56	7.98
GL892859.2	78503	78798	296	206	16	64.99	7.98
GL892859.2	84080	84457	378	146	54	286.37	19.20
GL892859.2	84636	85041	406	149	30	87.29	11.50
GL892859.2	87384	87881	498	264	60	261.92	17.91
GL892859.2	88455	88902	448	201	34	94.79	13.04
GL892859.2	91172	91512	341	252	29	146.53	15.95
GL892859.2	95008	95355	348	110	34	185.76	13.90
GL892859.2	100065	100501	437	279	96	402.01	20.57
GL892859.2	105998	106432	435	337	56	242.19	14.75
GL892859.2	106966	107332	367	182	28	76.85	6.45
GL892859.2	127687	127920	234	137	17	87.26	12.76
GL892861.2	4637	5020	384	144	54	358.46	30.28
GL892862.1	1472	2092	621	356	65	321.02	25.46
GL892862.1	4887	5467	581	430	38	98.64	10.43
GL892862.1	7960	8309	350	96	28	117.21	16.13
GL892863.2	621	1150	530	225	64	193.28	10.64
GL892863.2	2220	2639	420	223	59	188.41	14.21
GL892863.2	7319	7666	348	233	23	63.04	10.09
GL892863.2	9289	9501	213	113	22	74.91	7.80
GL892863.2	11614	11999	386	238	73	288.92	12.25
GL892863.2	12952	13166	215	121	21	50.57	5.77
GL892863.2	13430	13743	314	169	43	126.31	10.18
GL892863.2	15997	16603	607	286	144	531.85	21.28
GL892863.2	23849	24114	266	102	20	102.54	11.17
GL892863.2	26735	26979	245	147	56	444.63	31.25
GL892863.2	33125	33419	295	133	30	180.95	21.53
GL892863.2	45289	45571	283	117	54	298.91	20.89
GL892863.2	54334	54614	281	100	15	61.10	7.18
GL892863.2	55366	55737	372	166	17	57.92	8.77
GL892863.2	59047	59409	363	134	60	218.22	15.37
GL892863.2	60630	61067	438	247	48	124.49	10.96
GL892863.2	63960	64165	206	100	22	120.85	13.20
GL892863.2	65635	65998	364	130	30	121.01	14.59
GL892863.2	69887	70175	289	113	36	221.84	23.47
GL892863.2	73430	73859	430	234	32	116.34	8.75
GL892863.2	75284	75603	320	97	22	64.44	10.19
GL892863.2	76509	76834	326	226	24	103.54	13.62
GL892863.2	77219	77420	202	102	17	81.50	12.25
GL892865.1	1737	1960	224	92	26	173.11	19.94
GL892865.1	13568	13809	242	125	22	127.58	15.95
GL892865.1	19228	19452	225	133	16	81.70	11.17
GL892865.1	21151	21451	301	102	17	68.39	6.89
GL892865.1	25990	26252	263	154	29	92.12	7.49
GL892865.1	27026	27203	178	90	36	224.77	13.17
GL892865.1	27871	28070	200	101	37	178.44	13.24
GL892865.1	49663	49963	301	96	16	64.00	9.57
GL892865.1	68932	69289	358	193	20	80.10	12.76
GL892865.1	72615	73022	408	232	20	70.69	11.96
GL892865.1	76095	76399	305	213	42	274.83	22.41
GL892865.1	96967	97276	310	167	17	69.07	11.17
GL892865.1	99130	99376	247	96	14	61.10	8.77
GL892866.1	13406	13718	313	148	26	95.14	9.70
GL892866.1	14847	15037	191	96	17	80.12	9.47
GL892866.1	15255	15472	218	101	16	65.69	10.07
GL892866.1	23004	23410	407	190	21	77.35	15.15
GL892871.2	8281	8645	365	120	16	52.95	11.17
GL892871.2	12243	12723	481	113	49	128.54	8.61
GL892871.2	13432	13984	553	319	54	154.10	11.60
GL892871.2	17668	18180	513	108	106	514.07	18.18
GL892871.2	42941	43325	385	101	48	222.62	18.26
GL892871.2	47819	48080	262	102	15	65.02	9.57
GL892871.2	55353	55618	266	180	13	50.52	8.77
GL892872.1	18618	19119	502	253	35	157.19	19.94
GL892877.2	96168	96490	323	240	19	78.70	8.56
GL892877.2	98258	98438	181	91	25	155.07	12.90
GL892877.2	99404	99668	265	166	15	56.39	6.90
GL892880.1	21084	21305	222	107	20	116.81	14.36
GL892880.1	65569	65883	315	168	19	82.21	9.57
GL892880.1	67774	67982	209	81	18	103.56	12.76
GL892880.1	90137	90519	383	117	38	176.67	18.31
GL892880.1	100231	100635	405	267	97	549.60	29.69
GL892880.1	131988	132188	201	101	14	71.43	11.17
GL892880.1	151907	152130	224	96	13	58.91	8.77
GL892881.1	547	1035	489	252	31	85.50	8.43
GL892881.1	2280	2758	479	205	31	58.41	7.35
GL892881.1	6353	6756	404	227	27	56.97	7.17
GL892881.1	7808	8131	324	130	22	50.24	7.63
GL892881.1	9311	9557	247	152	22	69.03	8.37
GL892881.1	11242	11624	383	172	37	83.12	7.22
GL892881.1	13260	13634	375	97	51	180.29	16.01
GL892881.1	17351	17677	327	96	23	65.45	11.98
GL892881.1	19175	19510	336	205	22	58.12	8.87
GL892881.1	19895	20127	233	133	17	60.49	7.82
GL892882.1	57382	57580	199	100	29	202.93	20.91
GL892882.1	61119	61397	279	153	19	72.28	9.80
GL892882.1	65099	65378	280	142	27	156.29	15.56
GL892882.1	68586	68870	285	178	43	234.17	19.41
GL892882.1	85131	85388	258	178	17	80.83	11.17
GL892882.1	90502	91183	682	286	92	387.49	21.60
GL892884.2	101507	101910	404	190	55	379.92	22.33
GL892885.1	8591	8920	330	251	20	66.22	7.87
GL892885.1	10643	10830	188	95	19	97.99	10.96
GL892886.1	1455	1910	456	222	28	115.82	15.15
GL892886.1	11802	12009	208	107	14	70.37	9.57
GL892886.1	15067	15289	223	99	29	105.61	9.87
GL892886.1	17042	17632	591	307	73	96.82	7.34
GL892886.1	19275	19546	272	138	67	209.57	10.28
GL892886.1	20830	21365	536	154	47	58.48	4.88
GL892886.1	35368	35844	477	377	38	73.39	5.92
GL892888.1	10469	10746	278	134	88	634.19	27.57
GL892888.1	17300	18251	952	656	139	259.71	13.81
GL892888.1	20038	20868	831	228	129	238.95	9.26
GL892888.1	23073	23280	208	108	28	136.12	11.92
GL892888.1	24366	24746	381	290	26	82.20	7.00
GL892888.1	28115	28529	415	276	54	224.40	18.79
GL892888.1	29109	29433	325	203	28	86.53	9.72
GL892888.1	32327	32678	352	153	51	351.95	26.74
GL892888.1	37586	37732	147	74	13	79.35	7.16
GL892888.1	37912	38261	350	102	51	278.89	22.09
GL892888.1	42469	42681	213	112	32	223.50	20.71
GL892888.1	46175	46574	400	202	29	97.62	13.42
GL892888.1	48383	48700	318	196	19	53.08	5.21
GL892888.1	50628	50835	208	120	14	67.31	9.80
GL892888.1	53173	53705	533	295	48	191.29	12.25
GL892888.1	59965	60420	456	249	27	84.77	11.79
GL892888.1	60946	61115	170	86	19	85.61	8.47
GL892888.1	63479	63756	278	118	54	316.90	21.14
GL892891.1	5747	6139	393	268	62	359.93	30.04
GL892891.1	11676	11898	223	125	23	94.85	9.62
GL892891.1	13283	13703	421	294	60	308.55	17.65
GL892891.1	19786	20504	719	227	50	151.21	9.69
GL892891.1	26692	26893	202	102	16	87.33	12.65
GL892891.1	28210	28445	236	138	13	56.33	9.57
GL892891.1	32586	32824	239	118	17	85.85	11.96
GL892891.1	40473	40664	192	97	25	126.72	11.56
GL892891.1	41250	41411	162	82	28	210.55	14.45
GL892891.1	42040	42401	362	125	27	89.06	12.38
GL892891.1	45299	46019	721	462	224	1002.47	11.75
GL892891.1	67070	67310	241	142	13	55.30	7.98
GL892891.1	67315	67615	301	200	27	142.41	13.56
GL892891.1	70042	70204	163	82	16	117.87	11.88
GL892891.1	70634	70880	247	113	19	76.22	10.19
GL892891.1	72367	72581	215	98	14	53.95	7.87
GL892891.1	72751	72909	159	80	14	84.34	10.56
GL892891.1	76584	76980	397	168	119	718.22	22.67
GL892891.1	92131	92336	206	99	21	132.23	15.95
GL892891.1	97575	97890	316	91	18	74.82	12.76
GL892892.1	8071	8385	315	184	15	54.85	7.18
GL892894.2	66968	67341	374	276	25	112.97	12.76
GL892894.2	76978	77314	337	218	18	70.57	7.18
GL892894.2	84905	85112	208	112	40	305.86	25.49
GL892898.1	1340	1759	420	122	48	133.91	6.21
GL892898.1	1819	2360	542	345	73	226.09	11.64
GL892898.1	5726	6200	475	228	40	166.26	15.32
GL892898.1	15480	15692	213	112	20	120.12	15.15
GL892899.1	876	1095	220	122	29	180.69	17.51
GL892899.1	3165	3487	323	99	21	57.54	9.13
GL892899.1	5631	6360	730	581	180	661.44	26.24
GL892899.1	9199	9600	402	118	69	340.17	23.73
GL892899.1	15814	16434	621	531	51	108.14	9.35
GL892899.1	18300	18521	222	130	46	243.81	15.43
GL892899.1	19441	19671	231	130	32	124.95	10.14
GL892899.1	21685	22162	478	277	48	181.29	17.91
GL892899.1	24677	24944	268	143	16	70.93	10.37
GL892899.1	28054	28442	389	125	28	132.40	10.37
GL892899.1	32059	32323	265	149	17	52.26	7.22
GL892900.1	1	921	973	430	275	994.52	15.70
GL892904.1	448	669	222	115	14	59.36	9.57
GL892904.1	9345	9607	263	124	54	370.35	24.51
GL892904.1	16858	17170	313	233	18	75.46	13.56
GL892905.2	72337	72611	275	141	47	371.41	30.31
GL892907.2	10406	10624	219	121	16	83.39	11.96
GL892907.2	28761	29201	441	198	28	119.27	12.76
GL892908.2	114901	115418	518	256	37	66.83	8.05
GL892908.2	116098	116988	891	623	76	126.19	10.29
GL892908.2	117883	118211	329	239	23	56.32	7.13
GL892911.1	120696	120961	266	186	16	71.38	9.57
GL892911.1	178013	178359	347	133	32	170.54	21.53
GL892911.1	202578	202856	279	76	15	61.50	11.17
GL892911.1	207756	208269	514	232	36	51.46	5.48
GL892911.1	209026	209232	207	110	38	169.09	11.20
[truncated: 357,252 more rows]
