# Supplementary material for: Genome-wide analysis of DNA methylation in obese, lean, and miniature pig breeds
Source: Sci Rep. 2016 Jul 22;6:30160. doi: 10.1038/srep30160 (PMC4957084; doi:10.1038/srep30160)
Supplement: Supplementary Table S3 [file srep30160-s4.xls]

chr	start	end	length	summit	tags	-10*log10(pvalue)	fold_enrichment
GL892149.1	95	303	209	117	21	131.12	15.12
GL892152.1	22	462	441	106	29	119.42	10.08
GL892154.1	1	250	301	114	29	169.46	21.84
GL892159.1	11	399	389	277	53	356.80	32.76
GL892162.1	28	487	460	156	91	596.12	33.45
GL892166.1	1	305	341	221	27	138.25	16.80
GL892178.1	8	341	334	167	54	411.50	32.76
GL892192.1	10	291	282	89	19	90.27	14.28
GL892194.1	1	108	160	81	16	118.32	13.44
GL892197.1	120	401	282	197	15	60.98	6.72
GL892203.1	49	256	208	116	21	131.53	15.96
GL892205.1	345	845	501	247	37	173.39	12.60
GL892209.1	14	311	298	124	40	279.81	21.84
GL892218.1	1	754	802	120	64	275.42	17.90
GL892223.1	670	934	265	152	19	94.81	12.60
GL892229.1	453	1196	744	544	81	345.82	15.13
GL892232.1	298	750	453	271	29	59.19	5.47
GL892233.1	114	738	625	214	50	229.60	14.06
GL892234.1	334	852	519	433	41	192.49	13.44
GL892238.1	1149	1431	283	190	21	105.91	13.44
GL892240.1	1	290	297	169	17	71.86	8.40
GL892244.1	1880	2103	224	96	22	134.51	14.28
GL892245.1	201	489	289	207	14	53.02	10.92
GL892247.1	7859	8040	182	92	12	58.50	10.08
GL892249.1	3992	4292	301	192	24	125.40	11.76
GL892251.1	5911	6427	517	315	44	125.21	12.43
GL892252.1	165	644	480	282	64	210.49	13.63
GL892256.1	8365	9169	805	453	103	421.47	17.93
GL892258.1	3274	3590	317	94	24	118.18	11.45
GL892258.1	6837	7161	325	95	34	206.65	15.12
GL892259.2	4474	4723	250	135	15	58.06	7.77
GL892259.2	8402	8770	369	117	47	163.60	13.82
GL892259.2	13919	14339	421	247	35	92.88	10.81
GL892259.2	25992	26233	242	137	18	68.02	9.27
GL892259.2	27103	27553	451	82	43	176.75	12.46
GL892259.2	36166	36523	358	255	42	203.68	19.61
GL892260.2	11585	11798	214	104	46	327.07	23.03
GL892260.2	13827	14340	514	435	43	210.55	17.64
GL892260.2	21852	22057	206	99	42	316.91	25.46
GL892260.2	24498	24775	278	143	67	297.66	14.29
GL892260.2	26528	26961	434	273	81	248.45	9.27
GL892260.2	36102	36406	305	211	19	73.40	7.16
GL892260.2	37719	37992	274	193	14	55.75	8.40
GL892260.2	43575	43914	340	247	28	117.62	13.36
GL892260.2	47792	48110	319	227	23	111.93	10.92
GL892260.2	61429	61690	262	83	13	51.32	7.56
GL892260.2	62373	62598	226	91	13	51.44	9.24
GL892260.2	62992	63198	207	93	14	62.95	10.92
GL892260.2	67973	68322	350	234	17	61.67	8.40
GL892261.1	4601	4883	283	144	20	97.86	12.60
GL892261.1	7993	8202	210	115	15	77.90	11.76
GL892265.1	3408	3800	393	120	27	54.99	6.72
GL892265.1	7782	8215	434	165	49	173.20	16.08
GL892265.1	8674	8987	314	119	27	86.99	7.36
GL892265.1	12134	12367	234	139	26	168.65	17.64
GL892265.1	14504	14779	276	128	16	58.25	7.66
GL892265.1	20860	21184	325	135	24	118.29	15.96
GL892265.1	26679	27101	423	194	29	69.25	5.88
GL892266.2	23452	23669	218	95	25	166.08	19.32
GL892269.1	5904	6185	282	193	24	131.51	18.48
GL892269.1	35011	35289	279	94	21	107.07	15.12
GL892269.1	38900	39151	252	92	17	67.93	10.04
GL892269.1	43848	44194	347	178	33	166.44	17.65
GL892270.2	2131	2400	270	127	24	135.62	18.48
GL892270.2	4687	5031	345	155	18	61.60	7.47
GL892270.2	5987	6453	467	235	27	95.17	14.19
GL892270.2	9011	9230	220	102	14	59.88	9.24
GL892270.2	13037	13371	335	124	41	216.44	21.58
GL892270.2	14583	14744	162	82	15	70.51	8.05
GL892270.2	16383	16768	386	223	20	59.87	9.50
GL892270.2	18235	18419	185	93	13	56.18	8.93
GL892270.2	20705	20906	202	91	15	78.65	10.64
GL892270.2	21059	21251	193	78	17	91.18	13.44
GL892270.2	23923	24229	307	140	27	149.28	15.96
GL892270.2	27864	28254	391	181	51	213.34	15.89
GL892270.2	30731	31086	356	260	21	52.98	5.21
GL892270.2	32879	33365	487	127	35	107.03	10.88
GL892270.2	40312	40706	395	133	30	87.17	8.67
GL892270.2	40810	41151	342	220	23	58.07	7.43
GL892270.2	54030	54786	757	272	99	319.03	18.46
GL892270.2	57432	57845	414	140	23	71.27	7.36
GL892270.2	59527	60084	558	94	32	67.54	6.84
GL892270.2	62179	62461	283	163	29	124.26	12.62
GL892270.2	63309	63638	330	178	19	68.97	7.26
GL892274.1	7889	8072	184	93	14	74.29	11.76
GL892275.2	8053	8427	375	196	22	90.70	14.28
GL892275.2	10445	10670	226	87	12	51.44	9.24
GL892275.2	21127	21643	517	337	25	58.70	7.27
GL892275.2	23025	23378	354	262	39	201.82	16.11
GL892276.1	2696	2915	220	126	12	52.67	8.40
GL892276.1	5184	5449	266	124	16	71.47	11.76
GL892276.1	16234	16541	308	134	29	166.83	20.16
GL892276.1	30934	31304	371	112	57	247.70	17.58
GL892276.1	33345	33553	209	133	24	98.00	10.31
GL892276.1	43029	43438	410	236	66	353.57	26.26
GL892276.1	58528	58800	273	146	19	56.95	8.01
GL892276.1	60390	61210	821	236	47	82.23	5.73
GL892277.2	4354	4602	249	123	17	83.25	12.60
GL892277.2	9135	9484	350	255	33	140.79	10.43
GL892277.2	15330	15997	668	138	44	137.93	10.85
GL892277.2	19767	20023	257	119	23	126.09	12.69
GL892277.2	25561	25878	318	143	42	290.04	27.72
GL892277.2	34785	35050	266	155	37	220.75	18.01
GL892277.2	35731	36012	282	174	32	177.19	17.41
GL892277.2	42290	42670	381	263	46	275.07	23.56
GL892277.2	47088	47386	299	205	20	93.65	10.92
GL892277.2	54116	54408	293	134	56	389.85	29.11
GL892277.2	64259	64452	194	88	12	58.02	9.15
GL892277.2	66138	66573	436	177	41	196.62	21.99
GL892277.2	73664	74225	562	477	33	83.61	10.07
GL892277.2	75782	75992	211	120	17	59.80	7.85
GL892277.2	76503	76825	323	209	32	160.12	19.33
GL892277.2	79085	79569	485	244	30	76.72	12.75
GL892277.2	79709	79976	268	121	33	122.03	10.99
GL892277.2	81697	82060	364	193	45	182.82	14.73
GL892277.2	85593	85910	318	236	22	104.28	15.12
GL892277.2	90544	90908	365	225	28	111.64	11.60
GL892277.2	91221	91556	336	192	32	154.00	13.22
GL892287.1	3888	4750	863	755	79	175.04	7.00
GL892287.1	7384	7650	267	164	50	157.09	9.11
GL892287.1	9157	9592	436	212	47	51.14	6.44
GL892287.1	10736	11113	378	162	59	125.98	7.10
GL892288.1	1267	1753	487	269	28	70.68	6.72
GL892288.1	2385	2759	375	191	21	50.88	5.85
GL892288.1	3263	3491	229	134	17	59.64	7.97
GL892289.2	13329	13669	341	114	24	108.68	12.69
GL892289.2	15608	15977	370	194	26	121.88	12.60
GL892291.2	4839	5232	394	217	29	139.16	17.64
GL892291.2	5436	5797	362	144	20	79.39	12.60
GL892292.1	1840	2970	1131	915	151	323.62	8.96
GL892292.1	10621	10949	329	94	31	58.26	4.76
GL892292.1	11976	12452	477	121	46	64.34	6.44
GL892292.1	14594	15176	583	258	53	59.26	5.91
GL892292.1	17026	17646	621	303	76	103.83	6.81
GL892292.1	18778	19013	236	105	28	56.89	6.01
GL892292.1	22581	23028	448	94	43	198.25	12.24
GL892292.1	28490	28734	245	131	35	109.85	8.40
GL892295.2	14	223	210	90	31	233.45	22.68
GL892295.2	8534	8783	250	112	18	90.94	11.76
GL892295.2	17785	17936	152	77	12	82.61	10.08
GL892295.2	18665	18827	163	82	22	167.63	18.48
GL892295.2	35337	35503	167	84	13	82.61	10.92
GL892295.2	61766	62108	343	129	27	137.64	16.80
GL892295.2	69482	69684	203	116	12	56.38	8.40
GL892295.2	73408	73567	160	81	20	167.63	16.80
GL892297.1	5331	6166	836	153	78	120.63	8.54
GL892299.2	15614	15833	220	115	20	117.65	15.12
GL892302.2	7	630	624	370	115	485.45	11.02
GL892302.2	2812	3238	427	254	35	96.90	8.74
GL892302.2	4339	4762	424	231	28	85.39	9.74
GL892302.2	7494	8096	603	217	37	63.66	6.24
GL892302.2	9716	10364	649	398	43	54.15	5.58
GL892302.2	14407	14854	448	250	51	144.98	10.38
GL892302.2	16097	16313	217	123	28	86.39	7.70
GL892302.2	19509	20394	886	123	105	190.56	8.47
GL892302.2	25189	25393	205	128	24	50.80	5.41
GL892302.2	29443	30036	594	499	89	132.66	5.75
GL892302.2	31637	32307	671	226	67	86.38	4.92
GL892302.2	85864	86153	290	135	18	80.70	10.92
GL892307.1	1326	2010	685	475	69	254.15	15.82
GL892310.1	1759	1978	220	96	17	91.47	13.44
GL892311.1	3747	4135	389	207	57	182.87	13.18
GL892311.1	4980	5637	658	310	53	95.97	5.43
GL892314.2	4218	4661	444	313	28	111.42	10.92
GL892314.2	16686	16940	255	160	18	72.40	9.79
GL892314.2	17513	17848	336	84	18	57.22	6.10
GL892314.2	17854	18057	204	81	16	65.70	9.91
GL892314.2	21497	22054	558	129	56	228.02	15.29
GL892314.2	35012	35309	298	143	25	134.87	17.64
GL892315.2	69596	69819	224	75	13	51.85	8.40
GL892316.1	714	1219	506	244	29	50.92	6.12
GL892316.1	4524	5681	1158	385	127	74.17	5.82
GL892316.1	6429	6882	454	328	64	93.42	4.84
GL892316.1	9286	9803	518	238	87	236.67	8.17
GL892316.1	12763	13067	305	101	37	124.75	10.66
GL892316.1	17018	17643	626	247	42	52.49	4.19
GL892316.1	19933	20429	497	112	47	73.07	6.51
GL892316.1	22165	23389	1225	483	132	139.95	6.29
GL892316.1	26329	27128	800	195	93	63.48	6.62
GL892316.1	28061	28731	671	394	130	266.18	9.53
GL892316.1	35810	36154	345	167	38	81.27	6.44
GL892316.1	36392	37378	987	294	94	93.43	8.15
GL892316.1	39779	40692	914	488	110	124.05	6.24
GL892319.2	43	406	364	205	32	79.40	8.84
GL892319.2	1739	2303	565	227	57	121.00	10.01
GL892319.2	5262	5676	415	234	22	69.24	8.47
GL892325.1	2190	2419	230	96	30	100.79	9.56
GL892325.1	2599	3150	552	139	73	235.78	13.65
GL892325.1	5669	5951	283	106	32	99.21	9.69
GL892325.1	6396	6804	409	200	41	51.90	5.38
GL892325.1	8090	8773	684	477	102	141.24	7.24
GL892325.1	9137	9402	266	120	44	98.80	5.83
GL892325.1	14362	14576	215	124	19	94.47	12.21
GL892325.1	17360	18078	719	449	87	225.84	10.31
GL892325.1	19873	20036	164	83	30	113.89	7.26
GL892325.1	20550	20816	267	96	36	147.31	9.37
GL892325.1	23723	24025	303	225	16	52.23	8.25
GL892325.1	27872	28261	390	236	50	115.97	10.15
GL892325.1	30332	31163	832	590	104	158.81	7.63
GL892327.1	12215	12395	181	91	23	167.63	19.32
GL892328.1	402	676	275	126	31	199.32	22.68
GL892328.1	7834	8767	934	303	48	79.46	6.91
GL892328.1	11669	11924	256	141	18	89.29	12.60
GL892328.1	21148	21822	675	398	60	154.30	8.79
GL892329.2	73587	73822	236	94	13	56.40	8.40
GL892332.2	18398	18615	218	104	12	53.09	8.40
GL892332.2	181541	182383	843	410	63	222.89	13.56
GL892332.2	190642	190933	292	167	39	174.16	13.66
GL892332.2	191473	191894	422	311	37	119.33	9.42
GL892332.2	195114	195296	183	92	12	55.82	9.52
GL892332.2	195843	196230	388	203	22	55.11	6.44
GL892332.2	198599	199645	1047	327	83	147.15	7.88
GL892332.2	202333	202599	267	176	15	53.04	7.56
GL892332.2	205212	205557	346	231	42	171.53	14.54
GL892332.2	208758	209376	619	95	34	65.08	7.22
GL892332.2	213979	214928	950	341	80	112.07	11.42
GL892332.2	216973	217359	387	232	33	116.23	11.98
GL892332.2	219515	220956	1442	103	102	83.85	4.18
GL892332.2	230459	230874	416	302	88	360.49	14.06
GL892332.2	233334	233588	255	100	20	79.50	10.66
GL892332.2	235767	236056	290	204	14	52.84	8.40
GL892332.2	238677	238960	284	202	21	74.92	6.23
GL892332.2	241762	242168	407	178	34	97.60	7.49
GL892332.2	246794	247059	266	126	43	182.23	13.49
GL892332.2	247910	248672	763	644	74	179.31	10.16
GL892332.2	250831	251563	733	357	62	82.87	4.66
GL892332.2	251914	252451	538	176	45	55.60	6.68
GL892332.2	252734	253371	638	449	62	67.37	5.73
GL892332.2	255301	255849	549	449	41	130.65	9.85
GL892332.2	260911	261369	459	256	27	69.66	8.87
GL892332.2	261516	261897	382	200	32	113.46	10.10
GL892332.2	267844	268094	251	91	19	53.13	7.36
GL892332.2	269543	269959	417	260	41	134.83	12.56
GL892332.2	272442	273038	597	127	58	108.84	7.15
GL892332.2	276205	276711	507	295	45	165.72	13.02
GL892332.2	280130	280408	279	142	59	409.73	26.87
GL892332.2	283030	283461	432	229	26	102.91	16.11
GL892332.2	290244	290562	319	136	34	154.48	12.75
GL892332.2	292706	293244	539	294	74	233.98	8.80
GL892332.2	296700	297156	457	280	77	195.26	12.09
GL892332.2	299330	299641	312	141	43	137.88	10.92
GL892332.2	303521	304367	847	267	131	281.42	16.55
GL892332.2	306021	307406	1386	1239	122	68.08	5.15
GL892332.2	308828	309190	363	165	40	57.19	3.56
GL892332.2	309742	310126	385	111	54	176.35	11.97
GL892332.2	312441	312806	366	249	37	122.48	13.41
GL892332.2	313648	313944	297	210	25	65.67	8.31
GL892332.2	315501	315825	325	115	22	80.98	9.66
GL892332.2	318166	318598	433	281	24	92.63	10.08
GL892332.2	322489	322711	223	128	12	52.05	8.40
GL892332.2	322841	323199	359	216	24	109.22	14.28
GL892332.2	326075	326599	525	244	43	125.59	10.31
GL892332.2	333947	334113	167	84	17	118.32	14.28
GL892332.2	336469	336785	317	238	19	81.87	9.24
GL892332.2	336852	337138	287	91	15	53.37	7.56
GL892332.2	340115	340496	382	163	25	111.12	14.28
GL892333.1	170	690	521	214	83	250.80	12.82
GL892333.1	2281	2878	598	261	69	90.48	5.82
GL892333.1	3421	3627	207	95	23	66.42	6.91
GL892333.1	6005	6912	908	272	108	122.08	7.90
GL892333.1	7422	7873	452	123	60	83.75	4.94
GL892333.1	8557	8817	261	139	41	83.16	6.85
GL892333.1	11315	12023	709	267	110	245.52	8.52
GL892333.1	14866	15761	896	467	84	64.74	5.62
GL892333.1	18203	18830	628	96	48	53.11	4.87
GL892333.1	22543	22968	426	316	53	195.36	10.23
GL892333.1	23119	23583	465	187	30	51.17	4.83
GL892333.1	26605	27094	490	405	34	92.11	9.03
GL892333.1	29655	30855	1201	579	257	579.77	8.80
GL892333.1	36229	36613	385	298	37	81.16	6.87
GL892333.1	41376	42051	676	524	92	145.50	10.15
GL892333.1	43956	44517	562	319	91	108.97	7.36
GL892333.1	44774	45066	293	135	40	51.60	4.16
GL892333.1	45181	46307	1127	318	142	123.06	7.89
GL892333.1	49218	49592	375	188	46	192.39	17.18
GL892333.1	51634	51993	360	96	22	70.28	11.18
GL892334.1	401	766	366	190	36	208.93	22.68
GL892334.1	4723	5246	524	270	57	108.09	11.98
GL892334.1	6418	7763	1346	377	149	177.87	5.56
GL892334.1	9539	9945	407	323	48	99.60	8.30
GL892334.1	12119	12607	489	239	48	56.48	4.76
GL892334.1	14419	15010	592	254	69	96.88	10.10
GL892334.1	15718	15971	254	134	34	62.15	5.29
GL892334.1	17347	17830	484	194	75	191.11	11.10
GL892336.1	1206	1662	457	171	71	182.88	11.88
GL892336.1	2816	3474	659	153	78	96.83	8.76
GL892336.1	9162	10034	873	602	80	50.31	4.76
GL892336.1	11369	11948	580	357	68	72.16	4.72
GL892336.1	14191	14802	612	299	105	132.52	6.78
GL892336.1	19665	20228	564	381	116	196.26	8.82
GL892336.1	23042	23415	374	108	44	96.01	9.58
GL892336.1	26542	26911	370	108	51	101.26	6.50
GL892336.1	33606	35028	1423	361	181	105.33	4.31
GL892336.1	37471	38544	1074	286	161	164.85	5.15
GL892336.1	40601	41129	529	342	91	161.61	6.96
GL892336.1	42144	42482	339	142	65	140.96	7.04
GL892339.1	2760	3009	250	121	28	138.88	12.60
GL892339.1	5208	5483	276	125	32	103.40	9.82
GL892339.1	6425	7244	820	592	61	112.67	8.72
GL892339.1	11435	11635	201	101	17	85.03	10.45
GL892339.1	11683	11966	284	119	27	136.58	15.69
GL892341.1	1145	1486	342	108	17	63.08	9.24
GL892341.1	15635	16073	439	227	32	97.04	9.99
GL892341.1	19280	19544	265	142	19	87.35	11.37
GL892343.2	2465	2707	243	80	14	62.04	9.24
GL892345.2	9348	9585	238	95	15	70.59	11.76
GL892345.2	11648	11902	255	95	13	52.62	10.08
GL892345.2	18432	18583	152	77	21	188.59	17.64
GL892345.2	29611	29948	338	112	24	114.69	11.76
GL892345.2	47688	47955	268	149	13	50.24	7.56
GL892345.2	71011	71397	387	245	24	102.49	14.28
GL892347.1	3224	3409	186	94	35	302.03	29.40
GL892349.1	4487	4705	219	134	16	83.48	11.76
GL892349.1	13575	13812	238	146	13	55.98	8.40
GL892349.1	29945	30106	162	82	14	91.18	11.76
GL892349.1	30432	30729	298	78	20	86.28	12.60
GL892350.2	48043	48290	248	153	14	60.96	9.24
GL892351.1	394	783	390	136	49	307.97	28.47
GL892353.1	2817	3627	811	350	177	238.03	7.99
GL892353.1	8294	8599	306	128	40	60.67	5.87
GL892353.1	9891	10678	788	317	101	78.70	5.20
GL892353.1	12526	13999	1474	492	268	164.00	5.08
GL892353.1	20243	20691	449	190	49	66.24	5.03
GL892353.1	20778	21360	583	216	60	61.54	5.05
GL892353.1	23279	23588	310	202	54	81.63	6.34
GL892353.1	23842	24826	985	549	147	131.83	5.88
GL892353.1	26521	27163	643	548	81	82.42	6.80
GL892353.1	30912	31196	285	185	59	130.89	5.05
GL892353.1	31950	32634	685	375	104	120.45	5.43
GL892353.1	35389	35834	446	123	72	83.41	6.48
GL892353.1	40015	40695	681	238	107	174.49	6.83
GL892353.1	40703	41301	599	258	81	154.96	6.39
GL892353.1	44553	45080	528	316	57	203.08	11.01
GL892353.1	47734	48639	906	761	156	225.13	7.00
GL892353.1	50845	51378	534	428	60	82.29	6.84
GL892353.1	54698	55032	335	105	28	50.51	6.37
GL892353.1	55086	55526	441	304	52	137.15	7.86
GL892353.1	61594	61955	362	150	49	70.16	6.29
GL892353.1	63525	63956	432	265	96	242.92	12.52
GL892353.1	64461	64874	414	167	48	65.76	3.97
GL892353.1	67203	67725	523	119	57	122.35	7.28
GL892353.1	69714	71216	1503	268	145	86.56	7.23
GL892353.1	72730	73459	730	416	104	180.53	6.44
GL892353.1	76288	76803	516	335	63	163.76	7.07
GL892355.1	3762	3947	186	94	21	101.97	11.52
GL892355.1	4431	4684	254	150	28	123.61	13.02
GL892355.1	10365	10669	305	143	20	70.03	9.32
GL892358.1	29817	30052	236	111	16	78.81	11.76
GL892360.1	2670	3155	486	249	31	67.97	9.20
GL892360.1	3561	3973	413	237	37	121.32	7.50
GL892362.2	7125	7460	336	90	17	64.17	8.40
GL892362.2	9855	10221	367	235	24	70.26	9.96
GL892362.2	11729	12049	321	95	31	78.48	8.14
GL892362.2	15393	16596	1204	1035	118	125.22	6.75
GL892362.2	19074	19376	303	137	27	68.98	7.26
GL892362.2	31434	31615	182	92	13	66.25	10.92
GL892365.1	32510	32729	220	106	13	59.88	9.24
GL892369.1	1	361	413	198	22	54.45	8.02
GL892369.1	522	1076	555	111	38	101.02	11.21
GL892369.1	3398	3700	303	147	22	91.73	11.68
GL892369.1	6820	7084	265	166	13	50.77	6.72
GL892371.1	1193	1404	212	92	14	67.12	10.47
GL892371.1	1695	2068	374	218	35	186.89	19.53
GL892371.1	5764	6035	272	178	29	127.59	11.77
GL892372.1	783	1633	851	156	99	208.76	8.95
GL892372.1	4435	4680	246	95	34	73.19	5.52
GL892372.1	6517	7078	562	96	52	61.01	6.18
GL892372.1	9830	10589	760	280	97	266.35	10.19
GL892373.2	9967	10227	261	110	13	51.50	9.24
GL892375.1	20280	20416	137	69	15	137.48	12.60
GL892375.1	43198	43540	343	227	19	76.33	13.44
GL892378.2	57523	57806	284	129	25	139.59	13.44
GL892378.2	60395	60768	374	269	50	343.88	30.24
GL892378.2	65939	66277	339	176	25	114.42	10.08
GL892378.2	103051	103483	433	180	55	354.66	26.04
GL892378.2	108672	109442	771	536	64	184.20	13.62
GL892378.2	110333	110574	242	128	26	110.04	11.67
GL892378.2	114628	114955	328	183	63	320.86	17.43
GL892378.2	117073	117679	607	359	71	304.01	14.66
GL892378.2	122494	122972	479	178	75	340.94	20.53
GL892378.2	126374	126670	297	188	25	67.97	7.59
GL892378.2	128105	128811	707	129	101	316.29	16.15
GL892378.2	131293	131621	329	216	37	177.11	14.73
GL892378.2	134317	134501	185	93	13	58.50	10.92
GL892378.2	137581	137944	364	240	36	126.33	13.56
GL892378.2	152201	152452	252	86	15	67.31	7.56
GL892378.2	153409	153670	262	129	23	73.01	7.36
GL892378.2	154733	155094	362	117	25	53.11	8.05
GL892378.2	160250	160736	487	243	27	88.56	13.07
GL892378.2	163854	164350	497	380	44	224.55	17.64
GL892378.2	167699	168036	338	90	21	80.21	12.69
GL892378.2	169232	169579	348	232	20	51.34	8.05
GL892378.2	170683	170999	317	238	29	157.02	15.86
GL892380.1	18	164	147	74	15	104.08	10.45
GL892380.1	523	847	325	235	17	51.13	8.48
GL892380.1	1687	1896	210	116	22	67.33	7.31
GL892380.1	3692	4057	366	271	49	245.57	21.87
GL892381.1	1398	1692	295	181	14	51.97	8.40
GL892381.1	18744	18987	244	155	18	73.66	10.18
GL892381.1	23701	23942	242	89	14	62.26	10.08
GL892381.1	36189	36457	269	179	20	101.78	13.44
GL892381.1	43327	43557	231	130	12	50.45	7.56
GL892381.1	49505	49668	164	83	21	167.63	17.64
GL892381.1	55997	56377	381	103	39	229.37	22.45
GL892381.1	66658	66899	242	132	14	62.26	9.24
GL892381.1	78636	78874	239	90	18	94.10	12.60
GL892381.1	85697	86165	469	220	29	106.54	16.20
GL892382.1	228	558	331	228	21	93.37	11.76
GL892382.1	3401	3749	349	93	35	127.13	8.28
GL892383.2	21850	22081	232	152	12	50.26	9.24
GL892384.1	4072	4339	268	96	17	61.03	9.55
GL892384.1	5197	5411	215	94	15	68.06	10.16
GL892384.1	7926	8117	192	101	16	81.95	10.89
GL892384.1	9448	9693	246	112	34	219.07	22.29
GL892384.1	14987	15195	209	114	14	66.23	9.37
GL892384.1	16582	16787	206	95	16	68.14	10.45
GL892387.1	931	1210	280	122	52	340.90	25.21
GL892388.2	34844	35303	460	188	27	96.61	8.96
GL892391.1	4447	4782	336	157	44	301.38	25.20
GL892391.1	17608	17827	220	112	17	91.47	12.60
GL892391.1	18528	18830	303	232	21	100.40	14.28
GL892391.1	31846	32171	326	121	15	53.08	9.24
GL892391.1	35495	35755	261	95	18	59.72	7.88
GL892391.1	36821	37188	368	126	32	118.02	9.63
GL892391.1	39791	40055	265	128	30	178.22	18.41
GL892391.1	44815	45198	384	126	29	141.99	18.48
GL892391.1	49400	49666	267	182	18	55.10	8.85
GL892391.1	49902	50254	353	149	43	200.82	16.28
GL892391.1	51607	51937	331	165	21	60.77	6.51
GL892391.1	57772	57948	177	89	24	161.84	15.66
GL892391.1	68553	68820	268	177	16	71.02	11.76
GL892391.1	74950	75088	139	70	13	109.05	10.92
GL892391.1	81147	81456	310	154	22	106.42	15.96
GL892391.1	87320	87659	340	231	25	122.13	14.28
GL892391.1	89948	90298	351	258	16	51.17	7.03
GL892391.1	92360	92604	245	159	16	76.50	10.92
GL892391.1	96449	96693	245	93	13	54.56	7.56
GL892391.1	99785	100107	323	203	18	73.46	12.60
GL892393.1	1076	1486	411	162	62	158.88	10.36
GL892393.1	1701	2539	839	704	93	142.01	5.78
GL892393.1	6008	6227	220	94	27	175.71	19.23
GL892393.1	8184	8640	457	247	22	57.39	11.23
GL892393.1	14078	14487	410	167	54	240.48	11.97
GL892393.1	18312	18671	360	196	39	56.82	6.23
GL892393.1	19413	19799	387	91	61	126.21	5.17
GL892396.1	13310	13716	407	180	25	78.44	12.42
GL892396.1	16082	16643	562	168	49	126.90	8.05
GL892396.1	21581	22454	874	265	113	210.43	8.93
GL892396.1	24876	25238	363	96	25	70.04	8.59
GL892397.1	94468	94733	266	153	15	64.25	8.40
GL892397.1	108915	109196	282	192	16	67.95	8.40
GL892397.1	120444	120683	240	118	18	93.81	10.08
GL892397.1	137259	137577	319	164	53	397.73	31.72
GL892397.1	153256	153532	277	189	18	83.83	10.92
GL892399.1	10611	10896	286	142	23	115.15	12.50
GL892399.1	19769	19955	187	94	14	74.29	11.76
GL892399.1	20897	21202	306	169	18	77.07	10.08
GL892399.1	26756	27263	508	221	39	153.01	12.56
GL892403.2	20358	20627	270	169	16	70.57	8.40
GL892404.2	37866	38100	235	128	23	75.84	7.65
GL892404.2	40632	41042	411	167	63	217.67	10.61
GL892404.2	47372	47589	218	127	35	168.37	12.69
GL892404.2	48155	48463	309	145	43	148.27	10.95
GL892404.2	49769	50459	691	252	48	72.56	5.41
GL892404.2	52437	53031	595	291	90	280.46	10.54
GL892404.2	59723	60233	511	293	93	117.20	5.59
GL892404.2	61903	62537	635	463	119	161.87	6.39
GL892404.2	66661	67374	714	541	137	209.27	8.16
GL892404.2	73725	74100	376	235	42	122.11	10.58
GL892404.2	78631	79450	820	282	89	170.42	11.03
GL892405.1	4594	4816	223	131	14	66.65	10.08
GL892405.1	22214	22400	187	94	12	58.50	10.08
GL892405.1	47417	47857	441	222	28	119.42	13.44
GL892405.1	54172	54489	318	124	15	54.42	9.24
GL892407.1	910	1125	216	94	14	68.38	10.92
GL892407.1	5455	5731	277	152	41	293.04	27.76
GL892407.1	10935	11807	873	292	89	180.16	7.76
GL892407.1	11817	12155	339	214	35	64.17	5.07
GL892407.1	14059	14319	261	135	22	85.57	8.77
GL892407.1	23955	24381	427	214	18	55.62	12.60
GL892407.1	29564	29808	245	154	25	154.28	18.48
GL892407.1	32274	32623	350	202	26	90.81	11.45
GL892407.1	34523	34780	258	123	32	196.93	20.76
GL892407.1	46631	47391	761	486	80	228.25	18.08
GL892407.1	55445	55746	302	169	20	92.90	12.60
GL892407.1	61208	61732	525	230	41	75.85	6.23
GL892407.1	64315	64517	203	93	18	69.95	8.01
GL892407.1	65823	65983	161	81	12	56.16	7.19
GL892407.1	68223	68582	360	156	26	75.64	10.63
GL892407.1	69683	70041	359	249	22	70.49	9.32
GL892407.1	72395	73496	1102	227	104	245.28	11.66
GL892407.1	81308	81625	318	223	16	60.87	10.92
GL892407.1	82272	82426	155	78	13	87.52	10.31
GL892407.1	87764	88209	446	226	32	128.23	11.30
GL892407.1	90957	91253	297	209	14	51.63	9.24
GL892407.1	94089	94409	321	122	40	267.77	27.72
GL892407.1	101302	101499	198	87	18	107.57	14.28
GL892407.1	109702	109980	279	164	18	83.34	13.44
GL892407.1	110737	110946	210	119	22	140.25	16.80
GL892407.1	117098	117403	306	184	16	63.12	10.08
GL892407.1	124146	124362	217	80	15	75.97	10.92
GL892407.1	163492	163846	355	96	33	150.59	18.45
GL892407.1	168481	168801	321	227	24	95.23	13.23
GL892411.2	2744	3022	279	157	38	194.04	16.84
GL892411.2	13822	14252	431	257	48	192.61	15.27
GL892411.2	16843	17085	243	148	37	109.33	7.36
GL892411.2	17277	17967	691	537	61	68.14	8.84
GL892411.2	21906	22380	475	223	35	64.16	8.59
GL892411.2	27794	28333	540	182	49	179.56	13.30
GL892411.2	32104	32386	283	104	23	65.13	7.18
GL892411.2	33115	33484	370	255	26	52.57	5.77
GL892411.2	39585	39909	325	84	25	77.33	10.52
GL892411.2	44042	44375	334	94	41	169.51	17.18
GL892411.2	47493	48297	805	657	86	134.68	8.63
GL892411.2	48831	49167	337	161	58	165.96	10.35
GL892411.2	54225	54702	478	123	70	254.58	11.79
GL892411.2	58311	58724	414	139	42	193.22	18.80
GL892411.2	63989	64330	342	95	21	90.01	14.13
GL892411.2	68740	69019	280	96	27	110.74	9.47
GL892411.2	73754	73994	241	127	33	123.00	10.31
GL892411.2	74726	75335	610	260	45	85.49	7.53
GL892411.2	78142	78553	412	153	38	166.34	9.94
GL892411.2	82264	82722	459	192	74	394.50	16.53
GL892413.1	48216	48483	268	163	24	136.32	17.64
GL892415.2	138998	139462	465	286	29	121.21	8.40
GL892416.1	4532	4713	182	92	18	118.32	15.12
GL892416.1	5136	5389	254	162	13	52.81	10.08
GL892419.1	1034	1758	725	199	54	109.90	7.77
GL892419.1	3360	3655	296	138	36	97.34	8.40
GL892419.1	5299	5632	334	84	35	92.69	9.69
GL892421.2	2156	3297	1142	256	127	261.92	11.74
GL892421.2	7068	7281	214	105	27	105.28	10.23
GL892421.2	8611	9033	423	155	70	321.06	17.05
GL892421.2	28322	28543	222	93	33	117.97	9.70
GL892421.2	28932	29943	1012	454	112	247.77	9.95
GL892421.2	56330	56626	297	141	25	135.20	15.96
GL892421.2	68771	69009	239	146	17	73.78	10.45
GL892421.2	70871	71170	300	144	42	268.26	23.68
GL892421.2	74835	75148	314	222	19	82.54	14.28
GL892421.2	86816	87116	301	139	24	118.66	13.28
GL892421.2	88487	88796	310	129	23	93.73	9.25
GL892421.2	91287	91570	284	151	21	105.63	13.44
GL892421.2	95219	95442	224	104	15	74.11	10.08
GL892422.2	4144	4404	261	153	21	112.53	13.44
GL892422.2	7890	8153	264	114	25	79.75	6.55
GL892422.2	9842	10385	544	151	80	227.49	11.24
GL892422.2	13647	13998	352	223	55	57.07	6.10
GL892422.2	14059	15541	1483	592	193	63.00	3.72
GL892422.2	19915	20572	658	96	79	128.53	8.34
GL892422.2	24513	24939	427	161	47	128.61	10.97
GL892422.2	27311	27607	297	110	57	202.08	11.74
GL892422.2	28436	28736	301	187	47	125.12	7.10
GL892422.2	32717	33283	567	182	33	117.21	8.46
GL892424.2	1	809	844	459	192	628.49	17.80
GL892424.2	7974	8451	478	384	75	162.87	8.69
GL892424.2	12046	12350	305	141	54	188.29	10.20
GL892424.2	13940	14266	327	217	34	81.99	7.98
GL892424.2	16898	17171	274	113	32	56.66	5.02
GL892424.2	17184	17650	467	247	57	69.12	5.71
GL892424.2	19509	19990	482	134	62	56.52	5.85
GL892424.2	21962	22755	794	200	163	219.24	7.47
GL892424.2	25763	27095	1333	449	264	248.53	5.62
GL892424.2	30380	30764	385	179	68	88.92	5.61
GL892424.2	31835	32420	586	320	84	95.31	6.19
GL892424.2	36820	37260	441	255	28	56.43	7.73
GL892424.2	40727	41129	403	266	68	114.72	6.46
GL892424.2	43749	44261	513	400	52	58.64	5.18
GL892424.2	47006	47595	590	174	41	83.81	7.07
GL892424.2	52494	52980	487	318	55	68.97	3.93
GL892424.2	53911	54584	674	553	109	207.36	6.03
GL892424.2	57117	57728	612	203	62	71.24	4.88
GL892424.2	58496	59014	519	210	55	65.42	4.40
GL892424.2	63016	63545	530	338	65	81.83	4.89
GL892424.2	64169	64834	666	419	104	98.49	6.16
GL892424.2	66607	67432	826	531	115	80.57	4.63
GL892424.2	69497	70757	1261	173	223	178.79	7.25
GL892424.2	75117	76077	961	230	137	114.23	6.44
GL892424.2	77455	78165	711	173	97	61.76	4.92
GL892424.2	78186	78878	693	285	80	59.27	5.92
GL892424.2	80296	80824	529	369	49	60.42	5.41
GL892424.2	85610	86160	551	317	41	64.43	4.60
GL892424.2	86321	86572	252	157	28	79.67	7.04
GL892424.2	89343	90779	1437	448	134	263.02	9.04
GL892424.2	127064	127600	537	345	48	254.55	21.84
GL892424.2	137538	137861	324	201	22	102.72	13.44
GL892425.1	1566	1890	325	125	41	276.01	21.84
GL892428.1	1677	1875	199	110	12	53.25	8.46
GL892430.1	2139	2470	332	128	18	71.64	9.24
GL892430.1	7766	8051	286	177	20	97.05	12.60
GL892430.1	13315	13717	403	256	30	123.98	15.69
GL892430.1	17127	17615	489	287	30	115.88	9.24
GL892430.1	29193	29626	434	94	42	231.13	15.30
GL892430.1	35507	35688	182	92	15	61.12	8.69
GL892430.1	37207	37484	278	140	24	117.67	15.62
GL892430.1	44624	44839	216	126	13	60.80	9.24
GL892430.1	47411	47715	305	195	14	50.29	10.08
GL892430.1	48307	48504	198	94	19	107.57	15.12
GL892430.1	51006	51374	369	246	30	154.79	17.64
GL892430.1	54033	54245	213	95	20	120.24	14.28
GL892430.1	57259	57553	295	142	26	113.37	12.89
GL892430.1	58078	58343	266	136	32	130.17	13.23
GL892430.1	60141	60503	363	141	30	98.37	7.89
GL892430.1	62963	63175	213	96	13	61.50	9.24
GL892430.1	66155	66380	226	93	21	124.51	13.44
GL892430.1	69113	69329	217	123	16	84.06	12.60
GL892430.1	78620	79140	521	371	63	214.62	12.51
GL892430.1	80793	81069	277	169	35	123.78	9.95
GL892430.1	86896	87132	237	106	35	162.52	12.78
GL892430.1	87592	88013	422	192	35	97.44	9.58
GL892430.1	104032	104386	355	225	22	75.10	11.09
GL892430.1	104628	104983	356	259	35	172.79	16.07
GL892439.2	10301	10620	320	126	23	111.65	15.96
GL892439.2	16439	17046	608	195	30	93.59	10.92
GL892439.2	20034	20401	368	172	28	54.08	5.22
GL892439.2	22053	22630	578	363	72	209.14	13.77
GL892439.2	27019	27516	498	399	31	81.40	8.59
GL892439.2	32908	33236	329	119	16	58.91	9.24
GL892439.2	36574	36910	337	236	24	114.96	10.08
GL892439.2	41122	41411	290	87	18	80.70	9.24
GL892439.2	41660	41920	261	151	21	99.68	12.69
GL892439.2	54503	54751	249	159	17	64.03	8.69
GL892439.2	56377	56613	237	103	44	297.36	23.17
GL892439.2	61804	62000	197	104	18	61.52	7.24
GL892439.2	63073	63432	360	95	43	133.94	13.15
GL892439.2	65629	66162	534	274	93	339.71	18.53
GL892439.2	103911	104130	220	143	13	59.88	9.24
GL892440.1	10929	11281	353	237	26	126.53	15.12
GL892440.1	16418	16961	544	220	42	125.31	10.61
GL892440.1	21792	22225	434	121	42	144.23	11.51
GL892440.1	29194	29611	418	201	41	216.26	24.65
GL892440.1	33246	33665	420	266	46	102.23	9.63
GL892440.1	33797	34297	501	321	67	165.18	12.49
GL892440.1	36871	37199	329	134	38	193.45	12.59
GL892440.1	42243	42558	316	122	18	57.07	8.91
GL892440.1	44549	45009	461	232	26	91.25	12.13
GL892442.1	6078	6544	467	172	103	441.31	15.35
GL892447.1	373	630	258	139	53	370.93	23.79
GL892447.1	4056	4449	394	175	22	82.17	11.90
GL892447.1	7602	7917	316	147	37	197.55	18.86
GL892447.1	9375	9549	175	88	15	59.51	7.51
GL892447.1	10811	11139	329	119	26	101.84	12.13
GL892447.1	15176	15459	284	95	30	121.68	13.49
GL892447.1	15486	15737	252	91	20	62.78	8.59
GL892447.1	23663	23926	264	160	16	56.34	8.38
GL892447.1	24477	24915	439	192	45	197.70	10.79
GL892447.1	42238	42615	378	232	28	135.61	13.44
GL892447.1	45686	46100	415	200	29	133.47	14.28
GL892447.1	51198	51416	219	127	17	91.78	12.60
GL892447.1	53731	54055	325	231	22	66.28	6.38
GL892447.1	55936	56198	263	119	24	61.39	6.97
GL892447.1	57839	58348	510	422	34	50.20	4.15
GL892448.1	3384	3722	339	200	15	51.01	10.92
GL892449.1	93682	94089	408	130	39	130.97	10.85
GL892449.1	94989	95544	556	402	54	155.52	11.55
GL892450.1	5477	6015	539	225	75	69.81	5.13
GL892450.1	6039	6716	678	419	89	64.13	4.48
GL892450.1	11614	12021	408	200	34	80.16	8.28
GL892450.1	14344	14818	475	229	45	60.03	7.85
GL892450.1	15346	15885	540	335	46	62.91	4.83
GL892450.1	16680	17107	428	221	33	55.07	5.44
GL892450.1	19338	19686	349	117	34	84.32	8.70
GL892450.1	19690	20218	529	144	40	58.29	5.99
GL892450.1	22348	22590	243	123	43	117.83	7.70
GL892451.1	1020	1287	268	126	14	56.90	6.72
GL892452.1	7380	7585	206	93	14	70.98	10.92
GL892453.1	11368	11608	241	126	18	51.71	6.22
GL892453.1	13204	13751	548	255	75	192.26	10.78
GL892453.1	15417	15989	573	250	60	54.34	3.76
GL892453.1	16004	16462	459	228	51	61.68	6.22
GL892453.1	18198	18713	516	241	53	56.32	6.37
GL892453.1	20667	21206	540	261	53	62.25	7.21
GL892453.1	23264	23788	525	135	53	73.37	4.75
GL892453.1	26284	26781	498	312	35	61.57	6.21
GL892453.1	27219	27623	405	143	34	66.89	5.84
GL892458.1	164	544	381	142	48	190.04	15.38
GL892458.1	2097	2684	588	164	43	66.47	4.99
GL892463.1	620	989	370	214	18	64.60	10.92
GL892463.1	12970	13198	229	120	19	105.68	14.28
GL892463.1	20973	21254	282	133	16	67.95	11.76
GL892463.1	31915	32185	271	103	19	93.17	12.60
GL892463.1	35630	35775	146	74	14	109.05	11.76
GL892463.1	38807	39072	266	122	22	119.48	15.96
GL892463.1	43666	43889	224	85	15	66.41	9.24
GL892463.1	47508	47870	363	137	21	86.17	13.44
GL892466.1	309	736	428	246	29	110.49	17.93
GL892466.1	3134	3949	816	253	119	331.87	9.50
GL892467.1	34385	34610	226	94	14	65.93	10.08
GL892467.1	36384	36715	332	169	16	56.89	10.64
GL892470.1	32809	33138	330	139	15	52.43	10.92
GL892477.1	3754	4057	304	211	14	50.46	9.24
GL892477.1	31890	32176	287	202	14	50.46	9.52
GL892477.1	36440	36781	342	220	25	83.61	8.31
GL892477.1	36846	37145	300	89	24	82.76	7.84
GL892477.1	40337	40595	259	89	16	73.09	9.24
GL892477.1	44290	44752	463	241	46	192.99	15.69
GL892477.1	45469	45806	338	94	20	62.08	6.75
GL892478.1	632	1007	376	257	29	70.85	9.82
GL892478.1	1298	1869	572	226	40	80.94	8.59
GL892478.1	5382	5694	313	77	19	58.28	8.20
GL892478.1	8942	10276	1335	188	175	114.76	4.94
GL892478.1	10645	12014	1370	570	184	70.01	4.90
GL892478.1	14523	14923	401	246	72	91.56	4.28
GL892478.1	22888	24152	1265	999	141	87.66	7.41
GL892478.1	25694	26240	547	238	63	58.65	5.90
GL892478.1	26542	27533	992	555	83	74.94	4.00
GL892478.1	30024	30561	538	297	107	503.43	23.90
GL892478.1	33698	33986	289	146	55	217.76	13.10
GL892478.1	35614	35769	156	79	27	70.64	4.85
GL892478.1	39891	40119	229	91	25	76.46	8.19
GL892478.1	43048	43496	449	247	41	104.05	9.30
GL892478.1	48928	49742	815	398	171	411.53	6.61
GL892478.1	51848	52190	343	199	55	210.18	14.00
GL892478.1	55995	56645	651	390	82	111.59	8.72
GL892478.1	58211	58810	600	463	84	68.27	4.59
GL892478.1	58845	59294	450	318	91	187.59	7.48
GL892478.1	63164	63708	545	286	42	51.67	4.47
GL892478.1	72081	72406	326	155	47	129.00	7.67
GL892478.1	74594	75714	1121	1013	136	244.12	10.55
GL892478.1	79555	79964	410	266	44	91.39	6.31
GL892478.1	81932	82448	517	348	88	351.16	17.29
GL892481.2	1	302	324	170	16	59.79	8.40
GL892482.1	38004	38294	291	201	15	59.25	10.08
GL892482.1	40112	40427	316	223	23	105.09	14.62
GL892482.1	43354	43663	310	148	30	145.80	13.70
GL892482.1	49147	49826	680	205	161	468.27	12.97
GL892482.1	55897	56330	434	172	40	138.97	15.56
GL892482.1	59349	59685	337	183	34	173.41	18.31
GL892482.1	66940	67462	523	237	43	131.45	8.27
GL892482.1	71947	72951	1005	683	100	221.66	14.00
GL892482.1	79363	79728	366	221	24	77.35	10.07
GL892482.1	83207	83433	227	133	16	80.60	10.81
GL892482.1	92506	92770	265	122	26	93.05	8.00
GL892482.1	92920	93421	502	247	29	51.53	10.13
GL892482.1	96958	97409	452	207	35	136.84	16.11
GL892482.1	102064	102465	402	262	24	99.12	11.76
GL892483.2	32674	33145	472	258	28	93.85	11.84
GL892483.2	34141	34384	244	145	23	104.86	10.66
GL892483.2	36043	36248	206	94	13	61.87	9.82
GL892484.1	12859	13143	285	105	14	53.73	9.24
GL892484.1	20988	21177	190	96	13	66.25	10.92
GL892484.1	26844	27074	231	103	21	75.51	8.36
GL892484.1	28041	28761	721	542	47	122.64	9.89
GL892484.1	28915	29150	236	142	17	50.70	7.81
GL892484.1	37067	37228	162	82	21	178.03	17.64
GL892484.1	52586	52827	242	158	14	62.26	9.24
GL892484.1	56232	56639	408	233	31	105.03	13.63
GL892484.1	58702	59062	361	107	38	190.47	21.91
GL892484.1	62739	63177	439	189	70	409.69	28.01
GL892485.1	679	942	264	160	21	111.59	15.96
GL892485.1	7217	7584	368	114	33	104.89	8.52
GL892485.1	7818	8120	303	146	34	135.44	9.04
GL892485.1	13158	13432	275	95	38	177.41	15.24
GL892486.1	8499	8714	216	85	15	76.24	11.76
GL892486.1	15878	16229	352	267	34	195.91	15.96
GL892486.1	21015	21189	175	88	12	66.25	10.08
GL892486.1	21920	22071	152	77	13	82.61	10.92
GL892486.1	24312	24677	366	174	17	58.97	8.40
GL892486.1	30199	30443	245	84	21	117.76	15.12
GL892486.1	55343	55679	337	146	21	91.96	14.28
GL892486.1	59530	59878	349	227	18	62.74	9.23
GL892486.1	98360	98828	469	248	42	146.56	13.14
GL892486.1	108266	108518	253	99	30	199.63	16.80
GL892486.1	128352	128613	262	94	17	79.92	11.76
GL892487.1	861	1109	249	108	23	134.19	16.80
GL892489.1	3081	3463	383	199	37	211.61	21.00
GL892491.1	578	919	342	249	23	98.29	11.54
GL892491.1	4778	5259	482	205	56	167.59	12.45
GL892491.1	7523	7778	256	137	35	137.07	8.77
GL892491.1	10046	10380	335	222	28	63.63	5.33
GL892491.1	12547	13761	1215	1034	104	190.46	7.85
GL892491.1	18059	18269	211	121	23	64.50	6.25
GL892491.1	19060	19529	470	334	33	61.33	5.27
GL892491.1	26271	26451	181	91	25	114.69	10.23
GL892491.1	29732	30320	589	152	116	366.06	12.77
GL892491.1	32164	32864	701	592	70	93.89	7.91
GL892491.1	33998	34709	712	256	54	64.19	4.56
GL892491.1	34819	35059	241	107	24	54.71	5.31
GL892491.1	39539	39861	323	147	22	95.72	10.77
GL892491.1	42378	43156	779	133	78	118.55	10.21
GL892491.1	43418	43679	262	125	56	234.13	12.89
GL892491.1	43941	44181	241	126	26	52.46	5.00
GL892491.1	46746	47204	459	227	34	79.96	6.76
GL892500.1	3858	4047	190	96	15	82.61	12.60
GL892502.1	2527	2820	294	176	23	119.16	16.80
GL892503.1	18353	18853	501	161	44	142.58	11.08
GL892503.1	21318	21569	252	142	28	148.06	13.83
GL892503.1	24710	25020	311	214	24	106.52	11.30
GL892503.1	33151	33384	234	146	16	79.34	9.24
GL892503.1	33446	33696	251	115	21	107.19	13.44
GL892503.1	43198	43630	433	222	24	73.60	10.04
GL892503.1	45615	45947	333	182	24	92.42	9.02
GL892508.2	4589	5045	457	337	68	269.29	13.07
GL892508.2	15448	15616	169	85	17	118.32	14.28
GL892508.2	42633	42862	230	87	19	105.35	15.12
GL892508.2	53543	53865	323	207	31	179.44	16.80
GL892509.2	22172	22473	302	185	25	133.57	15.96
GL892517.1	2333	3093	761	564	128	311.75	8.66
GL892517.1	5914	6731	818	231	111	190.35	6.62
GL892517.1	13421	14046	626	411	57	54.58	5.18
GL892517.1	15131	15807	677	463	98	217.52	8.59
GL892517.1	25139	26010	872	126	134	228.51	10.38
GL892520.2	94321	94587	267	118	15	64.04	10.08
GL892520.2	104156	104331	176	89	15	82.61	12.60
GL892521.2	14685	15223	539	293	65	209.13	12.98
GL892521.2	15995	16411	417	198	30	71.68	7.36
GL892529.1	3224	3472	249	114	24	55.08	6.37
GL892529.1	4293	4658	366	171	39	93.62	10.92
GL892529.1	4683	5566	884	773	80	133.01	7.36
GL892531.1	3502	3798	297	92	16	64.87	7.56
GL892532.2	33313	33643	331	237	17	65.09	9.24
GL892535.1	2053	2530	478	342	45	189.50	11.85
GL892535.1	5226	5711	486	246	34	69.16	7.65
GL892535.1	8170	8422	253	114	21	71.49	8.19
GL892535.1	12449	12779	331	246	28	149.92	21.84
GL892536.1	2620	2974	355	218	35	148.43	13.86
GL892537.2	91	857	767	352	86	397.77	18.16
GL892537.2	35165	35351	187	94	25	178.03	21.00
GL892537.2	72022	72350	329	138	16	58.91	10.92
GL892541.1	3363	3835	473	204	49	210.03	15.52
GL892541.1	3967	4188	222	86	17	58.25	8.96
GL892541.1	8371	8693	323	184	44	249.22	14.39
GL892541.1	12796	13049	254	121	22	123.48	13.44
GL892541.1	17541	17791	251	145	35	252.78	26.04
GL892541.1	23800	24602	803	457	82	286.54	10.78
GL892541.1	31175	31734	560	435	34	88.23	10.54
GL892541.1	34278	34639	362	144	21	86.38	13.44
GL892547.1	1081	1878	798	149	139	354.09	12.03
GL892547.1	11947	12675	729	275	99	52.63	4.97
GL892547.1	14843	15223	381	148	73	75.47	4.54
GL892547.1	18783	19210	428	138	75	111.15	6.66
GL892547.1	19303	19729	427	138	63	88.25	6.77
GL892547.1	26592	26953	362	131	38	141.64	13.23
GL892547.1	28779	29425	647	282	52	54.09	5.03
GL892547.1	31791	32597	807	338	127	158.91	5.56
GL892547.1	33999	34280	282	95	46	94.83	7.21
GL892547.1	38048	38566	519	260	47	72.16	6.75
GL892547.1	39592	40066	475	194	52	85.30	7.26
GL892547.1	42768	43253	486	119	56	82.17	6.69
GL892550.1	4793	4980	188	95	21	122.77	14.83
GL892550.1	6504	6675	172	87	16	97.56	11.45
GL892550.1	9044	9427	384	131	34	104.19	7.93
GL892550.1	9631	9965	335	119	30	88.90	8.73
GL892550.1	14200	14541	342	241	51	113.06	7.80
GL892550.1	15472	15887	416	222	89	263.91	8.66
GL892550.1	16852	17304	453	221	66	164.75	6.23
GL892552.1	14008	14417	410	144	67	292.25	18.41
GL892552.1	15573	15880	308	140	23	54.77	6.79
GL892553.2	8362	8718	357	271	34	194.02	15.96
GL892553.2	82637	83054	418	221	34	85.65	8.93
GL892553.2	85759	86028	270	149	43	99.28	7.16
GL892553.2	86438	86796	359	266	46	72.37	5.21
GL892553.2	87157	87812	656	541	61	56.71	5.70
GL892553.2	88943	89355	413	331	41	55.00	4.84
GL892553.2	90278	90648	371	141	42	53.67	5.59
GL892553.2	91852	92258	407	213	64	167.39	9.90
GL892553.2	94521	95296	776	118	150	362.77	10.61
GL892553.2	98535	99002	468	126	62	285.32	13.01
GL892553.2	104412	104773	362	250	22	59.94	10.31
GL892553.2	107336	107736	401	143	48	159.68	10.60
GL892553.2	112325	112647	323	147	19	80.54	8.40
GL892553.2	117785	118046	262	93	19	62.85	5.79
GL892553.2	121330	121652	323	139	33	90.04	8.93
GL892553.2	123185	123604	420	111	32	100.73	8.85
GL892553.2	126428	126943	516	85	39	131.18	8.59
GL892553.2	128157	128547	391	256	27	61.63	9.58
GL892553.2	131605	132055	451	192	27	91.86	11.15
GL892553.2	137259	137709	451	256	57	122.56	8.55
GL892553.2	137758	138310	553	225	71	130.00	6.28
GL892553.2	140400	141132	733	239	93	157.60	8.89
GL892553.2	145823	146651	829	265	90	146.73	8.22
GL892553.2	147034	147461	428	152	73	179.44	12.43
GL892553.2	148993	149911	919	306	91	109.83	4.11
GL892553.2	153523	153833	311	123	24	57.36	8.59
GL892553.2	155713	156089	377	256	58	149.05	10.36
GL892553.2	157884	158333	450	200	67	112.83	8.04
GL892553.2	158617	159047	431	180	65	162.07	11.10
GL892553.2	163297	163576	280	186	21	106.78	15.12
GL892553.2	166775	167298	524	262	64	262.00	17.33
GL892554.1	811	1208	398	239	25	100.00	15.12
GL892554.1	4958	5330	373	287	25	105.78	10.92
GL892556.2	34352	34652	301	89	14	50.96	6.72
GL892558.1	4556	4872	317	118	41	214.51	19.05
GL892564.1	2275	2477	203	112	19	110.46	14.27
GL892564.1	2952	3197	246	132	18	84.04	12.60
GL892567.1	86	322	237	133	22	129.54	15.12
GL892570.2	34582	35397	816	203	50	166.87	11.21
GL892570.2	38870	39140	271	94	32	211.13	21.84
GL892570.2	50796	51354	559	317	46	212.35	15.16
GL892570.2	56060	56406	347	233	25	60.66	5.11
GL892570.2	57226	57779	554	275	46	112.89	10.07
GL892570.2	57821	58133	313	150	27	71.71	7.84
GL892570.2	65797	65973	177	89	25	121.09	10.92
GL892570.2	66214	66597	384	210	72	387.44	20.53
GL892570.2	84954	85276	323	181	90	593.62	23.22
GL892570.2	98465	98812	348	113	58	195.12	12.95
GL892570.2	101719	102457	739	307	77	200.65	7.71
GL892570.2	106191	106524	334	136	46	138.34	8.35
GL892570.2	106998	107666	669	300	56	63.95	4.54
GL892570.2	111722	112235	514	356	41	50.82	4.74
GL892570.2	113712	114008	297	188	32	81.54	7.36
GL892570.2	116834	117388	555	269	47	65.21	3.82
GL892570.2	118049	118620	572	151	50	94.74	7.04
GL892570.2	121834	122678	845	327	69	78.81	9.58
GL892570.2	125060	125848	789	136	89	161.89	7.44
GL892570.2	128538	129844	1307	712	106	79.04	7.03
GL892570.2	130843	131438	596	194	59	73.55	5.40
GL892570.2	133794	134328	535	198	79	137.02	9.27
GL892570.2	134474	135211	738	523	88	99.80	7.01
GL892570.2	135565	135997	433	172	57	50.87	4.63
GL892570.2	137654	138211	558	307	100	173.38	7.28
GL892570.2	141566	141954	389	222	44	68.10	6.47
GL892570.2	143814	144417	604	171	51	84.47	7.32
GL892570.2	147774	148660	887	273	88	55.33	6.00
GL892570.2	151831	153028	1198	670	151	234.01	10.91
GL892570.2	157782	158104	323	88	17	66.60	9.24
GL892570.2	158775	159160	386	169	30	149.60	16.80
GL892570.2	172767	173305	539	237	38	95.32	8.99
GL892570.2	173380	173783	404	92	33	94.55	8.99
GL892570.2	176858	177539	682	485	96	214.33	13.06
GL892570.2	178776	179614	839	153	89	81.25	4.95
GL892572.1	7411	7743	333	93	38	172.39	18.29
GL892572.1	11334	11677	344	250	19	58.33	10.31
GL892572.1	15601	15830	230	147	12	50.65	8.40
GL892572.1	20260	20549	290	208	16	66.29	11.76
GL892575.2	72237	72507	271	96	29	89.39	8.02
GL892575.2	72980	73230	251	149	43	193.59	12.97
GL892575.2	77765	78171	407	143	48	223.03	15.13
GL892577.1	8681	8939	259	124	32	217.01	23.52
GL892577.1	29685	30192	508	346	43	184.31	12.05
GL892577.1	37904	38325	422	247	39	208.96	22.55
GL892577.1	44504	44877	374	197	34	180.25	23.00
GL892578.1	1149	1531	383	166	48	228.11	20.62
GL892578.1	1565	1774	210	110	31	169.60	15.19
GL892580.2	107623	107839	217	86	14	68.13	10.08
GL892581.1	1	291	338	96	22	99.20	10.92
GL892581.1	3515	3994	480	103	65	51.27	4.01
GL892581.1	4862	6063	1202	742	222	210.54	7.77
GL892581.1	8892	9619	728	475	70	68.00	6.18
GL892581.1	11220	11748	529	216	50	73.59	5.59
GL892581.1	15245	15455	211	94	22	82.41	8.52
GL892581.1	21920	22307	388	167	74	171.28	8.18
GL892581.1	23106	23714	609	218	131	300.89	9.96
GL892587.1	1509	2148	640	205	57	52.04	6.86
GL892587.1	2644	3781	1138	283	126	173.35	5.90
GL892589.2	31712	32131	420	163	26	89.61	7.46
GL892589.2	34071	34307	237	143	23	86.70	9.29
GL892589.2	35853	36205	353	118	22	62.52	7.13
GL892589.2	38035	38229	195	93	16	78.21	10.31
GL892589.2	40090	40483	394	207	21	79.14	15.80
GL892592.2	23584	23834	251	74	13	53.39	5.88
GL892593.1	1	140	191	96	17	97.14	13.69
GL892593.1	970	1175	206	116	29	201.77	21.22
GL892594.2	1	306	309	179	32	194.29	20.16
GL892594.2	477	626	150	76	16	113.91	12.69
GL892594.2	7485	7757	273	142	26	53.88	6.14
GL892594.2	8733	9175	443	256	79	251.23	13.19
GL892594.2	9998	10363	366	217	57	186.08	9.52
GL892594.2	22027	22277	251	96	18	81.01	10.64
GL892594.2	26037	26379	343	191	19	61.86	8.82
GL892594.2	27560	27823	264	109	16	59.27	8.82
GL892594.2	36107	36380	274	96	47	266.60	22.24
GL892594.2	37140	37493	354	249	30	71.14	9.14
GL892594.2	40093	40523	431	208	83	310.82	13.35
GL892594.2	40687	40956	270	162	45	140.74	8.72
GL892594.2	47411	47700	290	122	15	59.44	8.40
GL892594.2	52058	52853	796	565	72	233.34	14.01
GL892594.2	59413	59734	322	236	27	124.89	17.41
GL892594.2	60438	60830	393	235	24	73.44	6.67
GL892594.2	67490	67947	458	350	38	175.46	13.25
GL892594.2	74861	75176	316	188	19	82.09	10.92
GL892594.2	79840	80193	354	135	31	66.02	7.55
GL892594.2	80346	81131	786	139	99	285.17	10.44
GL892594.2	84894	85411	518	269	44	101.41	10.83
GL892594.2	86314	86835	522	298	46	111.67	9.41
GL892594.2	93265	93555	291	90	15	59.25	10.92
GL892594.2	96730	97006	277	162	19	59.22	8.42
GL892594.2	98363	98847	485	208	40	131.66	12.89
GL892594.2	101325	101654	330	237	19	65.29	11.00
GL892594.2	104646	104987	342	231	48	186.51	12.43
GL892594.2	105299	105489	191	96	33	153.19	12.51
GL892594.2	106835	107110	276	147	24	55.74	6.78
GL892594.2	122089	122295	207	96	19	113.34	15.12
GL892594.2	124592	124918	327	87	18	72.65	13.44
GL892594.2	127519	128110	592	225	28	77.42	7.03
GL892594.2	140734	140939	206	94	15	70.98	11.76
GL892594.2	144689	144913	225	131	38	188.63	14.27
GL892594.2	144983	145375	393	214	55	216.41	10.93
GL892594.2	147547	147949	403	262	33	97.74	12.89
GL892594.2	148250	148481	232	95	18	51.47	7.03
GL892594.2	161120	161441	322	121	29	72.82	8.59
GL892594.2	161497	161854	358	263	35	90.35	6.17
GL892594.2	166984	167423	440	208	29	78.88	9.98
GL892594.2	168150	168365	216	139	16	61.10	8.02
GL892594.2	168914	169210	297	94	22	67.72	9.13
GL892594.2	172942	173323	382	94	43	189.66	10.93
GL892594.2	178413	178774	362	119	21	65.15	8.93
GL892594.2	179267	179637	371	158	26	111.64	15.16
GL892594.2	181997	182377	381	182	36	169.05	14.63
GL892594.2	184020	184179	160	81	17	92.53	9.13
GL892594.2	190054	190405	352	234	21	52.40	7.15
GL892594.2	192421	192805	385	166	37	146.87	14.88
GL892594.2	199189	199396	208	96	24	160.78	18.48
GL892594.2	211477	211675	199	80	17	98.26	13.44
GL892594.2	214414	214758	345	253	30	113.49	10.31
GL892594.2	216660	216973	314	120	35	144.99	15.27
GL892594.2	218144	218475	332	96	18	59.62	10.45
GL892594.2	229168	229360	193	88	16	91.18	12.60
GL892594.2	231493	231806	314	187	16	54.90	8.22
GL892594.2	250437	250891	455	195	44	210.00	16.07
GL892600.1	1804	2085	282	96	15	60.98	6.72
GL892605.1	925	1320	396	96	47	183.30	10.40
GL892605.1	4026	4719	694	404	92	193.31	9.15
GL892605.1	5890	6181	292	148	28	52.17	5.40
GL892606.2	9361	9555	195	88	18	83.98	10.07
GL892606.2	9619	10020	402	231	25	51.23	8.36
GL892606.2	11964	12224	261	115	32	154.51	14.43
GL892606.2	15126	15492	367	262	31	134.29	15.66
GL892606.2	17311	17513	203	114	16	80.00	11.05
GL892606.2	21724	22036	313	227	16	61.80	10.92
GL892606.2	26169	26434	266	132	19	52.74	7.75
GL892606.2	26547	26897	351	215	22	50.01	7.75
GL892606.2	26929	27357	429	175	31	61.75	7.19
GL892606.2	29298	29521	224	115	17	86.44	11.90
GL892607.1	401	650	250	96	56	215.80	9.78
GL892608.1	2885	3459	575	367	92	333.35	12.50
GL892608.1	6582	6977	396	152	23	73.74	11.90
GL892608.1	11048	11571	524	434	41	54.93	4.60
GL892608.1	12116	12495	380	159	37	76.73	8.29
GL892608.1	16061	16566	506	296	61	197.18	10.09
GL892608.1	18908	19557	650	280	79	85.84	4.46
GL892608.1	20145	20775	631	157	90	106.15	4.36
GL892608.1	22308	23429	1122	637	125	129.36	6.32
GL892608.1	23500	23923	424	256	48	59.26	5.19
GL892608.1	27751	29709	1959	1049	358	126.90	6.14
GL892608.1	32201	32807	607	278	93	85.24	4.49
GL892608.1	33085	34132	1048	584	121	61.98	4.51
GL892608.1	37113	37364	252	146	33	55.55	5.31
GL892608.1	43497	44460	964	169	131	59.25	5.98
GL892608.1	47804	48147	344	144	47	99.88	7.27
GL892611.1	2478	2802	325	219	49	264.13	21.95
GL892611.1	5642	6189	548	427	71	240.98	11.02
GL892611.1	8536	9361	826	297	56	53.40	4.85
GL892611.1	10526	10848	323	221	33	75.76	8.09
GL892611.1	14605	15044	440	283	48	96.07	6.31
GL892611.1	16131	16781	651	283	71	117.30	5.08
GL892611.1	22586	22860	275	121	24	63.09	6.79
GL892611.1	26071	26357	287	148	14	53.37	8.40
GL892611.1	29096	29477	382	193	28	123.88	11.45
GL892611.1	35783	36079	297	124	18	74.21	7.81
GL892613.2	10515	10806	292	96	33	211.31	23.52
GL892616.1	1826	2091	266	126	25	146.07	18.48
GL892616.1	6925	7241	317	143	18	74.71	10.08
GL892616.1	10469	10733	265	86	16	59.06	8.82
GL892616.1	12122	12392	271	86	28	154.82	21.09
GL892616.1	15405	15734	330	214	31	159.32	12.50
GL892616.1	19487	19808	322	208	21	95.55	15.12
GL892616.1	28096	28441	346	248	35	171.50	20.62
GL892616.1	31054	31728	675	541	34	77.39	10.18
GL892616.1	33276	33482	207	90	18	78.36	9.27
GL892616.1	41080	41361	282	96	15	60.98	10.08
GL892616.1	42157	42354	198	103	16	89.88	12.60
GL892617.2	103830	104556	727	141	52	141.33	8.50
GL892617.2	116922	117565	644	163	68	248.11	20.23
GL892617.2	117805	118093	289	207	24	73.65	8.67
GL892617.2	123928	124150	223	99	28	89.42	7.86
GL892617.2	124193	124485	293	140	30	64.79	5.66
GL892617.2	125091	125440	350	153	37	82.72	6.91
GL892617.2	129275	129671	397	267	40	132.98	11.08
GL892617.2	141795	142201	407	182	23	91.00	10.92
GL892617.2	147797	148357	561	352	58	292.44	17.93
GL892617.2	160499	161009	511	144	105	640.43	23.34
GL892621.1	2282	2740	459	228	26	56.25	7.01
GL892621.1	2745	3079	335	245	28	83.68	10.66
GL892621.1	7084	7728	645	537	67	196.79	11.10
GL892621.1	13502	13918	417	262	30	107.69	9.94
GL892621.1	17357	17726	370	96	25	89.90	12.89
GL892621.1	19104	19416	313	128	18	75.56	10.08
GL892621.1	27749	28081	333	191	26	132.35	19.32
GL892625.1	518	809	292	87	22	95.84	11.84
GL892625.1	1030	1188	159	80	15	75.32	8.69
GL892625.1	8322	8855	534	313	38	127.80	11.52
GL892625.1	11097	11465	369	104	35	117.09	12.55
GL892626.1	4	244	241	87	35	200.06	16.63
GL892626.1	1853	2135	283	199	22	73.64	8.68
GL892627.1	202	556	355	136	42	172.92	11.40
GL892627.1	4049	4565	517	277	42	64.03	5.63
GL892627.1	11421	12206	786	568	87	71.78	4.19
GL892627.1	13026	13919	894	614	92	59.25	3.39
GL892627.1	19665	19966	302	169	52	298.13	18.65
GL892627.1	22785	24363	1579	594	196	158.75	6.20
GL892627.1	26106	26862	757	237	92	56.86	5.03
GL892627.1	26981	27228	248	124	36	55.07	4.76
GL892627.1	31272	31938	667	128	99	274.54	10.78
GL892627.1	35536	35850	315	151	64	123.14	7.13
GL892627.1	35875	36531	657	95	107	133.17	5.04
GL892627.1	37537	37831	295	94	43	59.42	5.35
GL892627.1	41340	42075	736	95	117	141.81	4.82
GL892627.1	44410	45033	624	166	89	113.54	5.04
GL892627.1	47418	49105	1688	229	243	194.94	7.82
GL892627.1	50167	50777	611	292	93	134.27	8.81
GL892627.1	54336	55507	1172	494	176	253.78	7.02
GL892627.1	58062	58401	340	79	48	102.79	6.01
GL892627.1	60715	61207	493	351	56	77.73	4.03
GL892627.1	64655	65309	655	302	75	60.09	6.63
GL892627.1	66771	67537	767	424	95	118.85	6.70
GL892628.1	663	865	203	72	14	71.78	10.92
GL892628.1	7168	7413	246	130	26	151.23	16.44
GL892628.1	11800	12068	269	96	32	202.72	19.53
GL892628.1	14430	14845	416	95	31	75.43	7.67
GL892628.1	14855	15537	683	259	58	109.29	6.98
GL892628.1	17119	17453	335	132	27	75.64	7.80
GL892628.1	17526	17703	178	90	15	56.95	8.05
GL892628.1	20562	20782	221	112	16	59.78	8.02
GL892628.1	21842	22217	376	144	28	89.53	14.16
GL892628.1	25323	25704	382	263	42	80.16	5.28
GL892628.1	26225	26641	417	149	53	113.19	8.92
GL892628.1	26803	27074	272	143	28	50.28	5.40
GL892628.1	27285	27799	515	259	58	98.35	6.26
GL892628.1	33358	33593	236	132	18	93.15	12.27
GL892628.1	38385	38699	315	170	23	113.04	11.76
GL892628.1	43725	44339	615	523	38	54.69	6.20
GL892628.1	46056	46405	350	200	35	124.59	12.66
GL892628.1	46635	46907	273	80	21	70.58	7.84
GL892628.1	50944	51303	360	242	30	85.00	9.45
GL892628.1	52148	52449	302	95	33	106.62	11.21
GL892628.1	55067	55339	273	179	21	62.11	8.67
GL892628.1	57784	58103	320	187	20	71.02	8.59
GL892628.1	69364	70220	857	350	111	229.94	8.47
GL892628.1	73970	74309	340	234	23	50.02	8.25
GL892628.1	74513	74744	232	76	20	55.50	7.48
GL892628.1	75100	75343	244	96	27	68.79	7.76
GL892628.1	76959	77553	595	459	57	98.56	9.74
GL892628.1	80061	80411	351	111	39	76.43	8.37
GL892628.1	83055	83550	496	349	53	129.66	8.22
GL892628.1	86382	86762	381	132	32	69.41	9.06
GL892628.1	86886	87231	346	117	36	57.79	7.03
GL892628.1	88720	89466	747	316	115	191.75	6.91
GL892628.1	89478	89877	400	122	51	89.42	5.18
GL892628.1	89916	90487	572	264	57	56.76	5.13
GL892628.1	94260	94813	554	367	62	142.28	8.74
GL892628.1	97832	98312	481	147	62	155.62	9.75
GL892628.1	100433	100660	228	114	25	74.10	6.61
GL892628.1	103482	104257	776	409	151	283.07	10.98
GL892628.1	108093	108765	673	415	172	257.43	5.65
GL892628.1	111074	111800	727	523	76	109.43	7.03
GL892628.1	114234	114575	342	160	16	55.21	8.18
GL892628.1	117209	117627	419	198	36	88.34	10.23
GL892628.1	117742	118262	521	167	69	241.52	17.30
GL892628.1	120276	120669	394	191	28	91.32	9.06
GL892628.1	129155	129434	280	112	27	156.29	18.82
GL892628.1	134484	134714	231	109	31	115.82	10.31
GL892628.1	142192	142583	392	210	20	62.49	7.16
GL892628.1	147089	147503	415	224	32	156.24	12.47
GL892628.1	150097	150446	350	233	37	191.95	14.73
GL892628.1	161843	162063	221	93	12	52.46	9.24
GL892628.1	163846	164065	220	120	22	111.96	12.73
GL892628.1	168052	168336	285	191	50	248.36	14.95
GL892628.1	173040	173549	510	168	52	182.64	10.04
GL892628.1	176481	176993	513	292	27	69.81	7.93
GL892628.1	182556	182918	363	200	38	136.60	8.37
GL892628.1	192876	193069	194	99	17	76.78	9.48
GL892628.1	198956	199447	492	261	38	60.55	6.64
GL892628.1	200111	200750	640	396	53	56.80	5.95
GL892628.1	202766	202960	195	101	25	78.01	7.64
GL892628.1	203674	203851	178	90	18	56.12	6.92
GL892628.1	204493	204729	237	114	24	98.89	11.28
GL892628.1	205831	206171	341	115	18	52.91	9.89
GL892628.1	210501	210921	421	149	55	193.27	15.58
GL892628.1	228416	228770	355	167	24	56.01	9.37
GL892628.1	229697	230008	312	141	27	88.41	10.22
GL892628.1	231544	231829	286	152	23	119.29	13.09
GL892628.1	234896	235119	224	94	26	159.45	16.94
GL892628.1	235472	236029	558	434	36	117.20	8.59
GL892632.1	36409	36628	220	134	12	52.67	8.40
GL892632.1	54731	54996	266	179	17	78.93	12.60
GL892632.1	58681	59341	661	544	63	225.20	15.10
GL892632.1	75143	75460	318	223	18	74.50	8.40
GL892632.1	76672	77141	470	112	33	142.47	12.60
GL892633.2	33988	34255	268	123	13	50.24	6.72
GL892633.2	39252	39625	374	251	37	142.73	14.01
GL892633.2	39753	40333	581	128	43	109.27	10.01
GL892633.2	42608	42962	355	209	40	213.91	15.20
GL892633.2	46456	46696	241	141	31	81.38	7.21
GL892633.2	49264	49969	706	205	81	108.10	6.71
GL892633.2	57072	57561	490	256	25	86.21	9.82
GL892633.2	58522	58767	246	112	17	65.52	7.54
GL892633.2	60483	60765	283	117	21	92.05	12.00
GL892633.2	64791	65253	463	198	54	220.00	19.21
GL892633.2	65492	65946	455	189	32	82.15	5.20
GL892633.2	78308	78447	140	71	14	118.32	11.76
GL892638.2	42509	42888	380	168	44	233.81	15.46
GL892638.2	43837	44020	184	93	13	52.43	8.27
GL892638.2	51264	51550	287	94	29	166.59	17.96
GL892638.2	53537	53877	341	161	28	96.18	7.22
GL892638.2	55132	55503	372	94	41	200.92	15.27
GL892638.2	59394	59690	297	125	15	58.12	8.40
GL892638.2	71742	71967	226	96	20	115.49	14.28
GL892638.2	77970	78345	376	185	25	112.60	19.32
GL892638.2	85834	86547	714	596	58	114.36	7.58
GL892638.2	91421	91745	325	84	19	52.39	6.65
GL892638.2	95730	96072	343	153	29	80.68	8.81
GL892638.2	99059	99693	635	313	87	215.29	10.57
GL892638.2	101623	101859	237	149	27	111.40	11.21
GL892639.1	1712	2001	290	207	18	74.80	9.23
GL892639.1	3663	3883	221	143	19	74.35	8.94
GL892639.1	8479	9005	527	254	65	127.46	7.78
GL892640.1	604	1134	531	273	74	333.50	15.83
GL892640.1	3520	3723	204	94	26	109.09	9.74
GL892640.1	3940	4207	268	161	23	61.25	6.55
GL892640.1	4304	4693	390	267	39	109.70	11.16
GL892640.1	7227	7657	431	112	71	338.51	13.91
GL892649.1	6001	6291	291	217	14	52.66	6.72
GL892649.1	40456	40943	488	393	36	147.77	16.68
GL892649.1	41508	41761	254	131	28	161.76	17.96
GL892649.1	55740	55932	193	98	14	61.96	8.70
GL892649.1	57450	57840	391	241	37	181.90	18.81
GL892658.1	2875	3305	431	176	70	420.77	26.92
GL892658.1	5747	6044	298	184	16	64.68	8.40
GL892658.1	8542	8938	397	231	35	188.65	21.00
GL892658.1	16061	16399	339	238	44	215.48	14.43
GL892658.1	17161	17316	156	79	15	61.97	6.34
GL892658.1	19963	20425	463	258	38	116.46	14.93
GL892658.1	23520	23912	393	147	31	119.61	11.05
GL892662.2	2150	2489	340	217	32	139.49	12.44
GL892662.2	3264	3555	292	147	27	110.97	11.26
GL892663.2	34851	35064	214	112	14	61.27	10.08
GL892663.2	90265	90528	264	170	15	64.68	10.92
GL892664.2	61916	62185	270	96	19	93.44	12.60
GL892664.2	84509	85164	656	191	63	83.67	5.18
GL892664.2	85335	85714	380	96	63	168.22	10.95
GL892664.2	88400	88713	314	188	70	288.95	10.41
GL892664.2	90960	91648	689	255	52	62.32	6.87
GL892664.2	92234	92493	260	90	26	57.92	6.37
GL892664.2	96174	96923	750	201	76	172.96	8.75
GL892664.2	98695	99086	392	257	35	73.52	7.12
GL892664.2	102173	102383	211	94	15	77.62	10.92
GL892664.2	105199	105500	302	123	26	86.83	9.93
GL892664.2	106133	106561	429	136	38	109.92	8.00
GL892664.2	108870	109311	442	160	74	372.49	19.49
GL892664.2	113941	114460	520	308	35	72.27	9.33
GL892664.2	124556	124883	328	92	29	149.77	16.93
GL892664.2	125431	125790	360	146	17	50.58	9.31
GL892664.2	131527	131850	324	115	17	66.41	8.40
GL892664.2	137226	137530	305	96	21	66.56	9.77
GL892664.2	139602	140203	602	280	55	176.56	13.12
GL892664.2	142492	143010	519	92	32	66.97	7.29
GL892664.2	148061	148387	327	145	31	91.61	10.23
GL892664.2	148563	148958	396	245	27	57.84	6.61
GL892664.2	152885	153501	617	211	64	80.53	4.22
GL892664.2	154450	154981	532	220	56	89.14	6.99
GL892667.1	52183	52341	159	80	15	109.05	12.60
GL892669.1	2115	2377	263	180	14	57.88	10.08
GL892669.1	8827	9034	208	113	17	95.26	13.44
GL892671.2	2809	3339	531	273	64	258.93	21.44
GL892671.2	7351	7854	504	234	82	348.04	11.98
GL892671.2	12670	13036	367	235	68	289.74	12.02
GL892671.2	16472	17070	599	170	35	52.98	4.61
GL892671.2	22183	22463	281	84	15	61.18	10.92
GL892671.2	29077	29584	508	162	34	131.88	9.57
GL892671.2	32884	33632	749	247	107	290.10	15.01
GL892671.2	35841	36102	262	161	22	50.63	6.53
GL892671.2	37480	37981	502	264	47	122.80	12.42
GL892671.2	38221	38453	233	135	38	173.35	12.89
GL892671.2	41084	41429	346	252	28	119.71	15.86
GL892671.2	41878	42048	171	86	17	111.60	13.08
GL892671.2	47855	48511	657	299	67	240.90	17.67
GL892671.2	51804	52173	370	214	18	60.00	9.37
GL892672.1	1	272	296	127	31	83.96	7.60
GL892672.1	698	1165	468	342	97	420.07	16.49
GL892672.1	3457	3882	426	319	33	88.00	6.56
GL892672.1	4711	5009	299	125	19	51.23	6.51
GL892672.1	11517	12145	629	154	68	256.34	19.39
GL892672.1	15962	16527	566	327	72	139.83	7.82
GL892673.2	13904	14143	240	90	13	55.57	9.24
GL892674.1	504	1726	1223	645	183	146.51	7.48
GL892675.1	367	662	296	202	20	94.42	10.08
GL892675.1	10528	10859	332	189	30	167.11	19.32
GL892678.2	1346	1798	453	223	38	196.01	15.12
GL892680.2	415	850	436	152	35	176.01	16.80
GL892680.2	11055	11565	511	282	50	173.75	8.90
GL892680.2	11639	11899	261	90	21	61.95	8.51
GL892680.2	19626	19949	324	113	25	126.76	17.64
GL892680.2	25334	25683	350	240	32	75.10	7.12
GL892680.2	26234	26713	480	269	45	89.45	7.27
GL892680.2	29279	29728	450	180	65	160.72	5.51
GL892680.2	29816	30420	605	348	56	86.03	5.79
GL892680.2	32892	33334	443	92	30	95.06	10.56
GL892680.2	39291	39725	435	173	45	147.98	14.13
GL892680.2	42353	42784	432	244	42	52.42	4.89
GL892680.2	42851	43459	609	340	60	59.96	6.68
GL892680.2	45833	46388	556	86	52	62.92	4.30
GL892680.2	48916	49775	860	201	124	139.91	6.94
GL892680.2	52146	52609	464	131	57	76.66	5.08
GL892680.2	52791	53329	539	206	60	57.64	5.81
GL892680.2	55981	56393	413	158	55	130.79	8.72
GL892680.2	56970	57469	500	252	54	98.90	9.95
GL892680.2	61929	62314	386	120	47	104.39	8.72
GL892680.2	64567	65230	664	511	57	95.99	9.24
GL892680.2	65417	65883	467	161	48	93.85	6.30
GL892680.2	70415	70661	247	156	16	52.23	7.28
GL892680.2	70802	71094	293	136	24	78.74	9.37
GL892680.2	73860	74836	977	264	138	327.12	12.01
GL892680.2	76625	77022	398	127	46	107.51	10.59
GL892680.2	77466	77793	328	88	26	54.19	5.57
GL892680.2	79508	79893	386	246	22	82.58	8.59
GL892680.2	83730	84220	491	259	59	206.85	11.72
GL892680.2	85210	85628	419	200	38	68.76	8.15
GL892680.2	86477	86976	500	306	35	51.02	5.58
GL892680.2	88854	89652	799	615	110	253.90	12.95
GL892680.2	91271	91655	385	117	47	95.98	9.59
GL892680.2	93610	94086	477	113	47	60.40	4.28
GL892680.2	95930	96899	970	470	98	56.76	4.75
GL892680.2	97676	98031	356	176	53	120.26	9.07
GL892680.2	101749	102301	553	368	57	98.29	8.50
GL892680.2	103636	104796	1161	136	103	115.09	6.09
GL892680.2	110095	110727	633	387	69	153.56	5.89
GL892680.2	113496	113940	445	115	55	107.60	9.10
GL892680.2	115267	115745	479	226	55	85.52	7.18
GL892680.2	120997	121280	284	171	35	101.13	8.74
GL892680.2	123842	124286	445	169	43	79.85	5.63
GL892680.2	126113	127343	1231	594	144	131.14	6.20
GL892680.2	129681	129934	254	154	41	107.39	7.12
GL892680.2	131947	132611	665	574	85	89.09	4.18
GL892680.2	132859	134318	1460	221	177	151.57	6.36
GL892680.2	139725	140044	320	116	26	110.23	12.89
GL892680.2	144258	144648	391	272	36	86.61	8.01
GL892680.2	147317	148188	872	266	96	54.15	4.06
GL892680.2	149966	151866	1901	897	204	51.24	4.26
GL892680.2	155833	156232	400	170	22	76.33	9.71
GL892680.2	162366	162836	471	161	47	75.79	5.47
GL892680.2	164991	166240	1250	718	116	110.60	7.20
GL892680.2	170253	170628	376	263	33	69.70	7.88
GL892680.2	170689	171644	956	246	86	131.63	8.39
GL892680.2	173876	174294	419	189	46	89.79	7.48
GL892680.2	175855	176250	396	217	48	102.83	8.51
GL892680.2	176928	177191	264	147	30	84.19	7.19
GL892680.2	180540	181573	1034	314	138	250.07	8.77
GL892680.2	187221	187528	308	169	31	164.17	14.12
GL892680.2	191333	191845	513	279	32	98.16	11.18
GL892680.2	192235	192575	341	119	23	65.32	5.61
GL892680.2	196997	198019	1023	523	104	108.92	6.15
GL892680.2	204753	204918	166	84	19	57.07	5.73
GL892680.2	206023	206230	208	124	17	62.43	7.58
GL892680.2	211604	211998	395	206	27	104.54	11.84
GL892681.2	17197	17511	315	165	18	75.13	10.92
GL892682.1	353	711	359	231	20	53.49	10.31
GL892682.1	1964	2389	426	334	33	79.28	6.95
GL892682.1	3936	4268	333	92	22	79.08	12.89
GL892684.1	2981	3321	341	144	25	121.85	14.28
GL892684.1	5187	5416	230	95	19	87.67	10.57
GL892687.1	180	398	219	83	16	83.48	12.60
GL892691.1	3535	3783	249	139	21	116.42	15.12
GL892691.1	13765	13988	224	129	21	125.26	15.96
GL892708.2	6296	6561	266	172	24	110.27	11.68
GL892708.2	10744	11114	371	237	18	59.83	10.15
GL892708.2	16353	16717	365	272	19	72.03	9.24
GL892708.2	18631	18924	294	154	20	68.50	8.79
GL892708.2	24823	25195	373	263	56	307.00	14.97
GL892708.2	33091	33420	330	193	26	111.18	15.25
GL892708.2	33486	33813	328	121	30	137.27	15.12
GL892708.2	38156	38416	261	108	17	52.53	7.52
GL892708.2	39880	40111	232	115	18	68.60	7.84
GL892708.2	40546	41012	467	247	26	68.01	10.69
GL892710.1	12235	12811	577	230	42	128.51	8.23
GL892710.1	14949	15312	364	174	24	81.71	10.56
GL892710.1	18224	18399	176	89	14	82.61	11.76
GL892710.1	23138	23380	243	86	16	71.64	9.23
GL892710.1	23424	23622	199	114	17	78.63	10.59
GL892710.1	23753	23964	212	93	16	67.28	9.18
GL892710.1	28703	29021	319	185	22	82.45	11.60
GL892710.1	29467	29922	456	261	33	76.46	5.11
GL892710.1	31641	31996	356	103	29	105.67	9.42
GL892710.1	34213	34643	431	255	38	156.72	14.55
GL892710.1	37809	38660	852	170	74	183.18	9.44
GL892710.1	41597	41828	232	88	17	87.92	12.60
GL892710.1	48162	48484	323	236	35	217.08	21.00
GL892710.1	59417	59751	335	208	16	57.87	11.76
GL892710.1	62864	63219	356	91	19	73.75	8.40
GL892710.1	66856	67085	230	107	18	93.85	12.08
GL892710.1	70034	70299	266	146	29	129.84	13.54
GL892710.1	75498	75893	396	197	29	51.33	6.53
GL892710.1	76321	76661	341	173	47	142.19	8.44
GL892710.1	79533	79946	414	260	44	106.78	8.07
GL892710.1	80982	81216	235	117	33	112.10	8.85
GL892710.1	83887	84259	373	191	27	87.27	8.23
GL892714.1	2524	2809	286	133	32	185.62	19.60
GL892714.1	5601	5923	323	183	22	102.98	15.12
GL892716.1	725	1385	661	322	82	202.52	8.78
GL892716.1	2029	2454	426	233	72	246.98	15.44
GL892717.2	11959	12346	388	259	22	87.95	15.96
GL892717.2	21619	21805	187	94	15	82.61	12.60
GL892717.2	25087	25440	354	95	31	159.61	20.16
GL892717.2	29938	30241	304	214	14	50.46	8.40
GL892718.2	40085	40275	191	96	24	167.63	20.16
GL892721.1	11105	11372	268	87	16	71.02	10.08
GL892721.1	23469	23803	335	107	20	74.46	10.89
GL892721.1	29498	29978	481	349	39	178.37	14.19
GL892721.1	44416	44831	416	235	46	239.94	23.79
GL892721.1	44878	45068	191	96	15	59.93	9.66
GL892721.1	51880	52114	235	123	34	251.28	26.04
GL892722.1	1784	2933	1150	735	149	151.52	7.08
GL892722.1	6373	6639	267	97	40	101.60	7.01
GL892722.1	7129	7296	168	85	19	50.01	5.15
GL892722.1	7494	8127	634	392	58	108.74	6.64
GL892722.1	11278	11685	408	273	39	102.42	9.08
GL892722.1	13365	14550	1186	923	133	161.19	6.86
GL892728.1	2541	2945	405	191	100	429.81	17.92
GL892728.1	3044	3539	496	249	47	50.24	5.99
GL892728.1	5173	5565	393	303	30	56.80	5.88
GL892728.1	8612	9047	436	242	49	161.90	10.08
GL892728.1	13110	13647	538	200	87	298.14	12.52
GL892728.1	15645	15863	219	96	29	90.39	7.32
GL892728.1	17353	17840	488	236	42	164.31	17.77
GL892728.1	20636	21246	611	438	47	204.85	11.90
GL892728.1	24960	26292	1333	403	135	245.56	7.82
GL892729.1	331	1108	778	487	63	178.34	10.80
GL892729.1	3016	4188	1173	901	146	258.64	6.73
GL892729.1	8745	9063	319	136	29	83.29	8.33
GL892729.1	11267	11707	441	318	39	56.78	4.73
GL892729.1	13907	14305	399	161	51	127.78	9.93
GL892729.1	15754	16650	897	468	80	111.42	7.17
GL892729.1	18928	19407	480	234	45	83.37	6.70
GL892729.1	23389	23710	322	93	24	50.54	5.90
GL892729.1	30367	31315	949	244	94	100.95	6.58
GL892729.1	33836	34152	317	124	27	56.33	4.24
GL892729.1	39632	39942	311	182	33	79.93	8.22
GL892729.1	40359	41032	674	260	68	128.93	13.11
GL892729.1	42876	43506	631	143	56	58.76	5.06
GL892729.1	44961	45778	818	236	72	93.00	5.49
GL892729.1	48053	48488	436	126	42	90.66	6.25
GL892729.1	48704	48996	293	92	36	109.74	11.38
GL892729.1	50249	50585	337	104	32	56.60	5.64
GL892729.1	52350	52725	376	169	40	60.54	5.60
GL892729.1	54645	55431	787	334	76	83.62	5.31
GL892729.1	58441	59000	560	248	59	184.86	10.72
GL892729.1	61134	61378	245	95	21	57.78	7.31
GL892729.1	61397	61702	306	94	26	65.56	7.19
GL892729.1	62891	63253	363	95	30	68.81	8.04
GL892729.1	69562	70717	1156	762	259	460.36	9.68
GL892729.1	74533	74966	434	222	44	63.79	8.39
GL892729.1	75915	76304	390	164	62	142.80	10.56
GL892729.1	79803	81043	1241	390	139	96.22	6.55
GL892730.2	98149	98627	479	218	25	51.39	5.73
GL892730.2	98892	99195	304	212	22	61.96	8.90
GL892730.2	100751	101035	285	160	18	65.97	8.59
GL892730.2	107759	107988	230	89	14	58.76	8.96
GL892730.2	110075	110388	314	180	28	117.07	14.46
GL892730.2	113059	113483	425	196	20	57.05	10.02
GL892730.2	113904	114238	335	90	24	66.34	9.46
GL892730.2	115799	116155	357	141	40	148.99	12.46
GL892730.2	117727	118034	308	163	39	185.57	16.47
GL892730.2	124568	124991	424	201	21	60.92	11.84
GL892730.2	130117	130591	475	243	23	78.34	9.24
GL892730.2	133996	134331	336	163	24	115.24	14.28
GL892730.2	137614	137801	188	95	13	66.25	10.92
GL892730.2	142640	142887	248	141	13	53.97	7.56
GL892730.2	146239	146614	376	218	38	223.57	21.84
GL892730.2	147910	148337	428	231	20	66.73	9.98
GL892730.2	153426	153746	321	212	30	169.89	19.12
GL892730.2	158937	159320	384	249	48	312.91	26.18
GL892730.2	175331	175532	202	123	13	64.19	10.08
GL892730.2	176239	176548	310	221	16	62.36	6.72
GL892730.2	178885	179148	264	137	17	79.42	10.92
GL892730.2	193398	193799	402	258	35	114.34	11.45
GL892730.2	194338	194679	342	222	47	232.15	15.86
GL892730.2	202372	202725	354	170	32	154.06	9.75
GL892735.1	358	708	351	248	32	123.07	14.88
GL892735.1	2838	3183	346	186	40	112.25	8.91
GL892735.1	3366	3871	506	284	35	65.78	5.81
GL892735.1	6080	6442	363	123	22	81.67	13.79
GL892735.1	10089	10244	156	79	14	100.00	11.76
GL892738.2	3644	3962	319	90	18	74.29	10.08
GL892738.2	34414	34706	293	140	27	154.24	18.48
GL892749.1	21200	21834	635	489	37	134.29	10.92
GL892749.1	22379	22558	180	91	18	109.05	15.12
GL892751.2	16101	16879	779	290	78	136.05	7.68
GL892751.2	17304	17493	190	96	34	121.96	9.32
GL892751.2	17558	18089	532	288	57	110.38	9.10
GL892751.2	43671	43967	297	143	29	110.88	11.67
GL892751.2	44055	44335	281	141	24	75.88	9.63
GL892751.2	45313	45725	413	218	25	55.29	7.57
GL892755.1	1298	1448	151	76	13	91.18	10.92
GL892755.1	3365	3554	190	96	14	73.73	11.64
GL892755.1	6295	6598	304	94	41	163.33	12.31
GL892755.1	6654	7176	523	301	56	167.43	9.69
GL892755.1	13003	13278	276	185	17	74.87	9.00
GL892755.1	17931	18290	360	113	39	213.09	15.53
GL892755.1	34954	35131	178	90	17	109.05	14.28
GL892755.1	47934	48152	219	142	15	67.82	9.57
GL892755.1	49763	50165	403	187	26	103.75	11.37
GL892755.1	53503	53902	400	167	22	67.04	9.25
GL892755.1	68210	68485	276	95	17	51.76	6.16
GL892755.1	70145	70531	387	235	34	103.30	8.81
GL892755.1	74671	75206	536	273	54	202.52	12.89
GL892755.1	78190	78442	253	120	21	115.10	15.96
GL892755.1	82234	82452	219	88	13	54.32	8.96
GL892755.1	82849	83233	385	146	34	167.97	19.03
GL892755.1	87846	88101	256	134	31	208.30	19.32
GL892755.1	93891	94185	295	73	17	72.29	10.08
GL892755.1	101331	101601	271	140	16	70.34	11.76
GL892755.1	113396	113632	237	88	16	67.54	9.52
GL892755.1	115576	115995	420	212	28	81.22	8.14
GL892755.1	116319	116533	215	84	21	101.57	12.05
GL892755.1	119277	119662	386	271	43	259.93	16.91
GL892755.1	126634	126975	342	182	35	209.12	15.96
GL892759.2	65896	66203	308	138	19	83.92	13.44
GL892759.2	68013	68369	357	252	28	112.63	11.45
GL892759.2	73329	73823	495	420	28	100.81	10.92
GL892759.2	76802	77019	218	118	34	261.82	26.04
GL892759.2	81575	81840	266	174	22	57.39	6.92
GL892759.2	83834	84144	311	169	69	393.83	21.70
GL892759.2	88661	88910	250	96	26	161.72	19.32
GL892759.2	95186	95444	259	109	22	116.83	14.27
GL892759.2	97336	97673	338	184	21	77.36	9.75
GL892759.2	98252	98514	263	145	14	57.88	9.24
GL892759.2	103203	103412	210	95	13	57.83	7.69
GL892759.2	112027	112208	182	92	14	72.84	11.45
GL892759.2	114799	115041	243	127	21	58.08	6.65
GL892759.2	115932	116363	432	224	36	90.87	10.79
GL892759.2	120263	120568	306	156	19	84.38	13.44
GL892759.2	122123	122348	226	94	27	171.16	18.95
GL892759.2	126757	126959	203	89	16	87.64	12.47
GL892759.2	131428	131971	544	311	53	153.82	7.99
GL892759.2	134010	134474	465	365	55	149.67	10.93
GL892759.2	134899	135368	470	97	64	219.43	12.21
GL892759.2	144117	144402	286	197	14	53.55	6.72
GL892759.2	154521	154792	272	122	14	56.13	10.08
GL892761.1	6953	7278	326	183	22	102.21	10.92
GL892761.1	14909	15112	204	102	46	384.01	30.36
GL892761.1	19922	20120	199	110	12	57.31	9.24
GL892761.1	22048	22482	435	239	25	99.15	13.44
GL892761.1	25786	26116	331	124	16	58.56	9.24
GL892761.1	32939	33131	193	99	15	73.18	10.02
GL892761.1	35245	35406	162	82	12	67.85	8.96
GL892762.1	1254	1539	286	134	15	60.20	7.56
GL892763.2	41065	41241	177	89	15	91.18	12.60
GL892763.2	67304	67523	220	82	21	126.78	14.28
GL892763.2	70768	71505	738	555	64	270.05	17.18
GL892764.1	729	1104	376	142	33	74.92	6.23
GL892764.1	3032	3535	504	365	86	253.14	8.06
GL892764.1	6390	6858	469	148	45	81.37	6.16
GL892764.1	11070	11770	701	292	41	50.02	3.91
GL892765.2	56647	56938	292	188	51	406.04	29.40
GL892765.2	63921	64316	396	134	40	220.54	22.31
GL892766.1	22849	23045	197	92	12	57.78	9.24
GL892766.1	26868	27159	292	119	28	163.71	19.32
GL892769.1	63	423	361	262	32	90.29	9.74
GL892769.1	1245	1633	389	255	31	55.82	7.41
GL892769.1	2472	2831	360	176	39	66.91	6.38
GL892769.1	5552	5918	367	132	41	67.15	4.93
GL892769.1	7508	7793	286	140	55	146.56	9.06
GL892769.1	8401	8879	479	166	98	284.46	12.73
GL892769.1	11646	12723	1078	106	108	178.82	6.58
GL892769.1	14664	14895	232	100	33	95.26	7.77
GL892769.1	16336	16878	543	214	74	186.98	9.35
GL892769.1	19599	20134	536	143	52	138.29	11.54
GL892770.2	26049	26310	262	175	25	147.57	15.12
GL892772.2	14	427	414	171	75	471.99	23.28
GL892772.2	5055	5411	357	147	21	75.32	9.31
GL892772.2	12984	14074	1091	661	123	325.67	10.24
GL892772.2	38091	38585	495	325	28	100.81	10.08
GL892772.2	38646	38871	226	88	16	73.59	10.92
GL892773.2	3566	3849	284	96	21	105.63	13.44
GL892773.2	5542	5815	274	151	14	51.27	7.69
GL892773.2	8120	8326	207	116	28	101.31	9.53
GL892773.2	9920	10458	539	280	79	256.57	15.46
GL892773.2	18125	18527	403	187	18	59.20	8.40
GL892773.2	21754	22157	404	216	22	82.66	11.45
GL892773.2	30091	30411	321	146	18	54.62	6.21
GL892773.2	31168	31519	352	261	28	127.73	15.25
GL892773.2	34062	34276	215	127	14	68.64	10.08
GL892773.2	35727	35949	223	82	12	52.05	9.24
GL892773.2	39600	39938	339	115	28	89.32	10.02
GL892773.2	42796	42974	179	90	12	53.64	7.83
GL892773.2	47662	47950	289	186	25	80.55	7.78
GL892773.2	48521	48775	255	99	16	51.07	6.23
GL892773.2	49380	49771	392	119	23	64.34	7.53
GL892773.2	55756	56163	408	137	33	88.92	9.02
GL892773.2	56936	57328	393	141	31	68.31	9.71
GL892773.2	59249	59618	370	96	27	58.99	5.12
GL892773.2	60678	61100	423	134	45	161.42	9.25
GL892773.2	66580	67281	702	344	53	170.52	9.06
GL892775.1	5059	5277	219	106	24	136.46	13.06
GL892775.1	7739	8127	389	158	28	66.35	7.67
GL892775.1	8807	9210	404	194	28	82.89	9.57
GL892775.1	14463	14988	526	277	44	168.69	13.19
GL892775.1	26375	26905	531	420	37	157.66	10.92
GL892775.1	31673	31856	184	93	31	235.76	22.51
GL892775.1	34352	34726	375	249	28	136.46	14.28
GL892775.1	40190	40406	217	103	18	73.72	9.06
GL892775.1	41888	42312	425	200	40	145.93	12.51
GL892775.1	46491	46832	342	96	28	96.87	7.81
GL892777.1	185	328	144	73	12	65.48	6.65
GL892777.1	1520	2070	551	418	52	202.26	10.42
GL892783.2	37815	38201	387	168	21	81.27	13.44
GL892783.2	134650	134882	233	115	32	170.92	13.68
GL892783.2	135032	135369	338	195	27	67.98	6.82
GL892783.2	137509	137724	216	132	21	95.11	10.65
GL892783.2	138906	139096	191	96	17	92.05	12.70
GL892785.2	19896	20069	174	88	12	66.25	10.08
GL892785.2	45156	45404	249	130	14	60.75	7.56
GL892785.2	72607	72765	159	80	13	82.61	10.92
GL892785.2	80087	80414	328	174	15	52.76	8.40
GL892786.2	15205	15458	254	129	25	90.31	9.78
GL892786.2	16396	16734	339	246	23	52.98	7.82
GL892786.2	21700	22060	361	199	30	112.08	11.21
GL892786.2	23252	23617	366	136	27	89.02	7.13
GL892786.2	25950	26320	371	192	56	380.39	33.14
GL892786.2	33949	34258	310	222	24	122.66	19.32
GL892786.2	49326	49975	650	433	68	175.74	10.24
GL892786.2	50733	51156	424	266	29	60.21	6.55
GL892786.2	57868	58061	194	102	20	127.80	15.96
GL892786.2	59300	59670	371	223	18	52.80	9.75
GL892786.2	62276	62648	373	219	25	90.30	11.09
GL892786.2	64350	64523	174	88	15	81.95	10.89
GL892786.2	67269	67463	195	84	14	59.34	9.57
GL892786.2	73060	73799	740	235	45	135.44	10.17
GL892786.2	74517	74719	203	81	14	53.31	8.14
GL892786.2	77160	77465	306	211	22	107.52	13.44
GL892789.1	10814	11154	341	133	57	365.78	23.04
GL892789.1	15699	15881	183	92	15	82.61	12.60
GL892789.1	19552	19996	445	255	57	310.52	18.69
GL892789.1	30252	30590	339	93	27	103.67	9.48
GL892789.1	30691	31000	310	142	22	63.19	6.84
GL892789.1	31767	32140	374	177	29	91.41	9.10
GL892789.1	54225	54577	353	122	21	88.34	13.44
GL892789.1	56987	57308	322	95	30	170.72	15.96
GL892789.1	60126	60409	284	122	15	58.28	8.86
GL892789.1	61135	61456	322	87	21	74.24	11.45
GL892789.1	63074	63308	235	145	17	87.07	12.60
GL892789.1	68398	68667	270	117	32	211.61	21.00
GL892789.1	71872	72299	428	265	59	281.29	20.52
GL892789.1	87059	87282	224	143	17	90.27	10.92
GL892791.2	27169	27394	226	171	13	58.54	5.88
GL892793.2	21761	22023	263	86	15	64.89	8.40
GL892793.2	61100	61266	167	84	12	66.25	10.08
GL892793.2	62276	62563	288	165	15	59.82	9.24
GL892793.2	68276	68438	163	82	14	91.18	11.76
GL892793.2	112222	112551	330	178	18	72.04	10.08
GL892793.2	124755	124974	220	90	16	83.20	12.60
GL892793.2	134872	135403	532	102	51	254.36	15.92
GL892793.2	143473	143741	269	129	30	192.20	22.68
GL892794.2	29200	29463	264	152	22	103.08	13.06
GL892794.2	29612	29874	263	150	38	237.36	21.31
GL892796.1	760	1051	292	172	19	87.74	10.92
GL892797.1	720	1400	681	249	46	131.20	11.21
GL892798.1	2200	2359	160	81	15	109.05	12.60
GL892798.1	6083	6405	323	125	15	53.58	9.24
GL892800.1	10	231	222	92	14	59.43	10.92
GL892803.1	508	1039	532	96	80	131.73	5.12
GL892804.2	27850	28174	325	95	39	94.55	7.33
GL892804.2	28331	28844	514	332	60	129.12	8.50
GL892804.2	28848	29519	672	219	87	198.79	12.04
GL892804.2	31486	31811	326	96	18	60.76	11.84
GL892804.2	101610	101856	247	152	13	54.17	10.08
GL892804.2	115990	116370	381	125	51	335.70	26.55
GL892805.1	48134	48506	373	170	19	69.86	8.31
GL892805.1	50158	50391	234	115	19	104.06	14.28
GL892805.1	56416	56656	241	151	17	85.40	11.76
GL892805.1	61028	61253	226	94	29	202.94	23.52
GL892805.1	64246	64516	271	160	25	144.22	15.12
GL892805.1	78943	79295	353	259	28	142.94	12.60
GL892805.1	88231	88468	238	148	22	129.17	15.12
GL892805.1	90871	91273	403	176	28	77.57	7.51
GL892805.1	91408	91721	314	159	25	81.03	9.57
GL892805.1	92580	92855	276	181	25	98.89	11.69
GL892805.1	105026	105790	765	267	55	103.70	11.28
GL892805.1	106319	106552	234	144	48	240.55	15.60
GL892805.1	107680	108130	451	180	28	54.60	6.44
GL892805.1	110222	110560	339	214	19	77.14	12.60
GL892805.1	117004	117385	382	157	57	233.83	12.24
GL892805.1	120926	121287	362	225	20	64.23	11.53
GL892805.1	122514	122721	208	113	13	62.70	10.08
GL892805.1	126140	126383	244	87	24	130.10	15.75
GL892805.1	128570	128871	302	82	25	87.88	11.64
GL892805.1	134912	135082	171	86	13	68.65	9.85
GL892806.1	1057	1340	284	166	26	148.51	15.12
GL892806.1	8682	8995	314	90	18	75.34	13.44
GL892806.1	20967	21238	272	158	17	77.49	10.92
GL892806.1	21347	21525	179	90	15	82.61	12.60
GL892806.1	25433	25880	448	213	22	76.63	15.96
GL892806.1	28195	28380	186	94	19	118.32	15.96
GL892807.2	1959	2285	327	204	26	98.10	10.43
GL892807.2	4503	5132	630	226	44	51.84	8.05
GL892807.2	6010	6555	546	211	62	109.46	8.15
GL892807.2	7312	7928	617	144	56	63.46	5.60
GL892807.2	9891	10222	332	190	59	169.65	9.04
GL892807.2	12851	13138	288	134	19	51.77	6.32
GL892807.2	37855	38081	227	142	12	51.24	6.72
GL892807.2	39681	40005	325	135	16	59.61	9.24
GL892807.2	52577	52830	254	160	23	132.37	12.60
GL892807.2	55972	56157	186	94	19	109.05	15.96
GL892808.2	26999	27424	426	204	23	87.21	14.28
GL892808.2	58886	59381	496	238	29	51.85	5.20
GL892808.2	59663	60091	429	291	43	128.40	8.98
GL892808.2	101362	102142	781	131	94	261.31	9.25
GL892808.2	114306	114517	212	122	17	93.97	13.44
GL892808.2	118327	118968	642	360	111	401.36	13.98
GL892808.2	133168	133345	178	90	12	66.25	10.08
GL892808.2	153381	153630	250	95	15	67.77	10.92
GL892808.2	154000	154253	254	92	14	59.70	9.24
GL892808.2	158880	159560	681	281	71	323.00	16.34
GL892808.2	165103	165407	305	154	62	256.85	13.30
GL892808.2	165942	166378	437	177	45	86.63	7.61
GL892813.1	10	218	209	126	17	92.10	12.08
GL892813.1	289	497	209	90	31	193.73	19.16
GL892813.1	2631	4147	1517	728	110	179.58	8.89
GL892813.1	8804	9147	344	116	32	98.84	8.80
GL892813.1	11171	11974	804	473	70	55.43	4.24
GL892813.1	12753	13521	769	460	71	56.46	5.01
GL892813.1	14773	15150	378	233	36	51.99	6.74
GL892813.1	18534	19023	490	170	70	175.73	9.87
GL892813.1	22866	23107	242	92	14	62.26	9.24
GL892813.1	24138	24446	309	74	23	90.83	10.82
GL892813.1	28656	29005	350	200	33	111.56	13.56
GL892813.1	30973	31657	685	104	59	124.94	10.24
GL892813.1	34974	35553	580	119	45	132.37	10.93
GL892813.1	38305	38942	638	135	106	349.30	10.47
GL892815.1	2864	3190	327	161	21	73.10	7.64
GL892815.1	3573	3869	297	132	24	67.29	8.21
GL892815.1	5667	5938	272	157	25	75.24	7.19
GL892815.1	6860	7004	145	73	16	67.71	5.61
GL892815.1	8090	8860	771	452	60	84.05	6.87
GL892815.1	10152	10840	689	578	59	136.93	9.44
GL892815.1	13827	14104	278	135	24	111.83	14.73
GL892815.1	18341	18802	462	227	31	76.29	10.98
GL892815.1	20236	20521	286	201	20	52.90	6.33
GL892815.1	34243	34485	243	95	13	51.44	8.59
GL892815.1	39588	39965	378	172	51	337.31	26.55
GL892815.1	48538	48847	310	206	15	55.79	10.08
GL892815.1	51870	52371	502	268	41	134.62	11.98
GL892815.1	56608	56912	305	156	28	137.11	14.43
GL892815.1	62227	63294	1068	192	128	259.15	10.88
GL892815.1	69966	70413	448	94	37	189.10	15.12
GL892817.1	16508	16847	340	105	40	258.52	20.16
GL892821.1	766	1476	711	461	42	79.13	8.67
GL892821.1	2205	2485	281	188	32	118.60	12.27
GL892821.1	5010	5275	266	166	46	96.28	6.36
GL892821.1	5889	7292	1404	647	204	255.75	6.67
GL892821.1	8254	8560	307	96	39	58.81	4.48
GL892821.1	11925	12252	328	137	30	142.29	14.06
GL892821.1	14841	15207	367	200	32	154.71	14.52
GL892821.1	18130	18574	445	326	28	77.22	6.44
GL892821.1	20963	21611	649	370	71	186.73	9.37
GL892821.1	25512	25891	380	273	30	144.83	17.45
GL892821.1	31687	31960	274	150	23	53.79	5.26
GL892821.1	32853	33383	531	244	37	64.99	7.42
GL892821.1	35491	35864	374	148	29	95.37	6.84
GL892821.1	37137	37352	216	89	13	59.49	9.82
GL892821.1	39808	40087	280	96	26	124.47	14.35
GL892821.1	46464	46677	214	130	27	170.41	20.31
GL892821.1	49515	49829	315	158	18	56.51	8.17
GL892821.1	52016	52332	317	144	22	56.42	6.78
GL892821.1	57781	58479	699	88	58	96.75	7.32
GL892821.1	60982	61210	229	109	37	117.79	7.83
GL892821.1	61830	62817	988	568	103	152.60	9.51
GL892821.1	63049	63325	277	128	33	61.23	5.34
GL892826.1	1871	2192	322	128	36	227.24	21.00
GL892826.1	11158	11529	372	248	48	247.60	15.13
GL892826.1	11591	11998	408	230	27	74.33	10.53
GL892826.1	15675	16078	404	173	18	58.41	9.15
GL892826.1	20439	20599	161	81	12	74.29	10.08
GL892826.1	27087	27407	321	81	15	53.91	9.24
GL892826.1	28270	28669	400	215	23	88.95	14.50
GL892826.1	34043	34380	338	163	36	118.23	8.66
GL892826.1	43005	43224	220	136	17	67.70	9.13
GL892826.1	44657	44810	154	78	13	71.58	7.98
GL892826.1	53325	53783	459	283	57	240.54	19.33
GL892827.1	1606	1905	300	96	31	143.82	13.32
GL892827.1	2270	2498	229	116	17	50.17	6.33
GL892827.1	2770	3037	268	106	20	51.72	5.88
GL892827.1	4437	4648	212	96	23	93.04	8.52
GL892827.1	5660	5907	248	145	20	66.73	7.71
GL892827.1	6402	6709	308	226	21	57.52	7.23
GL892827.1	7086	7421	336	91	29	115.10	10.43
GL892827.1	15952	16327	376	260	36	180.92	17.65
GL892827.1	21720	21893	174	88	14	58.10	7.68
GL892827.1	24078	24470	393	246	31	51.25	7.41
GL892827.1	25414	26013	600	429	42	63.24	6.83
GL892827.1	28691	29324	634	186	46	106.22	6.84
GL892827.1	31684	31972	289	174	18	80.94	12.60
GL892827.1	32693	32900	208	128	14	70.45	10.92
GL892827.1	38699	38969	271	84	19	93.17	14.28
GL892829.1	5212	5401	190	96	12	58.50	10.08
GL892829.1	8092	8486	395	215	54	365.49	27.38
GL892830.1	259	579	321	83	26	135.01	15.80
GL892830.1	1804	2135	332	217	26	125.41	14.84
GL892830.1	8378	8599	222	88	16	82.63	11.76
GL892830.1	12071	12272	202	115	12	56.61	9.24
GL892830.1	19388	19701	314	112	22	54.09	5.20
GL892830.1	24412	24677	266	93	16	59.60	10.31
GL892830.1	28339	28642	304	95	27	124.15	12.00
GL892830.1	32437	33035	599	510	38	51.62	8.04
GL892830.1	34445	34929	485	241	54	188.12	12.06
GL892831.2	7489	7987	499	244	45	241.33	19.32
GL892833.1	7319	8050	732	312	68	106.16	4.76
GL892833.1	10325	10681	357	204	43	96.84	6.44
GL892833.1	10719	10937	219	89	25	55.19	6.14
GL892833.1	21659	21950	292	144	26	95.96	9.60
GL892833.1	22333	22720	388	96	32	109.43	8.33
GL892833.1	25342	25715	374	132	49	127.99	10.80
GL892833.1	26346	27047	702	493	89	79.43	6.21
GL892833.1	28476	29574	1099	518	151	90.92	4.53
GL892833.1	31538	31942	405	186	70	182.76	10.10
GL892833.1	37749	38096	348	190	35	156.70	13.90
GL892833.1	40948	41433	486	237	50	67.31	6.44
GL892833.1	41786	42711	926	832	109	147.51	6.78
GL892833.1	43281	43633	353	176	40	56.36	5.05
GL892833.1	46054	46982	929	810	117	143.02	10.68
GL892833.1	47304	48205	902	735	98	65.82	5.97
GL892833.1	51104	51823	720	484	75	78.10	4.80
GL892833.1	53242	53619	378	134	58	103.54	6.40
GL892833.1	54509	54884	376	228	40	55.68	4.49
GL892833.1	54983	55354	372	187	53	97.26	5.34
GL892833.1	57426	58071	646	350	45	58.24	5.09
GL892833.1	60907	61358	452	278	45	69.65	7.87
GL892833.1	64637	65346	710	339	91	207.06	7.77
GL892833.1	65783	66225	443	348	43	55.63	5.84
GL892833.1	67984	68287	304	96	31	51.21	4.77
GL892833.1	68898	69428	531	247	68	147.18	7.85
GL892835.1	1765	2034	270	104	20	87.23	12.54
GL892835.1	4271	4620	350	93	33	123.40	14.35
GL892840.2	6348	6546	199	111	12	57.31	9.24
GL892840.2	9981	10239	259	175	24	52.20	6.97
GL892840.2	11038	11492	455	205	67	187.01	9.63
GL892840.2	12609	12985	377	277	32	64.20	6.85
GL892840.2	43583	43910	328	143	17	65.65	9.24
GL892840.2	43989	44175	187	94	12	51.06	10.08
GL892840.2	52151	52371	221	91	23	94.82	11.45
GL892840.2	56873	57204	332	152	28	105.70	14.81
GL892840.2	57777	57985	209	115	25	147.49	15.40
GL892840.2	90825	91604	780	281	74	111.55	5.13
GL892840.2	96807	97298	492	223	50	90.41	7.99
GL892840.2	99098	99911	814	467	83	166.07	9.34
GL892841.1	4114	4348	235	122	16	79.07	9.24
GL892841.1	21709	22050	342	135	49	171.73	12.89
GL892841.1	24855	25207	353	153	78	197.35	6.79
GL892841.1	26315	27298	984	565	140	149.17	6.17
GL892841.1	28472	28903	432	162	50	70.79	5.68
GL892841.1	33362	34599	1238	282	116	137.21	5.20
GL892841.1	37945	38455	511	237	64	166.71	7.49
GL892841.1	41479	41773	295	200	29	98.02	8.52
GL892841.1	45971	46245	275	197	23	70.04	8.99
GL892841.1	50425	51043	619	129	89	187.87	6.12
GL892841.1	51452	51796	345	157	57	145.65	8.09
GL892841.1	53672	53918	247	126	35	67.44	5.77
GL892841.1	55022	55557	536	412	90	260.16	8.39
GL892841.1	58672	59258	587	204	82	223.71	12.27
GL892841.1	63597	63824	228	137	21	51.94	6.57
GL892841.1	65741	66643	903	256	122	271.88	9.08
GL892841.1	68808	69139	332	150	21	68.47	9.10
GL892841.1	75347	75983	637	318	51	50.04	4.17
GL892841.1	76135	76843	709	364	69	103.95	7.69
GL892841.1	82286	83096	811	283	168	533.83	10.44
GL892841.1	87339	87882	544	145	71	108.65	4.94
GL892841.1	91811	92173	363	273	32	73.47	6.92
GL892841.1	92476	93270	795	155	64	115.06	9.71
GL892841.1	95182	95539	358	196	31	91.31	9.45
GL892841.1	98109	98530	422	148	40	136.46	9.29
GL892841.1	103271	103567	297	94	40	101.59	8.55
GL892841.1	103656	104378	723	94	61	55.63	3.84
GL892841.1	107033	107677	645	170	42	59.77	5.89
GL892841.1	109989	110692	704	179	119	259.78	10.04
GL892841.1	113887	114473	587	361	53	60.01	5.13
GL892841.1	116589	116835	247	88	29	107.25	10.15
GL892841.1	117064	117305	242	121	19	59.90	7.89
GL892841.1	121492	122009	518	214	32	92.48	6.91
GL892841.1	128192	128756	565	262	52	100.25	10.19
GL892841.1	129313	129675	363	243	38	82.20	7.40
GL892841.1	132735	133281	547	266	43	100.16	8.52
GL892841.1	134325	134564	240	91	17	56.24	7.89
GL892841.1	138527	138793	267	95	22	110.66	15.12
GL892841.1	142622	142982	361	289	24	101.17	10.08
GL892841.1	145321	145588	268	174	16	52.75	7.36
GL892841.1	146055	146600	546	339	45	175.03	14.92
GL892841.1	149971	150187	217	112	13	60.57	9.24
GL892842.1	2071	2500	430	177	55	156.73	11.18
GL892842.1	5593	5899	307	196	28	67.85	6.17
GL892842.1	8174	8705	532	167	64	139.55	7.44
GL892842.1	10726	11606	881	179	82	71.68	6.69
GL892842.1	14450	15007	558	153	42	65.88	7.07
GL892842.1	18234	18779	546	318	67	133.90	5.57
GL892842.1	19728	20294	567	359	54	71.79	6.66
GL892843.1	28212	28434	223	91	13	59.21	10.08
GL892843.1	40254	40570	317	202	22	104.55	15.96
GL892843.1	58359	58649	291	164	21	95.72	10.92
GL892843.1	61959	62209	251	100	24	142.57	17.64
GL892843.1	71291	71566	276	148	32	179.89	16.74
GL892843.1	73324	73583	260	167	23	108.84	13.22
GL892843.1	77479	77849	371	170	22	91.57	10.08
GL892843.1	80992	81604	613	468	59	255.55	18.45
GL892843.1	84709	85163	455	270	27	109.01	10.08
GL892844.1	520	790	271	160	14	56.32	8.40
GL892848.2	73912	74154	243	116	13	54.96	8.40
GL892848.2	93387	93754	368	153	20	78.19	10.08
GL892848.2	93786	94261	476	388	34	140.96	15.96
GL892848.2	197556	197775	220	134	12	52.67	9.24
GL892848.2	201721	201987	267	134	62	439.38	26.04
GL892848.2	207655	208698	1044	827	94	194.92	11.45
GL892852.1	1467	1737	271	96	16	64.23	10.61
GL892852.1	5494	6314	821	545	152	440.68	13.39
GL892852.1	8840	9366	527	262	108	336.47	9.97
GL892852.1	10188	10504	317	155	46	124.26	8.22
GL892852.1	15500	15855	356	266	27	88.68	12.22
GL892852.1	19913	20238	326	163	21	58.96	6.77
GL892852.1	22591	22881	291	109	63	324.48	15.36
GL892854.1	861	1127	267	137	50	147.28	7.75
GL892854.1	1358	2017	660	391	113	259.71	11.26
GL892854.1	6791	7244	454	202	47	119.36	11.31
GL892854.1	9301	9720	420	307	72	199.30	11.83
GL892854.1	10763	11217	455	117	56	82.91	6.90
GL892854.1	15297	15968	672	379	113	275.58	10.10
GL892854.1	24639	25898	1260	643	246	333.12	6.80
GL892854.1	27963	28663	701	344	66	122.34	5.39
GL892855.2	3232	3472	241	147	13	55.37	9.24
GL892855.2	8052	8434	383	271	57	339.57	30.32
GL892855.2	12119	12445	327	184	17	65.84	9.24
GL892855.2	16572	16877	306	156	15	56.50	7.56
GL892855.2	27411	27634	224	139	12	51.85	8.40
GL892859.2	3042	3256	215	93	12	53.72	8.40
GL892859.2	67682	67888	207	131	20	122.54	15.96
GL892859.2	70412	70853	442	169	43	162.22	12.63
GL892859.2	84021	84349	329	166	35	164.05	15.64
GL892859.2	84613	84880	268	154	36	187.04	14.57
GL892859.2	87456	87867	412	177	36	151.28	14.90
GL892859.2	88593	88802	210	104	20	97.59	11.18
GL892859.2	94971	95341	371	200	23	86.59	11.62
GL892859.2	96542	96780	239	146	24	75.07	7.90
GL892859.2	98283	98743	461	370	38	61.91	4.69
GL892859.2	100223	100587	365	114	47	167.44	13.79
GL892859.2	106104	106503	400	219	24	86.93	12.34
GL892859.2	106966	107411	446	227	23	68.58	10.45
GL892859.2	114213	114513	301	225	18	78.18	11.76
GL892859.2	118609	118768	160	81	12	69.46	9.23
GL892859.2	120910	121236	327	236	21	85.19	8.22
GL892859.2	127703	127934	232	141	19	104.70	13.44
GL892861.2	4644	5036	393	301	49	300.76	21.66
GL892861.2	5472	5713	242	150	14	56.11	8.22
GL892862.1	1643	2011	369	184	49	257.78	21.85
GL892862.1	4919	5416	498	371	60	207.50	14.23
GL892862.1	7944	8142	199	96	18	78.96	10.69
GL892863.2	558	1121	564	324	60	230.71	11.18
GL892863.2	2348	2653	306	121	24	56.34	6.82
GL892863.2	9168	9563	396	214	32	70.36	7.31
GL892863.2	10536	10819	284	96	27	89.13	10.22
GL892863.2	11697	11968	272	124	43	128.09	7.99
GL892863.2	13102	13737	636	522	72	173.10	9.95
GL892863.2	15854	16571	718	403	123	290.17	15.38
GL892863.2	17711	17939	229	96	37	96.88	7.81
GL892863.2	23841	24204	364	96	34	163.42	15.60
GL892863.2	26686	27346	661	178	68	244.18	15.07
GL892863.2	33157	33433	277	103	19	91.57	12.60
GL892863.2	37422	37828	407	230	24	98.03	18.48
GL892863.2	45234	45671	438	191	47	119.98	12.89
GL892863.2	58681	58916	236	110	28	80.16	7.54
GL892863.2	58973	59381	409	240	93	435.14	22.01
GL892863.2	60748	61076	329	95	41	104.25	9.27
GL892863.2	63920	64184	265	153	53	317.53	20.80
GL892863.2	65640	65836	197	105	19	76.23	8.19
GL892863.2	69790	70077	288	197	22	112.66	13.44
GL892863.2	73546	73984	439	253	27	75.45	11.90
GL892863.2	75245	75490	246	151	22	97.90	12.56
GL892865.1	1760	1957	198	82	14	73.16	10.92
GL892865.1	2071	2495	425	193	21	74.23	9.24
GL892865.1	19177	19492	316	203	40	253.82	18.19
GL892865.1	25980	26300	321	178	45	131.46	7.73
GL892865.1	26869	27629	761	229	89	203.96	10.37
GL892865.1	34623	34901	279	193	16	68.59	10.08
GL892865.1	45177	45504	328	131	19	79.46	10.92
GL892865.1	48822	49035	214	107	14	61.27	9.24
GL892865.1	49270	49581	312	94	15	55.44	9.24
GL892865.1	57361	57598	238	158	15	70.59	11.76
GL892865.1	68994	69219	226	137	14	65.93	10.92
GL892865.1	69442	69633	192	96	13	58.50	10.08
GL892865.1	76115	76407	293	189	51	304.70	23.71
GL892865.1	77002	77218	217	90	19	68.84	9.47
GL892865.1	78255	78475	221	106	17	61.80	7.97
GL892865.1	88573	88975	403	191	24	98.90	15.12
GL892865.1	99077	99415	339	124	22	98.96	15.12
GL892865.1	103176	103352	177	89	16	100.00	13.44
GL892865.1	110507	110835	329	96	24	117.17	13.44
GL892866.1	581	990	410	195	35	170.54	21.22
GL892866.1	13428	13725	298	120	33	184.15	18.81
GL892866.1	15252	15483	232	107	22	119.93	14.73
GL892871.2	12191	12653	463	333	48	183.49	11.67
GL892871.2	17675	18155	481	94	68	252.22	9.95
GL892871.2	22099	22404	306	161	20	91.90	10.08
GL892871.2	37523	37670	148	75	12	82.61	10.08
GL892871.2	42930	43291	362	95	35	131.79	13.88
GL892871.2	47818	48135	318	90	15	54.42	10.92
GL892871.2	48746	49067	322	137	17	66.79	11.76
GL892877.2	100330	100568	239	168	17	85.95	12.60
GL892880.1	64760	64988	229	135	20	114.44	15.96
GL892880.1	69704	70017	314	222	16	61.61	12.60
GL892880.1	80927	81244	318	210	16	60.87	8.40
GL892880.1	85960	86250	291	142	21	74.23	8.17
GL892880.1	89250	89659	410	180	27	58.45	7.80
GL892880.1	90095	90377	283	151	39	173.83	14.91
GL892880.1	100353	100635	283	154	82	550.61	25.97
[truncated: 388,800 more rows]
