# Supplementary material for: Genome-wide analysis of DNA methylation in obese, lean, and miniature pig breeds
Source: Sci Rep. 2016 Jul 22;6:30160. doi: 10.1038/srep30160 (PMC4957084; doi:10.1038/srep30160)
Supplement: Supplementary Table S4 [file srep30160-s5.xls]

## Sheet: Table S4
Table S4. Methylated CpGIs in Tongcheng pigs.
chrom	chromStart	chromEnd		length	cpgNum	gcNum	perCpg	perGc	obsExp
chr2	158351783	158353503	CpG: 117	1720	117	1139	13.6	66.2	0.63
chr10	74897920	74898352	CpG: 28	432	28	276	13	63.9	0.64
chr5	67769523	67770563	CpG: 90	1040	90	636	17.3	61.2	0.92
chr3	135125936	135126874	CpG: 81	938	81	668	17.3	71.2	0.68
chrX	141816019	141817418	CpG: 116	1399	116	995	16.6	71.1	0.66
chr16	84226050	84226967	CpG: 62	917	62	596	13.5	65	0.64
chr9	55172083	55172490	CpG: 37	407	37	297	18.2	73	0.71
chr15	152130959	152131630	CpG: 55	671	55	472	16.4	70.3	0.66
chr1	314082944	314090230	CpG: 473	7286	473	4233	13	58.1	0.77
chr11	85344714	85345725	CpG: 82	1011	82	676	16.2	66.9	0.73
chr8	41045569	41046393	CpG: 82	824	82	535	19.9	64.9	0.95
chr12	1597623	1601981	CpG: 311	4358	311	2998	14.3	68.8	0.6
chr11	26509829	26510947	CpG: 103	1118	103	692	18.4	61.9	0.96
chr2	149236716	149239674	CpG: 255	2958	255	1778	17.2	60.1	0.95
chr5	111000907	111002872	CpG: 206	1965	206	1330	21	67.7	0.92
chr13	37284740	37285714	CpG: 106	974	106	664	21.8	68.2	0.95
chr4	141525221	141526848	CpG: 125	1627	125	1001	15.4	61.5	0.81
chr11	9454518	9455788	CpG: 99	1270	99	824	15.6	64.9	0.74
chr11	1418864	1419394	CpG: 37	530	37	349	14	65.8	0.64
chr5	539866	540144	CpG: 22	278	22	194	15.8	69.8	0.65
chr4	91878648	91879155	CpG: 42	507	42	317	16.6	62.5	0.85
chr9	4717389	4717790	CpG: 27	401	27	255	13.5	63.6	0.7
chr4	136523342	136524048	CpG: 75	706	75	451	21.2	63.9	1.04
chrX	127231545	127233164	CpG: 140	1619	140	975	17.3	60.2	0.97
chr3	51623896	51624168	CpG: 20	272	20	178	14.7	65.4	0.69
chr3	58021127	58022518	CpG: 139	1391	139	971	20	69.8	0.83
chr2	7207674	7208170	CpG: 36	496	36	339	14.5	68.3	0.67
chr6	48248001	48248726	CpG: 76	725	76	536	21	73.9	0.79
chrX	130574476	130576418	CpG: 138	1942	138	1049	14.2	54	0.98
chrX	126613152	126613604	CpG: 48	452	48	324	21.2	71.7	0.84
chr11	82128121	82128375	CpG: 20	254	20	158	15.7	62.2	0.82
chr1	302354608	302355499	CpG: 65	891	65	555	14.6	62.3	0.76
chr7	130654083	130654642	CpG: 38	559	38	370	13.6	66.2	0.63
chr13	215764976	215765283	CpG: 40	307	40	213	26.1	69.4	1.08
chr15	47511611	47511954	CpG: 25	343	25	219	14.6	63.8	0.72
chr6	40749295	40750606	CpG: 121	1311	121	936	18.5	71.4	0.74
chr13	214233432	214233675	CpG: 20	243	20	156	16.5	64.2	0.8
chr2	1180960	1182071	CpG: 81	1111	81	722	14.6	65	0.69
chr14	12904298	12905001	CpG: 75	703	75	496	21.3	70.6	0.86
chr10	27650664	27651055	CpG: 29	391	29	218	14.8	55.8	0.96
chr12	54332260	54332759	CpG: 40	499	40	287	16	57.5	0.98
chr10	65737226	65737985	CpG: 60	759	60	507	15.8	66.8	0.71
chr6	47955277	47956610	CpG: 147	1333	147	945	22.1	70.9	0.88
chr6	75665096	75665357	CpG: 19	261	19	175	14.6	67	0.67
chr3	2114869	2115932	CpG: 91	1063	91	747	17.1	70.3	0.69
chr9	6887986	6888410	CpG: 32	424	32	284	15.1	67	0.67
GL895221.2	18051	18405	CpG: 25	354	25	202	14.1	57.1	0.87
chr9	153096006	153096650	CpG: 53	644	53	388	16.5	60.2	0.91
chrX	25345394	25345610	CpG: 18	216	18	133	16.7	61.6	0.88
chr12	60111336	60113236	CpG: 139	1900	139	1191	14.6	62.7	0.75
chr11	85203607	85204386	CpG: 58	779	58	499	14.9	64.1	0.73
chr1	314082944	314090230	CpG: 473	7286	473	4233	13	58.1	0.77
chr18	1408205	1408796	CpG: 42	591	42	313	14.2	53	1.02
chr5	3561139	3562406	CpG: 98	1267	98	854	15.5	67.4	0.69
chr3	1955562	1956306	CpG: 53	744	53	438	14.2	58.9	0.83
chr6	1085133	1092962	CpG: 512	7829	512	5097	13.1	65.1	0.62
chr3	1422543	1426469	CpG: 358	3926	358	2658	18.2	67.7	0.8
chr10	66777327	66777790	CpG: 32	463	32	275	13.8	59.4	0.78
chr6	54741889	54742182	CpG: 23	293	23	168	15.7	57.3	0.96
chr13	35601670	35603038	CpG: 94	1368	94	860	13.7	62.9	0.7
chr11	21637477	21637764	CpG: 28	287	28	181	19.5	63.1	0.99
chr15	154939307	154939757	CpG: 30	450	30	291	13.3	64.7	0.64
chr9	146391481	146392082	CpG: 48	601	48	380	16	63.2	0.8
chr15	133150603	133151031	CpG: 34	428	34	308	15.9	72	0.61
chr7	81415417	81415719	CpG: 24	302	24	209	15.9	69.2	0.66
chr6	57854880	57855095	CpG: 17	215	17	146	15.8	67.9	0.69
chr5	6492868	6494058	CpG: 97	1190	97	815	16.3	68.5	0.7
chr9	153167303	153167835	CpG: 44	532	44	325	16.5	61.1	0.92
chr12	61398679	61399382	CpG: 49	703	49	434	13.9	61.7	0.74
JH118579.1	4077	4544	CpG: 41	467	41	307	17.6	65.7	0.81
chr1	2754624	2755701	CpG: 85	1077	85	693	15.8	64.3	0.77
chr3	134716567	134717746	CpG: 97	1179	97	725	16.5	61.5	0.88
chr2	156398582	156399426	CpG: 57	844	57	431	13.5	51.1	1.04
chr9	148755298	148755978	CpG: 54	680	54	464	15.9	68.2	0.68
chr6	58097705	58098270	CpG: 44	565	44	387	15.6	68.5	0.67
chr3	17349556	17351693	CpG: 152	2137	152	1372	14.2	64.2	0.69
chr11	3617056	3617562	CpG: 36	506	36	333	14.2	65.8	0.66
chrX	39920491	39927590	CpG: 511	7099	511	4337	14.4	61.1	0.77
chr8	347839	365609	CpG: 1091	17770	1091	10058	12.3	56.6	0.77
GL896557.1	3164	3507	CpG: 25	343	25	237	14.6	69.1	0.62
chr7	3465568	3466354	CpG: 50	786	50	500	12.7	63.6	0.63
chr8	76620823	76621431	CpG: 58	608	58	462	19.1	76	0.69
chr11	74705826	74706375	CpG: 34	549	34	307	12.4	55.9	0.79
chr4	6966291	6966654	CpG: 29	363	29	235	16	64.7	0.77
chr14	149356034	149356267	CpG: 16	233	16	151	13.7	64.8	0.67
chr12	5378344	5381637	CpG: 275	3293	275	2239	16.7	68	0.73
chrX	22479221	22480104	CpG: 77	883	77	585	17.4	66.3	0.79
chr7	60254737	60254963	CpG: 18	226	18	143	15.9	63.3	0.85
chr10	73370895	73371537	CpG: 54	642	54	426	16.8	66.4	0.76
chr10	71413371	71413821	CpG: 57	450	57	322	25.3	71.6	0.99
chr12	56036432	56037231	CpG: 71	799	71	587	17.8	73.5	0.66
chr2	149807932	149808374	CpG: 40	442	40	269	18.1	60.9	0.98
chr6	139185390	139186309	CpG: 78	919	78	616	17	67	0.76
chr8	145252673	145253471	CpG: 65	798	65	539	16.3	67.5	0.71
chr8	41028000	41028572	CpG: 39	572	39	327	13.6	57.2	0.84
chrX	131494576	131494798	CpG: 19	222	19	115	17.1	51.8	1.31
chr4	119032507	119033164	CpG: 43	657	43	400	13.1	60.9	0.72
chr2	158337850	158339655	CpG: 125	1805	125	1197	13.9	66.3	0.63
chr7	12191165	12192558	CpG: 118	1393	118	926	16.9	66.5	0.77
chr1	60172928	60173226	CpG: 25	298	25	183	16.8	61.4	0.89
chr11	76118428	76119245	CpG: 97	817	97	592	23.7	72.5	0.91
chr2	149166955	149167595	CpG: 58	640	58	440	18.1	68.8	0.77
chr9	3036633	3037420	CpG: 74	787	74	507	18.8	64.4	0.91
chrX	101625256	101625644	CpG: 29	388	29	244	14.9	62.9	0.76
chr11	86538984	86540053	CpG: 75	1069	75	703	14	65.8	0.65
chr7	131099898	131101034	CpG: 79	1136	79	740	13.9	65.1	0.7
chr3	813515	853751	CpG: 2572	40236	2572	22572	12.8	56.1	0.81
chr3	4341096	4341818	CpG: 60	722	60	467	16.6	64.7	0.8
chr2	149202902	149203639	CpG: 56	737	56	425	15.2	57.7	0.92
chr1	13623302	13623662	CpG: 28	360	28	242	15.6	67.2	0.69
chr5	2908049	2908322	CpG: 27	273	27	198	19.8	72.5	0.79
chr13	218509481	218509850	CpG: 35	369	35	241	19	65.3	0.89
chr12	19300155	19300898	CpG: 70	743	70	524	18.8	70.5	0.76
chrX	8444496	8444884	CpG: 46	388	46	273	23.7	70.4	0.99
chr17	68007754	68008058	CpG: 24	304	24	178	15.8	58.6	0.97
chr8	3840704	3841352	CpG: 44	648	44	432	13.6	66.7	0.62
chr17	66314394	66320267	CpG: 389	5873	389	3541	13.2	60.3	0.73
chr12	60549653	60550534	CpG: 84	881	84	538	19.1	61.1	1.03
chr1	2136215	2140185	CpG: 278	3970	278	2267	14	57.1	0.86
chr11	87095235	87095588	CpG: 25	353	25	234	14.2	66.3	0.65
chr12	4228711	4230225	CpG: 95	1514	95	980	12.5	64.7	0.6
chr1	2397982	2398631	CpG: 44	649	44	429	13.6	66.1	0.63
chr7	131297764	131298534	CpG: 66	770	66	480	17.1	62.3	0.89
chr2	3381172	3381565	CpG: 30	393	30	268	15.3	68.2	0.66
chr15	151984206	151984617	CpG: 30	411	30	282	14.6	68.6	0.62
chr10	65809654	65810113	CpG: 36	459	36	294	15.7	64.1	0.77
chr2	148442094	148443618	CpG: 175	1524	175	841	23	55.2	1.56
chr13	25518196	25519398	CpG: 80	1202	80	740	13.3	61.6	0.72
chr15	150342922	150343211	CpG: 20	289	20	191	13.8	66.1	0.63
chr3	119788549	119789619	CpG: 112	1070	112	664	20.9	62.1	1.08
chr4	140214384	140214653	CpG: 19	269	19	154	14.1	57.2	0.86
chr12	60194451	60195217	CpG: 57	766	57	489	14.9	63.8	0.74
chr13	216633492	216636357	CpG: 193	2865	193	1905	13.5	66.5	0.61
chr6	538919	539401	CpG: 37	482	37	316	15.4	65.6	0.72
chr2	162213211	162214064	CpG: 64	853	64	527	15	61.8	0.79
chr14	150753111	150754170	CpG: 81	1059	81	703	15.3	66.4	0.7
chr6	63408101	63408878	CpG: 63	777	63	532	16.2	68.5	0.71
chr5	68633522	68633814	CpG: 22	292	22	207	15.1	70.9	0.67
chr2	61925770	61927205	CpG: 107	1435	107	941	14.9	65.6	0.72
chr13	217489136	217491072	CpG: 176	1936	176	1347	18.2	69.6	0.75
chr2	454665	455238	CpG: 38	573	38	371	13.3	64.7	0.63
chr13	217459828	217460172	CpG: 32	344	32	244	18.6	70.9	0.74
chr12	60373348	60373906	CpG: 63	558	63	386	22.6	69.2	0.95
chr12	223556	224770	CpG: 86	1214	86	748	14.2	61.6	0.75
chr13	85639031	85639330	CpG: 20	299	20	162	13.4	54.2	0.93
chr7	26812566	26813171	CpG: 46	605	46	399	15.2	66	0.7
chr3	42073089	42073487	CpG: 45	398	45	283	22.6	71.1	0.9
chr6	57996900	58001549	CpG: 370	4649	370	3008	15.9	64.7	0.77
chr13	89710973	89711844	CpG: 91	871	91	605	20.9	69.5	0.87
chrX	143501539	143503084	CpG: 115	1545	115	1046	14.9	67.7	0.66
chr14	151102333	151102542	CpG: 16	209	16	138	15.3	66	0.7
chr4	141763419	141764263	CpG: 58	844	58	520	13.7	61.6	0.73
chr10	73521177	73522513	CpG: 117	1336	117	895	17.5	67	0.79
chr14	132402047	132405450	CpG: 306	3403	306	2175	18	63.9	0.88
chr1	314118104	314126224	CpG: 522	8120	522	5302	12.9	65.3	0.6
chr7	795467	795984	CpG: 40	517	40	313	15.5	60.5	0.84
chr17	65871853	65873814	CpG: 131	1961	131	1288	13.4	65.7	0.63
chr2	1661932	1663563	CpG: 114	1631	114	997	14	61.1	0.75
chr5	110763038	110770552	CpG: 523	7514	523	4508	13.9	60	0.77
chr2	75701835	75702306	CpG: 36	471	36	320	15.3	67.9	0.67
chr14	146426977	146427291	CpG: 30	314	30	228	19.1	72.6	0.73
chr12	57010117	57010550	CpG: 32	433	32	307	14.8	70.9	0.64
chr12	18500316	18500652	CpG: 26	336	26	234	15.5	69.6	0.66
chr11	2016337	2017519	CpG: 77	1182	77	742	13	62.8	0.66
chr1	314096361	314096596	CpG: 25	235	25	164	21.3	69.8	0.9
chr7	130848637	130849184	CpG: 46	547	46	354	16.8	64.7	0.81
chr12	62822209	62822912	CpG: 54	703	54	502	15.4	71.4	0.61
GL895423.1	1879	2184	CpG: 22	305	22	192	14.4	63	0.74
chr6	53412464	53412800	CpG: 29	336	29	242	17.3	72	0.68
chr3	34675	35475	CpG: 58	800	58	543	14.5	67.9	0.63
chr2	146622623	146625642	CpG: 185	3019	185	1823	12.3	60.4	0.68
chr12	957215	977283	CpG: 1351	20068	1351	13265	13.5	66.1	0.62
chr1	304620587	304621351	CpG: 52	764	52	512	13.6	67	0.61
chr10	71187484	71189033	CpG: 126	1549	126	991	16.3	64	0.79
chr2	47694595	47695407	CpG: 81	812	81	557	20	68.6	0.85
chr4	142217446	142217721	CpG: 29	275	29	163	21.1	59.3	1.22
chr3	32816651	32817302	CpG: 46	651	46	403	14.1	61.9	0.74
chr7	94575734	94576089	CpG: 43	355	43	258	24.2	72.7	0.93
chr15	147916659	147917244	CpG: 48	585	48	333	16.4	56.9	1.01
chrX	141837182	141838287	CpG: 76	1105	76	744	13.8	67.3	0.63
chr7	128344825	128345352	CpG: 41	527	41	358	15.6	67.9	0.68
chr10	75299073	75300135	CpG: 81	1062	81	706	15.3	66.5	0.69
chr9	152992166	152992739	CpG: 45	573	45	321	15.7	56	1
chr2	77920220	77920574	CpG: 35	354	35	243	19.8	68.6	0.84
chr1	303155996	303156219	CpG: 18	223	18	149	16.1	66.8	0.72
GL894244.1	24087	24345	CpG: 20	258	20	165	15.5	64	0.78
chr2	12111089	12112346	CpG: 89	1257	89	769	14.2	61.2	0.76
chr7	99500683	99502882	CpG: 258	2199	258	1570	23.5	71.4	0.93
chr6	42220816	42221358	CpG: 53	542	53	370	19.6	68.3	0.87
chr5	111193037	111194107	CpG: 73	1070	73	672	13.6	62.8	0.69
chr3	41570013	41571465	CpG: 102	1452	102	890	14	61.3	0.75
GL896276.1	4964	6103	CpG: 76	1139	76	748	13.3	65.7	0.63
chr11	85898619	85900818	CpG: 148	2199	148	1372	13.5	62.4	0.69
chr9	8506638	8506918	CpG: 25	280	25	169	17.9	60.4	1.09
chr17	68289457	68290564	CpG: 73	1107	73	638	13.2	57.6	0.8
chr9	1898475	1898842	CpG: 29	367	29	263	15.8	71.7	0.64
chr4	8313004	8313341	CpG: 30	337	30	222	17.8	65.9	0.83
chr8	139773829	139774642	CpG: 69	813	69	500	17	61.5	0.9
chr4	143179088	143180398	CpG: 100	1310	100	867	15.3	66.2	0.7
chr5	1787926	1789039	CpG: 85	1113	85	787	15.3	70.7	0.61
chr6	153748358	153748816	CpG: 34	458	34	301	14.8	65.7	0.72
chr12	391949	413435	CpG: 1469	21486	1469	13815	13.7	64.3	0.66
chr2	726037	726476	CpG: 37	439	37	307	16.9	69.9	0.69
chr13	31106239	31106589	CpG: 32	350	32	227	18.3	64.9	0.88
chr1	2427068	2428644	CpG: 116	1576	116	990	14.7	62.8	0.75
chr15	123460716	123460956	CpG: 20	240	20	171	16.7	71.2	0.72
chr6	30795100	30795504	CpG: 37	404	37	277	18.3	68.6	0.79
chr17	12217777	12217996	CpG: 20	219	20	156	18.3	71.2	0.72
chr12	3547778	3548492	CpG: 49	714	49	457	13.7	64	0.67
chr11	1392125	1392741	CpG: 51	616	51	410	16.6	66.6	0.75
chr9	102505185	102505484	CpG: 21	299	21	199	14	66.6	0.66
chr2	3747449	3748570	CpG: 99	1121	99	748	17.7	66.7	0.82
chr6	3335312	3335578	CpG: 22	266	22	191	16.5	71.8	0.65
chr17	68607954	68608703	CpG: 65	749	65	521	17.4	69.6	0.73
chr6	46265277	46265880	CpG: 61	603	61	426	20.2	70.6	0.81
chr13	218588661	218588988	CpG: 35	327	35	225	21.4	68.8	0.91
chr7	57871445	57872248	CpG: 72	803	72	531	17.9	66.1	0.82
chr2	103847716	103848191	CpG: 37	475	37	298	15.6	62.7	0.8
chr18	1174666	1174961	CpG: 29	295	29	204	19.7	69.2	0.82
chr11	2063475	2064456	CpG: 75	981	75	612	15.3	62.4	0.79
chr13	216446346	216447731	CpG: 94	1385	94	841	13.6	60.7	0.74
chr15	149996435	149997028	CpG: 45	593	45	370	15.2	62.4	0.78
chr15	153713236	153715369	CpG: 149	2133	149	1350	14	63.3	0.7
chr6	50254801	50255129	CpG: 25	328	25	228	15.2	69.5	0.65
chr1	302806291	302807763	CpG: 147	1472	147	954	20	64.8	0.95
chr14	50847344	50847736	CpG: 36	392	36	285	18.4	72.7	0.76
GL896276.1	4964	6103	CpG: 76	1139	76	748	13.3	65.7	0.63
chr15	35836609	35837016	CpG: 43	407	43	292	21.1	71.7	0.82
chr2	39201	70452	CpG: 1914	31251	1914	18219	12.2	58.3	0.72
chr11	75569397	75570303	CpG: 71	906	71	595	15.7	65.7	0.73
chr4	119306019	119306223	CpG: 17	204	17	143	16.7	70.1	0.68
chr12	55983466	55983880	CpG: 30	414	30	268	14.5	64.7	0.71
chr3	17095042	17095433	CpG: 39	391	39	266	19.9	68	0.86
chr12	1790719	1793631	CpG: 199	2912	199	1800	13.7	61.8	0.72
JH118775.1	57757	58039	CpG: 24	282	24	165	17	58.5	1.01
chr10	73288982	73289416	CpG: 39	434	39	307	18	70.7	0.72
chr3	55034680	55035256	CpG: 55	576	55	396	19.1	68.8	0.81
chr8	77193	80320	CpG: 233	3127	233	1817	14.9	58.1	0.88
chr2	157829200	157829831	CpG: 61	631	61	428	19.3	67.8	0.85
chr14	135821310	135821545	CpG: 20	235	20	154	17	65.5	0.79
chr12	62958461	62959271	CpG: 74	810	74	538	18.3	66.4	0.83
chr4	96928663	96929309	CpG: 69	646	69	417	21.4	64.6	1.03
chr3	27262148	27262394	CpG: 18	246	18	141	14.6	57.3	0.89
chr17	67678173	67678499	CpG: 24	326	24	226	14.7	69.3	0.62
chr15	153532308	153532645	CpG: 27	337	27	206	16	61.1	0.86
chr7	35765185	35765455	CpG: 24	270	24	195	17.8	72.2	0.69
chr3	4473439	4473675	CpG: 17	236	17	163	14.4	69.1	0.6
chr3	2090444	2090769	CpG: 25	325	25	224	15.4	68.9	0.65
chr17	10871366	10871650	CpG: 23	284	23	170	16.2	59.9	0.91
chr5	15691561	15694127	CpG: 188	2566	188	1691	14.7	65.9	0.68
chr13	217143571	217151157	CpG: 469	7586	469	4514	12.4	59.5	0.7
chrX	126581524	126582302	CpG: 71	778	71	525	18.3	67.5	0.81
chr17	66877945	66878763	CpG: 58	818	58	514	14.2	62.8	0.72
chr13	216811609	216811849	CpG: 21	240	21	170	17.5	70.8	0.71
chr10	49795507	49795869	CpG: 35	362	35	221	19.3	61	1.05
chr7	41898506	41898924	CpG: 38	418	38	284	18.2	67.9	0.79
chr6	48722920	48723176	CpG: 20	256	20	180	15.6	70.3	0.63
chr6	2477873	2478133	CpG: 19	260	19	159	14.6	61.2	0.79
chr18	10249513	10249907	CpG: 32	394	32	211	16.2	53.6	1.14
chr1	105545422	105545861	CpG: 50	439	50	310	22.8	70.6	0.96
chr1	314082944	314090230	CpG: 473	7286	473	4233	13	58.1	0.77
chr14	150995711	150996163	CpG: 49	452	49	294	21.7	65	1.03
chr15	152328474	152329765	CpG: 96	1291	96	859	14.9	66.5	0.67
chr13	217929631	217931371	CpG: 127	1740	127	997	14.6	57.3	0.89
chrX	128550792	128554933	CpG: 356	4141	356	2497	17.2	60.3	0.94
chr4	109557627	109558023	CpG: 42	396	42	263	21.2	66.4	0.96
chr7	129326427	129327610	CpG: 78	1183	78	664	13.2	56.1	0.85
chr1	265604093	265604531	CpG: 39	438	39	314	17.8	71.7	0.7
chrX	143688388	143689717	CpG: 104	1329	104	889	15.7	66.9	0.7
chr10	28518452	28519028	CpG: 57	576	57	405	19.8	70.3	0.82
chr12	5443902	5444405	CpG: 39	503	39	352	15.5	70	0.65
chr1	307546440	307547003	CpG: 45	563	45	388	16	68.9	0.67
chr8	291551	292038	CpG: 44	487	44	353	18.1	72.5	0.7
chr6	155214063	155215451	CpG: 105	1388	105	891	15.1	64.2	0.73
chr4	115100722	115101173	CpG: 34	451	34	299	15.1	66.3	0.69
chr2	158098289	158100912	CpG: 182	2623	182	1605	13.9	61.2	0.74
chr2	65551635	65551881	CpG: 21	246	21	160	17.1	65	0.83
chr1	307479733	307479969	CpG: 24	236	24	168	20.3	71.2	0.8
chr1	307231795	307232329	CpG: 38	534	38	353	14.2	66.1	0.65
chr3	4210899	4211391	CpG: 36	492	36	308	14.6	62.6	0.75
chr6	59652449	59652831	CpG: 28	382	28	266	14.7	69.6	0.61
chr4	118549673	118550655	CpG: 97	982	97	627	19.8	63.8	0.97
chr10	71310586	71313145	CpG: 183	2559	183	1574	14.3	61.5	0.76
chr4	2012189	2012543	CpG: 32	354	32	250	18.1	70.6	0.73
chr1	2217001	2217590	CpG: 47	589	47	404	16	68.6	0.68
chr7	129278008	129278925	CpG: 70	917	70	624	15.3	68	0.66
chr16	24196473	24199370	CpG: 197	2897	197	1750	13.6	60.4	0.75
chr1	303494810	303495031	CpG: 17	221	17	155	15.4	70.1	0.63
chr1	1088178	1089146	CpG: 71	968	71	623	14.7	64.4	0.71
chr9	143060594	143061003	CpG: 30	409	30	268	14.7	65.5	0.69
chr5	110725110	110725424	CpG: 28	314	28	227	17.8	72.3	0.68
chr13	217879528	217881389	CpG: 131	1861	131	1206	14.1	64.8	0.67
chr18	60298071	60298296	CpG: 18	225	18	152	16	67.6	0.7
chr11	11833977	11834358	CpG: 33	381	33	251	17.3	65.9	0.8
chr2	3472520	3474295	CpG: 131	1775	131	1177	14.8	66.3	0.67
chr5	2870135	2870494	CpG: 28	359	28	252	15.6	70.2	0.63
chr7	1045404	1052294	CpG: 444	6890	444	4224	12.9	61.3	0.69
chr6	25493975	25494961	CpG: 75	986	75	632	15.2	64.1	0.74
chr1	8622850	8623366	CpG: 44	516	44	322	17.1	62.4	0.89
chr5	110965418	110968569	CpG: 221	3151	221	1928	14	61.2	0.75
chr12	7862869	7863206	CpG: 37	337	37	213	22	63.2	1.11
chr9	153253390	153254148	CpG: 50	758	50	445	13.2	58.7	0.77
chr2	157489345	157490371	CpG: 66	1026	66	632	12.9	61.6	0.68
chr12	15369727	15370421	CpG: 45	694	45	457	13	65.9	0.6
chr4	142952717	142953682	CpG: 83	965	83	619	17.2	64.1	0.84
chr12	1459184	1461585	CpG: 178	2401	178	1642	14.8	68.4	0.64
chrX	141851254	141851816	CpG: 38	562	38	360	13.5	64.1	0.66
chr9	762951	771496	CpG: 565	8545	565	5443	13.2	63.7	0.66
chr9	7935650	7935864	CpG: 15	214	15	139	14	65	0.72
chr3	4258440	4268205	CpG: 616	9765	616	6191	12.6	63.4	0.63
chr16	86020364	86043680	CpG: 1527	23316	1527	15179	13.1	65.1	0.62
chr14	64180575	64182362	CpG: 126	1787	126	1015	14.1	56.8	0.9
chr9	3785945	3791324	CpG: 356	5379	356	3539	13.2	65.8	0.61
chr2	75675256	75676073	CpG: 74	817	74	584	18.1	71.5	0.71
chr18	47316552	47318002	CpG: 132	1450	132	989	18.2	68.2	0.78
chr18	59919276	59920330	CpG: 112	1054	112	713	21.3	67.6	0.93
chr6	151170746	151170979	CpG: 17	233	17	155	14.6	66.5	0.67
chr14	54991470	54992057	CpG: 53	587	53	376	18.1	64.1	0.88
chr4	140185659	140186015	CpG: 26	356	26	224	14.6	62.9	0.74
chr15	150438583	150438989	CpG: 33	406	33	274	16.3	67.5	0.73
chr4	143199764	143200252	CpG: 51	488	51	324	20.9	66.4	0.95
chr18	55226453	55226722	CpG: 18	269	18	183	13.4	68	0.6
chr4	135182875	135183278	CpG: 35	403	35	275	17.4	68.2	0.75
chr12	17942006	17942410	CpG: 32	404	32	264	15.8	65.3	0.75
chr13	217375017	217386689	CpG: 803	11672	803	7085	13.8	60.7	0.75
chr5	2798893	2799306	CpG: 43	413	43	278	20.8	67.3	0.92
chr3	204057	207169	CpG: 220	3112	220	2023	14.1	65	0.67
chr16	84156821	84157288	CpG: 35	467	35	289	15	61.9	0.79
chr1	306890988	306891244	CpG: 22	256	22	183	17.2	71.5	0.74
chr1	308887114	308887737	CpG: 57	623	57	456	18.3	73.2	0.68
chr3	1692842	1699260	CpG: 426	6418	426	4223	13.3	65.8	0.61
chr14	152405310	152406742	CpG: 105	1432	105	997	14.7	69.6	0.61
chr1	3064394	3064846	CpG: 32	452	32	279	14.2	61.7	0.75
chr1	746787	749622	CpG: 194	2835	194	1789	13.7	63.1	0.69
chr4	142743503	142743806	CpG: 29	303	29	199	19.1	65.7	0.9
chr2	7095788	7097808	CpG: 143	2020	143	1254	14.2	62.1	0.75
chr9	3781439	3782848	CpG: 178	1409	178	1009	25.3	71.6	0.99
chr13	142249386	142249766	CpG: 27	380	27	237	14.2	62.4	0.73
chr2	19660704	19661220	CpG: 64	516	64	362	24.8	70.2	1.02
GL896302.1	63878	64320	CpG: 39	442	39	254	17.6	57.5	1.07
chr1	308715287	308716178	CpG: 75	891	75	633	16.8	71	0.67
chr12	60170487	60171181	CpG: 50	694	50	467	14.4	67.3	0.64
chr5	8010048	8012691	CpG: 223	2643	223	1763	16.9	66.7	0.77
chr15	154569894	154570947	CpG: 72	1053	72	708	13.7	67.2	0.61
chr14	2838278	2838848	CpG: 40	570	40	341	14	59.8	0.79
chr5	68240733	68241280	CpG: 53	547	53	396	19.4	72.4	0.74
chr1	1356999	1357219	CpG: 24	220	24	157	21.8	71.4	0.86
chr9	148316765	148317390	CpG: 58	625	58	445	18.6	71.2	0.74
chr6	70064715	70064925	CpG: 18	210	18	142	17.1	67.6	0.79
chr6	64120494	64121245	CpG: 62	751	62	535	16.5	71.2	0.65
chrX	13052835	13053164	CpG: 24	329	24	229	14.6	69.6	0.61
chr6	54595749	54597800	CpG: 211	2051	211	1403	20.6	68.4	0.88
chr18	60823816	60824598	CpG: 81	782	81	525	20.7	67.1	0.92
chr12	54987270	54987953	CpG: 52	683	52	485	15.2	71	0.61
chr3	42076963	42078951	CpG: 161	1988	161	1189	16.2	59.8	0.94
chrX	46035501	46037373	CpG: 200	1872	200	1219	21.4	65.1	1.01
chr16	85837892	85838435	CpG: 43	543	43	378	15.8	69.6	0.66
chr2	158019823	158020328	CpG: 35	505	35	292	13.9	57.8	0.83
chr2	88943858	88944529	CpG: 57	671	57	455	17	67.8	0.74
chr11	2090990	2091850	CpG: 85	860	85	561	19.8	65.2	0.93
chr10	3055409	3055816	CpG: 30	407	30	241	14.7	59.2	0.84
chrX	126791592	126791830	CpG: 19	238	19	142	16	59.7	0.9
chr6	59551635	59553146	CpG: 101	1511	101	966	13.4	63.9	0.66
chr6	7033342	7033581	CpG: 27	239	27	181	22.6	75.7	0.8
chr15	154437584	154438147	CpG: 42	563	42	352	14.9	62.5	0.76
chrX	136062594	136062852	CpG: 19	258	19	157	14.7	60.9	0.84
chr4	136547885	136548529	CpG: 55	644	55	420	17.1	65.2	0.8
chr5	18432570	18433131	CpG: 47	561	47	385	16.8	68.6	0.71
chr11	86187977	86188411	CpG: 35	434	35	297	16.1	68.4	0.7
chr1	3119761	3120043	CpG: 22	282	22	191	15.6	67.7	0.69
chr7	62663275	62665276	CpG: 138	2001	138	1321	13.8	66	0.63
JH118636.1	133477	133788	CpG: 21	311	21	194	13.5	62.4	0.7
chr12	47007341	47007606	CpG: 19	265	19	178	14.3	67.2	0.65
chr12	4276314	4277756	CpG: 98	1442	98	932	13.6	64.6	0.65
chr6	154767412	154768005	CpG: 49	593	49	408	16.5	68.8	0.71
chr12	38252009	38252464	CpG: 34	455	34	297	14.9	65.3	0.7
chr6	1403405	1403651	CpG: 22	246	22	176	17.9	71.5	0.73
chr17	36285520	36286192	CpG: 96	672	96	473	28.6	70.4	1.15
GL892815.1	61308	62424	CpG: 95	1116	95	681	17	61	0.91
chr3	140942073	140942296	CpG: 18	223	18	138	16.1	61.9	0.84
chr8	1276856	1277315	CpG: 34	459	34	285	14.8	62.1	0.77
chr8	145502134	145502480	CpG: 26	346	26	239	15	69.1	0.63
chrX	142170013	142170884	CpG: 59	871	59	567	13.5	65.1	0.65
chr15	153007315	153016771	CpG: 578	9456	578	5693	12.2	60.2	0.67
chr15	150445858	150446507	CpG: 49	649	49	435	15.1	67	0.68
chr12	25435294	25435593	CpG: 32	299	32	210	21.4	70.2	0.87
chr12	3437018	3438229	CpG: 89	1211	89	754	14.7	62.3	0.76
chr2	349263	350984	CpG: 162	1721	162	1175	18.8	68.3	0.81
chr13	217908888	217921944	CpG: 808	13056	808	7886	12.4	60.4	0.68
chrX	105452204	105453329	CpG: 108	1125	108	716	19.2	63.6	0.95
chr6	58933218	58936709	CpG: 233	3491	233	2252	13.3	64.5	0.64
chr10	59330845	59331272	CpG: 30	427	30	272	14.1	63.7	0.69
chr5	8910349	8911534	CpG: 78	1185	78	718	13.2	60.6	0.72
chr16	85363526	85364009	CpG: 38	483	38	297	15.7	61.5	0.83
chr1	3081047	3081286	CpG: 18	239	18	165	15.1	69	0.64
chr2	1591285	1591622	CpG: 28	337	28	230	16.6	68.2	0.71
chr7	128572762	128573033	CpG: 21	271	21	186	15.5	68.6	0.66
chr6	59885063	59885711	CpG: 48	648	48	415	14.8	64	0.72
chr15	152435385	152436786	CpG: 103	1401	103	866	14.7	61.8	0.78
chr5	111000907	111002872	CpG: 206	1965	206	1330	21	67.7	0.92
chr4	1681400	1681665	CpG: 25	265	25	180	18.9	67.9	0.83
chr2	2783895	2785868	CpG: 130	1973	130	1206	13.2	61.1	0.71
chr3	142035633	142036388	CpG: 66	755	66	516	17.5	68.3	0.75
chr4	79150805	79152214	CpG: 95	1409	95	919	13.5	65.2	0.65
GL894906.1	8449	8791	CpG: 26	342	26	223	15.2	65.2	0.72
chr12	52906721	52906964	CpG: 19	243	19	155	15.6	63.8	0.78
chr17	68836496	68838337	CpG: 133	1841	133	1116	14.4	60.6	0.79
chrX	142283654	142292507	CpG: 590	8853	590	5896	13.3	66.6	0.6
chr6	47607492	47607981	CpG: 39	489	39	332	16	67.9	0.71
chr1	313770235	313783053	CpG: 913	12818	913	8396	14.2	65.5	0.66
chr14	152195037	152195873	CpG: 68	836	68	541	16.3	64.7	0.78
chrX	15354048	15354824	CpG: 51	776	51	486	13.1	62.6	0.67
chr18	21205864	21207167	CpG: 107	1303	107	812	16.4	62.3	0.85
chrX	39657233	39657491	CpG: 23	258	23	158	17.8	61.2	0.95
chr14	152761548	152766172	CpG: 322	4624	322	3135	13.9	67.8	0.61
chrX	65726465	65727567	CpG: 80	1102	80	568	14.5	51.5	1.12
chrX	138260102	138262101	CpG: 165	1999	165	1131	16.5	56.6	1.03
GL896404.1	14164	14668	CpG: 38	504	38	290	15.1	57.5	0.92
chr2	2941881	2942479	CpG: 44	598	44	392	14.7	65.6	0.69
chr12	76439	77044	CpG: 46	605	46	398	15.2	65.8	0.7
chr12	18184647	18185616	CpG: 79	969	79	646	16.3	66.7	0.73
chr3	813515	853751	CpG: 2572	40236	2572	22572	12.8	56.1	0.81
chr16	85381441	85381664	CpG: 20	223	20	151	17.9	67.7	0.78
chr14	150911246	150911541	CpG: 24	295	24	204	16.3	69.2	0.68
chr13	36025344	36026018	CpG: 55	674	55	415	16.3	61.6	0.88
chr12	4829481	4830715	CpG: 124	1234	124	787	20.1	63.8	0.99
chr1	301504170	301504481	CpG: 26	311	26	202	16.7	65	0.8
chr17	10153655	10154274	CpG: 55	619	55	437	17.8	70.6	0.72
chr5	1115717	1116015	CpG: 24	298	24	197	16.1	66.1	0.74
chr1	162992978	162994503	CpG: 141	1525	141	1035	18.5	67.9	0.8
chr3	71836760	71837091	CpG: 34	331	34	239	20.5	72.2	0.79
chr15	151472572	151473270	CpG: 53	698	53	435	15.2	62.3	0.79
chrX	99056035	99057043	CpG: 85	1008	85	645	16.9	64	0.83
chr9	1257522	1257999	CpG: 36	477	36	332	15.1	69.6	0.63
chr5	19145716	19146289	CpG: 51	573	51	346	17.8	60.4	0.98
chr1	976098	976692	CpG: 44	594	44	364	14.8	61.3	0.8
chr2	77486779	77487776	CpG: 71	997	71	663	14.2	66.5	0.65
chr10	19675640	19675903	CpG: 19	263	19	163	14.4	62	0.77
chrX	89991281	89993159	CpG: 144	1878	144	1063	15.3	56.6	0.96
chr3	5494962	5496204	CpG: 98	1242	98	869	15.8	70	0.64
chrX	126991404	126992328	CpG: 86	924	86	603	18.6	65.3	0.88
chr12	19588885	19589095	CpG: 14	210	14	134	13.3	63.8	0.66
chr1	4358065	4359049	CpG: 72	984	72	648	14.6	65.9	0.68
chr6	154508187	154509390	CpG: 102	1203	102	768	17	63.8	0.84
chr6	3972712	3973463	CpG: 53	751	53	390	14.1	51.9	1.05
chr11	6814758	6815079	CpG: 33	321	33	206	20.6	64.2	1
GL896361.1	17959	18460	CpG: 37	501	37	328	14.8	65.5	0.69
chr13	217925838	217926993	CpG: 80	1155	80	762	13.9	66	0.64
chr5	166570	168756	CpG: 156	2186	156	1423	14.3	65.1	0.67
chr1	307513344	307513753	CpG: 38	409	38	267	18.6	65.3	0.87
chr5	5913622	5913936	CpG: 30	314	30	216	19.1	68.8	0.81
chrX	144005777	144006511	CpG: 51	734	51	460	13.9	62.7	0.71
chr12	54915992	54917265	CpG: 108	1273	108	834	17	65.5	0.79
chr7	54061777	54062352	CpG: 47	575	47	353	16.3	61.4	0.87
chr11	86488830	86495551	CpG: 445	6721	445	4133	13.2	61.5	0.71
chr6	1155541	1155762	CpG: 17	221	17	146	15.4	66.1	0.77
chr3	6052860	6053666	CpG: 63	806	63	510	15.6	63.3	0.78
chr3	41170430	41171541	CpG: 92	1111	92	764	16.6	68.8	0.71
chr7	14559358	14559640	CpG: 22	282	22	178	15.6	63.1	0.78
chr9	8673505	8674748	CpG: 100	1243	100	835	16.1	67.2	0.71
chr6	60006187	60006808	CpG: 53	621	53	438	17.1	70.5	0.69
chr9	153260760	153262255	CpG: 124	1495	124	1030	16.6	68.9	0.7
chr4	103516559	103518482	CpG: 134	1923	134	1185	13.9	61.6	0.74
chrX	141886959	141888095	CpG: 81	1136	81	741	14.3	65.2	0.68
chr18	49180443	49181101	CpG: 61	658	61	421	18.5	64	0.91
GL896522.1	265	2220	CpG: 190	1955	190	1202	19.4	61.5	1.04
chr17	68964478	68964906	CpG: 36	428	36	274	16.8	64	0.82
chr7	2069718	2070958	CpG: 87	1240	87	848	14	68.4	0.6
chrX	90379646	90380225	CpG: 60	579	60	343	20.7	59.2	1.2
chr5	68240733	68241280	CpG: 53	547	53	396	19.4	72.4	0.74
chr5	17952183	17953067	CpG: 73	884	73	523	16.5	59.2	0.94
chr10	73695690	73700656	CpG: 347	4966	347	3009	14	60.6	0.76
chr11	3949913	3950274	CpG: 28	361	28	237	15.5	65.7	0.72
chr15	154705105	154705547	CpG: 39	442	39	292	17.6	66.1	0.81
chr1	146289753	146290119	CpG: 33	366	33	251	18	68.6	0.79
chr12	60790135	60790579	CpG: 33	444	33	262	14.9	59	0.86
chr9	1742164	1743383	CpG: 102	1219	102	748	16.7	61.4	0.89
chr2	1005660	1006927	CpG: 101	1267	101	827	15.9	65.3	0.75
chr15	150111592	150111904	CpG: 25	312	25	210	16	67.3	0.72
chr13	40875585	40876063	CpG: 38	478	38	303	15.9	63.4	0.79
chr6	153746281	153747126	CpG: 60	845	60	560	14.2	66.3	0.66
chr12	1411916	1420584	CpG: 568	8668	568	5686	13.1	65.6	0.61
chr14	140816910	140817356	CpG: 33	446	33	275	14.8	61.7	0.78
chr4	138688612	138688880	CpG: 20	268	20	148	14.9	55.2	0.98
chr12	2517421	2518615	CpG: 96	1194	96	725	16.1	60.7	0.88
chr6	59483705	59485130	CpG: 111	1425	111	859	15.6	60.3	0.86
chr4	2021459	2033606	CpG: 761	12147	761	7470	12.5	61.5	0.66
chr15	152942277	152942603	CpG: 26	326	26	210	16	64.4	0.77
chr11	6146711	6146935	CpG: 17	224	17	144	15.2	64.3	0.74
chr5	3491120	3491497	CpG: 29	377	29	252	15.4	66.8	0.69
chr2	82909669	82910541	CpG: 87	872	87	598	20	68.6	0.85
chr12	118174	118715	CpG: 38	541	38	356	14	65.8	0.65
chr3	129758260	129758507	CpG: 26	247	26	154	21.1	62.3	1.1
chr7	25215555	25215801	CpG: 24	246	24	179	19.5	72.8	0.74
chr14	150558946	150560022	CpG: 82	1076	82	678	15.2	63	0.77
chr3	5470618	5471280	CpG: 58	662	58	429	17.5	64.8	0.84
chr12	20892682	20893687	CpG: 80	1005	80	664	15.9	66.1	0.73
chr3	41103563	41104406	CpG: 65	843	65	581	15.4	68.9	0.65
chr6	4177161	4178167	CpG: 96	1006	96	690	19.1	68.6	0.81
chr1	29116155	29116754	CpG: 47	599	47	387	15.7	64.6	0.76
chr6	13507650	13508424	CpG: 65	774	65	547	16.8	70.7	0.69
chr3	3405221	3406843	CpG: 128	1622	128	913	15.8	56.3	1
chr8	76620823	76621431	CpG: 58	608	58	462	19.1	76	0.69
chr14	32470033	32470486	CpG: 42	453	42	301	18.5	66.4	0.86
chr7	689253	689469	CpG: 22	216	22	140	20.4	64.8	0.99
chr12	32304338	32304849	CpG: 54	511	54	328	21.1	64.2	1.03
chr10	71486876	71487545	CpG: 57	669	57	457	17	68.3	0.74
chr5	1300799	1301300	CpG: 37	501	37	317	14.8	63.3	0.74
chr4	4337794	4338034	CpG: 24	240	24	172	20	71.7	0.78
chr2	62009138	62009913	CpG: 63	775	63	501	16.3	64.6	0.79
chr6	433225	434583	CpG: 105	1358	105	951	15.5	70	0.64
chr6	59220307	59223203	CpG: 194	2896	194	1903	13.4	65.7	0.62
chr1	1098231	1098492	CpG: 29	261	29	167	22.2	64	1.12
chr8	500075	504325	CpG: 283	4250	283	2422	13.3	57	0.82
chr3	42202428	42203226	CpG: 67	798	67	531	16.8	66.5	0.76
chrX	51701331	51702289	CpG: 78	958	78	573	16.3	59.8	0.93
chr6	51321827	51322179	CpG: 33	352	33	242	18.8	68.8	0.8
chr14	152830195	152873849	CpG: 2636	43654	2636	26891	12.1	61.6	0.64
chr10	74242431	74242822	CpG: 38	391	38	260	19.4	66.5	0.88
chr3	17524412	17524914	CpG: 51	502	51	348	20.3	69.3	0.86
chr3	1061650	1062830	CpG: 90	1180	90	717	15.3	60.8	0.82
chr6	58157915	58159022	CpG: 78	1107	78	735	14.1	66.4	0.64
chr13	216757731	216758247	CpG: 39	516	39	343	15.1	66.5	0.71
chr7	27317367	27317581	CpG: 17	214	17	143	15.9	66.8	0.71
chr3	9019728	9019947	CpG: 16	219	16	145	14.6	66.2	0.67
chr8	2412317	2413379	CpG: 72	1062	72	649	13.6	61.1	0.73
chr6	59997250	59999803	CpG: 170	2553	170	1591	13.3	62.3	0.69
chr8	2048138	2050250	CpG: 217	2112	217	1242	20.5	58.8	1.19
chr1	2380460	2381389	CpG: 61	929	61	605	13.1	65.1	0.62
chr1	202044833	202046053	CpG: 90	1220	90	769	14.8	63	0.74
chr17	67408848	67410498	CpG: 201	1650	201	1114	24.4	67.5	1.07
chr1	307394943	307395770	CpG: 60	827	60	561	14.5	67.8	0.63
GL895109.2	24181	24501	CpG: 26	320	26	214	16.2	66.9	0.77
chr5	1105926	1107063	CpG: 83	1137	83	769	14.6	67.6	0.64
chr7	2653345	2653627	CpG: 26	282	26	187	18.4	66.3	0.84
chr8	3382622	3386944	CpG: 324	4322	324	2693	15	62.3	0.78
chr3	41386423	41392879	CpG: 399	6456	399	4016	12.4	62.2	0.64
chr2	75528893	75529310	CpG: 34	417	34	285	16.3	68.3	0.7
chr17	61657675	61658239	CpG: 42	564	42	388	14.9	68.8	0.65
chr6	17660693	17661234	CpG: 46	541	46	367	17	67.8	0.74
GL893376.1	35783	36039	CpG: 19	256	19	170	14.8	66.4	0.7
chr10	75625353	75625945	CpG: 51	592	51	352	17.2	59.5	0.98
chr4	142340868	142341650	CpG: 56	782	56	451	14.3	57.7	0.86
chr3	58822823	58823196	CpG: 32	373	32	256	17.2	68.6	0.75
chr13	216768574	216768876	CpG: 25	302	25	205	16.6	67.9	0.76
chr7	4517753	4518149	CpG: 33	396	33	264	16.7	66.7	0.81
chr3	6030522	6031525	CpG: 74	1003	74	633	14.8	63.1	0.74
chr14	150050786	150051719	CpG: 71	933	71	533	15.2	57.1	0.93
chr9	142293147	142293363	CpG: 23	216	23	146	21.3	67.6	0.94
chr3	140697960	140698454	CpG: 41	494	41	299	16.6	60.5	0.92
chr5	111189976	111190798	CpG: 78	822	78	557	19	67.8	0.83
chr12	60357350	60357820	CpG: 49	470	49	322	20.9	68.5	0.9
chr6	48792802	48793450	CpG: 73	648	73	443	22.5	68.4	0.96
chr13	213567074	213567412	CpG: 29	338	29	238	17.2	70.4	0.84
GL895923.1	42746	43074	CpG: 23	328	23	216	14	65.9	0.65
chr1	835765	838879	CpG: 213	3114	213	2027	13.7	65.1	0.65
chr1	2207772	2208203	CpG: 37	431	37	291	17.2	67.5	0.76
chr2	79769425	79769738	CpG: 25	313	25	203	16	64.9	0.76
chr2	79251252	79252192	CpG: 79	940	79	536	16.8	57	1.05
chr15	157559580	157559956	CpG: 36	376	36	252	19.1	67	0.86
chr12	57381747	57382518	CpG: 57	771	57	511	14.8	66.3	0.68
chr1	9361142	9361938	CpG: 52	796	52	509	13.1	63.9	0.66
chr14	152777894	152779045	CpG: 74	1151	74	742	12.9	64.5	0.62
chr6	63745364	63746855	CpG: 96	1491	96	910	12.9	61	0.69
chr18	1185128	1186029	CpG: 57	901	57	571	12.7	63.4	0.64
chr7	131113730	131114764	CpG: 84	1034	84	649	16.2	62.8	0.83
chr2	516528	516926	CpG: 38	398	38	296	19.1	74.4	0.69
chr6	48445828	48446276	CpG: 45	448	45	283	20.1	63.2	1.02
chr15	148035745	148036448	CpG: 52	703	52	441	14.8	62.7	0.75
chr13	216652599	216656470	CpG: 325	3871	325	2059	16.8	53.2	1.19
chr16	85523049	85526131	CpG: 213	3082	213	1911	13.8	62	0.72
chr18	6445793	6448084	CpG: 168	2291	168	1592	14.7	69.5	0.61
chr3	708536	708901	CpG: 36	365	36	280	19.7	76.7	0.67
chrX	39440297	39440737	CpG: 34	440	34	304	15.5	69.1	0.66
chr18	55793332	55793935	CpG: 42	603	42	360	13.9	59.7	0.79
chr4	135156098	135156342	CpG: 18	244	18	160	14.8	65.6	0.69
chr13	35854008	35855340	CpG: 105	1332	105	832	15.8	62.5	0.81
chr7	25345505	25346157	CpG: 65	652	65	439	19.9	67.3	0.88
chr13	218505771	218506739	CpG: 89	968	89	559	18.4	57.7	1.1
chr4	138809134	138810213	CpG: 82	1079	82	625	15.2	57.9	0.91
chr3	141303855	141304080	CpG: 18	225	18	151	16	67.1	0.72
chr14	152400863	152401362	CpG: 35	499	35	331	14	66.3	0.64
chr4	113798221	113799600	CpG: 115	1379	115	721	16.7	52.3	1.23
chr3	48498844	48499669	CpG: 61	825	61	556	14.8	67.4	0.65
chr11	904257	905674	CpG: 102	1417	102	915	14.4	64.6	0.71
chrX	36948669	36949510	CpG: 72	841	72	582	17.1	69.2	0.72
chr12	33831011	33831312	CpG: 32	301	32	212	21.3	70.4	0.86
chr1	378202	378512	CpG: 21	310	21	196	13.5	63.2	0.68
chr1	1994311	1999481	CpG: 326	5170	326	3118	12.6	60.3	0.69
chr2	59589545	59590594	CpG: 79	1049	79	731	15.1	69.7	0.62
chr15	153768217	153769150	CpG: 68	933	68	619	14.6	66.3	0.66
chr16	84175287	84175950	CpG: 47	663	47	406	14.2	61.2	0.76
GL894320.1	24733	25177	CpG: 36	444	36	283	16.2	63.7	0.81
chr6	56660495	56661201	CpG: 70	706	70	469	19.8	66.4	0.9
chr6	46151976	46152196	CpG: 18	220	18	137	16.4	62.3	0.85
chr6	56149782	56151926	CpG: 198	2144	198	1443	18.5	67.3	0.82
chr4	143179088	143180398	CpG: 100	1310	100	867	15.3	66.2	0.7
chr12	957215	977283	CpG: 1351	20068	1351	13265	13.5	66.1	0.62
chrX	14758748	14759168	CpG: 29	420	29	254	13.8	60.5	0.76
chr6	1763510	1769619	CpG: 432	6109	432	4050	14.1	66.3	0.64
chr2	148911423	148912802	CpG: 145	1379	145	801	21	58.1	1.26
chr14	152196767	152200884	CpG: 348	4117	348	2820	16.9	68.5	0.72
chrX	131560071	131560915	CpG: 75	844	75	591	17.8	70	0.74
chr5	140842	141576	CpG: 57	734	57	466	15.5	63.5	0.77
chr4	669248	669485	CpG: 21	237	21	170	17.7	71.7	0.69
chr6	85634113	85634475	CpG: 36	362	36	271	19.9	74.9	0.71
chr7	129476810	129477202	CpG: 40	392	40	271	20.4	69.1	0.85
chr3	3787504	3787801	CpG: 25	297	25	205	16.8	69	0.72
chr17	65163465	65164684	CpG: 99	1219	99	848	16.2	69.6	0.68
chr3	19625523	19626111	CpG: 46	588	46	363	15.6	61.7	0.82
chr14	113384079	113384765	CpG: 72	686	72	470	21	68.5	0.89
chr11	86216756	86218244	CpG: 134	1488	134	1024	18	68.8	0.76
chr2	149244160	149244788	CpG: 53	628	53	426	16.9	67.8	0.73
chr4	141719069	141719376	CpG: 30	307	30	210	19.5	68.4	0.84
chr7	57581814	57582374	CpG: 49	560	49	367	17.5	65.5	0.82
chr2	149233502	149233783	CpG: 26	281	26	203	18.5	72.2	0.71
chr2	503757	512661	CpG: 623	8904	623	5636	14	63.3	0.7
chr17	39057940	39058206	CpG: 22	266	22	176	16.5	66.2	0.78
chr5	33955709	33956053	CpG: 25	344	25	202	14.5	58.7	0.84
chr3	1094280	1120367	CpG: 1716	26087	1716	16487	13.2	63.2	0.66
chr3	100150160	100150437	CpG: 26	277	26	199	18.8	71.8	0.73
chr2	5919104	5919579	CpG: 44	475	44	312	18.5	65.7	0.86
JH118988.1	3865	4190	CpG: 23	325	23	196	14.2	60.3	0.82
chr9	7624759	7625721	CpG: 65	962	65	643	13.5	66.8	0.6
chr3	1380395	1384356	CpG: 290	3961	290	2202	14.6	55.6	0.95
chr17	58491916	58492312	CpG: 36	396	36	295	18.2	74.5	0.66
chrX	140730088	140731438	CpG: 105	1350	105	890	15.6	65.9	0.72
chr9	45789970	45790688	CpG: 52	718	52	490	14.5	68.2	0.64
chr11	15306196	15307144	CpG: 62	948	62	598	13.1	63.1	0.66
chrX	113391754	113392660	CpG: 90	906	90	569	19.9	62.8	1.01
chr3	119512220	119512747	CpG: 36	527	36	356	13.7	67.6	0.6
chr7	130174332	130174781	CpG: 33	449	33	306	14.7	68.2	0.63
chr13	216632142	216632556	CpG: 35	414	35	274	16.9	66.2	0.77
GL894315.1	49634	49936	CpG: 22	302	22	190	14.6	62.9	0.74
chr16	85107098	85108587	CpG: 115	1489	115	934	15.4	62.7	0.79
chr9	147904302	147905373	CpG: 106	1071	106	716	19.8	66.9	0.89
chr17	22067500	22067984	CpG: 35	484	35	292	14.5	60.3	0.8
chr13	155134521	155135654	CpG: 110	1133	110	742	19.4	65.5	0.91
chr1	18345445	18346007	CpG: 46	562	46	369	16.4	65.7	0.76
chr15	146805986	146807076	CpG: 83	1090	83	772	15.2	70.8	0.61
chr3	42420012	42420941	CpG: 80	929	80	549	17.2	59.1	0.99
chr9	1441418	1441646	CpG: 16	228	16	152	14	66.7	0.63
chr6	59722515	59722754	CpG: 19	239	19	148	15.9	61.9	0.84
chr15	152386015	152386849	CpG: 55	834	55	546	13.2	65.5	0.62
chr2	1502070	1504746	CpG: 217	2676	217	1659	16.2	62	0.85
chr11	19353463	19353667	CpG: 20	204	20	148	19.6	72.5	0.77
chr7	1428231	1428839	CpG: 51	608	51	405	16.8	66.6	0.76
chr6	154586492	154586876	CpG: 30	384	30	252	15.6	65.6	0.73
chr7	20796038	20796505	CpG: 45	467	45	331	19.3	70.9	0.77
chr1	308756412	308756700	CpG: 22	288	22	205	15.3	71.2	0.61
chr3	41386423	41392879	CpG: 399	6456	399	4016	12.4	62.2	0.64
chr3	41319639	41320040	CpG: 36	401	36	293	18	73.1	0.67
chr13	217852573	217854356	CpG: 147	1783	147	1287	16.5	72.2	0.64
chr14	119910927	119911297	CpG: 31	370	31	226	16.8	61.1	0.91
chr14	84018808	84029486	CpG: 660	10678	660	6065	12.4	56.8	0.77
chr15	69328355	69330408	CpG: 148	2053	148	1279	14.4	62.3	0.74
chr6	47311285	47311518	CpG: 19	233	19	159	16.3	68.2	0.71
chr6	2938845	2939357	CpG: 41	512	41	349	16	68.2	0.69
chr10	76207744	76208605	CpG: 63	861	63	543	14.6	63.1	0.74
chr1	308523900	308524146	CpG: 20	246	20	163	16.3	66.3	0.74
chr9	134560703	134561859	CpG: 106	1156	106	725	18.3	62.7	0.97
chr18	3159629	3160588	CpG: 81	959	81	573	16.9	59.7	0.95
chr12	54344448	54344926	CpG: 38	478	38	319	15.9	66.7	0.71
chr11	1944943	1946583	CpG: 150	1640	150	1115	18.3	68	0.81
chr6	74006734	74007027	CpG: 25	293	25	197	17.1	67.2	0.78
chr18	53524155	53526855	CpG: 214	2700	214	1793	15.9	66.4	0.72
chr2	79770044	79771127	CpG: 101	1083	101	734	18.7	67.8	0.81
chr7	2031578	2032736	CpG: 86	1158	86	692	14.9	59.8	0.83
chr17	68585851	68586497	CpG: 45	646	45	389	13.9	60.2	0.77
chr4	2483588	2483987	CpG: 32	399	32	241	16	60.4	0.97
chr13	142756405	142756647	CpG: 19	242	19	162	15.7	66.9	0.71
chr12	13646966	13647355	CpG: 33	389	33	232	17	59.6	0.95
chr8	114467159	114467389	CpG: 20	230	20	168	17.4	73	0.66
chr8	1470282	1470541	CpG: 21	259	21	156	16.2	60.2	0.9
chr9	70650448	70651148	CpG: 63	700	63	500	18	71.4	0.72
chr5	17862944	17863412	CpG: 44	468	44	307	18.8	65.6	0.87
chr1	308117361	308117706	CpG: 36	345	36	233	20.9	67.5	0.93
chr16	42882328	42883127	CpG: 75	799	75	559	18.8	70	0.77
chr11	539973	540643	CpG: 78	670	78	481	23.3	71.8	0.91
chr11	2271426	2271743	CpG: 25	317	25	208	15.8	65.6	0.73
chr7	42829879	42830189	CpG: 25	310	25	219	16.1	70.6	0.66
chr6	46265277	46265880	CpG: 61	603	61	426	20.2	70.6	0.81
chr2	143967356	143967570	CpG: 18	214	18	139	16.8	65	0.8
chr11	86584039	86585794	CpG: 134	1755	134	1178	15.3	67.1	0.68
chr15	133314560	133314766	CpG: 17	206	17	138	16.5	67	0.74
chr9	12971591	12972016	CpG: 29	425	29	278	13.6	65.4	0.64
chr6	154555600	154556206	CpG: 52	606	52	419	17.2	69.1	0.74
chr18	1952056	1952524	CpG: 32	468	32	271	13.7	57.9	0.82
chr13	54254860	54255374	CpG: 36	514	36	334	14	65	0.69
chr5	3055781	3056124	CpG: 29	343	29	246	16.9	71.7	0.66
chr14	145094843	145095413	CpG: 60	570	60	409	21.1	71.8	0.82
chr2	3234556	3234763	CpG: 16	207	16	128	15.5	61.8	0.82
chr5	4141333	4141680	CpG: 26	347	26	210	15	60.5	0.83
chrX	122476475	122477035	CpG: 48	560	48	362	17.1	64.6	0.83
chr1	308848932	308849206	CpG: 25	274	25	202	18.2	73.7	0.68
chr10	13836702	13837060	CpG: 27	358	27	209	15.1	58.4	0.96
chrX	12846571	12847473	CpG: 86	902	86	562	19.1	62.3	0.99
chr4	3795545	3796089	CpG: 41	544	41	341	15.1	62.7	0.77
chr3	140629102	140630293	CpG: 80	1191	80	657	13.4	55.2	0.88
chr1	6307527	6307749	CpG: 26	222	26	171	23.4	77	0.79
chr14	43125578	43125962	CpG: 32	384	32	262	16.7	68.2	0.72
chr12	55544435	55545057	CpG: 55	622	55	424	17.7	68.2	0.8
chr12	957215	977283	CpG: 1351	20068	1351	13265	13.5	66.1	0.62
chr6	50325902	50326473	CpG: 56	571	56	400	19.6	70.1	0.8
chr4	2296420	2302361	CpG: 394	5941	394	3749	13.3	63.1	0.67
chr11	85834023	85837447	CpG: 245	3424	245	2137	14.3	62.4	0.74
chr14	152236204	152238174	CpG: 142	1970	142	1206	14.4	61.2	0.77
chrX	39866037	39882006	CpG: 1086	15969	1086	8959	13.6	56.1	0.86
chr7	80245187	80245689	CpG: 51	502	51	349	20.3	69.5	0.84
chr3	140843651	140843920	CpG: 23	269	23	185	17.1	68.8	0.73
chr13	217455424	217457060	CpG: 120	1636	120	998	14.7	61	0.79
chr2	158429088	158430513	CpG: 100	1425	100	950	14	66.7	0.63
chr9	153583303	153583630	CpG: 26	327	26	212	15.9	64.8	0.76
chr12	49381684	49381956	CpG: 20	272	20	170	14.7	62.5	0.75
chr1	2835192	2836527	CpG: 95	1335	95	798	14.2	59.8	0.81
chrX	99442116	99442889	CpG: 51	773	51	484	13.2	62.6	0.67
chr2	60109773	60110074	CpG: 25	301	25	222	16.6	73.8	0.63
chr15	153322625	153323987	CpG: 96	1362	96	797	14.1	58.5	0.83
chr9	2515283	2516247	CpG: 63	964	63	600	13.1	62.2	0.69
chr12	3911534	3911768	CpG: 21	234	21	151	17.9	64.5	0.86
chr2	149722043	149723043	CpG: 75	1000	75	612	15	61.2	0.8
chr3	135755308	135755667	CpG: 31	359	31	215	17.3	59.9	0.97
chr10	73386332	73387204	CpG: 68	872	68	599	15.6	68.7	0.66
chr3	4508014	4510352	CpG: 178	2338	178	1492	15.2	63.8	0.75
chr16	85858024	85859345	CpG: 111	1321	111	905	16.8	68.5	0.72
chr7	3480733	3481307	CpG: 45	574	45	386	15.7	67.2	0.7
chr7	128587930	128588695	CpG: 63	765	63	493	16.5	64.4	0.79
chr9	63159081	63160475	CpG: 93	1394	93	873	13.3	62.6	0.68
chr6	51867129	51868356	CpG: 104	1227	104	799	17	65.1	0.82
chr6	589884	590376	CpG: 40	492	40	306	16.3	62.2	0.87
chr17	66082188	66082572	CpG: 29	384	29	262	15.1	68.2	0.66
chr12	5252754	5253924	CpG: 85	1170	85	814	14.5	69.6	0.61
chr13	216782840	216783755	CpG: 75	915	75	637	16.4	69.6	0.68
chr13	134390857	134391077	CpG: 28	220	28	150	25.5	68.2	1.1
chr5	111030146	111030880	CpG: 54	734	54	504	14.7	68.7	0.63
chr11	5964181	5964813	CpG: 49	632	49	413	15.5	65.3	0.76
chr2	158481060	158483251	CpG: 137	2191	137	1372	12.5	62.6	0.65
chr15	150311717	150312506	CpG: 64	789	64	469	16.2	59.4	0.93
chr7	128587930	128588695	CpG: 63	765	63	493	16.5	64.4	0.79
chr15	149913277	149913620	CpG: 27	343	27	216	15.7	63	0.8
chr1	314082944	314090230	CpG: 473	7286	473	4233	13	58.1	0.77
chrX	141886959	141888095	CpG: 81	1136	81	741	14.3	65.2	0.68
chr8	1559013	1560530	CpG: 102	1517	102	977	13.4	64.4	0.65
chr11	85861120	85863706	CpG: 160	2586	160	1632	12.4	63.1	0.62
chr4	41763572	41764263	CpG: 47	691	47	434	13.6	62.8	0.7
chr17	19013765	19014178	CpG: 33	413	33	263	16	63.7	0.81
chrX	126831559	126831962	CpG: 42	403	42	282	20.8	70	0.87
chr4	1685096	1685540	CpG: 31	444	31	265	14	59.7	0.8
chr1	1633769	1634712	CpG: 69	943	69	568	14.6	60.2	0.81
chr18	2872956	2873395	CpG: 36	439	36	267	16.4	60.8	0.9
chr6	155409807	155410263	CpG: 38	456	38	330	16.7	72.4	0.64
chr7	303970	304671	CpG: 46	701	46	431	13.1	61.5	0.7
chr5	14105502	14106484	CpG: 96	982	96	645	19.6	65.7	0.91
chr7	55527057	55527446	CpG: 31	389	31	246	15.9	63.2	0.8
chr3	133973822	133974235	CpG: 31	413	31	260	15	63	0.77
chr2	82919133	82919981	CpG: 94	848	94	516	22.2	60.8	1.2
chr15	153024277	153025170	CpG: 80	893	80	577	17.9	64.6	0.87
chr1	229350979	229351394	CpG: 31	415	31	265	14.9	63.9	0.76
chrX	125452401	125454775	CpG: 205	2374	205	1401	17.3	59	0.99
chr7	28004834	28005455	CpG: 45	621	45	398	14.5	64.1	0.75
chr5	74706974	74707422	CpG: 30	448	30	284	13.4	63.4	0.69
chr12	20179545	20180658	CpG: 115	1113	115	761	20.7	68.4	0.89
chr6	37037820	37038022	CpG: 17	202	17	116	16.8	57.4	1.02
chr12	1883815	1884587	CpG: 62	772	62	510	16.1	66.1	0.75
chr6	58242954	58243652	CpG: 55	698	55	481	15.8	68.9	0.7
chr14	93735188	93735634	CpG: 34	446	34	289	15.2	64.8	0.75
chr14	152517730	152518720	CpG: 76	990	76	695	15.4	70.2	0.63
chrX	36740444	36741524	CpG: 82	1080	82	658	15.2	60.9	0.87
chr6	54642822	54644882	CpG: 140	2060	140	1380	13.6	67	0.6
chr17	66082188	66082572	CpG: 29	384	29	262	15.1	68.2	0.66
chr3	7755953	7756450	CpG: 34	497	34	347	13.7	69.8	0.6
chr2	77334021	77334799	CpG: 54	778	54	525	13.9	67.5	0.61
chrX	98307736	98309012	CpG: 87	1276	87	803	13.6	62.9	0.7
chr15	153812613	153822345	CpG: 626	9732	626	5888	12.9	60.5	0.71
chr12	188735	198338	CpG: 614	9603	614	5339	12.8	55.6	0.83
chr11	86902702	86903060	CpG: 35	358	35	256	19.6	71.5	0.78
chr4	103361381	103361865	CpG: 41	484	41	355	16.9	73.3	0.65
chr2	700095	700369	CpG: 23	274	23	193	16.8	70.4	0.68
chr6	56580339	56581218	CpG: 69	879	69	567	15.7	64.5	0.77
JH118437.1	71732	72169	CpG: 34	437	34	285	15.6	65.2	0.74
chr11	1308983	1311403	CpG: 173	2420	173	1341	14.3	55.4	0.93
chr6	81481694	81482073	CpG: 31	379	31	237	16.4	62.5	0.84
chr9	5890393	5891841	CpG: 120	1448	120	891	16.6	61.5	0.88
chr12	63139378	63140059	CpG: 58	681	58	494	17	72.5	0.65
chr18	55702498	55702730	CpG: 19	232	19	158	16.4	68.1	0.71
chr6	58006202	58008622	CpG: 185	2420	185	1646	15.3	68	0.66
chr1	9200657	9202276	CpG: 126	1619	126	1017	15.6	62.8	0.79
chrX	6535887	6537612	CpG: 152	1725	152	1099	17.6	63.7	0.88
chr7	128643856	128644798	CpG: 99	942	99	646	21	68.6	0.9
chr3	190957	198151	CpG: 485	7194	485	4640	13.5	64.5	0.65
chr7	2653971	2654193	CpG: 18	222	18	142	16.2	64	0.79
chr1	285628765	285629004	CpG: 26	239	26	164	21.8	68.6	0.96
chr16	85761002	85761668	CpG: 51	666	51	412	15.3	61.9	0.8
chr1	303730712	303731135	CpG: 38	423	38	270	18	63.8	0.89
GL894772.1	5425	5993	CpG: 45	568	45	299	15.8	52.6	1.15
chrX	58532040	58532546	CpG: 56	506	56	364	22.1	71.9	0.87
chr2	149277502	149279285	CpG: 127	1783	127	1047	14.2	58.7	0.83
chr1	2773908	2778377	CpG: 350	4469	350	2802	15.7	62.7	0.8
chr6	26353508	26353873	CpG: 41	365	41	264	22.5	72.3	0.88
chr6	3561015	3561572	CpG: 37	557	37	358	13.3	64.3	0.65
chr15	155071979	155074505	CpG: 198	2526	198	1753	15.7	69.4	0.65
chr15	154495371	154497255	CpG: 119	1884	119	1198	12.6	63.6	0.63
chr4	142291808	142292376	CpG: 50	568	50	398	17.6	70.1	0.73
chrX	127321715	127322028	CpG: 21	313	21	192	13.4	61.3	0.73
chr8	5694872	5696836	CpG: 161	1964	161	1267	16.4	64.5	0.79
chrX	139112645	139116663	CpG: 316	4018	316	2736	15.7	68.1	0.68
chr14	4542416	4542981	CpG: 51	565	51	357	18.1	63.2	0.92
chr1	306819094	306820229	CpG: 86	1135	86	705	15.2	62.1	0.79
chr7	45450057	45450292	CpG: 22	235	22	163	18.7	69.4	0.89
chr13	11253457	11253719	CpG: 21	262	21	186	16	71	0.65
chr2	5761556	5763028	CpG: 142	1472	142	972	19.3	66	0.89
chr3	142337197	142337617	CpG: 36	420	36	269	17.1	64	0.84
chr14	148219421	148220759	CpG: 130	1338	130	834	19.4	62.3	1
chr15	156621677	156622127	CpG: 36	450	36	302	16	67.1	0.71
chr1	1594450	1608367	CpG: 937	13917	937	8796	13.5	63.2	0.67
chr3	5491199	5491882	CpG: 46	683	46	454	13.5	66.5	0.61
chr11	85498419	85500711	CpG: 150	2292	150	1437	13.1	62.7	0.67
chr5	66455938	66456731	CpG: 67	793	67	545	16.9	68.7	0.73
chr5	110577905	110578496	CpG: 47	591	47	400	15.9	67.7	0.7
chr18	55498820	55499533	CpG: 65	713	65	498	18.2	69.8	0.76
chr12	56344885	56347248	CpG: 175	2363	175	1526	14.8	64.6	0.71
chr15	154780573	154781919	CpG: 101	1346	101	832	15	61.8	0.79
chrX	56093976	56094325	CpG: 25	349	25	212	14.3	60.7	0.8
chr3	26749668	26750669	CpG: 75	1001	75	654	15	65.3	0.7
chr15	151837422	151837740	CpG: 24	318	24	204	15.1	64.2	0.73
chr7	45548	46084	CpG: 43	536	43	360	16	67.2	0.72
chr6	58112263	58113867	CpG: 130	1604	130	1120	16.2	69.8	0.67
GL896364.1	4793	5247	CpG: 47	454	47	284	20.7	62.6	1.06
chr6	57502505	57503924	CpG: 120	1419	120	839	16.9	59.1	0.97
chr7	34850412	34851445	CpG: 77	1033	77	674	14.9	65.2	0.71
chr6	4519610	4519962	CpG: 30	352	30	226	17	64.2	0.83
chr3	140481387	140483415	CpG: 139	2028	139	1278	13.7	63	0.69
chr3	11658554	11659214	CpG: 53	660	53	431	16.1	65.3	0.77
chr6	14183535	14184589	CpG: 72	1054	72	637	13.7	60.4	0.75
chr3	42625109	42629623	CpG: 363	4514	363	2930	16.1	64.9	0.77
chr2	294595	295886	CpG: 95	1291	95	882	14.7	68.3	0.63
chr16	29275549	29276027	CpG: 52	478	52	350	21.8	73.2	0.82
chr14	124404469	124406311	CpG: 124	1842	124	1175	13.5	63.8	0.66
chr10	73341466	73341670	CpG: 20	204	20	143	19.6	70.1	0.8
chr11	751990	752471	CpG: 43	481	43	326	17.9	67.8	0.79
chr8	20546264	20546548	CpG: 23	284	23	181	16.2	63.7	0.81
chr3	32274407	32275299	CpG: 62	892	62	523	13.9	58.6	0.81
chr3	74557506	74557707	CpG: 20	201	20	143	19.9	71.1	0.82
chr4	41958505	41959485	CpG: 90	980	90	655	18.4	66.8	0.82
chr4	1628417	1628758	CpG: 25	341	25	230	14.7	67.4	0.7
chr11	18016012	18017595	CpG: 145	1583	145	1000	18.3	63.2	0.92
chr10	71084423	71085270	CpG: 74	847	74	553	17.5	65.3	0.82
chr2	221899	222933	CpG: 85	1034	85	685	16.4	66.2	0.75
GL896280.1	12228	12536	CpG: 25	308	25	212	16.2	68.8	0.69
chr6	59544310	59544651	CpG: 24	341	24	231	14.1	67.7	0.62
chr1	74399126	74399791	CpG: 63	665	63	466	18.9	70.1	0.79
chr9	595866	596697	CpG: 62	831	62	552	14.9	66.4	0.68
chr5	17761418	17761704	CpG: 24	286	24	178	16.8	62.2	0.87
chr4	6829108	6830714	CpG: 133	1606	133	1062	16.6	66.1	0.76
chr13	218322118	218335599	CpG: 849	13481	849	8331	12.6	61.8	0.66
chrX	64680775	64681382	CpG: 63	607	63	404	20.8	66.6	0.94
chr3	140497406	140501078	CpG: 246	3672	246	2049	13.4	55.8	0.86
chr2	5767565	5768584	CpG: 92	1019	92	723	18.1	71	0.72
chr12	1243200	1243506	CpG: 23	306	23	207	15	67.6	0.67
chr4	68425160	68425716	CpG: 37	556	37	356	13.3	64	0.65
chr15	145753146	145753387	CpG: 18	241	18	156	14.9	64.7	0.71
chr1	303231533	303231835	CpG: 21	302	21	170	13.9	56.3	0.88
chr3	18591303	18591520	CpG: 20	217	20	155	18.4	71.4	0.75
chr12	1401287	1404794	CpG: 269	3507	269	1992	15.3	56.8	0.95
chrX	143141852	143142205	CpG: 52	353	52	233	29.5	66	1.35
chr7	106226006	106226502	CpG: 37	496	37	327	14.9	65.9	0.7
chr6	2336735	2337396	CpG: 45	661	45	412	13.6	62.3	0.71
chr4	1979248	1980468	CpG: 78	1220	78	712	12.8	58.4	0.76
chr3	17851429	17851915	CpG: 43	486	43	339	17.7	69.8	0.75
chr6	64127701	64128045	CpG: 31	344	31	249	18	72.4	0.73
chr8	872314	873912	CpG: 111	1598	111	1059	13.9	66.3	0.64
chr14	95296526	95297239	CpG: 76	713	76	511	21.3	71.7	0.84
chr10	21616291	21617181	CpG: 71	890	71	521	16	58.5	0.94
chr18	6404032	6404458	CpG: 44	426	44	304	20.7	71.4	0.82
chrX	39825025	39826940	CpG: 121	1915	121	1162	12.6	60.7	0.69
chr2	66107374	66108142	CpG: 85	768	85	566	22.1	73.7	0.82
chr6	51059266	51060222	CpG: 74	956	74	609	15.5	63.7	0.77
chr3	16109003	16111746	CpG: 203	2743	203	1588	14.8	57.9	0.89
chr14	153091294	153091528	CpG: 22	234	22	140	18.8	59.8	1.05
GL896446.1	19795	20166	CpG: 35	371	35	245	18.9	66	0.87
chrX	141918534	141919257	CpG: 62	723	62	471	17.2	65.1	0.81
chr6	59997250	59999803	CpG: 170	2553	170	1591	13.3	62.3	0.69
chr4	1005102	1006089	CpG: 79	987	79	670	16	67.9	0.7
chr9	149531324	149532472	CpG: 81	1148	81	673	14.1	58.6	0.83
chr3	338010	347104	CpG: 633	9094	633	5129	13.9	56.4	0.88
chr3	141639796	141641136	CpG: 116	1340	116	825	17.3	61.6	0.92
chr16	83254369	83254958	CpG: 39	589	39	370	13.2	62.8	0.67
chr13	217738902	217739423	CpG: 40	521	40	365	15.4	70.1	0.63
chr1	9377901	9378235	CpG: 38	334	38	252	22.8	75.4	0.82
GL895575.2	11718	11982	CpG: 21	264	21	160	15.9	60.6	0.87
chr3	38507882	38508150	CpG: 22	268	22	190	16.4	70.9	0.66
chr12	6925328	6926017	CpG: 52	689	52	411	15.1	59.7	0.85
chr4	98339773	98340179	CpG: 33	406	33	289	16.3	71.2	0.66
chr5	1555787	1556517	CpG: 51	730	51	408	14	55.9	0.89
chr14	16271431	16271797	CpG: 27	366	27	245	14.8	66.9	0.66
chr1	306154800	306155513	CpG: 49	713	49	450	13.7	63.1	0.69
chr1	308708913	308709466	CpG: 40	553	40	372	14.5	67.3	0.64
chr2	4571947	4572202	CpG: 24	255	24	166	18.8	65.1	0.89
chr15	142284639	142285100	CpG: 36	461	36	312	15.6	67.7	0.69
chr10	15810565	15811228	CpG: 53	663	53	451	16	68	0.69
chr3	141414512	141424482	CpG: 617	9970	617	6102	12.4	61.2	0.66
chr12	24856281	24856508	CpG: 30	227	30	172	26.4	75.8	0.92
chr3	116922659	116923609	CpG: 75	950	75	539	15.8	56.7	0.99
chr2	130899236	130900469	CpG: 112	1233	112	806	18.2	65.4	0.86
chr18	10611820	10612326	CpG: 34	506	34	326	13.4	64.4	0.65
chrX	48128508	48129183	CpG: 51	675	51	450	15.1	66.7	0.68
chr18	55505813	55508172	CpG: 153	2359	153	1489	13	63.1	0.65
chr1	23640839	23641679	CpG: 99	840	99	561	23.6	66.8	1.06
chr5	995093	996665	CpG: 101	1572	101	904	12.8	57.5	0.78
chr2	80058	80599	CpG: 38	541	38	326	14	60.3	0.78
chr14	152941234	152947351	CpG: 397	6117	397	3744	13	61.2	0.69
chr4	102820326	102820573	CpG: 24	247	24	176	19.4	71.3	0.77
chr17	40350884	40351227	CpG: 23	343	23	226	13.4	65.9	0.63
chr9	531682	533334	CpG: 160	1652	160	1070	19.4	64.8	0.93
chr2	143690234	143690786	CpG: 43	552	43	285	15.6	51.6	1.18
chr1	849546	851270	CpG: 113	1724	113	1090	13.1	63.2	0.66
chr9	92429258	92429606	CpG: 26	348	26	211	14.9	60.6	0.83
chr7	11234852	11235168	CpG: 29	316	29	210	18.4	66.5	0.86
chr10	75011845	75012186	CpG: 35	341	35	235	20.5	68.9	0.88
chr3	133986350	133987241	CpG: 75	891	75	591	16.8	66.3	0.77
chr11	27309724	27311880	CpG: 189	2156	189	1421	17.5	65.9	0.81
chr18	2173346	2173868	CpG: 39	522	39	335	14.9	64.2	0.73
chr10	75723552	75724642	CpG: 87	1090	87	750	16	68.8	0.68
chr8	5294351	5294703	CpG: 28	352	28	220	15.9	62.5	0.84
chr11	85019898	85022381	CpG: 190	2483	190	1599	15.3	64.4	0.74
chr14	65057461	65057672	CpG: 18	211	18	149	17.1	70.6	0.68
chr6	651337	653605	CpG: 174	2268	174	1465	15.3	64.6	0.75
chr9	1333765	1335725	CpG: 126	1960	126	1207	12.9	61.6	0.69
chr13	137947368	137947667	CpG: 21	299	21	206	14	68.9	0.62
chr1	3396824	3397144	CpG: 30	320	30	213	18.8	66.6	0.85
chr5	1305080	1305599	CpG: 49	519	49	355	18.9	68.4	0.82
chr3	11130402	11131188	CpG: 92	786	92	546	23.4	69.5	0.97
chr2	157845711	157861255	CpG: 968	15544	968	9513	12.5	61.2	0.67
chr3	18721085	18721838	CpG: 69	753	69	535	18.3	71	0.73
chr18	47316552	47318002	CpG: 132	1450	132	989	18.2	68.2	0.78
chr11	85155286	85156428	CpG: 75	1142	75	705	13.1	61.7	0.69
chr6	7184815	7185582	CpG: 58	767	58	483	15.1	63	0.76
chr2	9354177	9355228	CpG: 94	1051	94	735	17.9	69.9	0.74
JH118757.1	125500	125719	CpG: 20	219	20	137	18.3	62.6	0.94
chr6	155360780	155361081	CpG: 21	301	21	201	14	66.8	0.63
chr9	519893	520337	CpG: 41	444	41	304	18.5	68.5	0.79
chr7	131252574	131253375	CpG: 72	801	72	593	18	74	0.66
chr15	134328868	134329645	CpG: 67	777	67	516	17.2	66.4	0.78
chr9	150789739	150790448	CpG: 50	709	50	430	14.1	60.6	0.77
chr6	25087030	25090173	CpG: 272	3143	272	1958	17.3	62.3	0.89
chr3	39846535	39848041	CpG: 109	1506	109	1006	14.5	66.8	0.65
chr2	158492233	158492842	CpG: 44	609	44	395	14.4	64.9	0.69
chr18	50061183	50064830	CpG: 273	3647	273	2130	15	58.4	0.88
chr10	54478189	54478782	CpG: 62	593	62	404	20.9	68.1	0.9
chr3	370447	372970	CpG: 170	2523	170	1544	13.5	61.2	0.73
chr5	549453	550333	CpG: 74	880	74	539	16.8	61.2	0.9
chr1	307882609	307883037	CpG: 31	428	31	263	14.5	61.4	0.77
chr10	74085378	74086200	CpG: 72	822	72	511	17.5	62.2	0.91
chr7	40797	41005	CpG: 17	208	17	144	16.3	69.2	0.72
chr3	1045147	1048222	CpG: 210	3075	210	1962	13.7	63.8	0.67
chr1	305588080	305588481	CpG: 29	401	29	253	14.5	63.1	0.73
chrX	114616187	114616942	CpG: 59	755	59	445	15.6	58.9	0.92
chr5	3353247	3354301	CpG: 80	1054	80	697	15.2	66.1	0.7
chr2	855233	856163	CpG: 68	930	68	621	14.6	66.8	0.66
chr4	82889834	82890039	CpG: 17	205	17	142	16.6	69.3	0.69
chr3	141755980	141764437	CpG: 637	8457	637	5489	15.1	64.9	0.72
chr15	152432460	152432906	CpG: 34	446	34	296	15.2	66.4	0.7
chr11	84639982	84640350	CpG: 26	368	26	241	14.1	65.5	0.66
chr12	8697366	8697577	CpG: 16	211	16	137	15.2	64.9	0.72
chr13	217763081	217763337	CpG: 24	256	24	183	18.8	71.5	0.73
chr3	120664271	120664814	CpG: 40	543	40	363	14.7	66.9	0.66
chr3	42301014	42308333	CpG: 546	7319	546	4999	14.9	68.3	0.64
chr2	65374701	65375297	CpG: 56	596	56	381	18.8	63.9	0.92
chrX	21277844	21278463	CpG: 65	619	65	409	21	66.1	0.96
chr13	79511939	79512546	CpG: 51	607	51	428	16.8	70.5	0.68
chr16	69039291	69040196	CpG: 80	905	80	543	17.7	60	0.99
GL892336.1	29967	30262	CpG: 24	295	24	196	16.3	66.4	0.76
chr17	59951882	59952825	CpG: 73	943	73	603	15.5	63.9	0.76
chr3	5997387	5997672	CpG: 21	285	21	147	14.7	51.6	1.11
GL896252.1	11299	11533	CpG: 21	234	21	158	17.9	67.5	0.79
chr11	1029931	1030284	CpG: 47	353	47	254	26.6	72	1.04
chr2	75903579	75904078	CpG: 49	499	49	344	19.6	68.9	0.84
chr2	79414961	79415801	CpG: 64	840	64	542	15.2	64.5	0.74
chr9	774152	775596	CpG: 121	1444	121	843	16.8	58.4	0.98
chr6	1694770	1695028	CpG: 21	258	21	166	16.3	64.3	0.8
chr12	62858502	62861971	CpG: 217	3469	217	2002	12.5	57.7	0.76
chr6	83796604	83796879	CpG: 27	275	27	174	19.6	63.3	1.01
chr3	14732559	14733299	CpG: 53	740	53	473	14.3	63.9	0.73
chr10	75060696	75061693	CpG: 77	997	77	657	15.4	65.9	0.71
chr3	119940283	119940525	CpG: 25	242	25	170	20.7	70.2	0.84
chr13	80738377	80739387	CpG: 121	1010	121	729	24	72.2	0.92
chrX	17607281	17607648	CpG: 29	367	29	257	15.8	70	0.7
chr6	57335647	57337683	CpG: 192	2036	192	1319	18.9	64.8	0.9
chr7	129807868	129810268	CpG: 206	2400	206	1493	17.2	62.2	0.89
chr3	190957	198151	CpG: 485	7194	485	4640	13.5	64.5	0.65
chrX	142214664	142216445	CpG: 137	1781	137	1215	15.4	68.2	0.67
chr11	1268491	1270378	CpG: 152	1887	152	1183	16.1	62.7	0.83
chr14	152964780	152976086	CpG: 735	11306	735	7428	13	65.7	0.6
chr11	5482121	5485396	CpG: 283	3275	283	2080	17.3	63.5	0.86
chr12	55611553	55612165	CpG: 46	612	46	399	15	65.2	0.71
chr2	143166125	143166413	CpG: 21	288	21	180	14.6	62.5	0.76
chr3	121187949	121188535	CpG: 47	586	47	410	16	70	0.66
chr1	2000594	2004065	CpG: 221	3471	221	2010	12.7	57.9	0.76
chr6	37231408	37231609	CpG: 16	201	16	122	15.9	60.7	0.89
chr14	123505129	123505703	CpG: 42	574	42	390	14.6	67.9	0.65
chrX	129613181	129614251	CpG: 107	1070	107	675	20	63.1	1.01
chr1	308534152	308534423	CpG: 24	271	24	197	17.7	72.7	0.68
chr7	128679963	128680405	CpG: 37	442	37	304	16.7	68.8	0.71
chr4	134871414	134872687	CpG: 90	1273	90	816	14.1	64.1	0.69
chr7	126001485	126001694	CpG: 16	209	16	136	15.3	65.1	0.75
chr1	3693766	3694294	CpG: 38	528	38	341	14.4	64.6	0.7
chr12	19867678	19867951	CpG: 27	273	27	168	19.8	61.5	1.06
chr15	154482414	154483279	CpG: 81	865	81	614	18.7	71	0.75
chr2	130685535	130685988	CpG: 34	453	34	291	15	64.2	0.74
chr2	8212050	8213106	CpG: 81	1056	81	717	15.3	67.9	0.67
chrX	6781761	6782317	CpG: 60	556	60	352	21.6	63.3	1.09
chr18	4844393	4844709	CpG: 33	316	33	227	20.9	71.8	0.81
GL893873.1	25440	25648	CpG: 19	208	19	153	18.3	73.6	0.69
chr3	71836760	71837091	CpG: 34	331	34	239	20.5	72.2	0.79
chr18	3465792	3466012	CpG: 18	220	18	141	16.4	64.1	0.8
chr4	6829108	6830714	CpG: 133	1606	133	1062	16.6	66.1	0.76
chrX	131560071	131560915	CpG: 75	844	75	591	17.8	70	0.74
chr11	7396420	7397378	CpG: 91	958	91	614	19	64.1	0.93
chrX	122204512	122205482	CpG: 94	970	94	660	19.4	68	0.85
chr12	59320215	59320772	CpG: 49	557	49	352	17.6	63.2	0.89
chr11	86502123	86506929	CpG: 314	4806	314	2922	13.1	60.8	0.71
chr4	53094	53502	CpG: 33	408	33	262	16.2	64.2	0.82
chr14	58716755	58717540	CpG: 73	785	73	452	18.6	57.6	1.13
chr10	74763480	74764781	CpG: 117	1301	117	840	18	64.6	0.86
chr10	24477256	24477684	CpG: 29	428	29	266	13.6	62.1	0.72
chr8	146899585	146900478	CpG: 66	893	66	540	14.8	60.5	0.81
chr7	88965822	88968460	CpG: 193	2638	193	1601	14.6	60.7	0.8
chr6	59670879	59671094	CpG: 19	215	19	141	17.7	65.6	0.82
chr8	347839	365609	CpG: 1091	17770	1091	10058	12.3	56.6	0.77
chr3	120644914	120645459	CpG: 37	545	37	365	13.6	67	0.61
chr3	4245025	4247947	CpG: 187	2922	187	1812	12.8	62	0.67
GL894726.2	14445	14899	CpG: 43	454	43	308	18.9	67.8	0.82
chr3	141514565	141516429	CpG: 137	1864	137	1044	14.7	56	0.94
chr7	1029006	1041079	CpG: 775	12073	775	6882	12.8	57	0.79
chr6	47175942	47176529	CpG: 64	587	64	435	21.8	74.1	0.8
chr6	4033642	4034056	CpG: 34	414	34	271	16.4	65.5	0.77
chr4	572360	572876	CpG: 47	516	47	369	18.2	71.5	0.71
chr2	17180907	17181521	CpG: 50	614	50	432	16.3	70.4	0.68
chr7	35742413	35743272	CpG: 61	859	61	566	14.2	65.9	0.65
chr4	17146621	17147973	CpG: 95	1352	95	838	14.1	62	0.73
chr10	74909753	74909998	CpG: 20	245	20	161	16.3	65.7	0.77
chrX	9212584	9214604	CpG: 145	2020	145	1339	14.4	66.3	0.66
chr6	54491323	54492879	CpG: 143	1556	143	987	18.4	63.4	0.92
chr9	150268633	150269901	CpG: 90	1268	90	792	14.2	62.5	0.73
chrX	40368999	40369849	CpG: 85	850	85	571	20	67.2	0.89
chr3	140669387	140670015	CpG: 48	628	48	415	15.3	66.1	0.71
chrX	51421257	51421991	CpG: 66	734	66	467	18	63.6	0.9
chr14	44808757	44809266	CpG: 39	509	39	307	15.3	60.3	0.84
chr9	5501005	5501283	CpG: 23	278	23	163	16.5	58.6	0.96
chr15	149996435	149997028	CpG: 45	593	45	370	15.2	62.4	0.78
chr16	4313032	4313238	CpG: 16	206	16	136	15.5	66	0.74
chr5	3969989	3970900	CpG: 72	911	72	615	15.8	67.5	0.69
chr4	1727997	1728447	CpG: 38	450	38	309	16.9	68.7	0.72
chr18	53583076	53583399	CpG: 25	323	25	210	15.5	65	0.74
chr17	68923283	68924172	CpG: 82	889	82	614	18.4	69.1	0.78
chr15	146805986	146807076	CpG: 83	1090	83	772	15.2	70.8	0.61
chr11	74718408	74718765	CpG: 30	357	30	221	16.8	61.9	0.88
chrX	14982511	14982959	CpG: 39	448	39	287	17.4	64.1	0.85
chr12	24762290	24764549	CpG: 155	2259	155	1299	13.7	57.5	0.85
chr9	101339432	101340331	CpG: 72	899	72	592	16	65.9	0.74
chr13	142905384	142906110	CpG: 60	726	60	488	16.5	67.2	0.73
chr11	87668914	87669484	CpG: 69	570	69	421	24.2	73.9	0.89
chr2	77673437	77675065	CpG: 175	1628	175	1167	21.5	71.7	0.84
chr12	62495416	62496245	CpG: 85	829	85	567	20.5	68.4	0.88
chr6	1559758	1561709	CpG: 155	1951	155	1175	15.9	60.2	0.88
chr2	73812551	73813201	CpG: 49	650	49	437	15.1	67.2	0.68
chr3	119035833	119036362	CpG: 42	529	42	339	15.9	64.1	0.79
chr3	6045535	6046494	CpG: 71	959	71	603	14.8	62.9	0.75
chrX	60092738	60093151	CpG: 30	413	30	266	14.5	64.4	0.72
chr18	53862949	53863587	CpG: 48	638	48	432	15	67.7	0.67
chr12	1738139	1740875	CpG: 172	2736	172	1502	12.6	54.9	0.83
chrX	22479221	22480104	CpG: 77	883	77	585	17.4	66.3	0.79
chr14	151997326	151997768	CpG: 33	442	33	300	14.9	67.9	0.65
chr13	218143355	218145174	CpG: 125	1819	125	1195	13.7	65.7	0.64
chr13	35884057	35884621	CpG: 46	564	46	389	16.3	69	0.76
chr3	9677149	9677549	CpG: 29	400	29	277	14.5	69.2	0.61
GL896231.1	26958	27920	CpG: 68	962	68	507	14.1	52.7	1.03
chr9	101347270	101348169	CpG: 72	899	72	592	16	65.9	0.74
chr6	54647401	54650075	CpG: 192	2674	192	1813	14.4	67.8	0.62
chr13	29396496	29397260	CpG: 70	764	70	480	18.3	62.8	0.93
chr6	954703	963202	CpG: 620	8499	620	5184	14.6	61	0.79
chr11	2114383	2125849	CpG: 741	11466	741	6501	12.9	56.7	0.81
chr7	293307	293669	CpG: 31	362	31	204	17.1	56.4	1.09
chr2	103826550	103827573	CpG: 87	1023	87	646	17	63.1	0.86
chr11	85840728	85842656	CpG: 136	1928	136	1234	14.1	64	0.69
chr1	302354608	302355499	CpG: 65	891	65	555	14.6	62.3	0.76
chr1	305459894	305460491	CpG: 60	597	60	419	20.1	70.2	0.82
chr2	148405195	148405562	CpG: 29	367	29	232	15.8	63.2	0.81
chr12	49690630	49691664	CpG: 75	1034	75	675	14.5	65.3	0.68
chrX	97687428	97687918	CpG: 46	490	46	321	18.8	65.5	0.9
chr17	66119651	66119876	CpG: 18	225	18	158	16	70.2	0.65
chr11	3098047	3098430	CpG: 29	383	29	241	15.1	62.9	0.81
chr10	63680024	63681104	CpG: 91	1080	91	611	16.9	56.6	1.05
chr6	72940969	72942648	CpG: 117	1679	117	1091	13.9	65	0.66
chr3	141696369	141697304	CpG: 69	935	69	577	14.8	61.7	0.78
chr10	16935160	16935824	CpG: 54	664	54	439	16.3	66.1	0.76
chr17	66142159	66144068	CpG: 124	1909	124	1121	13	58.7	0.76
chr4	394703	395102	CpG: 31	399	31	279	15.5	69.9	0.64
chr11	84751092	84751407	CpG: 31	315	31	197	19.7	62.5	1.02
chr2	87295878	87296583	CpG: 83	705	83	494	23.5	70.1	0.96
chr2	158438954	158439233	CpG: 19	279	19	180	13.6	64.5	0.67
chr17	65138367	65138953	CpG: 44	586	44	385	15	65.7	0.7
chr7	106158180	106159488	CpG: 84	1308	84	832	12.8	63.6	0.64
chr12	5189318	5189982	CpG: 58	664	58	444	17.5	66.9	0.78
chr3	18059926	18061059	CpG: 105	1133	105	741	18.5	65.4	0.89
chr3	140843651	140843920	CpG: 23	269	23	185	17.1	68.8	0.73
chr3	1804547	1804875	CpG: 25	328	25	233	15.2	71	0.63
chr10	71334586	71335332	CpG: 68	746	68	475	18.2	63.7	0.9
chr2	12705516	12705793	CpG: 20	277	20	172	14.4	62.1	0.79
chr2	6683981	6684948	CpG: 80	967	80	667	16.5	69	0.71
chr2	3455685	3456032	CpG: 36	347	36	234	20.7	67.4	0.94
chr6	3556417	3557116	CpG: 50	699	50	404	14.3	57.8	0.86
chr6	1129011	1129888	CpG: 69	877	69	613	15.7	69.9	0.67
chr2	59349097	59349337	CpG: 18	240	18	168	15	70	0.65
chr3	140874113	140878981	CpG: 299	4868	299	2921	12.3	60	0.68
chr17	43914010	43914523	CpG: 36	513	36	331	14	64.5	0.68
chr2	16888	17498	CpG: 53	610	53	433	17.4	71	0.69
chr3	1195959	1196833	CpG: 59	874	59	575	13.5	65.8	0.63
chr1	2245464	2245848	CpG: 39	384	39	247	20.3	64.3	0.98
chr11	85406951	85407708	CpG: 63	757	63	488	16.6	64.5	0.8
chr8	143372258	143372977	CpG: 78	719	78	509	21.7	70.8	0.87
chr12	26834218	26835533	CpG: 110	1315	110	896	16.7	68.1	0.72
chr7	1676778	1677211	CpG: 33	433	33	290	15.2	67	0.69
chr2	158446966	158451550	CpG: 288	4584	288	2833	12.6	61.8	0.66
chr6	4228682	4230186	CpG: 143	1504	143	1000	19	66.5	0.86
chr1	307536534	307538052	CpG: 119	1518	119	975	15.7	64.2	0.76
chr5	3576252	3577448	CpG: 88	1196	88	807	14.7	67.5	0.65
chr2	157893277	157895927	CpG: 182	2650	182	1624	13.7	61.3	0.73
chr18	55232351	55232772	CpG: 36	421	36	301	17.1	71.5	0.67
chr1	761711	763654	CpG: 136	1943	136	1277	14	65.7	0.65
chr3	135416633	135418240	CpG: 148	1607	148	1077	18.4	67	0.84
chr7	1109318	1110239	CpG: 67	921	67	608	14.5	66	0.67
chrX	6508355	6508950	CpG: 57	595	57	369	19.2	62	1
chr6	26768482	26768898	CpG: 33	416	33	288	15.9	69.2	0.66
chr13	217765352	217770846	CpG: 412	5494	412	3577	15	65.1	0.71
chrX	140474930	140475335	CpG: 39	405	39	260	19.3	64.2	0.94
chr2	70489707	70490360	CpG: 58	653	58	434	17.8	66.5	0.81
chr14	10682098	10683560	CpG: 109	1462	109	909	14.9	62.2	0.78
GL896364.1	4793	5247	CpG: 47	454	47	284	20.7	62.6	1.06
chr3	32885565	32886244	CpG: 52	679	52	421	15.3	62	0.8
chrX	143374395	143375618	CpG: 106	1223	106	772	17.3	63.1	0.87
chr3	41747291	41749727	CpG: 158	2436	158	1547	13	63.5	0.64
chr6	46811988	46812206	CpG: 17	218	17	130	15.6	59.6	0.88
chr2	1233812	1239159	CpG: 379	5347	379	3422	14.2	64	0.69
chr7	131386837	131387681	CpG: 83	844	83	578	19.7	68.5	0.84
chr6	825978	828701	CpG: 203	2723	203	1819	14.9	66.8	0.67
chr8	5614817	5615123	CpG: 22	306	22	199	14.4	65	0.72
chr13	218576761	218577042	CpG: 24	281	24	207	17.1	73.7	0.63
chr9	10041972	10042659	CpG: 55	687	55	486	16	70.7	0.65
chr2	851274	852279	CpG: 75	1005	75	689	14.9	68.6	0.64
chr11	4052678	4053226	CpG: 47	548	47	381	17.2	69.5	0.72
chr4	364066	365010	CpG: 74	944	74	601	15.7	63.7	0.78
chr8	82598121	82598878	CpG: 66	757	66	458	17.4	60.5	0.95
chr14	53709385	53710103	CpG: 52	718	52	468	14.5	65.2	0.68
chr11	85813193	85814025	CpG: 59	832	59	486	14.2	58.4	0.84
chr14	149127279	149127856	CpG: 39	577	39	360	13.5	62.4	0.69
chr1	9340793	9341064	CpG: 19	271	19	180	14	66.4	0.65
chr1	302977859	302978624	CpG: 55	765	55	488	14.4	63.8	0.72
chr18	54931044	54931256	CpG: 17	212	17	145	16	68.4	0.7
chr7	131103504	131106603	CpG: 211	3099	211	1757	13.6	56.7	0.85
chr10	7068953	7069381	CpG: 33	428	33	272	15.4	63.6	0.79
chr10	19954390	19955246	CpG: 77	856	77	495	18	57.8	1.09
chr11	86287688	86287936	CpG: 20	248	20	157	16.1	63.3	0.81
chr3	388790	390112	CpG: 119	1322	119	907	18	68.6	0.76
chr6	25130919	25131517	CpG: 42	598	42	402	14	67.2	0.63
chr11	87112897	87113648	CpG: 54	751	54	446	14.4	59.4	0.82
chr9	49288711	49289170	CpG: 51	459	51	325	22.2	70.8	0.89
chr8	33035907	33036535	CpG: 41	628	41	379	13.1	60.4	0.72
chr11	85147063	85147727	CpG: 65	664	65	420	19.6	63.3	0.98
chrX	131903589	131904170	CpG: 60	581	60	394	20.7	67.8	0.92
chr6	24815998	24816588	CpG: 41	590	41	383	13.9	64.9	0.69
chr15	154446974	154447183	CpG: 20	209	20	156	19.1	74.6	0.7
chr7	1942785	1943736	CpG: 80	951	80	612	16.8	64.4	0.81
chr2	78340503	78340797	CpG: 27	294	27	187	18.4	63.6	0.93
chr15	154962683	154967173	CpG: 312	4490	312	3022	13.9	67.3	0.61
chr6	47402367	47402800	CpG: 42	433	42	304	19.4	70.2	0.8
chr5	17916074	17916484	CpG: 34	410	34	269	16.6	65.6	0.78
chr2	157705409	157705906	CpG: 44	497	44	352	17.7	70.8	0.73
chr11	72063063	72063844	CpG: 68	781	68	510	17.4	65.3	0.82
chr17	67678173	67678499	CpG: 24	326	24	226	14.7	69.3	0.62
chr15	145264006	145264873	CpG: 74	867	74	561	17.1	64.7	0.83
chr3	23541498	23542777	CpG: 90	1279	90	802	14.1	62.7	0.73
chr16	81630192	81630554	CpG: 26	362	26	211	14.4	58.3	0.85
chr5	6468182	6468395	CpG: 19	213	19	141	17.8	66.2	0.84
chrX	143588651	143603766	CpG: 1008	15115	1008	9553	13.3	63.2	0.67
chr6	48294677	48294930	CpG: 19	253	19	160	15	63.2	0.81
chr1	2773908	2778377	CpG: 350	4469	350	2802	15.7	62.7	0.8
chr6	59645864	59646507	CpG: 45	643	45	436	14	67.8	0.61
chr12	50541846	50542919	CpG: 109	1073	109	732	20.3	68.2	0.88
chr11	85882269	85882842	CpG: 41	573	41	375	14.3	65.4	0.67
GL896226.2	57145	57871	CpG: 52	726	52	417	14.3	57.4	0.87
chr4	796199	796410	CpG: 21	211	21	161	19.9	76.3	0.72
chr12	17667880	17668174	CpG: 32	294	32	198	21.8	67.3	0.96
chr7	34716599	34716928	CpG: 23	329	23	194	14	59	0.82
chr8	146094816	146095129	CpG: 37	313	37	226	23.6	72.2	0.91
chr10	75550249	75553061	CpG: 180	2812	180	1783	12.8	63.4	0.64
chr15	28756241	28756688	CpG: 33	447	33	288	14.8	64.4	0.71
chr7	2635883	2636115	CpG: 23	232	23	164	19.8	70.7	0.81
chr5	1108467	1109149	CpG: 44	682	44	449	12.9	65.8	0.6
chr5	20418712	20419144	CpG: 33	432	33	308	15.3	71.3	0.6
chr6	668760	669666	CpG: 66	906	66	569	14.6	62.8	0.74
chrX	130079076	130079708	CpG: 52	632	52	416	16.5	65.8	0.76
chr15	150316547	150317163	CpG: 48	616	48	366	15.6	59.4	0.89
chr3	5202182	5203113	CpG: 73	931	73	534	15.7	57.4	0.95
chr13	218274768	218275040	CpG: 22	272	22	184	16.2	67.6	0.73
GL896416.1	31944	32406	CpG: 42	462	42	299	18.2	64.7	0.87
chr6	47472704	47474327	CpG: 137	1623	137	1026	16.9	63.2	0.86
chr6	1189359	1191125	CpG: 154	1766	154	1220	17.4	69.1	0.73
chrX	127341824	127342185	CpG: 51	361	51	275	28.3	76.2	0.98
chrX	102840955	102841424	CpG: 41	469	41	297	17.5	63.3	0.99
GL896201.1	742	1354	CpG: 56	612	56	348	18.3	56.9	1.14
chr12	1755678	1756785	CpG: 81	1107	81	686	14.6	62	0.76
chrX	57747049	57747540	CpG: 54	491	54	359	22	73.1	0.82
chr7	123694655	123695003	CpG: 29	348	29	232	16.7	66.7	0.75
chr13	80140339	80140941	CpG: 80	602	80	424	26.6	70.4	1.09
chr1	135914410	135914973	CpG: 42	563	42	369	14.9	65.5	0.73
chrX	65726465	65727567	CpG: 80	1102	80	568	14.5	51.5	1.12
chr4	7762410	7762668	CpG: 22	258	22	177	17.1	68.6	0.73
chr6	51462007	51462320	CpG: 23	313	23	199	14.7	63.6	0.8
chr2	3256312	3256712	CpG: 29	400	29	270	14.5	67.5	0.64
chr3	141755980	141764437	CpG: 637	8457	637	5489	15.1	64.9	0.72
chr5	5904521	5905768	CpG: 94	1247	94	823	15.1	66	0.69
chr9	151950025	151950497	CpG: 35	472	35	307	14.8	65	0.7
chr11	86165563	86166942	CpG: 105	1379	105	912	15.2	66.1	0.7
chr10	74855964	74858054	CpG: 150	2090	150	1325	14.4	63.4	0.71
chr4	1320493	1321571	CpG: 98	1078	98	748	18.2	69.4	0.76
chr3	254904	255725	CpG: 73	821	73	577	17.8	70.3	0.72
chr13	91592933	91595921	CpG: 275	2988	275	1906	18.4	63.8	0.91
chr3	2294146	2294739	CpG: 59	593	59	419	19.9	70.7	0.8
chr7	37410901	37411276	CpG: 33	375	33	255	17.6	68	0.76
chr12	45302426	45303161	CpG: 82	735	82	470	22.3	63.9	1.09
chr3	813515	853751	CpG: 2572	40236	2572	22572	12.8	56.1	0.81
chr11	82789638	82791031	CpG: 146	1393	146	878	21	63	1.06
chr3	41031370	41031706	CpG: 27	336	27	207	16.1	61.6	0.87
chr15	153509324	153510131	CpG: 56	807	56	513	13.9	63.6	0.72
chr6	1126975	1127409	CpG: 32	434	32	290	14.7	66.8	0.66
chr8	146166871	146167535	CpG: 55	664	55	436	16.6	65.7	0.77
chr5	6967508	6968041	CpG: 58	533	58	326	21.8	61.2	1.16
chr3	201367	202563	CpG: 91	1196	91	771	15.2	64.5	0.74
chr3	901822	903260	CpG: 100	1438	100	892	13.9	62	0.72
chr9	9451852	9452623	CpG: 58	771	58	520	15	67.4	0.66
chr18	2511131	2511390	CpG: 22	259	22	155	17	59.8	0.95
chr6	30996394	30996794	CpG: 29	400	29	271	14.5	67.8	0.63
chr15	154992063	154993350	CpG: 90	1287	90	847	14	65.8	0.65
chr12	3438796	3439926	CpG: 82	1130	82	754	14.5	66.7	0.65
chr6	1819409	1820351	CpG: 103	942	103	660	21.9	70.1	0.89
chr12	18547280	18547879	CpG: 46	599	46	392	15.4	65.4	0.76
chr2	158446966	158451550	CpG: 288	4584	288	2833	12.6	61.8	0.66
chr12	60549653	60550534	CpG: 84	881	84	538	19.1	61.1	1.03
chr6	59814257	59814463	CpG: 19	206	19	153	18.4	74.3	0.67
chr4	628236	633788	CpG: 359	5552	359	3442	12.9	62	0.67
chr9	49252613	49253247	CpG: 50	634	50	417	15.8	65.8	0.73
chr10	74794474	74795647	CpG: 95	1173	95	789	16.2	67.3	0.71
chr7	3434726	3434961	CpG: 16	235	16	133	13.6	56.6	0.86
chr11	3786920	3788053	CpG: 150	1133	150	781	26.5	68.9	1.12
chr4	107371597	107373989	CpG: 194	2392	194	1591	16.2	66.5	0.74
chr12	3911534	3911768	CpG: 21	234	21	151	17.9	64.5	0.86
chr9	44120661	44120977	CpG: 30	316	30	203	19	64.2	0.92
chr2	2593938	2594199	CpG: 21	261	21	184	16.1	70.5	0.66
chr14	50847344	50847736	CpG: 36	392	36	285	18.4	72.7	0.76
chr4	122000687	122001135	CpG: 40	448	40	308	17.9	68.8	0.76
chrX	18898049	18899923	CpG: 177	1874	177	1179	18.9	62.9	0.95
chr2	158174031	158177393	CpG: 233	3362	233	2158	13.9	64.2	0.68
chr7	120982029	120982513	CpG: 36	484	36	333	14.9	68.8	0.63
chr6	3197355	3197977	CpG: 50	622	50	371	16.1	59.6	0.91
chr17	36369891	36370601	CpG: 80	710	80	497	22.5	70	0.92
chrX	47976601	47977349	CpG: 76	748	76	531	20.3	71	0.81
GL893762.1	76641	76884	CpG: 17	243	17	166	14	68.3	0.6
chr3	2147879	2148573	CpG: 57	694	57	452	16.4	65.1	0.78
chr16	85903798	85931679	CpG: 1733	27881	1733	16143	12.4	57.9	0.74
chr7	2567313	2567758	CpG: 40	445	40	293	18	65.8	0.83
chr17	68787432	68788277	CpG: 64	845	64	500	15.1	59.2	0.87
chr14	124388527	124389279	CpG: 84	752	84	526	22.3	69.9	0.92
chr7	42759983	42760315	CpG: 30	332	30	228	18.1	68.7	0.8
chr1	313868913	313870556	CpG: 112	1643	112	1042	13.6	63.4	0.68
chr3	1213719	1213977	CpG: 21	258	21	181	16.3	70.2	0.66
chr6	154919889	154920206	CpG: 21	317	21	213	13.2	67.2	0.6
chr2	78903911	78904150	CpG: 20	239	20	160	16.7	66.9	0.75
chr15	133284658	133284864	CpG: 17	206	17	138	16.5	67	0.74
chr8	1052898	1053134	CpG: 16	236	16	148	13.6	62.7	0.69
chr12	45133628	45133927	CpG: 25	299	25	211	16.7	70.6	0.68
chr10	63023658	63024112	CpG: 37	454	37	298	16.3	65.6	0.76
chr7	36085785	36086400	CpG: 49	615	49	417	15.9	67.8	0.69
chr11	77343488	77343772	CpG: 42	284	42	221	29.6	77.8	0.98
chr7	2924643	2925224	CpG: 54	581	54	376	18.6	64.7	0.9
chr3	140664396	140666442	CpG: 158	2046	158	1271	15.4	62.1	0.8
chr7	131082537	131084159	CpG: 129	1622	129	1156	15.9	71.3	0.66
chr4	82657189	82658359	CpG: 90	1170	90	764	15.4	65.3	0.72
chr4	2040486	2044826	CpG: 288	4340	288	2630	13.3	60.6	0.72
GL894439.1	9799	10328	CpG: 39	529	39	290	14.7	54.8	0.98
chr6	60134137	60135519	CpG: 98	1382	98	842	14.2	60.9	0.77
chr6	52776107	52776847	CpG: 66	740	66	537	17.8	72.6	0.7
chr3	42714101	42715114	CpG: 73	1013	73	681	14.4	67.2	0.64
chr1	313770235	313783053	CpG: 913	12818	913	8396	14.2	65.5	0.66
chr3	9033999	9034282	CpG: 22	283	22	188	15.5	66.4	0.72
chrX	53218441	53218925	CpG: 41	484	41	342	16.9	70.7	0.71
chr11	4780191	4780775	CpG: 47	584	47	366	16.1	62.7	0.82
chr11	86278386	86278905	CpG: 42	519	42	342	16.2	65.9	0.75
chrX	114060698	114061445	CpG: 64	747	64	464	17.1	62.1	0.89
chr12	18227024	18227653	CpG: 57	629	57	458	18.1	72.8	0.68
chrX	126334540	126335200	CpG: 64	660	64	432	19.4	65.5	0.91
chr1	11158619	11159148	CpG: 38	529	38	336	14.4	63.5	0.72
chrX	142978162	142978745	CpG: 66	583	66	347	22.6	59.5	1.29
chr5	508509	515405	CpG: 514	6896	514	4213	14.9	61.1	0.8
chr10	75261704	75261919	CpG: 20	215	20	140	18.6	65.1	0.88
chr3	40612744	40614010	CpG: 130	1266	130	770	20.5	60.8	1.11
chr3	14943184	14944374	CpG: 125	1190	125	828	21	69.6	0.88
chr17	69105928	69106140	CpG: 15	212	15	140	14.2	66	0.68
chr3	9358454	9358685	CpG: 22	231	22	152	19	65.8	0.9
chr8	834925	835479	CpG: 44	554	44	382	15.9	69	0.67
chr4	587441	594990	CpG: 524	7549	524	4695	13.9	62.2	0.72
chr2	149227139	149228479	CpG: 170	1340	170	919	25.4	68.6	1.08
chr2	12692982	12693259	CpG: 19	277	19	171	13.7	61.7	0.76
GL892608.1	23123	23542	CpG: 28	419	28	280	13.4	66.8	0.62
GL894354.1	7814	8361	CpG: 41	547	41	306	15	55.9	0.98
chrX	126624465	126624806	CpG: 44	341	44	252	25.8	73.9	0.95
chr18	50054036	50056664	CpG: 194	2628	194	1627	14.8	61.9	0.78
chr16	86425950	86426239	CpG: 23	289	23	187	15.9	64.7	0.76
chr14	41062598	41062901	CpG: 27	303	27	204	17.8	67.3	0.79
chr4	141302023	141303300	CpG: 84	1277	84	805	13.2	63	0.66
chr2	69574581	69575346	CpG: 70	765	70	520	18.3	68	0.79
chr5	91620067	91620772	CpG: 65	705	65	474	18.4	67.2	0.82
chr1	145931191	145932769	CpG: 124	1578	124	1002	15.7	63.5	0.78
GL896231.1	32559	32898	CpG: 31	339	31	176	18.3	51.9	1.36
chr8	146626736	146627188	CpG: 32	452	32	258	14.2	57.1	0.91
chr14	152977114	152983422	CpG: 380	6308	380	3873	12	61.4	0.64
chr1	297136007	297136364	CpG: 30	357	30	233	16.8	65.3	0.79
chr1	288177	288679	CpG: 40	502	40	348	15.9	69.3	0.66
chr17	68856196	68858240	CpG: 150	2044	150	1376	14.7	67.3	0.65
chrX	141803911	141804261	CpG: 34	350	34	229	19.4	65.4	0.92
chr10	27946485	27946696	CpG: 23	211	23	152	21.8	72	0.88
chr1	3012857	3013267	CpG: 34	410	34	272	16.6	66.3	0.75
chr4	136191560	136197453	CpG: 439	5893	439	3654	14.9	62	0.78
chr10	27601859	27602366	CpG: 38	507	38	352	15	69.4	0.63
chr4	10932953	10933168	CpG: 17	215	17	135	15.8	62.8	0.81
chr12	47247636	47248121	CpG: 41	485	41	299	16.9	61.6	0.89
chr18	55682006	55682664	CpG: 48	658	48	450	14.6	68.4	0.63
chr7	1125043	1125892	CpG: 66	849	66	560	15.5	66	0.72
chr8	893837	894195	CpG: 30	358	30	253	16.8	70.7	0.67
chr2	8482527	8484549	CpG: 233	2022	233	1417	23	70.1	0.94
GL896280.1	8356	8609	CpG: 21	253	21	173	16.6	68.4	0.71
chr8	1727501	1729563	CpG: 197	2062	197	1392	19.1	67.5	0.84
chr14	153187282	153187499	CpG: 16	217	16	146	14.7	67.3	0.67
chr10	75054390	75054659	CpG: 25	269	25	172	18.6	63.9	0.93
chr8	5943917	5944219	CpG: 23	302	23	190	15.2	62.9	0.77
chr6	58501133	58503362	CpG: 168	2229	168	1565	15.1	70.2	0.61
chr6	156037549	156038254	CpG: 80	705	80	489	22.7	69.4	0.96
chr3	10453972	10455214	CpG: 128	1242	128	857	20.6	69	0.87
chr6	52976592	52977549	CpG: 72	957	72	629	15	65.7	0.72
chr11	86255820	86257833	CpG: 174	2013	174	1401	17.3	69.6	0.71
chr9	43842557	43842903	CpG: 33	346	33	242	19.1	69.9	0.79
chr6	40697155	40697925	CpG: 54	770	54	497	14	64.5	0.67
chr18	6491753	6491966	CpG: 16	213	16	143	15	67.1	0.68
chr7	131239975	131240322	CpG: 27	347	27	253	15.6	72.9	0.6
chr6	56520831	56521687	CpG: 53	856	53	520	12.4	60.7	0.67
chr2	851274	852279	CpG: 75	1005	75	689	14.9	68.6	0.64
chr15	50991514	50992172	CpG: 79	658	79	438	24	66.6	1.09
chr12	2517421	2518615	CpG: 96	1194	96	725	16.1	60.7	0.88
chr12	13780960	13781165	CpG: 24	205	24	147	23.4	71.7	0.96
chr11	1896229	1897523	CpG: 89	1294	89	840	13.8	64.9	0.65
chr11	78505193	78505481	CpG: 22	288	22	168	15.3	58.3	0.9
chr7	2552268	2552484	CpG: 18	216	18	133	16.7	61.6	0.89
chr9	14793501	14794089	CpG: 59	588	59	386	20.1	65.6	0.93
chr7	129934872	129935974	CpG: 82	1102	82	699	14.9	63.4	0.74
chr6	768876	770568	CpG: 145	1692	145	1110	17.1	65.6	0.8
chrX	91013113	91013735	CpG: 61	622	61	400	19.6	64.3	0.98
chr2	157924556	157925042	CpG: 49	486	49	334	20.2	68.7	0.88
chr2	71884070	71886356	CpG: 185	2286	185	1502	16.2	65.7	0.76
chr2	1973240	1973754	CpG: 54	514	54	377	21	73.3	0.78
chr15	149977275	149977569	CpG: 29	294	29	213	19.7	72.4	0.76
chr1	307477882	307478775	CpG: 92	893	92	642	20.6	71.9	0.8
chr4	122000687	122001135	CpG: 40	448	40	308	17.9	68.8	0.76
chr1	118904612	118904830	CpG: 22	218	22	141	20.2	64.7	0.98
chr3	4711864	4713306	CpG: 111	1442	111	872	15.4	60.5	0.84
chr10	20922095	20922383	CpG: 20	288	20	172	13.9	59.7	0.81
chr11	331578	332745	CpG: 96	1167	96	718	16.5	61.5	0.87
chr17	33313362	33313600	CpG: 28	238	28	181	23.5	76.1	0.81
chr13	217852573	217854356	CpG: 147	1783	147	1287	16.5	72.2	0.64
chr3	41561806	41563136	CpG: 89	1330	89	876	13.4	65.9	0.62
chrX	107013295	107013522	CpG: 27	227	27	165	23.8	72.7	0.9
chr6	154767412	154768005	CpG: 49	593	49	408	16.5	68.8	0.71
chr6	1020434	1023036	CpG: 182	2602	182	1749	14	67.2	0.62
chr4	141482861	141483226	CpG: 26	365	26	224	14.2	61.4	0.77
chr15	154210166	154210461	CpG: 23	295	23	206	15.6	69.8	0.64
GL896163.1	464	1535	CpG: 85	1071	85	642	15.9	59.9	0.89
chr7	3514594	3515441	CpG: 69	847	69	570	16.3	67.3	0.72
chr6	12430681	12431292	CpG: 49	611	49	373	16	61	0.87
chrX	46877617	46879066	CpG: 131	1449	131	885	18.1	61.1	0.97
chr8	19590717	19591097	CpG: 32	380	32	269	16.8	70.8	0.7
chr5	2548675	2550217	CpG: 105	1542	105	930	13.6	60.3	0.76
chr2	148432365	148433659	CpG: 139	1294	139	722	21.5	55.8	1.4
GL894031.1	157050	157252	CpG: 22	202	22	149	21.8	73.8	0.8
chr8	427726	428608	CpG: 83	882	83	630	18.8	71.4	0.74
chr3	142326254	142326663	CpG: 32	409	32	273	15.6	66.7	0.74
chr17	37168422	37168757	CpG: 30	335	30	218	17.9	65.1	0.85
chrX	41762450	41763792	CpG: 150	1342	150	888	22.4	66.2	1.02
chr6	58752668	58753339	CpG: 56	671	56	439	16.7	65.4	0.78
chrX	47997964	47998481	CpG: 55	517	55	351	21.3	67.9	0.92
chr12	663418	663686	CpG: 20	268	20	179	14.9	66.8	0.68
chr2	248682	249388	CpG: 57	706	57	459	16.1	65	0.76
chr1	308382422	308384576	CpG: 134	2154	134	1381	12.4	64.1	0.61
chr13	218481444	218482748	CpG: 97	1304	97	765	14.9	58.7	0.87
chr4	142491442	142492138	CpG: 54	696	54	404	15.5	58	0.92
chr15	151809522	151810534	CpG: 74	1012	74	644	14.6	63.6	0.72
chr7	34454263	34454692	CpG: 39	429	39	243	18.2	56.6	1.13
chr6	4346117	4346492	CpG: 29	375	29	259	15.5	69.1	0.66
chr7	5014627	5016193	CpG: 108	1566	108	996	13.8	63.6	0.69
chr1	304617792	304619033	CpG: 86	1241	86	818	13.9	65.9	0.64
chrX	127231545	127233164	CpG: 140	1619	140	975	17.3	60.2	0.97
chr5	24731835	24733795	CpG: 129	1960	129	1270	13.2	64.8	0.63
chr11	3021357	3023521	CpG: 176	2164	176	1454	16.3	67.2	0.72
chr8	1911658	1912247	CpG: 44	589	44	412	14.9	69.9	0.61
chr6	54890508	54891072	CpG: 46	564	46	385	16.3	68.3	0.7
chrX	39794362	39797955	CpG: 316	3593	316	2317	17.6	64.5	0.85
chr1	1626755	1627367	CpG: 45	612	45	393	14.7	64.2	0.71
chr12	4836323	4837432	CpG: 74	1109	74	732	13.3	66	0.62
chrX	121904244	121904913	CpG: 63	669	63	378	18.8	56.5	1.19
chr3	204057	207169	CpG: 220	3112	220	2023	14.1	65	0.67
chr12	3516775	3522196	CpG: 347	5421	347	3253	12.8	60	0.71
chr4	107049676	107050389	CpG: 72	713	72	496	20.2	69.6	0.84
chr2	158419624	158419998	CpG: 26	374	26	205	13.9	54.8	0.93
chr18	55840665	55840920	CpG: 21	255	21	188	16.5	73.7	0.62
JH118618.1	1987	2378	CpG: 29	391	29	253	14.8	64.7	0.71
chr12	6474913	6475218	CpG: 21	305	21	199	13.8	65.2	0.65
chr14	152183934	152188782	CpG: 347	4848	347	3117	14.3	64.3	0.7
chr7	85182726	85182930	CpG: 17	204	17	142	16.7	69.6	0.72
chr17	8250765	8250981	CpG: 29	216	29	151	26.9	69.9	1.1
chr15	152981039	152982021	CpG: 66	982	66	594	13.4	60.5	0.74
chr4	10912927	10913149	CpG: 19	222	19	142	17.1	64	0.84
chr16	55589526	55589740	CpG: 21	214	21	129	19.6	60.3	1.09
chr5	111255291	111256532	CpG: 86	1241	86	829	13.9	66.8	0.63
chr4	1412191	1412498	CpG: 24	307	24	208	15.6	67.8	0.68
chr9	8683310	8684171	CpG: 64	861	64	568	14.9	66	0.69
chr3	142268765	142269024	CpG: 20	259	20	155	15.4	59.8	0.89
chr18	6450658	6451141	CpG: 47	483	47	357	19.5	73.9	0.71
chrX	3231851	3232565	CpG: 49	714	49	435	13.7	60.9	0.75
chr6	4051995	4052405	CpG: 31	410	31	287	15.1	70	0.62
chr14	152426464	152428184	CpG: 123	1720	123	1060	14.3	61.6	0.76
chr2	158328046	158329178	CpG: 93	1132	93	813	16.4	71.8	0.64
chr15	147337740	147338607	CpG: 65	867	65	601	15	69.3	0.62
chr12	4713351	4713861	CpG: 39	510	39	349	15.3	68.4	0.68
chr7	124705761	124706529	CpG: 62	768	62	497	16.1	64.7	0.77
chr3	29976924	29977319	CpG: 32	395	32	266	16.2	67.3	0.72
chr6	3385377	3385608	CpG: 22	231	22	146	19	63.2	0.95
chr7	1054278	1055052	CpG: 61	774	61	499	15.8	64.5	0.76
chr7	128170945	128171201	CpG: 24	256	24	187	18.8	73	0.7
chr7	1986849	1987849	CpG: 71	1000	71	670	14.2	67	0.64
chr6	49370012	49370527	CpG: 43	515	43	339	16.7	65.8	0.77
chr1	302331740	302332017	CpG: 31	277	31	189	22.4	68.2	0.97
chr7	129875679	129880105	CpG: 280	4426	280	2532	12.7	57.2	0.77
chr3	7938955	7939665	CpG: 57	710	57	489	16.1	68.9	0.69
chr1	11252832	11253370	CpG: 63	538	63	393	23.4	73	0.88
chr15	150256090	150256321	CpG: 20	231	20	145	17.3	62.8	0.88
chrX	142262873	142264095	CpG: 102	1222	102	794	16.7	65	0.79
chr7	20856294	20856506	CpG: 16	212	16	147	15.1	69.3	0.63
chr2	3389646	3390405	CpG: 56	759	56	478	14.8	63	0.75
chr7	1131947	1132998	CpG: 76	1051	76	664	14.5	63.2	0.73
chr7	63639	63936	CpG: 21	297	21	201	14.1	67.7	0.62
chr5	105876560	105876856	CpG: 26	296	26	192	17.6	64.9	0.89
chr3	1727493	1733250	CpG: 383	5757	383	3725	13.3	64.7	0.64
chr6	27552770	27554030	CpG: 96	1260	96	766	15.2	60.8	0.87
chr2	1489465	1494522	CpG: 341	5057	341	3115	13.5	61.6	0.71
chr2	67244987	67245212	CpG: 25	225	25	156	22.2	69.3	0.93
chr4	141537346	141537867	CpG: 36	521	36	328	13.8	63	0.71
chr12	60430527	60430846	CpG: 28	319	28	218	17.6	68.3	0.75
chr3	118767496	118768064	CpG: 38	568	38	368	13.4	64.8	0.64
chr3	139950967	139953003	CpG: 141	2036	141	1366	13.9	67.1	0.61
chr6	50379257	50381415	CpG: 140	2158	140	1379	13	63.9	0.64
chr14	882427	882900	CpG: 35	473	35	327	14.8	69.1	0.75
chr9	152876579	152876861	CpG: 24	282	24	193	17	68.4	0.73
chr13	87335333	87335680	CpG: 31	347	31	225	17.9	64.8	0.85
chr3	1616688	1616951	CpG: 22	263	22	164	16.7	62.4	0.89
chr12	36070446	36071634	CpG: 90	1188	90	609	15.2	51.3	1.19
chr1	875200	875458	CpG: 23	258	23	195	17.8	75.6	0.62
chr12	49437629	49437863	CpG: 20	234	20	153	17.1	65.4	0.8
chr8	145905411	145906228	CpG: 82	817	82	569	20.1	69.6	0.83
chr11	85062374	85063635	CpG: 112	1261	112	868	17.8	68.8	0.76
chr6	56748842	56749303	CpG: 39	461	39	303	16.9	65.7	0.79
chr16	84401564	84401956	CpG: 31	392	31	234	15.8	59.7	0.89
chr12	2688612	2689000	CpG: 45	388	45	269	23.2	69.3	0.97
chr1	1329789	1332582	CpG: 216	2793	216	1785	15.5	63.9	0.76
chr7	5302400	5302908	CpG: 44	508	44	357	17.3	70.3	0.7
chr3	17744750	17746508	CpG: 139	1758	139	1151	15.8	65.5	0.74
chr9	275425	275844	CpG: 32	419	32	256	15.3	61.1	0.83
chr6	1846336	1846611	CpG: 24	275	24	177	17.5	64.4	0.85
chr12	56124868	56127233	CpG: 172	2365	172	1528	14.5	64.6	0.7
chr5	18750295	18750652	CpG: 31	357	31	259	17.4	72.5	0.66
chr8	89278803	89279818	CpG: 93	1015	93	709	18.3	69.9	0.75
chr3	142339817	142340201	CpG: 29	384	29	216	15.1	56.2	0.95
chr6	151437612	151438656	CpG: 72	1044	72	675	13.8	64.7	0.66
chr18	50012849	50015007	CpG: 181	2158	181	1297	16.8	60.1	0.93
chr8	3338801	3339334	CpG: 38	533	38	344	14.3	64.5	0.69
chr3	42363493	42364082	CpG: 58	589	58	426	19.7	72.3	0.76
chr15	37654786	37655624	CpG: 62	838	62	562	14.8	67.1	0.67
chr9	1508061	1508821	CpG: 57	760	57	516	15	67.9	0.65
chr1	1895026	1896175	CpG: 96	1149	96	753	16.7	65.5	0.78
chrX	142239032	142259755	CpG: 1413	20723	1413	13076	13.6	63.1	0.69
chr15	35684015	35684294	CpG: 23	279	23	195	16.5	69.9	0.68
chr10	73707269	73711168	CpG: 271	3899	271	2328	13.9	59.7	0.78
chr1	1951886	1952447	CpG: 43	561	43	384	15.3	68.4	0.66
chrX	57283242	57283495	CpG: 24	253	24	171	19	67.6	0.83
chr7	2064131	2065313	CpG: 96	1182	96	803	16.2	67.9	0.71
chr2	6412931	6413609	CpG: 61	678	61	491	18	72.4	0.69
chr7	131103504	131106603	CpG: 211	3099	211	1757	13.6	56.7	0.85
chr6	50439862	50440246	CpG: 28	384	28	256	14.6	66.7	0.66
chr6	40343873	40344114	CpG: 19	241	19	155	15.8	64.3	0.78
chr1	294444185	294444701	CpG: 45	516	45	309	17.4	59.9	0.98
chr1	279041075	279041606	CpG: 45	531	45	319	16.9	60.1	0.94
chrX	39794362	39797955	CpG: 316	3593	316	2317	17.6	64.5	0.85
chr18	1334235	1334515	CpG: 19	280	19	182	13.6	65	0.64
chr12	365940	368824	CpG: 214	2884	214	1895	14.8	65.7	0.69
chr14	145525469	145525690	CpG: 18	221	18	142	16.3	64.3	0.86
chr6	231397	236250	CpG: 317	4853	317	3140	13.1	64.7	0.62
chr3	374078	375217	CpG: 92	1139	92	752	16.2	66	0.76
chrX	7387643	7387868	CpG: 18	225	18	139	16	61.8	0.84
chr7	27546191	27546994	CpG: 69	803	69	545	17.2	67.9	0.75
chr9	150684790	150685035	CpG: 19	245	19	165	15.5	67.3	0.68
chr12	59169205	59169477	CpG: 24	272	24	187	17.6	68.8	0.75
chr6	67448734	67449504	CpG: 73	770	73	465	19	60.4	1.04
chr3	9954497	9955632	CpG: 85	1135	85	762	15	67.1	0.67
chr3	125548874	125554643	CpG: 434	5769	434	3629	15	62.9	0.76
GL892424.2	55940	56206	CpG: 20	266	20	163	15	61.3	0.81
chrX	3922645	3923214	CpG: 39	569	39	358	13.7	62.9	0.69
chr18	5839757	5840029	CpG: 19	272	19	168	14	61.8	0.74
chr1	307110079	307111250	CpG: 88	1171	88	800	15	68.3	0.64
chr9	153253390	153254148	CpG: 50	758	50	445	13.2	58.7	0.77
chr2	3459771	3460744	CpG: 84	973	84	646	17.3	66.4	0.79
chr3	9399261	9400610	CpG: 120	1349	120	921	17.8	68.3	0.76
chr15	150427556	150428260	CpG: 70	704	70	446	19.9	63.4	0.99
chr3	42625109	42629623	CpG: 363	4514	363	2930	16.1	64.9	0.77
chr16	86191021	86191412	CpG: 34	391	34	237	17.4	60.6	0.95
chr1	3733670	3735057	CpG: 94	1387	94	859	13.6	61.9	0.71
chrX	122014579	122015777	CpG: 118	1198	118	786	19.7	65.6	0.92
chr3	813515	853751	CpG: 2572	40236	2572	22572	12.8	56.1	0.81
chr4	464559	465063	CpG: 46	504	46	375	18.3	74.4	0.66
GL896446.1	22578	22974	CpG: 35	396	35	274	17.7	69.2	0.74
chr6	47955277	47956610	CpG: 147	1333	147	945	22.1	70.9	0.88
chr7	131142024	131142970	CpG: 86	946	86	614	18.2	64.9	0.86
chr3	141637169	141637616	CpG: 37	447	37	261	16.6	58.4	0.98
chr2	71711984	71713099	CpG: 75	1115	75	720	13.5	64.6	0.65
chr12	63095167	63095992	CpG: 55	825	55	545	13.3	66.1	0.61
chr2	77056153	77057897	CpG: 121	1744	121	1195	13.9	68.5	0.6
chr10	2433612	2433967	CpG: 26	355	26	224	14.6	63.1	0.81
chr11	85685103	85686387	CpG: 108	1284	108	792	16.8	61.7	0.9
chr1	302673044	302673531	CpG: 41	487	41	339	16.8	69.6	0.71
chr3	12082	12960	CpG: 61	878	61	578	13.9	65.8	0.64
chrX	128558971	128560570	CpG: 154	1599	154	1019	19.3	63.7	0.95
chrX	39920491	39927590	CpG: 511	7099	511	4337	14.4	61.1	0.77
chr1	510429	510883	CpG: 43	454	43	336	18.9	74	0.71
chr3	53949571	53950228	CpG: 48	657	48	435	14.6	66.2	0.67
chr11	84756044	84756880	CpG: 85	836	85	592	20.3	70.8	0.81
chr9	7219629	7220537	CpG: 78	908	78	610	17.2	67.2	0.78
chr12	5666682	5666963	CpG: 23	281	23	193	16.4	68.7	0.7
chr12	1827893	1828581	CpG: 50	688	50	447	14.5	65	0.7
chr2	1443470	1445375	CpG: 153	1905	153	1213	16.1	63.7	0.79
chr4	12598827	12599279	CpG: 33	452	33	300	14.6	66.4	0.67
chr13	78980676	78981739	CpG: 80	1063	80	701	15.1	65.9	0.7
chr3	361905	362642	CpG: 79	737	79	517	21.4	70.1	0.88
chr11	91097	91748	CpG: 44	651	44	404	13.5	62.1	0.7
chr5	30092003	30092295	CpG: 32	292	32	206	21.9	70.5	0.88
chr6	4433704	4433995	CpG: 25	291	25	198	17.2	68	0.75
chr3	41249269	41253849	CpG: 309	4580	309	2862	13.5	62.5	0.69
chrX	139104618	139105146	CpG: 46	528	46	369	17.4	69.9	0.72
chr6	1967177	1968300	CpG: 85	1123	85	743	15.1	66.2	0.69
chr11	87539676	87539962	CpG: 25	286	25	196	17.5	68.5	0.74
chr6	47122995	47123862	CpG: 63	867	63	568	14.5	65.5	0.69
chr3	2018530	2020248	CpG: 132	1718	132	1103	15.4	64.2	0.75
chr6	50339275	50339512	CpG: 19	237	19	164	16	69.2	0.69
chr11	18859729	18860369	CpG: 61	640	61	441	19.1	68.9	0.81
chr12	391949	413435	CpG: 1469	21486	1469	13815	13.7	64.3	0.66
chr6	1889600	1889976	CpG: 28	376	28	268	14.9	71.3	0.61
chr7	1105699	1106234	CpG: 53	535	53	351	19.8	65.6	0.94
chr16	85713088	85713983	CpG: 65	895	65	609	14.5	68	0.63
chr11	85072491	85072805	CpG: 29	314	29	234	18.5	74.5	0.67
GL896361.1	49070	49879	CpG: 53	809	53	450	13.1	55.6	0.85
chr2	59993257	59994174	CpG: 71	917	71	599	15.5	65.3	0.73
chr5	110869372	110872173	CpG: 193	2801	193	1888	13.8	67.4	0.61
chr5	1053559	1053784	CpG: 21	225	21	153	18.7	68	0.84
chrX	131478154	131478806	CpG: 67	652	67	449	20.6	68.9	0.87
chr2	69443280	69444058	CpG: 67	778	67	516	17.2	66.3	0.78
chr6	56149782	56151926	CpG: 198	2144	198	1443	18.5	67.3	0.82
chrX	52304739	52305049	CpG: 24	310	24	180	15.5	58.1	0.92
chr16	6865431	6865907	CpG: 37	476	37	318	15.5	66.8	0.7
chr14	151952595	151952822	CpG: 16	227	16	120	14.1	52.9	1.02
chr3	134573978	134574648	CpG: 49	670	49	448	14.6	66.9	0.65
chr1	157491475	157491728	CpG: 20	253	20	159	15.8	62.8	0.8
chr13	217468344	217468602	CpG: 17	258	17	148	13.2	57.4	0.8
chr8	1939968	1940498	CpG: 35	530	35	333	13.2	62.8	0.67
chr12	13843475	13843832	CpG: 29	357	29	222	16.2	62.2	0.87
chr10	70149204	70150200	CpG: 74	996	74	644	14.9	64.7	0.71
chr6	49570563	49572214	CpG: 152	1651	152	923	18.4	55.9	1.19
chr14	98021468	98022978	CpG: 140	1510	140	944	18.5	62.5	0.95
chr1	6578189	6578456	CpG: 22	267	22	177	16.5	66.3	0.76
chr9	8678678	8679280	CpG: 66	602	66	425	21.9	70.6	0.88
chr6	67478063	67478742	CpG: 51	679	51	464	15	68.3	0.64
chr14	28156621	28157104	CpG: 38	483	38	334	15.7	69.2	0.67
chr12	4505515	4505890	CpG: 30	375	30	250	16	66.7	0.74
GL894475.1	1673	3654	CpG: 130	1981	130	1002	13.1	50.6	1.04
chr10	73848385	73849437	CpG: 70	1052	70	639	13.3	60.7	0.72
chr3	22317023	22317392	CpG: 35	369	35	252	19	68.3	0.82
chr14	150614569	150615272	CpG: 62	703	62	482	17.6	68.6	0.77
chr1	303491533	303492087	CpG: 48	554	48	368	17.3	66.4	0.79
chr6	42618627	42618896	CpG: 22	269	22	180	16.4	66.9	0.73
chr4	140317814	140318238	CpG: 30	424	30	258	14.2	60.8	0.77
chr7	40949546	40949944	CpG: 34	398	34	270	17.1	67.8	0.75
chr8	1290551	1297881	CpG: 497	7330	497	4911	13.6	67	0.6
chr4	106097340	106097913	CpG: 46	573	46	378	16.1	66	0.74
chr4	83368408	83368630	CpG: 20	222	20	151	18	68	0.78
chr3	3776583	3777180	CpG: 46	597	46	392	15.4	65.7	0.72
chr13	218163906	218166163	CpG: 156	2257	156	1517	13.8	67.2	0.61
chr10	2278147	2279861	CpG: 113	1714	113	980	13.2	57.2	0.81
chr18	1195484	1196623	CpG: 75	1139	75	726	13.2	63.7	0.65
chr8	1300048	1300585	CpG: 44	537	44	347	16.4	64.6	0.79
GL896361.1	33043	33393	CpG: 31	350	31	179	17.7	51.1	1.35
chr7	706854	707417	CpG: 44	563	44	354	15.6	62.9	0.79
chr2	5787836	5789789	CpG: 140	1953	140	1346	14.3	68.9	0.6
chr10	74763480	74764781	CpG: 117	1301	117	840	18	64.6	0.86
chr2	1212832	1214308	CpG: 93	1476	93	859	12.6	58.2	0.74
chr3	141742109	141742514	CpG: 33	405	33	268	16.3	66.2	0.76
chr12	60791774	60792268	CpG: 42	494	42	323	17	65.4	0.8
chr12	1613787	1630919	CpG: 1106	17132	1106	10742	12.9	62.7	0.66
chr1	2632128	2633034	CpG: 65	906	65	569	14.3	62.8	0.73
chr5	67653883	67655129	CpG: 104	1246	104	832	16.7	66.8	0.75
chr9	61855279	61855738	CpG: 38	459	38	304	16.6	66.2	0.76
chr13	216478612	216479262	CpG: 45	650	45	401	13.8	61.7	0.73
chrX	98599161	98599739	CpG: 54	578	54	378	18.7	65.4	0.93
chr2	129003	129494	CpG: 45	491	45	335	18.3	68.2	0.79
chr11	3170802	3171409	CpG: 53	607	53	396	17.5	65.2	0.83
chr6	128869728	128869933	CpG: 16	205	16	138	15.6	67.3	0.7
chr3	18376020	18376959	CpG: 62	939	62	574	13.2	61.1	0.73
chr3	135383494	135383899	CpG: 36	405	36	283	17.8	69.9	0.73
chr17	69287987	69289778	CpG: 148	1791	148	1195	16.5	66.7	0.75
chr12	4865296	4865942	CpG: 48	646	48	439	14.9	68	0.65
chrX	63655392	63655730	CpG: 25	338	25	210	14.8	62.1	0.77
chr10	71317969	71319487	CpG: 130	1518	130	950	17.1	62.6	0.87
chr14	54204719	54205107	CpG: 28	388	28	262	14.4	67.5	0.64
chr7	690305	690606	CpG: 29	301	29	207	19.3	68.8	0.82
chr6	60038178	60038548	CpG: 28	370	28	255	15.1	68.9	0.64
chr18	53818618	53819910	CpG: 92	1292	92	879	14.2	68	0.62
chr1	1905101	1906276	CpG: 86	1175	86	727	14.6	61.9	0.77
chr2	143116548	143117477	CpG: 70	929	70	565	15.1	60.8	0.82
chr18	60740797	60741192	CpG: 30	395	30	268	15.2	67.8	0.66
chr8	2748767	2749690	CpG: 101	923	101	682	21.9	73.9	0.8
chr16	70163594	70164861	CpG: 94	1267	94	774	14.8	61.1	0.8
chr13	218081262	218087548	CpG: 410	6286	410	4054	13	64.5	0.63
chr5	1654081	1654875	CpG: 53	794	53	509	13.4	64.1	0.65
chr9	3090228	3090569	CpG: 41	341	41	194	24	56.9	1.49
chr1	78342289	78342565	CpG: 22	276	22	161	15.9	58.3	0.96
chr3	41254810	41255336	CpG: 40	526	40	368	15.2	70	0.62
chr18	1454203	1455113	CpG: 63	910	63	615	13.8	67.6	0.62
chr4	1153444	1153819	CpG: 26	375	26	255	13.9	68	0.61
chr1	176650139	176650458	CpG: 24	319	24	208	15	65.2	0.71
chr2	82291580	82291997	CpG: 34	417	34	280	16.3	67.1	0.73
chrX	138304821	138305445	CpG: 39	624	39	381	12.5	61.1	0.67
chr13	79105255	79105642	CpG: 49	387	49	291	25.3	75.2	0.92
chr17	151843	153160	CpG: 135	1317	135	909	20.5	69	0.86
chr1	3570585	3570953	CpG: 29	368	29	245	15.8	66.6	0.72
chr1	301105058	301105446	CpG: 28	388	28	242	14.4	62.4	0.74
chr6	1565451	1566553	CpG: 94	1102	94	734	17.1	66.6	0.77
chr6	17764025	17765540	CpG: 141	1515	141	1004	18.6	66.3	0.85
chr6	16143246	16143467	CpG: 18	221	18	144	16.3	65.2	0.77
chr11	85332921	85334516	CpG: 105	1595	105	994	13.2	62.3	0.68
chr12	6227002	6227618	CpG: 72	616	72	421	23.4	68.3	1
chr12	62744930	62746749	CpG: 142	1819	142	1028	15.6	56.5	0.98
chr14	145123209	145123471	CpG: 20	262	20	172	15.3	65.6	0.74
chr1	101771659	101772058	CpG: 36	399	36	257	18	64.4	0.87
chr6	59418011	59418214	CpG: 19	203	19	139	18.7	68.5	0.82
chr9	112593439	112594258	CpG: 66	819	66	525	16.1	64.1	0.79
chr4	103454779	103457162	CpG: 169	2383	169	1439	14.2	60.4	0.78
chr11	9432109	9432945	CpG: 74	836	74	548	17.7	65.6	0.83
chr14	145285	145588	CpG: 33	303	33	214	21.8	70.6	0.88
chr2	149092096	149093417	CpG: 151	1321	151	770	22.9	58.3	1.36
chrX	36306380	36306888	CpG: 37	508	37	337	14.6	66.3	0.69
chr3	141176377	141176889	CpG: 40	512	40	311	15.6	60.7	0.87
chr9	977480	977939	CpG: 36	459	36	310	15.7	67.5	0.69
chr3	4569254	4571843	CpG: 167	2589	167	1504	12.9	58.1	0.76
chr2	1240134	1241502	CpG: 93	1368	93	886	13.6	64.8	0.65
GL893642.2	20894	21242	CpG: 28	348	28	219	16.1	62.9	0.81
chr11	1068903	1070463	CpG: 104	1560	104	948	13.3	60.8	0.72
chrX	126058541	126059378	CpG: 85	837	85	579	20.3	69.2	0.85
chr3	42204454	42205375	CpG: 86	921	86	547	18.7	59.4	1.06
chr1	10048275	10051669	CpG: 244	3394	244	2077	14.4	61.2	0.77
chr8	4395022	4397321	CpG: 176	2299	176	1462	15.3	63.6	0.76
chr15	150173355	150173604	CpG: 23	249	23	156	18.5	62.7	0.95
chr12	1613787	1630919	CpG: 1106	17132	1106	10742	12.9	62.7	0.66
chr5	95836559	95836987	CpG: 37	428	37	252	17.3	58.9	1
chr6	254976	257107	CpG: 167	2131	167	1492	15.7	70	0.64
chr1	4229736	4230689	CpG: 70	953	70	594	14.7	62.3	0.77
chr2	158322395	158323596	CpG: 101	1201	101	836	16.8	69.6	0.7
chr9	148538591	148539190	CpG: 46	599	46	398	15.4	66.4	0.7
chr11	85366144	85366618	CpG: 35	474	35	312	14.8	65.8	0.69
chr6	78624448	78626005	CpG: 132	1557	132	954	17	61.3	0.9
chr13	217981495	217981753	CpG: 27	258	27	164	20.9	63.6	1.04
chr6	58015435	58016027	CpG: 46	592	46	420	15.5	70.9	0.62
chr6	62045804	62046661	CpG: 89	857	89	490	20.8	57.2	1.28
chr5	17935050	17936168	CpG: 101	1118	101	759	18.1	67.9	0.79
chr2	156392172	156395853	CpG: 279	3681	279	2297	15.2	62.4	0.78
chr16	84902538	84902906	CpG: 28	368	28	237	15.2	64.4	0.74
chr9	72145573	72146055	CpG: 41	482	41	341	17	70.7	0.69
chr7	721500	722372	CpG: 61	872	61	580	14	66.5	0.64
chr6	156057567	156059129	CpG: 108	1562	108	1014	13.8	64.9	0.67
chr10	25245119	25245454	CpG: 30	335	30	231	17.9	69	0.77
chr10	69633212	69633656	CpG: 47	444	47	277	21.2	62.4	1.11
chr4	1169992	1176116	CpG: 424	6124	424	3962	13.8	64.7	0.67
chr2	13726978	13727209	CpG: 23	231	23	162	19.9	70.1	0.82
chr11	7396420	7397378	CpG: 91	958	91	614	19	64.1	0.93
chr11	4349439	4349652	CpG: 16	213	16	134	15	62.9	0.76
chr2	125208581	125209354	CpG: 65	773	65	526	16.8	68	0.76
chr4	111081859	111082392	CpG: 38	533	38	349	14.3	65.5	0.67
chr12	5493798	5494369	CpG: 43	571	43	385	15.1	67.4	0.66
chr5	7567308	7567710	CpG: 36	402	36	293	17.9	72.9	0.68
chr2	2341818	2343812	CpG: 167	1994	167	1362	16.8	68.3	0.72
chr16	51418844	51419564	CpG: 56	720	56	444	15.6	61.7	0.82
chr4	121590463	121590692	CpG: 23	229	23	162	20.1	70.7	0.82
chr7	129934872	129935974	CpG: 82	1102	82	699	14.9	63.4	0.74
chrX	37010558	37011008	CpG: 35	450	35	306	15.6	68	0.73
chr11	86561646	86561943	CpG: 24	297	24	195	16.2	65.7	0.75
chr11	86309556	86310558	CpG: 71	1002	71	628	14.2	62.7	0.72
chr4	101777110	101777361	CpG: 20	251	20	177	15.9	70.5	0.79
chr3	1422543	1426469	CpG: 358	3926	358	2658	18.2	67.7	0.8
chr3	3241920	3242213	CpG: 25	293	25	172	17.1	58.7	0.99
chr10	74600287	74601069	CpG: 62	782	62	479	15.9	61.3	0.86
chr11	84344416	84345477	CpG: 72	1061	72	665	13.6	62.7	0.69
chr6	79917994	79922258	CpG: 309	4264	309	2682	14.5	62.9	0.73
chr9	6138981	6139190	CpG: 16	209	16	143	15.3	68.4	0.66
chr3	7837265	7839675	CpG: 205	2410	205	1663	17	69	0.72
chr17	59284968	59285190	CpG: 22	222	22	156	19.8	70.3	0.8
chr16	85517650	85518388	CpG: 61	738	61	497	16.5	67.3	0.73
chr16	85949261	85960700	CpG: 751	11439	751	7424	13.1	64.9	0.62
chr3	135842196	135842462	CpG: 20	266	20	175	15	65.8	0.7
chr5	8084848	8085145	CpG: 21	297	21	196	14.1	66	0.65
chr14	153797388	153797661	CpG: 20	273	20	183	14.7	67	0.66
chr1	3052772	3053293	CpG: 36	521	36	335	13.8	64.3	0.68
chr14	43730990	43731220	CpG: 20	230	20	144	17.4	62.6	0.9
chrX	115592263	115592897	CpG: 50	634	50	435	15.8	68.6	0.69
chr10	71401541	71401819	CpG: 23	278	23	186	16.5	66.9	0.74
chrX	21170131	21170758	CpG: 60	627	60	395	19.1	63	1.03
chr14	153784494	153784934	CpG: 36	440	36	285	16.4	64.8	0.78
chr12	391949	413435	CpG: 1469	21486	1469	13815	13.7	64.3	0.66
chr14	24598320	24598755	CpG: 35	435	35	293	16.1	67.4	0.72
chr3	39840273	39840783	CpG: 44	510	44	341	17.3	66.9	0.77
chr2	157740202	157740768	CpG: 48	566	48	350	17	61.8	0.9
chr14	6889638	6890099	CpG: 42	461	42	308	18.2	66.8	0.84
chr4	143005772	143006334	CpG: 47	562	47	349	16.7	62.1	0.87
chr14	153801424	153801774	CpG: 32	350	32	228	18.3	65.1	0.88
chr11	86413125	86413471	CpG: 26	346	26	241	15	69.7	0.62
chr7	2091952	2092648	CpG: 62	696	62	493	17.8	70.8	0.72
chr2	39201	70452	CpG: 1914	31251	1914	18219	12.2	58.3	0.72
chr12	5001663	5003295	CpG: 125	1632	125	1089	15.3	66.7	0.69
chr3	259896	261533	CpG: 110	1637	110	1100	13.4	67.2	0.63
chr6	3551209	3551470	CpG: 27	261	27	179	20.7	68.6	0.88
chr10	74841419	74842934	CpG: 112	1515	112	995	14.8	65.7	0.69
chr6	59693823	59694889	CpG: 111	1066	111	723	20.8	67.8	0.91
chr12	1496894	1497675	CpG: 61	781	61	539	15.6	69	0.67
chr17	36975557	36976749	CpG: 102	1192	102	750	17.1	62.9	0.87
chr14	151012619	151013086	CpG: 33	467	33	286	14.1	61.2	0.76
chr10	28078363	28078604	CpG: 18	241	18	165	14.9	68.5	0.64
chr13	87335333	87335680	CpG: 31	347	31	225	17.9	64.8	0.85
chr13	217908888	217921944	CpG: 808	13056	808	7886	12.4	60.4	0.68
chr17	68103664	68104053	CpG: 31	389	31	264	15.9	67.9	0.69
chr8	146579868	146580103	CpG: 17	235	17	133	14.5	56.6	0.91
chr6	59465414	59465998	CpG: 41	584	41	357	14	61.1	0.75
chr8	146708820	146709148	CpG: 25	328	25	201	15.2	61.3	0.81
GL896404.1	392	1057	CpG: 46	665	46	353	13.8	53.1	0.99
chr11	84477707	84478765	CpG: 79	1058	79	681	14.9	64.4	0.72
chr16	57535712	57536073	CpG: 35	361	35	258	19.4	71.5	0.76
chr9	4742697	4743014	CpG: 23	317	23	183	14.5	57.7	0.95
chr7	42247721	42248611	CpG: 77	890	77	640	17.3	71.9	0.68
chr6	89483425	89483803	CpG: 33	378	33	260	17.5	68.8	0.75
chr1	306124778	306125117	CpG: 31	339	31	243	18.3	71.7	0.74
chr4	265800	266114	CpG: 23	314	23	212	14.6	67.5	0.65
chr6	64829524	64829778	CpG: 23	254	23	184	18.1	72.4	0.7
chr7	3086052	3086273	CpG: 16	221	16	138	14.5	62.4	0.74
chr6	4482894	4484595	CpG: 117	1701	117	1021	13.8	60	0.76
chr14	33193614	33194062	CpG: 39	448	39	323	17.4	72.1	0.67
chr3	41671140	41671413	CpG: 22	273	22	197	16.1	72.2	0.62
chr6	52245776	52246315	CpG: 37	539	37	352	13.7	65.3	0.65
chr8	1433902	1434153	CpG: 21	251	21	163	16.7	64.9	0.79
chr14	150428500	150428706	CpG: 18	206	18	112	17.5	54.4	1.19
chr5	111238753	111239337	CpG: 46	584	46	339	15.8	58	0.94
chr7	130257956	130258415	CpG: 30	459	30	281	13.1	61.2	0.7
chr7	33918484	33919422	CpG: 80	938	80	636	17.1	67.8	0.74
chr12	62958461	62959271	CpG: 74	810	74	538	18.3	66.4	0.83
chr7	2064131	2065313	CpG: 96	1182	96	803	16.2	67.9	0.71
chr14	150939560	150942347	CpG: 213	2787	213	1837	15.3	65.9	0.7
chr1	9031417	9031734	CpG: 26	317	26	201	16.4	63.4	0.82
chr4	1197426	1198202	CpG: 60	776	60	501	15.5	64.6	0.74
chr6	44614208	44614448	CpG: 19	240	19	169	15.8	70.4	0.66
chr12	314076	314877	CpG: 65	801	65	555	16.2	69.3	0.69
chr9	7559381	7563141	CpG: 241	3760	241	2339	12.8	62.2	0.66
chr14	153120432	153120796	CpG: 37	364	37	270	20.3	74.2	0.75
chr3	31467456	31467686	CpG: 17	230	17	152	14.8	66.1	0.7
chr10	72511142	72511620	CpG: 32	478	32	299	13.4	62.6	0.69
chr4	140339401	140339855	CpG: 46	454	46	322	20.3	70.9	0.82
chr13	141266759	141269119	CpG: 215	2360	215	1534	18.2	65	0.86
chr2	158079721	158080137	CpG: 28	416	28	262	13.5	63	0.68
chr14	51016792	51017378	CpG: 53	586	53	410	18.1	70	0.74
chrX	10411038	10411303	CpG: 21	265	21	174	15.8	65.7	0.74
chr9	8569706	8570254	CpG: 54	548	54	394	19.7	71.9	0.78
chr6	31000515	31001165	CpG: 49	650	49	410	15.1	63.1	0.76
chr2	157647973	157650452	CpG: 159	2479	159	1495	12.8	60.3	0.71
chr12	4152673	4154064	CpG: 152	1391	152	950	21.9	68.3	0.94
chr2	598376	599416	CpG: 78	1040	78	690	15	66.3	0.69
chr18	60811758	60812747	CpG: 77	989	77	673	15.6	68	0.68
chr6	155291478	155291983	CpG: 53	505	53	336	21	66.5	0.95
chr12	14949603	14951162	CpG: 105	1559	105	1018	13.5	65.3	0.63
chrX	139063645	139064901	CpG: 88	1256	88	756	14	60.2	0.78
chr3	813515	853751	CpG: 2572	40236	2572	22572	12.8	56.1	0.81
chr3	51612438	51612708	CpG: 23	270	23	187	17	69.3	0.71
chrX	8474134	8474997	CpG: 68	863	68	543	15.8	62.9	0.8
chrX	136057879	136059555	CpG: 175	1676	175	1011	20.9	60.3	1.15
chr3	142330727	142330937	CpG: 20	210	20	141	19	67.1	0.86
chr2	2920477	2920753	CpG: 20	276	20	177	14.5	64.1	0.71
chr14	40646010	40646365	CpG: 31	355	31	226	17.5	63.7	0.86
chr7	3204137	3205532	CpG: 97	1395	97	898	13.9	64.4	0.68
chr4	117787652	117788210	CpG: 55	558	55	399	19.7	71.5	0.8
chr2	5954398	5954734	CpG: 27	336	27	227	16.1	67.6	0.71
chr17	35890467	35891092	CpG: 52	625	52	408	16.6	65.3	0.78
chr6	12256216	12256579	CpG: 30	363	30	252	16.5	69.4	0.69
chr6	64807396	64807923	CpG: 42	527	42	348	15.9	66	0.73
chr2	157328323	157330597	CpG: 178	2274	178	1480	15.7	65.1	0.74
chr6	62840750	62841021	CpG: 23	271	23	179	17	66.1	0.78
chr4	111282207	111282740	CpG: 38	533	38	348	14.3	65.3	0.67
chr3	4784257	4784529	CpG: 20	272	20	183	14.7	67.3	0.65
chr9	24334223	24334677	CpG: 37	454	37	240	16.3	52.9	1.19
chr1	2819461	2819896	CpG: 37	435	37	281	17	64.6	0.83
chr12	5367868	5368225	CpG: 26	357	26	247	14.6	69.2	0.62
chr17	56836009	56836434	CpG: 31	425	31	289	14.6	68	0.64
chr9	7618775	7620555	CpG: 118	1780	118	1184	13.3	66.5	0.6
chr12	1801080	1801733	CpG: 59	653	59	442	18.1	67.7	0.79
chr13	216628541	216629013	CpG: 35	472	35	304	14.8	64.4	0.72
chr1	275912453	275912720	CpG: 20	267	20	163	15	61	0.81
chr13	215675502	215678254	CpG: 228	2752	228	1659	16.6	60.3	0.91
chr8	1089348	1089660	CpG: 27	312	27	220	17.3	70.5	0.7
chr3	42870605	42871545	CpG: 90	940	90	598	19.1	63.6	0.95
chr3	42238137	42238370	CpG: 18	233	18	162	15.5	69.5	0.64
chr12	1486678	1487090	CpG: 34	412	34	290	16.5	70.4	0.67
chr14	34630081	34630806	CpG: 76	725	76	454	21	62.6	1.07
chr12	25435294	25435593	CpG: 32	299	32	210	21.4	70.2	0.87
chrX	140150227	140151942	CpG: 123	1715	123	986	14.3	57.5	0.87
chr9	10873781	10874038	CpG: 23	257	23	182	17.9	70.8	0.72
chr6	5139054	5139953	CpG: 68	899	68	589	15.1	65.5	0.71
chr3	82967348	82972055	CpG: 332	4707	332	2772	14.1	58.9	0.81
chr3	41739144	41740327	CpG: 91	1183	91	822	15.4	69.5	0.64
chr8	88123760	88124765	CpG: 75	1005	75	658	14.9	65.5	0.7
chr3	9853726	9854007	CpG: 28	281	28	195	19.9	69.4	0.84
chr1	11006348	11006563	CpG: 17	215	17	138	15.8	64.2	0.77
chr13	218371391	218371691	CpG: 26	300	26	195	17.3	65	0.82
chrX	39702530	39703538	CpG: 75	1008	75	641	14.9	63.6	0.74
chr8	347839	365609	CpG: 1091	17770	1091	10058	12.3	56.6	0.77
chr5	4523719	4524099	CpG: 32	380	32	251	16.8	66.1	0.79
chr14	149178972	149179486	CpG: 38	514	38	347	14.8	67.5	0.65
chr1	307327836	307328358	CpG: 33	522	33	308	12.6	59	0.73
chr2	158083001	158083829	CpG: 63	828	63	581	15.2	70.2	0.62
chr14	30445691	30445945	CpG: 18	254	18	155	14.2	61	0.78
chr3	42781452	42781721	CpG: 27	269	27	188	20.1	69.9	0.82
chr3	737039	738839	CpG: 133	1800	133	1170	14.8	65	0.7
chr2	12111089	12112346	CpG: 89	1257	89	769	14.2	61.2	0.76
chr6	62094584	62095585	CpG: 85	1001	85	676	17	67.5	0.74
chr6	4668727	4668982	CpG: 25	255	25	182	19.6	71.4	0.77
chr4	101793548	101794150	CpG: 55	602	55	389	18.3	64.6	0.88
chr3	4328294	4328872	CpG: 41	578	41	374	14.2	64.7	0.69
chr2	149143794	149144625	CpG: 75	831	75	501	18.1	60.3	1
chr2	66449858	66450530	CpG: 48	672	48	437	14.3	65	0.68
chrX	143566990	143569080	CpG: 142	2090	142	1323	13.6	63.3	0.68
chrX	24575925	24576320	CpG: 38	395	38	290	19.2	73.4	0.75
chr1	1356325	1356570	CpG: 26	245	26	170	21.2	69.4	0.88
chrX	47294476	47295352	CpG: 73	876	73	550	16.7	62.8	0.85
chr5	246638	247329	CpG: 51	691	51	462	14.8	66.9	0.66
chr3	7128018	7129095	CpG: 70	1077	70	710	13	65.9	0.6
chr14	153221220	153221630	CpG: 31	410	31	278	15.1	67.8	0.66
chr16	81718999	81721141	CpG: 135	2142	135	1322	12.6	61.7	0.66
GL892854.1	12331	12535	CpG: 23	204	23	148	22.5	72.5	0.86
chr10	15972486	15973160	CpG: 68	674	68	460	20.2	68.2	0.87
chr3	142302787	142303002	CpG: 19	215	19	119	17.7	55.3	1.16
chr3	140724246	140724564	CpG: 30	318	30	219	18.9	68.9	0.8
chr4	142665783	142666612	CpG: 89	829	89	546	21.5	65.9	1.05
chr1	977152	978195	CpG: 76	1043	76	692	14.6	66.3	0.67
GL892608.1	19762	20739	CpG: 67	977	67	597	13.7	61.1	0.74
chr11	84444462	84445174	CpG: 65	712	65	460	18.3	64.6	0.87
chr4	136326676	136326948	CpG: 32	272	32	185	23.5	68	1.02
chr5	104823324	104823564	CpG: 24	240	24	170	20	70.8	0.85
chr2	1207095	1207443	CpG: 28	348	28	218	16.1	62.6	0.82
chr11	84938900	84939341	CpG: 29	441	29	283	13.2	64.2	0.65
chr14	152729736	152730246	CpG: 36	510	36	327	14.1	64.1	0.69
GL893655.1	24352	25241	CpG: 66	889	66	551	14.8	62	0.78
chr10	74790323	74790827	CpG: 42	504	42	336	16.7	66.7	0.75
chr3	51801731	51802473	CpG: 64	742	64	488	17.3	65.8	0.8
chr8	1093370	1095337	CpG: 144	1967	144	1214	14.6	61.7	0.77
chr5	84201987	84202282	CpG: 23	295	23	178	15.6	60.3	0.86
chr12	20994506	20995173	CpG: 72	667	72	482	21.6	72.3	0.83
chr12	49791359	49791626	CpG: 22	267	22	182	16.5	68.2	0.71
chr1	306805344	306806492	CpG: 79	1148	79	727	13.8	63.3	0.69
chr9	153409601	153410593	CpG: 82	992	82	672	16.5	67.7	0.72
chr7	5320556	5320840	CpG: 24	284	24	169	16.9	59.5	0.96
chr18	6442031	6443151	CpG: 93	1120	93	762	16.6	68	0.72
chr6	87812154	87812551	CpG: 40	397	40	279	20.2	70.3	0.82
chr14	153099579	153102034	CpG: 182	2455	182	1664	14.8	67.8	0.65
GL893376.1	53383	54226	CpG: 62	843	62	512	14.7	60.7	0.8
chr1	308696697	308698361	CpG: 111	1664	111	1062	13.3	63.8	0.66
chr8	12487285	12487850	CpG: 51	565	51	404	18.1	71.5	0.72
chr14	15288026	15289293	CpG: 112	1267	112	870	17.7	68.7	0.76
chr1	304159348	304159626	CpG: 21	278	21	179	15.1	64.4	0.74
chr6	58632752	58633576	CpG: 71	824	71	602	17.2	73.1	0.65
chr10	75711303	75713977	CpG: 200	2674	200	1634	15	61.1	0.8
chr6	17660693	17661234	CpG: 46	541	46	367	17	67.8	0.74
chr17	65891412	65892315	CpG: 81	903	81	595	17.9	65.9	0.83
chrX	113639300	113639825	CpG: 56	525	56	342	21.3	65.1	1.01
chr2	156457119	156457320	CpG: 19	201	19	139	18.9	69.2	0.82
chr3	700103	701878	CpG: 123	1775	123	1111	13.9	62.6	0.71
chr14	35117486	35118008	CpG: 44	522	44	357	16.9	68.4	0.72
chr3	141720597	141722474	CpG: 119	1877	119	1186	12.7	63.2	0.64
chr8	4197051	4197369	CpG: 24	318	24	203	15.1	63.8	0.74
chrX	15182040	15182547	CpG: 43	507	43	367	17	72.4	0.65
chr18	4791385	4792034	CpG: 53	649	53	421	16.3	64.9	0.78
chr2	5927339	5928057	CpG: 62	718	62	510	17.3	71	0.68
chr13	215506075	215506346	CpG: 23	271	23	192	17	70.8	0.68
chr2	78292394	78293722	CpG: 104	1328	104	833	15.7	62.7	0.8
chr13	141266759	141269119	CpG: 215	2360	215	1534	18.2	65	0.86
chrX	57283734	57283991	CpG: 23	257	23	167	17.9	65	0.85
chr11	2277071	2277768	CpG: 53	697	53	468	15.2	67.1	0.68
chr9	63197700	63198431	CpG: 80	731	80	514	21.9	70.3	0.9
chr5	15138392	15138892	CpG: 47	500	47	356	18.8	71.2	0.76
chr2	91461	93633	CpG: 194	2172	194	1442	17.9	66.4	0.81
chr18	4999124	4999402	CpG: 29	278	29	182	20.9	65.5	1
chr11	1308983	1311403	CpG: 173	2420	173	1341	14.3	55.4	0.93
chr3	140823785	140824782	CpG: 68	997	68	667	13.6	66.9	0.61
chr13	60681411	60681825	CpG: 31	414	31	264	15	63.8	0.76
chr2	149092096	149093417	CpG: 151	1321	151	770	22.9	58.3	1.36
chr2	157661996	157663466	CpG: 108	1470	108	1007	14.7	68.5	0.63
GL896353.1	501	704	CpG: 16	203	16	130	15.8	64	0.81
chr1	9011572	9011907	CpG: 26	335	26	213	15.5	63.6	0.77
chr6	7032037	7032516	CpG: 42	479	42	336	17.5	70.1	0.71
chr18	57798626	57800881	CpG: 197	2255	197	1542	17.5	68.4	0.75
chr12	310380	311144	CpG: 70	764	70	508	18.3	66.5	0.83
chr9	362100	362876	CpG: 61	776	61	489	15.7	63	0.79
chr14	149165966	149166230	CpG: 19	264	19	168	14.4	63.6	0.72
chr2	71700415	71700703	CpG: 25	288	25	206	17.4	71.5	0.72
chr10	69637582	69638244	CpG: 55	662	55	408	16.6	61.6	0.88
chr6	67448734	67449504	CpG: 73	770	73	465	19	60.4	1.04
chr10	25363253	25363490	CpG: 25	237	25	169	21.1	71.3	0.83
chr9	11097570	11099246	CpG: 157	1676	157	1061	18.7	63.3	0.94
chr9	134531396	134531618	CpG: 17	222	17	144	15.3	64.9	0.73
chr6	45621373	45622321	CpG: 73	948	73	638	15.4	67.3	0.7
chr5	2624029	2624445	CpG: 35	416	35	248	16.8	59.6	0.95
chr16	85577529	85578638	CpG: 85	1109	85	704	15.3	63.5	0.76
chr3	41671618	41672003	CpG: 41	385	41	268	21.3	69.6	0.91
chr9	10835051	10835920	CpG: 106	869	106	637	24.4	73.3	0.91
chr1	1594450	1608367	CpG: 937	13917	937	8796	13.5	63.2	0.67
chr5	15921978	15923479	CpG: 109	1501	109	1003	14.5	66.8	0.65
chr2	158036350	158036995	CpG: 51	645	51	411	15.8	63.7	0.8
chr17	67413732	67414621	CpG: 63	889	63	586	14.2	65.9	0.65
chrX	20850259	20852726	CpG: 211	2467	211	1465	17.1	59.4	0.97
chr3	120796334	120796995	CpG: 45	661	45	443	13.6	67	0.61
chr12	2240990	2241307	CpG: 24	317	24	210	15.1	66.2	0.69
chr11	86156894	86160844	CpG: 257	3950	257	2295	13	58.1	0.78
chr4	26503877	26504198	CpG: 25	321	25	218	15.6	67.9	0.73
chr12	60693913	60694674	CpG: 55	761	55	459	14.5	60.3	0.8
chr6	51150976	51151697	CpG: 71	721	71	491	19.7	68.1	0.85
chr9	150794443	150794678	CpG: 19	235	19	155	16.2	66	0.75
chr12	62844130	62847494	CpG: 220	3364	220	2109	13.1	62.7	0.67
chr11	84917435	84917857	CpG: 27	422	27	255	12.8	60.4	0.7
chr2	6890077	6891526	CpG: 144	1449	144	982	19.9	67.8	0.88
chr15	152138735	152139939	CpG: 110	1204	110	801	18.3	66.5	0.83
GL892911.1	82549	82924	CpG: 33	375	33	259	17.6	69.1	0.77
chr4	102645033	102645236	CpG: 21	203	21	143	20.7	70.4	0.83
chr14	152751333	152753022	CpG: 142	1689	142	1198	16.8	70.9	0.67
chr7	44085448	44086856	CpG: 142	1408	142	881	20.2	62.6	1.03
chr7	1555791	1556370	CpG: 53	579	53	397	18.3	68.6	0.78
chr15	153732619	153732903	CpG: 25	284	25	186	17.6	65.5	0.85
chr9	11915222	11917047	CpG: 137	1825	137	1259	15	69	0.64
chr6	50330512	50331379	CpG: 71	867	71	544	16.4	62.7	0.86
chr1	307885369	307885758	CpG: 29	389	29	245	14.9	63	0.75
chr6	73161165	73161898	CpG: 63	733	63	512	17.2	69.8	0.71
chr11	76441491	76442005	CpG: 47	514	47	335	18.3	65.2	0.91
chr3	39069335	39070526	CpG: 89	1191	89	819	14.9	68.8	0.64
chr14	43694313	43695598	CpG: 92	1285	92	833	14.3	64.8	0.69
chr6	145642257	145642885	CpG: 75	628	75	452	23.9	72	0.94
chr10	65585648	65585877	CpG: 30	229	30	164	26.2	71.6	1.02
chr11	86112934	86113868	CpG: 74	934	74	634	15.8	67.9	0.69
chr14	6166323	6166639	CpG: 25	316	25	214	15.8	67.7	0.69
chr14	151507021	151507469	CpG: 33	448	33	270	14.7	60.3	0.82
chrX	143362296	143363571	CpG: 102	1275	102	864	16	67.8	0.7
chr9	51596647	51596939	CpG: 31	292	31	208	21.2	71.2	0.84
chr4	104359867	104360185	CpG: 24	318	24	213	15.1	67	0.67
chrX	141975923	141977291	CpG: 102	1368	102	854	14.9	62.4	0.77
chr4	12576592	12577083	CpG: 34	491	34	301	13.8	61.3	0.74
chr17	69221312	69221820	CpG: 40	508	40	335	15.7	65.9	0.73
chr17	68807980	68809338	CpG: 114	1358	114	894	16.8	65.8	0.78
chr6	62113854	62114166	CpG: 23	312	23	203	14.7	65.1	0.71
chr11	85819523	85820063	CpG: 45	540	45	366	16.7	67.8	0.73
chr12	1638208	1661559	CpG: 1411	23351	1411	13870	12.1	59.4	0.69
chr16	85785796	85787538	CpG: 117	1742	117	1030	13.4	59.1	0.77
chr1	302089528	302089957	CpG: 52	429	52	297	24.2	69.2	1.01
chr6	1085133	1092962	CpG: 512	7829	512	5097	13.1	65.1	0.62
chr6	9708121	9708646	CpG: 35	525	35	338	13.3	64.4	0.64
chr7	95175036	95175490	CpG: 38	454	38	311	16.7	68.5	0.72
chr15	152642362	152642815	CpG: 33	453	33	304	14.6	67.1	0.65
[truncated: 4,584 more rows]
