# Supplementary material for: Genome-wide analysis of DNA methylation in obese, lean, and miniature pig breeds
Source: Sci Rep. 2016 Jul 22;6:30160. doi: 10.1038/srep30160 (PMC4957084; doi:10.1038/srep30160)
Supplement: Supplementary Table S5 [file srep30160-s6.xls]

## Sheet: Table S5
Table S5. Methylated CpGIs in Landrace pigs.
chrom	chromStart	chromEnd		length	cpgNum	gcNum	perCpg	perGc	obsExp
chr1	61192111	61192494	CpG: 28	383	28	234	14.6	61.1	0.81
chr15	154798093	154805575	CpG: 584	7482	584	4916	15.6	65.7	0.72
chr11	86557470	86559105	CpG: 132	1635	132	1061	16.1	64.9	0.77
chr1	157998997	158011158	CpG: 968	12161	968	8355	15.9	68.7	0.67
chr3	119029452	119031268	CpG: 157	1816	157	1162	17.3	64	0.85
chr9	49288711	49289170	CpG: 51	459	51	325	22.2	70.8	0.89
chr5	18015965	18016381	CpG: 49	416	49	312	23.6	75	0.84
chr7	42759983	42760315	CpG: 30	332	30	228	18.1	68.7	0.8
chr6	209366	209624	CpG: 24	258	24	173	18.6	67.1	0.85
chr6	64028652	64030030	CpG: 93	1378	93	892	13.5	64.7	0.65
chr6	2684881	2685102	CpG: 19	221	19	139	17.2	62.9	0.87
chr12	1025120	1036052	CpG: 768	10932	768	7303	14.1	66.8	0.63
chr1	302565382	302566324	CpG: 65	942	65	634	13.8	67.3	0.61
chr6	36274014	36274290	CpG: 24	276	24	156	17.4	56.5	1.15
chr3	3398207	3398554	CpG: 36	347	36	229	20.7	66	0.96
chr12	4102190	4102656	CpG: 32	466	32	307	13.7	65.9	0.64
chr6	51088925	51089136	CpG: 20	211	20	140	19	66.4	0.88
chr6	45954329	45954547	CpG: 18	218	18	153	16.5	70.2	0.67
chr3	41762763	41764592	CpG: 128	1829	128	1200	14	65.6	0.66
chr14	152830195	152873849	CpG: 2636	43654	2636	26891	12.1	61.6	0.64
GL896231.1	12386	13476	CpG: 73	1090	73	682	13.4	62.6	0.68
chr1	305530021	305530646	CpG: 48	625	48	389	15.4	62.2	0.79
chr6	82695401	82696848	CpG: 117	1447	117	933	16.2	64.5	0.78
chr6	42556487	42556810	CpG: 24	323	24	205	14.9	63.5	0.75
chr2	103826550	103827573	CpG: 87	1023	87	646	17	63.1	0.86
chr4	101920652	101920887	CpG: 19	235	19	161	16.2	68.5	0.86
chr14	152908726	152910215	CpG: 113	1489	113	1005	15.2	67.5	0.67
chr1	306541377	306542079	CpG: 54	702	54	418	15.4	59.5	0.88
chr1	252166590	252167150	CpG: 45	560	45	366	16.1	65.4	0.78
chr6	55588135	55588767	CpG: 49	632	49	405	15.5	64.1	0.76
chr2	39201	70452	CpG: 1914	31251	1914	18219	12.2	58.3	0.72
chr18	1079243	1079462	CpG: 17	219	17	149	15.5	68	0.67
chr15	150438583	150438989	CpG: 33	406	33	274	16.3	67.5	0.73
chr13	79511939	79512546	CpG: 51	607	51	428	16.8	70.5	0.68
chr4	138661560	138662135	CpG: 46	575	46	360	16	62.6	0.86
chr14	153099579	153102034	CpG: 182	2455	182	1664	14.8	67.8	0.65
chr12	18198933	18199151	CpG: 18	218	18	143	16.5	65.6	0.8
chrX	141891540	141893777	CpG: 158	2237	158	1508	14.1	67.4	0.63
chr14	151021087	151021584	CpG: 38	497	38	321	15.3	64.6	0.73
chr1	163200646	163201561	CpG: 69	915	69	585	15.1	63.9	0.74
chrX	143588651	143603766	CpG: 1008	15115	1008	9553	13.3	63.2	0.67
chr2	41405309	41405796	CpG: 38	487	38	329	15.6	67.6	0.72
chr14	152400863	152401362	CpG: 35	499	35	331	14	66.3	0.64
chr1	2210781	2211499	CpG: 60	718	60	454	16.7	63.2	0.84
chr18	10611820	10612326	CpG: 34	506	34	326	13.4	64.4	0.65
chr2	156366555	156367396	CpG: 62	841	62	508	14.7	60.4	0.81
chr3	141269504	141270442	CpG: 66	938	66	550	14.1	58.6	0.82
chr1	2734449	2740248	CpG: 415	5799	415	3497	14.3	60.3	0.79
chr2	65477016	65478694	CpG: 128	1678	128	1097	15.3	65.4	0.71
chr2	140607661	140609726	CpG: 204	2065	204	1346	19.8	65.2	0.93
chr3	1761404	1771193	CpG: 599	9789	599	6206	12.2	63.4	0.61
chr18	5839757	5840029	CpG: 19	272	19	168	14	61.8	0.74
chr13	217643707	217644743	CpG: 74	1036	74	674	14.3	65.1	0.68
chr8	74846045	74846905	CpG: 70	860	70	601	16.3	69.9	0.68
chr13	218481444	218482748	CpG: 97	1304	97	765	14.9	58.7	0.87
chr11	86538984	86540053	CpG: 75	1069	75	703	14	65.8	0.65
chrX	143553456	143555510	CpG: 159	2054	159	1321	15.5	64.3	0.75
chr11	2034070	2034660	CpG: 40	590	40	390	13.6	66.1	0.62
chr18	50061183	50064830	CpG: 273	3647	273	2130	15	58.4	0.88
chr17	66574979	66575532	CpG: 61	553	61	384	22.1	69.4	0.92
chr6	57996900	58001549	CpG: 370	4649	370	3008	15.9	64.7	0.77
chr16	85949261	85960700	CpG: 751	11439	751	7424	13.1	64.9	0.62
chr6	30854004	30856391	CpG: 161	2387	161	1509	13.5	63.2	0.69
chr7	34350219	34350769	CpG: 43	550	43	373	15.6	67.8	0.69
chr6	59565043	59565766	CpG: 60	723	60	489	16.6	67.6	0.73
chr2	75238582	75239040	CpG: 42	458	42	262	18.3	57.2	1.12
chr6	45621373	45622321	CpG: 73	948	73	638	15.4	67.3	0.7
chr10	73695690	73700656	CpG: 347	4966	347	3009	14	60.6	0.76
chr1	313889105	313891654	CpG: 222	2549	222	1664	17.4	65.3	0.83
chrX	143113127	143113821	CpG: 48	694	48	388	13.8	55.9	0.89
chr4	666559	667027	CpG: 31	468	31	287	13.2	61.3	0.71
chr1	2210781	2211499	CpG: 60	718	60	454	16.7	63.2	0.84
chr12	383379	384833	CpG: 125	1454	125	1016	17.2	69.9	0.7
chr5	110929423	110930520	CpG: 83	1097	83	679	15.1	61.9	0.79
chr3	100202507	100202722	CpG: 16	215	16	142	14.9	66	0.68
chr1	305405704	305406374	CpG: 47	670	47	435	14	64.9	0.67
chr6	58165071	58166044	CpG: 64	973	64	600	13.2	61.7	0.7
chr17	65459891	65460807	CpG: 61	916	61	535	13.3	58.4	0.78
chr9	70650448	70651148	CpG: 63	700	63	500	18	71.4	0.72
chr9	909020	910751	CpG: 120	1731	120	1156	13.9	66.8	0.62
chr1	264112319	264112821	CpG: 47	502	47	349	18.7	69.5	0.78
GL896172.1	758	1132	CpG: 29	374	29	221	15.5	59.1	0.89
chrX	7399542	7399903	CpG: 33	361	33	254	18.3	70.4	0.74
chr12	54086059	54091189	CpG: 357	5130	357	3483	13.9	67.9	0.61
chr13	91441486	91443130	CpG: 154	1644	154	988	18.7	60.1	1.04
chr14	153135263	153136470	CpG: 84	1207	84	798	13.9	66.1	0.64
chr2	157816465	157817692	CpG: 93	1227	93	811	15.2	66.1	0.7
chr11	62385980	62386742	CpG: 55	762	55	496	14.4	65.1	0.71
chr1	308544275	308544711	CpG: 32	436	32	299	14.7	68.6	0.63
chr2	62051441	62051778	CpG: 30	337	30	238	17.8	70.6	0.72
chr3	3461856	3462702	CpG: 74	846	74	586	17.5	69.3	0.73
chr7	2901016	2901438	CpG: 39	422	39	272	18.5	64.5	0.89
chr5	1497283	1497901	CpG: 44	618	44	423	14.2	68.4	0.61
JH118451.1	44170	44447	CpG: 19	277	19	182	13.7	65.7	0.64
chr5	767343	767560	CpG: 16	217	16	133	14.7	61.3	0.79
chr3	140942073	140942296	CpG: 18	223	18	138	16.1	61.9	0.84
chr14	152977114	152983422	CpG: 380	6308	380	3873	12	61.4	0.64
chr10	15776644	15777215	CpG: 41	571	41	372	14.4	65.1	0.69
chr12	6634868	6635127	CpG: 18	259	18	174	13.9	67.2	0.62
chr14	135700654	135701302	CpG: 73	648	73	442	22.5	68.2	0.97
chr12	54086059	54091189	CpG: 357	5130	357	3483	13.9	67.9	0.61
chr14	146919663	146919954	CpG: 21	291	21	183	14.4	62.9	0.73
chr13	217645225	217646059	CpG: 58	834	58	540	13.9	64.7	0.67
chr6	65222744	65223384	CpG: 49	640	49	430	15.3	67.2	0.68
chr4	142379024	142380065	CpG: 72	1041	72	666	13.8	64	0.68
chr15	153322625	153323987	CpG: 96	1362	96	797	14.1	58.5	0.83
chr10	63662662	63662927	CpG: 19	265	19	167	14.3	63	0.72
chr2	103842005	103842681	CpG: 64	676	64	429	18.9	63.5	0.96
chr9	146586351	146586606	CpG: 22	255	22	172	17.3	67.5	0.76
chr7	1574359	1575822	CpG: 126	1463	126	911	17.2	62.3	0.89
chr13	218357813	218366104	CpG: 520	8291	520	5116	12.5	61.7	0.66
chr7	118837990	118838270	CpG: 23	280	23	195	16.4	69.6	0.68
chr2	77486779	77487776	CpG: 71	997	71	663	14.2	66.5	0.65
chrX	37655401	37655677	CpG: 27	276	27	206	19.6	74.6	0.77
chr7	130816164	130824670	CpG: 554	8506	554	5333	13	62.7	0.66
chr6	59229020	59229363	CpG: 25	343	25	235	14.6	68.5	0.62
chr15	153790378	153792872	CpG: 194	2494	194	1491	15.6	59.8	0.88
chrX	127274904	127275534	CpG: 53	630	53	435	16.8	69	0.73
chr2	783570	784862	CpG: 97	1292	97	850	15	65.8	0.7
chrX	45323342	45323809	CpG: 35	467	35	281	15	60.2	0.85
GL893209.1	1613	2069	CpG: 38	456	38	237	16.7	52	1.26
chr6	2481873	2482753	CpG: 80	880	80	615	18.2	69.9	0.75
chr5	2929410	2929647	CpG: 23	237	23	167	19.4	70.5	0.78
chr15	133284658	133284864	CpG: 17	206	17	138	16.5	67	0.74
chr11	86422343	86423082	CpG: 53	739	53	491	14.3	66.4	0.65
chr7	5320556	5320840	CpG: 24	284	24	169	16.9	59.5	0.96
chr3	139830717	139831321	CpG: 54	604	54	415	17.9	68.7	0.76
chr7	1026465	1027632	CpG: 73	1167	73	710	12.5	60.8	0.68
chr1	305455986	305456464	CpG: 32	478	32	315	13.4	65.9	0.62
chr11	2105464	2106577	CpG: 87	1113	87	728	15.6	65.4	0.74
chr10	31339874	31340614	CpG: 57	740	57	467	15.4	63.1	0.78
chrX	13052835	13053164	CpG: 24	329	24	229	14.6	69.6	0.61
chr7	2681750	2682453	CpG: 51	703	51	472	14.5	67.1	0.65
chr6	45837626	45838733	CpG: 82	1107	82	737	14.8	66.6	0.68
chr7	5014627	5016193	CpG: 108	1566	108	996	13.8	63.6	0.69
chr2	137112327	137113175	CpG: 73	848	73	554	17.2	65.3	0.81
chrX	143479193	143479614	CpG: 32	421	32	289	15.2	68.6	0.65
chr6	1167870	1168544	CpG: 49	674	49	449	14.5	66.6	0.66
chr16	57535712	57536073	CpG: 35	361	35	258	19.4	71.5	0.76
chr12	45195143	45195346	CpG: 20	203	20	146	19.7	71.9	0.77
chr3	134656004	134656387	CpG: 37	383	37	271	19.3	70.8	0.77
chr18	50076024	50077465	CpG: 122	1441	122	826	16.9	57.3	1.03
chr6	1967177	1968300	CpG: 85	1123	85	743	15.1	66.2	0.69
chr14	145539811	145540883	CpG: 85	1072	85	704	15.9	65.7	0.74
chr11	6356255	6356463	CpG: 16	208	16	139	15.4	66.8	0.7
chr15	152355718	152356490	CpG: 60	772	60	510	15.5	66.1	0.73
chr1	3765248	3765904	CpG: 51	656	51	443	15.5	67.5	0.7
chr1	2731619	2732207	CpG: 45	588	45	362	15.3	61.6	0.81
chr2	1005660	1006927	CpG: 101	1267	101	827	15.9	65.3	0.75
chr10	73588166	73589035	CpG: 60	869	60	564	13.8	64.9	0.66
chrX	40466698	40466933	CpG: 19	235	19	140	16.2	59.6	0.93
chr4	1685096	1685540	CpG: 31	444	31	265	14	59.7	0.8
chr15	157572364	157573045	CpG: 56	681	56	454	16.4	66.7	0.76
chr4	6807266	6807930	CpG: 68	664	68	450	20.5	67.8	0.89
chr12	15369727	15370421	CpG: 45	694	45	457	13	65.9	0.6
chr9	28724567	28725396	CpG: 60	829	60	520	14.5	62.7	0.74
chr8	37597146	37597835	CpG: 60	689	60	461	17.4	66.9	0.79
chr6	54065120	54065372	CpG: 21	252	21	155	16.7	61.5	0.89
chr6	46401773	46403268	CpG: 163	1495	163	1038	21.8	69.4	0.91
chr3	4594773	4595259	CpG: 49	486	49	357	20.2	73.5	0.75
chr15	153812613	153822345	CpG: 626	9732	626	5888	12.9	60.5	0.71
chr1	1048660	1049718	CpG: 75	1058	75	667	14.2	63	0.72
chr3	42301014	42308333	CpG: 546	7319	546	4999	14.9	68.3	0.64
chr5	7030825	7031111	CpG: 30	286	30	202	21	70.6	0.85
chr12	13646966	13647355	CpG: 33	389	33	232	17	59.6	0.95
chr13	24857750	24858080	CpG: 28	330	28	222	17	67.3	0.75
chr11	84956426	84957424	CpG: 66	998	66	638	13.2	63.9	0.65
chr5	110876115	110877124	CpG: 76	1009	76	704	15.1	69.8	0.62
chr10	15810565	15811228	CpG: 53	663	53	451	16	68	0.69
chr7	131103504	131106603	CpG: 211	3099	211	1757	13.6	56.7	0.85
chr3	813515	853751	CpG: 2572	40236	2572	22572	12.8	56.1	0.81
chr13	80926396	80927511	CpG: 127	1115	127	748	22.8	67.1	1.03
chr1	2745686	2747547	CpG: 143	1861	143	1223	15.4	65.7	0.73
chrX	141820696	141821908	CpG: 123	1212	123	759	20.3	62.6	1.05
chr11	1648886	1650319	CpG: 145	1433	145	921	20.2	64.3	0.98
chr4	115133280	115134465	CpG: 127	1185	127	839	21.4	70.8	0.86
chr14	882427	882900	CpG: 35	473	35	327	14.8	69.1	0.75
chr1	301269200	301269679	CpG: 36	479	36	319	15	66.6	0.68
chr6	58755733	58756504	CpG: 52	771	52	490	13.5	63.6	0.67
chr6	538919	539401	CpG: 37	482	37	316	15.4	65.6	0.72
chr17	68975617	68976422	CpG: 73	805	73	469	18.1	58.3	1.07
chr8	1085265	1086002	CpG: 53	737	53	493	14.4	66.9	0.65
chr4	6006565	6007093	CpG: 40	528	40	327	15.2	61.9	0.79
chr11	84629319	84629740	CpG: 40	421	40	279	19	66.3	0.87
chrX	141483544	141485140	CpG: 116	1596	116	1069	14.5	67	0.65
chr3	2250233	2250489	CpG: 21	256	21	182	16.4	71.1	0.65
chr6	58501133	58503362	CpG: 168	2229	168	1565	15.1	70.2	0.61
chr17	65163465	65164684	CpG: 99	1219	99	848	16.2	69.6	0.68
chrX	11281890	11282298	CpG: 52	408	52	297	25.5	72.8	0.97
chr3	53949571	53950228	CpG: 48	657	48	435	14.6	66.2	0.67
chr11	1470689	1470982	CpG: 21	293	21	177	14.3	60.4	0.79
chr8	146680530	146681003	CpG: 39	473	39	295	16.5	62.4	0.85
chr6	749219	753052	CpG: 326	3833	326	2495	17	65.1	0.8
chr1	307599235	307599751	CpG: 39	516	39	364	15.1	70.5	0.62
chr10	49728242	49728717	CpG: 56	475	56	334	23.6	70.3	0.96
chr8	3374028	3374966	CpG: 64	938	64	625	13.6	66.6	0.62
chr15	153058173	153058692	CpG: 46	519	46	354	17.7	68.2	0.76
chr6	7598178	7599132	CpG: 76	954	76	629	15.9	65.9	0.73
chr7	2557818	2558224	CpG: 29	406	29	269	14.3	66.3	0.66
chr3	1797810	1798372	CpG: 43	562	43	382	15.3	68	0.66
chr5	559799	563738	CpG: 287	3939	287	2655	14.6	67.4	0.64
chr2	149277502	149279285	CpG: 127	1783	127	1047	14.2	58.7	0.83
JH118724.1	350	617	CpG: 22	267	22	181	16.5	67.8	0.72
chrX	45971923	45972327	CpG: 36	404	36	253	17.8	62.6	0.91
chr9	913986	914337	CpG: 24	351	24	234	13.7	66.7	0.62
chr6	44676743	44677063	CpG: 28	320	28	220	17.5	68.8	0.74
chr14	51016792	51017378	CpG: 53	586	53	410	18.1	70	0.74
chr18	24680455	24682523	CpG: 155	2068	155	1301	15	62.9	0.76
chr16	85949261	85960700	CpG: 751	11439	751	7424	13.1	64.9	0.62
chr3	41386423	41392879	CpG: 399	6456	399	4016	12.4	62.2	0.64
chr17	67413732	67414621	CpG: 63	889	63	586	14.2	65.9	0.65
JH118657.1	5428	5677	CpG: 19	249	19	136	15.3	54.6	1.05
chr1	8512125	8512501	CpG: 28	376	28	218	14.9	58	0.89
chr17	21431647	21432029	CpG: 42	382	42	283	22	74.1	0.83
chr11	3170802	3171409	CpG: 53	607	53	396	17.5	65.2	0.83
chr11	869664	870963	CpG: 95	1299	95	824	14.6	63.4	0.73
chr10	69581523	69582022	CpG: 37	499	37	297	14.8	59.5	0.84
chr10	20213195	20213492	CpG: 25	297	25	216	16.8	72.7	0.7
chr15	150293787	150294354	CpG: 51	567	51	353	18	62.3	0.93
chr1	308517998	308518696	CpG: 55	698	55	479	15.8	68.6	0.67
chr6	231397	236250	CpG: 317	4853	317	3140	13.1	64.7	0.62
chr2	149690566	149693920	CpG: 284	3354	284	2207	16.9	65.8	0.79
chr10	75165458	75167808	CpG: 152	2350	152	1389	12.9	59.1	0.74
GL896414.1	13494	13800	CpG: 25	306	25	198	16.3	64.7	0.78
chr1	307679694	307680554	CpG: 72	860	72	556	16.7	64.7	0.8
chr9	149531324	149532472	CpG: 81	1148	81	673	14.1	58.6	0.83
chr10	28662307	28662808	CpG: 38	501	38	332	15.2	66.3	0.7
chr14	150887018	150891279	CpG: 258	4261	258	2701	12.1	63.4	0.6
GL893899.1	1928	2409	CpG: 35	481	35	270	14.6	56.1	0.92
chr5	110708550	110724385	CpG: 990	15835	990	9707	12.5	61.3	0.67
chr8	1718178	1718932	CpG: 58	754	58	489	15.4	64.9	0.73
chr15	154196893	154197532	CpG: 47	639	47	447	14.7	70	0.62
chr15	62904483	62904720	CpG: 24	237	24	171	20.3	72.2	0.8
chr2	3189907	3190249	CpG: 31	342	31	238	18.1	69.6	0.75
chrX	139166755	139167037	CpG: 33	282	33	198	23.4	70.2	0.98
chr6	36788537	36790479	CpG: 127	1942	127	1154	13.1	59.4	0.76
chr15	153611522	153611784	CpG: 20	262	20	172	15.3	65.6	0.71
chr2	73812551	73813201	CpG: 49	650	49	437	15.1	67.2	0.68
chr1	1843359	1844521	CpG: 90	1162	90	752	15.5	64.7	0.74
chr2	17473979	17475265	CpG: 103	1286	103	808	16	62.8	0.83
chr1	304620587	304621351	CpG: 52	764	52	512	13.6	67	0.61
chr2	10021465	10021696	CpG: 17	231	17	142	14.7	61.5	0.78
chr1	307394943	307395770	CpG: 60	827	60	561	14.5	67.8	0.63
chr6	59659752	59660581	CpG: 63	829	63	556	15.2	67.1	0.68
chr15	153713236	153715369	CpG: 149	2133	149	1350	14	63.3	0.7
chrX	6803067	6804143	CpG: 73	1076	73	692	13.6	64.3	0.66
chr5	15544574	15544952	CpG: 31	378	31	267	16.4	70.6	0.72
chr7	124149367	124149976	CpG: 48	609	48	408	15.8	67	0.73
chr6	139185390	139186309	CpG: 78	919	78	616	17	67	0.76
chr6	35267684	35268115	CpG: 38	431	38	270	17.6	62.6	0.9
chr12	1748313	1751011	CpG: 174	2698	174	1524	12.9	56.5	0.81
chr4	1979248	1980468	CpG: 78	1220	78	712	12.8	58.4	0.76
chr2	1651665	1652167	CpG: 45	502	45	350	17.9	69.7	0.74
chr9	152909350	152909695	CpG: 28	345	28	225	16.2	65.2	0.77
chr2	66476220	66476426	CpG: 15	206	15	130	14.6	63.1	0.73
chr6	60466924	60467186	CpG: 20	262	20	145	15.3	55.3	1
chr10	70944177	70944830	CpG: 46	653	46	425	14.1	65.1	0.69
chr7	127773174	127773983	CpG: 58	809	58	523	14.3	64.6	0.69
chr3	109646024	109646645	CpG: 49	621	49	411	15.8	66.2	0.75
chr6	78140797	78142817	CpG: 133	2020	133	1273	13.2	63	0.67
chr1	31953814	31954162	CpG: 25	348	25	218	14.4	62.6	0.76
chr3	41780485	41783318	CpG: 184	2833	184	1799	13	63.5	0.65
chr9	61358775	61358997	CpG: 19	222	19	149	17.1	67.1	0.77
chr6	157247555	157247781	CpG: 22	226	22	156	19.5	69	0.84
chr4	41763572	41764263	CpG: 47	691	47	434	13.6	62.8	0.7
chr14	149182670	149183267	CpG: 47	597	47	373	15.7	62.5	0.81
chr11	78317741	78317976	CpG: 19	235	19	157	16.2	66.8	0.73
chrX	97687428	97687918	CpG: 46	490	46	321	18.8	65.5	0.9
chr17	36369891	36370601	CpG: 80	710	80	497	22.5	70	0.92
chr2	61150501	61150706	CpG: 18	205	18	149	17.6	72.7	0.67
chr8	590275	590973	CpG: 65	698	65	465	18.6	66.6	0.85
chr5	81580031	81580351	CpG: 29	320	29	211	18.1	65.9	0.84
chr11	86488830	86495551	CpG: 445	6721	445	4133	13.2	61.5	0.71
chr1	179031237	179031790	CpG: 41	553	41	367	14.8	66.4	0.7
chr5	1667615	1669410	CpG: 142	1795	142	1239	15.8	69	0.67
chr2	74787368	74788323	CpG: 107	955	107	675	22.4	70.7	0.9
chr11	85477041	85477905	CpG: 72	864	72	493	16.7	57.1	1.02
chr17	41896000	41896849	CpG: 86	849	86	605	20.3	71.3	0.8
chr6	38594542	38596512	CpG: 150	1970	150	1280	15.2	65	0.72
chr3	4304806	4306299	CpG: 125	1493	125	1038	16.7	69.5	0.69
chr2	77482037	77482546	CpG: 55	509	55	351	21.6	69	0.91
chr2	310511	311360	CpG: 57	849	57	551	13.4	64.9	0.64
chr11	86197522	86201051	CpG: 243	3529	243	2132	13.8	60.4	0.75
chr3	3589754	3590450	CpG: 50	696	50	451	14.4	64.8	0.73
GL893148.1	29981	30340	CpG: 30	359	30	240	16.7	66.9	0.75
chr9	152941293	152941498	CpG: 17	205	17	126	16.6	61.5	0.88
chr4	118549673	118550655	CpG: 97	982	97	627	19.8	63.8	0.97
chrX	48175524	48177081	CpG: 146	1557	146	968	18.8	62.2	1
chr6	50898231	50898789	CpG: 47	558	47	353	16.8	63.3	0.84
chr1	4331031	4331233	CpG: 17	202	17	130	16.8	64.4	0.81
chr6	50602982	50604670	CpG: 123	1688	123	1131	14.6	67	0.65
chr9	1487958	1498422	CpG: 645	10464	645	6509	12.3	62.2	0.64
chr8	1044872	1046859	CpG: 135	1987	135	1319	13.6	66.4	0.62
chr3	40962630	40964293	CpG: 127	1663	127	1104	15.3	66.4	0.69
chr1	2983167	2983625	CpG: 42	458	42	297	18.3	64.8	0.88
chrX	143566990	143569080	CpG: 142	2090	142	1323	13.6	63.3	0.68
chr3	141750417	141752552	CpG: 163	2135	163	1366	15.3	64	0.75
chr1	2780882	2781912	CpG: 73	1030	73	677	14.2	65.7	0.66
chrX	40368999	40369849	CpG: 85	850	85	571	20	67.2	0.89
chr5	995093	996665	CpG: 101	1572	101	904	12.8	57.5	0.78
chr15	153754744	153755089	CpG: 29	345	29	227	16.8	65.8	0.78
chr6	49214124	49214499	CpG: 25	375	25	241	13.3	64.3	0.65
chr10	65809654	65810113	CpG: 36	459	36	294	15.7	64.1	0.77
chr4	108562460	108562992	CpG: 43	532	43	352	16.2	66.2	0.74
chr4	142937922	142938492	CpG: 51	570	51	366	17.9	64.2	0.87
chr2	151031427	151031885	CpG: 46	458	46	307	20.1	67	0.91
chr13	59738614	59738957	CpG: 29	343	29	205	16.9	59.8	0.95
chr6	57854880	57855095	CpG: 17	215	17	146	15.8	67.9	0.69
chr4	6940563	6941486	CpG: 60	923	60	535	13	58	0.77
chr13	216922633	216929089	CpG: 450	6456	450	4255	13.9	65.9	0.64
chr14	42283413	42283754	CpG: 26	341	26	213	15.2	62.5	0.82
chr3	29976924	29977319	CpG: 32	395	32	266	16.2	67.3	0.72
chrX	142301069	142301962	CpG: 66	893	66	559	14.8	62.6	0.76
chr1	304844662	304844886	CpG: 26	224	26	146	23.2	65.2	1.1
chr1	313752982	313753200	CpG: 18	218	18	153	16.5	70.2	0.67
chr4	138673365	138674444	CpG: 81	1079	81	623	15	57.7	0.9
chr1	60831322	60832427	CpG: 99	1105	99	682	17.9	61.7	0.94
chr3	14502008	14502731	CpG: 58	723	58	454	16	62.8	0.82
chrX	432953	433453	CpG: 37	500	37	291	14.8	58.2	0.88
chr8	104282490	104282832	CpG: 30	342	30	222	17.5	64.9	0.83
chr5	110734517	110735157	CpG: 53	640	53	448	16.6	70	0.68
chr10	73086072	73088438	CpG: 201	2366	201	1661	17	70.2	0.69
chr1	306738196	306738702	CpG: 39	506	39	345	15.4	68.2	0.66
chrX	15213432	15214760	CpG: 93	1328	93	823	14	62	0.73
chr14	30497509	30497956	CpG: 44	447	44	311	19.7	69.6	0.82
chr3	39294602	39295032	CpG: 32	430	32	283	14.9	65.8	0.69
chr4	86666514	86666795	CpG: 24	281	24	199	17.1	70.8	0.71
chr15	148035745	148036448	CpG: 52	703	52	441	14.8	62.7	0.75
chr7	1248670	1251003	CpG: 155	2333	155	1374	13.3	58.9	0.77
GL896361.1	33043	33393	CpG: 31	350	31	179	17.7	51.1	1.35
chr9	3849986	3850961	CpG: 83	975	83	674	17	69.1	0.71
chr3	134193711	134193932	CpG: 17	221	17	152	15.4	68.8	0.65
chr11	85790689	85792005	CpG: 102	1316	102	863	15.5	65.6	0.72
chrX	10411038	10411303	CpG: 21	265	21	174	15.8	65.7	0.74
chr7	27740304	27740543	CpG: 17	239	17	153	14.2	64	0.69
chr3	41375192	41376139	CpG: 74	947	74	641	15.6	67.7	0.68
chr8	146969575	146970624	CpG: 90	1049	90	602	17.2	57.4	1.04
chr7	42247721	42248611	CpG: 77	890	77	640	17.3	71.9	0.68
chr6	60363902	60364196	CpG: 24	294	24	173	16.3	58.8	0.94
chr2	419620	420168	CpG: 45	548	45	404	16.4	73.7	0.6
chr12	62285474	62286251	CpG: 59	777	59	531	15.2	68.3	0.66
chr7	36074194	36075494	CpG: 112	1300	112	913	17.2	70.2	0.7
chr2	3993636	3994868	CpG: 93	1232	93	807	15.1	65.5	0.7
chr5	68240733	68241280	CpG: 53	547	53	396	19.4	72.4	0.74
chr5	8491703	8492060	CpG: 28	357	28	249	15.7	69.7	0.67
chr13	2604350	2604775	CpG: 32	425	32	287	15.1	67.5	0.67
chr12	18921593	18922880	CpG: 126	1287	126	846	19.6	65.7	0.91
chr18	3546371	3546972	CpG: 42	601	42	398	14	66.2	0.64
chr12	2634424	2636974	CpG: 177	2550	177	1517	13.9	59.5	0.79
chr14	141187090	141187541	CpG: 52	451	52	317	23.1	70.3	0.93
GL896364.1	29979	30410	CpG: 32	431	32	276	14.8	64	0.73
chr17	68292585	68293127	CpG: 48	542	48	326	17.7	60.1	0.98
chr2	103847716	103848191	CpG: 37	475	37	298	15.6	62.7	0.8
chr11	87668914	87669484	CpG: 69	570	69	421	24.2	73.9	0.89
chr16	84089160	84089459	CpG: 22	299	22	172	14.7	57.5	0.92
chr11	77343488	77343772	CpG: 42	284	42	221	29.6	77.8	0.98
chr7	27721609	27722072	CpG: 37	463	37	317	16	68.5	0.69
chr2	149722043	149723043	CpG: 75	1000	75	612	15	61.2	0.8
chr12	909706	920975	CpG: 794	11269	794	6683	14.1	59.3	0.8
chr6	72940969	72942648	CpG: 117	1679	117	1091	13.9	65	0.66
chr7	131103504	131106603	CpG: 211	3099	211	1757	13.6	56.7	0.85
chr2	5231098	5233508	CpG: 149	2410	149	1540	12.4	63.9	0.61
chr6	49826334	49828748	CpG: 180	2414	180	1610	14.9	66.7	0.67
chr4	1027015	1027246	CpG: 21	231	21	164	18.2	71	0.74
chr16	86020364	86043680	CpG: 1527	23316	1527	15179	13.1	65.1	0.62
chr12	1613787	1630919	CpG: 1106	17132	1106	10742	12.9	62.7	0.66
chr1	308778373	308779354	CpG: 86	981	86	647	17.5	66	0.81
chr4	78936892	78937300	CpG: 50	408	50	272	24.5	66.7	1.11
chr12	24742338	24742725	CpG: 37	387	37	266	19.1	68.7	0.81
chr5	110708550	110724385	CpG: 990	15835	990	9707	12.5	61.3	0.67
chr12	20158108	20159748	CpG: 147	1640	147	946	17.9	57.7	1.08
chr18	60823816	60824598	CpG: 81	782	81	525	20.7	67.1	0.92
chr12	1734205	1735582	CpG: 111	1377	111	821	16.1	59.6	0.92
chr9	150824130	150825602	CpG: 117	1472	117	808	15.9	54.9	1.06
chr8	335704	339196	CpG: 293	3492	293	2347	16.8	67.2	0.74
chr11	6908727	6908938	CpG: 29	211	29	153	27.5	72.5	1.06
chr13	131880100	131880530	CpG: 33	430	33	277	15.3	64.4	0.74
chr5	8343853	8344565	CpG: 75	712	75	484	21.1	68	0.92
chr14	24390016	24391526	CpG: 117	1510	117	951	15.5	63	0.78
chr12	1818027	1819897	CpG: 153	1870	153	1242	16.4	66.4	0.75
chr4	142420458	142420846	CpG: 34	388	34	221	17.5	57	1.11
chr9	3805217	3805507	CpG: 22	290	22	203	15.2	70	0.62
chr2	9534546	9534808	CpG: 32	262	32	200	24.4	76.3	0.86
chr7	34657262	34657671	CpG: 30	409	30	262	14.7	64.1	0.73
chr9	72168652	72169367	CpG: 65	715	65	482	18.2	67.4	0.8
chr12	4079254	4079558	CpG: 28	304	28	207	18.4	68.1	0.8
chr13	217516382	217518217	CpG: 144	1835	144	1233	15.7	67.2	0.69
GL892608.1	2929	3143	CpG: 20	214	20	153	18.7	71.5	0.81
chr15	153024277	153025170	CpG: 80	893	80	577	17.9	64.6	0.87
chr1	284544439	284544966	CpG: 55	527	55	380	20.9	72.1	0.82
chr11	83553362	83553687	CpG: 24	325	24	197	14.8	60.6	0.84
GL896385.1	7075	7571	CpG: 43	496	43	277	17.3	55.8	1.12
chr17	41012979	41013427	CpG: 33	448	33	296	14.7	66.1	0.68
chr6	81481694	81482073	CpG: 31	379	31	237	16.4	62.5	0.84
chrX	143231163	143232638	CpG: 136	1475	136	912	18.4	61.8	0.96
chr14	79286275	79286625	CpG: 40	350	40	262	22.9	74.9	0.83
chr6	52235773	52236353	CpG: 41	580	41	379	14.1	65.3	0.67
chr2	2521582	2521786	CpG: 15	204	15	120	14.7	58.8	0.86
GL896361.1	34261	34464	CpG: 16	203	16	140	15.8	69	0.67
GL896322.1	9	262	CpG: 24	253	24	180	19	71.1	0.75
GL892627.1	11144	11353	CpG: 18	209	18	152	17.2	72.7	0.68
chr15	150113719	150114145	CpG: 30	426	30	253	14.1	59.4	0.81
chr1	2799993	2802934	CpG: 212	2941	212	1800	14.4	61.2	0.78
chr12	1547472	1548085	CpG: 43	613	43	414	14	67.5	0.62
chr11	857922	858146	CpG: 19	224	19	156	17	69.6	0.7
chr1	308350940	308352905	CpG: 176	1965	176	1250	17.9	63.6	0.9
chr1	11053787	11054540	CpG: 51	753	51	486	13.5	64.5	0.65
chrX	15301684	15302444	CpG: 72	760	72	486	18.9	63.9	0.94
chr12	56166699	56167093	CpG: 36	394	36	271	18.3	68.8	0.79
chr13	213106273	213106520	CpG: 22	247	22	169	17.8	68.4	0.8
chr2	156836659	156837109	CpG: 36	450	36	271	16	60.2	0.89
chr5	1612106	1613093	CpG: 66	987	66	640	13.4	64.8	0.64
chr18	55849386	55849995	CpG: 55	609	55	435	18.1	71.4	0.71
chr15	142088563	142089625	CpG: 80	1062	80	725	15.1	68.3	0.65
chr10	73288982	73289416	CpG: 39	434	39	307	18	70.7	0.72
chr3	1242440	1243157	CpG: 57	717	57	463	15.9	64.6	0.78
chr14	151607433	151607791	CpG: 29	358	29	209	16.2	58.4	0.97
chr15	153795354	153796979	CpG: 128	1625	128	1077	15.8	66.3	0.72
chr3	140516838	140520046	CpG: 242	3208	242	1890	15.1	58.9	0.88
chr2	2093428	2095951	CpG: 171	2523	171	1491	13.6	59.1	0.78
chr6	60038178	60038548	CpG: 28	370	28	255	15.1	68.9	0.64
chr3	2147879	2148573	CpG: 57	694	57	452	16.4	65.1	0.78
chr15	117061757	117065053	CpG: 299	3296	299	2126	18.1	64.5	0.88
chr2	158477142	158478619	CpG: 101	1477	101	972	13.7	65.8	0.63
GL896094.1	1938	2344	CpG: 31	406	31	266	15.3	65.5	0.72
chr1	105481132	105481417	CpG: 26	285	26	196	18.2	68.8	0.8
chr7	8323368	8323690	CpG: 27	322	27	201	16.8	62.4	0.88
chr3	3405221	3406843	CpG: 128	1622	128	913	15.8	56.3	1
chr10	69637582	69638244	CpG: 55	662	55	408	16.6	61.6	0.88
chr11	84921204	84921630	CpG: 40	426	40	269	18.8	63.1	0.94
chrX	131560071	131560915	CpG: 75	844	75	591	17.8	70	0.74
chr7	129258187	129259132	CpG: 78	945	78	624	16.5	66	0.77
chr2	10613386	10613603	CpG: 25	217	25	151	23	69.6	0.95
chr6	48571395	48571885	CpG: 38	490	38	342	15.5	69.8	0.64
chr4	117787652	117788210	CpG: 55	558	55	399	19.7	71.5	0.8
chr14	43730990	43731220	CpG: 20	230	20	144	17.4	62.6	0.9
chr3	58716143	58716420	CpG: 33	277	33	192	23.8	69.3	0.99
chr3	42625109	42629623	CpG: 363	4514	363	2930	16.1	64.9	0.77
chr2	5517059	5517484	CpG: 31	425	31	275	14.6	64.7	0.7
chr10	66205580	66206053	CpG: 42	473	42	313	17.8	66.2	0.83
chr12	54727714	54728094	CpG: 26	380	26	245	13.7	64.5	0.68
chr2	134068562	134069461	CpG: 71	899	71	590	15.8	65.6	0.74
chr12	1025120	1036052	CpG: 768	10932	768	7303	14.1	66.8	0.63
chr8	120510761	120511028	CpG: 18	267	18	182	13.5	68.2	0.61
chr2	87565300	87566152	CpG: 98	852	98	605	23	71	0.91
chr3	19663088	19663569	CpG: 42	481	42	333	17.5	69.2	0.73
chr2	60097568	60098196	CpG: 85	628	85	461	27.1	73.4	1.01
chr12	62698773	62699316	CpG: 42	543	42	367	15.5	67.6	0.68
chr14	152830195	152873849	CpG: 2636	43654	2636	26891	12.1	61.6	0.64
chr7	131301370	131303062	CpG: 126	1692	126	1132	14.9	66.9	0.68
chr7	1986849	1987849	CpG: 71	1000	71	670	14.2	67	0.64
chr11	3312970	3313439	CpG: 39	469	39	318	16.6	67.8	0.73
chr18	16634	17233	CpG: 66	599	66	421	22	70.3	0.89
chr14	152748670	152749586	CpG: 65	916	65	617	14.2	67.4	0.63
chr1	2670804	2671206	CpG: 27	402	27	255	13.4	63.4	0.67
chr2	146633018	146633325	CpG: 35	307	35	224	22.8	73	0.88
chr10	74510718	74511193	CpG: 41	475	41	322	17.3	67.8	0.75
chr6	64028652	64030030	CpG: 93	1378	93	892	13.5	64.7	0.65
chr15	154546840	154547166	CpG: 26	326	26	214	16	65.6	0.74
chr7	57792103	57792367	CpG: 19	264	19	155	14.4	58.7	0.84
chr13	217868710	217869087	CpG: 32	377	32	249	17	66	0.79
chr6	768876	770568	CpG: 145	1692	145	1110	17.1	65.6	0.8
chrX	15344099	15345640	CpG: 126	1541	126	1039	16.4	67.4	0.73
chr7	45548	46084	CpG: 43	536	43	360	16	67.2	0.72
chr6	157277879	157278314	CpG: 33	435	33	279	15.2	64.1	0.74
chr6	49540481	49540988	CpG: 34	507	34	314	13.4	61.9	0.72
chr7	25215555	25215801	CpG: 24	246	24	179	19.5	72.8	0.74
chr13	218100318	218101434	CpG: 82	1116	82	693	14.7	62.1	0.76
chr3	42275078	42277022	CpG: 163	1944	163	1374	16.8	70.7	0.67
chr16	85949261	85960700	CpG: 751	11439	751	7424	13.1	64.9	0.62
chr6	52521563	52522326	CpG: 65	763	65	545	17	71.4	0.69
chrX	66967393	66967678	CpG: 29	285	29	186	20.4	65.3	0.96
chr4	142354868	142355600	CpG: 73	732	73	505	19.9	69	0.85
chr3	9377076	9377866	CpG: 54	790	54	516	13.7	65.3	0.65
chr16	86020364	86043680	CpG: 1527	23316	1527	15179	13.1	65.1	0.62
chr12	20994506	20995173	CpG: 72	667	72	482	21.6	72.3	0.83
chr9	148009521	148009836	CpG: 24	315	24	219	15.2	69.5	0.64
chr7	134516081	134516310	CpG: 18	229	18	151	15.7	65.9	0.72
chr14	135113836	135114142	CpG: 23	306	23	209	15	68.3	0.64
chr17	37440523	37441465	CpG: 100	942	100	650	21.2	69	0.9
chr17	33222265	33223598	CpG: 101	1333	101	840	15.2	63	0.76
chr3	32799762	32800035	CpG: 19	273	19	176	13.9	64.5	0.67
chr14	55222003	55222305	CpG: 21	302	21	202	13.9	66.9	0.65
chr12	957215	977283	CpG: 1351	20068	1351	13265	13.5	66.1	0.62
chr6	1599034	1600883	CpG: 139	1849	139	1237	15	66.9	0.68
chr17	66787055	66787395	CpG: 32	340	32	220	18.8	64.7	0.9
chr15	66447801	66448424	CpG: 45	623	45	401	14.4	64.4	0.73
chrX	113391754	113392660	CpG: 90	906	90	569	19.9	62.8	1.01
chr7	1714245	1714537	CpG: 23	292	23	203	15.8	69.5	0.67
chrX	36561730	36562117	CpG: 29	387	29	268	15	69.3	0.64
chr3	134671028	134672203	CpG: 80	1175	80	710	13.6	60.4	0.75
chr13	208205375	208206105	CpG: 82	730	82	506	22.5	69.3	0.97
chrX	49473956	49474908	CpG: 93	952	93	658	19.5	69.1	0.82
chr12	1767015	1770854	CpG: 258	3839	258	2058	13.4	53.6	0.94
chr2	140572330	140573631	CpG: 117	1301	117	774	18	59.5	1.02
chr11	87124129	87124522	CpG: 29	393	29	254	14.8	64.6	0.72
chr11	85125050	85125317	CpG: 21	267	21	163	15.7	61	0.86
chr7	4871733	4871950	CpG: 19	217	19	142	17.5	65.4	0.82
chr1	313770235	313783053	CpG: 913	12818	913	8396	14.2	65.5	0.66
chr11	87095235	87095588	CpG: 25	353	25	234	14.2	66.3	0.65
chr12	62505575	62508274	CpG: 196	2699	196	1687	14.5	62.5	0.74
chr6	63644210	63644413	CpG: 17	203	17	137	16.7	67.5	0.78
chr12	2092863	2100214	CpG: 498	7351	498	4536	13.5	61.7	0.71
chr9	120215082	120215666	CpG: 47	584	47	387	16.1	66.3	0.73
chr16	81723563	81723907	CpG: 30	344	30	243	17.4	70.6	0.7
chr16	29334571	29334802	CpG: 23	231	23	157	19.9	68	0.87
chr6	59887508	59889028	CpG: 132	1520	132	920	17.4	60.5	0.96
chr11	86277089	86277481	CpG: 39	392	39	274	19.9	69.9	0.82
chr1	835765	838879	CpG: 213	3114	213	2027	13.7	65.1	0.65
chr12	54325653	54326118	CpG: 51	465	51	331	21.9	71.2	0.87
chr13	215474409	215474798	CpG: 27	389	27	239	13.9	61.4	0.74
chr10	75011845	75012186	CpG: 35	341	35	235	20.5	68.9	0.88
chr2	157806346	157807302	CpG: 69	956	69	594	14.4	62.1	0.75
GL896446.1	22578	22974	CpG: 35	396	35	274	17.7	69.2	0.74
chrX	36255286	36256129	CpG: 79	843	79	587	18.7	69.6	0.78
chr6	59432521	59432758	CpG: 18	237	18	158	15.2	66.7	0.69
chr4	38261712	38262334	CpG: 43	622	43	386	13.8	62.1	0.72
chr11	86313394	86313657	CpG: 22	263	22	184	16.7	70	0.68
chr2	39201	70452	CpG: 1914	31251	1914	18219	12.2	58.3	0.72
chr3	23502356	23502743	CpG: 41	387	41	279	21.2	72.1	0.82
chr2	454665	455238	CpG: 38	573	38	371	13.3	64.7	0.63
chr18	53524155	53526855	CpG: 214	2700	214	1793	15.9	66.4	0.72
chr3	9954497	9955632	CpG: 85	1135	85	762	15	67.1	0.67
chr9	1295052	1296163	CpG: 72	1111	72	653	13	58.8	0.75
chr15	153018457	153018728	CpG: 24	271	24	188	17.7	69.4	0.74
chr6	42964386	42965352	CpG: 73	966	73	651	15.1	67.4	0.67
chrX	91541794	91542412	CpG: 44	618	44	397	14.2	64.2	0.71
chr7	44979587	44979962	CpG: 26	375	26	254	13.9	67.7	0.61
chr12	1613787	1630919	CpG: 1106	17132	1106	10742	12.9	62.7	0.66
chrX	98263980	98264718	CpG: 58	738	58	472	15.7	64	0.8
chr18	7657468	7658045	CpG: 47	577	47	398	16.3	69	0.69
chr12	49929432	49929750	CpG: 23	318	23	220	14.5	69.2	0.61
GL894007.1	62334	64130	CpG: 123	1796	123	984	13.7	54.8	0.91
chr6	154797005	154797463	CpG: 47	458	47	348	20.5	76	0.71
chr4	137033665	137034266	CpG: 40	601	40	353	13.3	58.7	0.78
chr2	147451638	147452478	CpG: 58	840	58	519	13.8	61.8	0.72
chr6	56643559	56644826	CpG: 109	1267	109	792	17.2	62.5	0.88
chr4	375272	375758	CpG: 39	486	39	326	16	67.1	0.71
chr3	133453244	133453601	CpG: 30	357	30	236	16.8	66.1	0.78
chr6	44645125	44645742	CpG: 43	617	43	418	13.9	67.7	0.62
chr10	75134329	75135357	CpG: 79	1028	79	615	15.4	59.8	0.86
chr12	53591443	53591682	CpG: 17	239	17	150	14.2	62.8	0.72
chr7	57759693	57759959	CpG: 30	266	30	194	22.6	72.9	0.85
chr17	68437225	68437688	CpG: 38	463	38	312	16.4	67.4	0.73
chr11	86565284	86565903	CpG: 45	619	45	428	14.5	69.1	0.61
chr17	44723806	44724167	CpG: 34	361	34	259	18.8	71.7	0.75
chr14	10682098	10683560	CpG: 109	1462	109	909	14.9	62.2	0.78
chr13	217075319	217077207	CpG: 141	1888	141	1297	14.9	68.7	0.63
chr16	4249470	4249850	CpG: 45	380	45	267	23.7	70.3	1.01
chr10	70193603	70193878	CpG: 21	275	21	151	15.3	54.9	1.01
chr1	2753282	2753797	CpG: 55	515	55	354	21.4	68.7	0.9
chr7	28004834	28005455	CpG: 45	621	45	398	14.5	64.1	0.75
chr13	217852573	217854356	CpG: 147	1783	147	1287	16.5	72.2	0.64
chr10	65519926	65520185	CpG: 24	259	24	171	18.5	66	0.88
chr9	153413303	153413714	CpG: 31	411	31	278	15.1	67.6	0.67
chr15	123460716	123460956	CpG: 20	240	20	171	16.7	71.2	0.72
chr7	12191165	12192558	CpG: 118	1393	118	926	16.9	66.5	0.77
chr10	3238389	3238898	CpG: 40	509	40	305	15.7	59.9	0.88
chr2	1279760	1280040	CpG: 20	280	20	179	14.3	63.9	0.7
chr14	140816910	140817356	CpG: 33	446	33	275	14.8	61.7	0.78
chr6	4051995	4052405	CpG: 31	410	31	287	15.1	70	0.62
chr2	171369	176309	CpG: 359	4940	359	3409	14.5	69	0.61
chr2	5989942	5990383	CpG: 30	441	30	292	13.6	66.2	0.62
chr17	57464277	57465722	CpG: 124	1445	124	853	17.2	59	0.99
chr1	304625579	304626122	CpG: 43	543	43	347	15.8	63.9	0.78
chr9	144834677	144834989	CpG: 28	312	28	199	17.9	63.8	0.99
chr5	1689357	1689745	CpG: 28	388	28	260	14.4	67	0.65
chr6	30726751	30726961	CpG: 20	210	20	151	19	71.9	0.74
chr2	73643073	73643302	CpG: 20	229	20	166	17.5	72.5	0.68
chr14	150897186	150899247	CpG: 164	2061	164	1354	15.9	65.7	0.74
chr14	152012387	152012788	CpG: 33	401	33	277	16.5	69.1	0.69
chr12	3354265	3354679	CpG: 37	414	37	287	17.9	69.3	0.75
chr11	86298345	86299366	CpG: 78	1021	78	687	15.3	67.3	0.68
chr17	66749436	66749792	CpG: 29	356	29	240	16.3	67.4	0.72
chr7	128344825	128345352	CpG: 41	527	41	358	15.6	67.9	0.68
chr16	85823648	85836265	CpG: 780	12617	780	7987	12.4	63.3	0.62
chr12	1401287	1404794	CpG: 269	3507	269	1992	15.3	56.8	0.95
chr6	13398878	13399466	CpG: 41	588	41	396	13.9	67.3	0.64
chr3	41788022	41788899	CpG: 68	877	68	592	15.5	67.5	0.68
chr3	41319639	41320040	CpG: 36	401	36	293	18	73.1	0.67
chr7	132092	132883	CpG: 59	791	59	519	14.9	65.6	0.7
chr13	85639031	85639330	CpG: 20	299	20	162	13.4	54.2	0.93
chr6	3131129	3131571	CpG: 36	442	36	300	16.3	67.9	0.71
chr18	55536527	55536902	CpG: 29	375	29	240	15.5	64	0.76
chr17	12489296	12489545	CpG: 20	249	20	166	16.1	66.7	0.77
chr4	3750418	3751012	CpG: 40	594	40	343	13.5	57.7	0.82
chr13	214979141	214979575	CpG: 31	434	31	297	14.3	68.4	0.61
chr4	2021459	2033606	CpG: 761	12147	761	7470	12.5	61.5	0.66
chr13	155134521	155135654	CpG: 110	1133	110	742	19.4	65.5	0.91
chr6	30854004	30856391	CpG: 161	2387	161	1509	13.5	63.2	0.69
chr12	23191373	23191785	CpG: 41	412	41	274	19.9	66.5	0.9
chr18	1014686	1015074	CpG: 29	388	29	252	14.9	64.9	0.72
chr12	60814766	60815064	CpG: 22	298	22	179	14.8	60.1	0.85
chr7	128300073	128300316	CpG: 18	243	18	159	14.8	65.4	0.7
chr13	217871152	217871617	CpG: 41	465	41	324	17.6	69.7	0.73
chr11	852164	853727	CpG: 146	1563	146	1061	18.7	67.9	0.81
chr10	75210154	75212012	CpG: 149	1858	149	1210	16	65.1	0.76
chr5	18432570	18433131	CpG: 47	561	47	385	16.8	68.6	0.71
chr16	83254369	83254958	CpG: 39	589	39	370	13.2	62.8	0.67
chr12	60194451	60195217	CpG: 57	766	57	489	14.9	63.8	0.74
chr11	84674441	84676023	CpG: 125	1582	125	975	15.8	61.6	0.85
chr6	59465414	59465998	CpG: 41	584	41	357	14	61.1	0.75
chrX	46416663	46418319	CpG: 163	1656	163	987	19.7	59.6	1.13
chr15	133729664	133729974	CpG: 24	310	24	206	15.5	66.5	0.71
chr10	63662662	63662927	CpG: 19	265	19	167	14.3	63	0.72
chr7	2031578	2032736	CpG: 86	1158	86	692	14.9	59.8	0.83
chr6	47838525	47838731	CpG: 18	206	18	133	17.5	64.6	0.87
chr3	141742109	141742514	CpG: 33	405	33	268	16.3	66.2	0.76
chr3	135383494	135383899	CpG: 36	405	36	283	17.8	69.9	0.73
chr13	28881755	28882543	CpG: 55	788	55	508	14	64.5	0.67
chr5	8010048	8012691	CpG: 223	2643	223	1763	16.9	66.7	0.77
chr3	140470165	140470706	CpG: 43	541	43	380	15.9	70.2	0.65
chr6	36394519	36394820	CpG: 26	301	26	176	17.3	58.5	1.03
chr5	33094435	33094995	CpG: 37	560	37	358	13.2	63.9	0.65
chr9	8678678	8679280	CpG: 66	602	66	425	21.9	70.6	0.88
chr3	1708390	1710137	CpG: 130	1747	130	1157	14.9	66.2	0.68
chr4	136191560	136197453	CpG: 439	5893	439	3654	14.9	62	0.78
chr11	1324947	1325197	CpG: 22	250	22	157	17.6	62.8	0.98
chrX	112668826	112669081	CpG: 20	255	20	146	15.7	57.3	0.97
chr9	4742697	4743014	CpG: 23	317	23	183	14.5	57.7	0.95
chr3	135305560	135307205	CpG: 118	1645	118	1041	14.3	63.3	0.72
chr1	304614357	304614936	CpG: 49	579	49	381	16.9	65.8	0.78
chr2	149578376	149578584	CpG: 15	208	15	138	14.4	66.3	0.66
chr13	132473364	132474268	CpG: 87	904	87	561	19.2	62.1	1
chr11	7872680	7873449	CpG: 82	769	82	535	21.3	69.6	0.88
chr9	150824130	150825602	CpG: 117	1472	117	808	15.9	54.9	1.06
chr17	68977229	68977633	CpG: 33	404	33	282	16.3	69.8	0.67
chr13	217501918	217502146	CpG: 25	228	25	163	21.9	71.5	0.86
chrX	43208388	43210404	CpG: 150	2016	150	1302	14.9	64.6	0.73
chr3	4250032	4251295	CpG: 90	1263	90	775	14.3	61.4	0.76
chr3	77045104	77045367	CpG: 20	263	20	186	15.2	70.7	0.61
chr15	153768217	153769150	CpG: 68	933	68	619	14.6	66.3	0.66
chr6	57743832	57744714	CpG: 58	882	58	533	13.2	60.4	0.72
chr12	56344885	56347248	CpG: 175	2363	175	1526	14.8	64.6	0.71
chr4	118796929	118797138	CpG: 21	209	21	147	20.1	70.3	0.81
chr16	86425950	86426239	CpG: 23	289	23	187	15.9	64.7	0.76
chr1	165071567	165072577	CpG: 88	1010	88	698	17.4	69.1	0.74
chr6	136116717	136117134	CpG: 31	417	31	266	14.9	63.8	0.74
chr6	59708801	59710678	CpG: 144	1877	144	1248	15.3	66.5	0.7
chr15	153039230	153039591	CpG: 37	361	37	254	20.5	70.4	0.83
chrX	106059347	106060436	CpG: 112	1089	112	646	20.6	59.3	1.18
chr7	4586438	4587053	CpG: 55	615	55	396	17.9	64.4	0.87
chr15	152953789	152956268	CpG: 167	2479	167	1614	13.5	65.1	0.64
chr1	163631981	163632336	CpG: 28	355	28	238	15.8	67	0.71
chr7	2598246	2599264	CpG: 76	1018	76	639	14.9	62.8	0.76
chr9	57230521	57231076	CpG: 39	555	39	365	14.1	65.8	0.68
chr4	115007766	115008337	CpG: 37	571	37	357	13	62.5	0.67
chr2	149257575	149258755	CpG: 152	1180	152	794	25.8	67.3	1.14
chr11	539973	540643	CpG: 78	670	78	481	23.3	71.8	0.91
chr11	85180095	85181471	CpG: 88	1376	88	850	12.8	61.8	0.67
chr13	216761424	216764529	CpG: 198	3105	198	1785	12.8	57.5	0.77
chr10	63680024	63681104	CpG: 91	1080	91	611	16.9	56.6	1.05
chr8	3611168	3612471	CpG: 86	1303	86	784	13.2	60.2	0.73
chr6	4518099	4519276	CpG: 78	1177	78	769	13.3	65.3	0.62
chr13	217833698	217836245	CpG: 183	2547	183	1681	14.4	66	0.66
chr3	42323589	42324356	CpG: 56	767	56	507	14.6	66.1	0.67
GL893234.1	8665	8948	CpG: 24	283	24	182	17	64.3	0.82
chr1	307356038	307356676	CpG: 46	638	46	400	14.4	62.7	0.73
chr6	58455548	58456353	CpG: 63	805	63	565	15.7	70.2	0.64
chr15	155024722	155026316	CpG: 120	1594	120	1078	15.1	67.6	0.66
chr14	149356034	149356267	CpG: 16	233	16	151	13.7	64.8	0.67
chr7	12919725	12921752	CpG: 161	2027	161	1277	15.9	63	0.82
chr8	1093370	1095337	CpG: 144	1967	144	1214	14.6	61.7	0.77
chr3	119337505	119338519	CpG: 113	1014	113	661	22.3	65.2	1.05
chr12	18547280	18547879	CpG: 46	599	46	392	15.4	65.4	0.76
chr3	109963778	109964282	CpG: 37	504	37	307	14.7	60.9	0.79
chr14	122669264	122670262	CpG: 81	998	81	631	16.2	63.2	0.81
chr13	216922633	216929089	CpG: 450	6456	450	4255	13.9	65.9	0.64
chr12	4505515	4505890	CpG: 30	375	30	250	16	66.7	0.74
chr7	129471886	129472408	CpG: 44	522	44	375	16.9	71.8	0.65
chr5	91620067	91620772	CpG: 65	705	65	474	18.4	67.2	0.82
chr18	2681913	2683119	CpG: 87	1206	87	763	14.4	63.3	0.72
chr10	74641574	74642121	CpG: 46	547	46	353	16.8	64.5	0.81
chr15	89771273	89771869	CpG: 60	596	60	418	20.1	70.1	0.86
chr12	52892409	52892877	CpG: 50	468	50	337	21.4	72	0.82
chr5	5211210	5215047	CpG: 256	3837	256	2555	13.3	66.6	0.6
chrX	90169845	90170449	CpG: 60	604	60	386	19.9	63.9	0.99
chr14	122713156	122713420	CpG: 21	264	21	170	15.9	64.4	0.77
chr8	77193	80320	CpG: 233	3127	233	1817	14.9	58.1	0.88
chr18	50095896	50096289	CpG: 46	393	46	260	23.4	66.2	1.07
chr12	57505697	57506065	CpG: 34	368	34	243	18.5	66	0.85
chr18	14939482	14940153	CpG: 56	671	56	437	16.7	65.1	0.8
chr14	153146125	153146640	CpG: 43	515	43	349	16.7	67.8	0.73
chr11	4560138	4560698	CpG: 44	560	44	356	15.7	63.6	0.78
chr8	507400	522568	CpG: 1075	15168	1075	9480	14.2	62.5	0.73
chr16	84809012	84809282	CpG: 22	270	22	177	16.3	65.6	0.77
chr6	51652578	51653866	CpG: 90	1288	90	840	14	65.2	0.68
chr3	117965058	117965465	CpG: 28	407	28	246	13.8	60.4	0.76
chr12	54987270	54987953	CpG: 52	683	52	485	15.2	71	0.61
chr7	42826171	42826577	CpG: 50	406	50	301	24.6	74.1	0.97
chr3	140467138	140468999	CpG: 156	1861	156	1184	16.8	63.6	0.83
chr3	46564	47842	CpG: 97	1278	97	762	15.2	59.6	0.86
chr9	658926	660868	CpG: 132	1942	132	1227	13.6	63.2	0.69
chr14	152075715	152077196	CpG: 102	1481	102	923	13.8	62.3	0.71
chr8	1835273	1840089	CpG: 327	4816	327	3227	13.6	67	0.61
chr4	142401886	142402222	CpG: 27	336	27	180	16.1	53.6	1.14
chr18	60811758	60812747	CpG: 77	989	77	673	15.6	68	0.68
chr9	650809	651846	CpG: 91	1037	91	650	17.6	62.7	0.9
chrX	8467880	8468710	CpG: 59	830	59	520	14.2	62.7	0.77
chr6	64809792	64810002	CpG: 20	210	20	155	19	73.8	0.7
chrX	143235902	143236864	CpG: 68	962	68	651	14.1	67.7	0.62
chr13	78980676	78981739	CpG: 80	1063	80	701	15.1	65.9	0.7
chr10	75112620	75114334	CpG: 126	1714	126	1076	14.7	62.8	0.74
chr6	83052670	83053626	CpG: 76	956	76	608	15.9	63.6	0.79
chr4	587441	594990	CpG: 524	7549	524	4695	13.9	62.2	0.72
chr12	3437018	3438229	CpG: 89	1211	89	754	14.7	62.3	0.76
chr1	307477882	307478775	CpG: 92	893	92	642	20.6	71.9	0.8
chr4	140185659	140186015	CpG: 26	356	26	224	14.6	62.9	0.74
chr12	62257456	62257851	CpG: 31	395	31	267	15.7	67.6	0.69
chrX	64962606	64963918	CpG: 88	1312	88	750	13.4	57.2	0.84
chr3	201367	202563	CpG: 91	1196	91	771	15.2	64.5	0.74
chr10	74287932	74288498	CpG: 39	566	39	356	13.8	62.9	0.7
chr3	40702384	40704181	CpG: 111	1797	111	1094	12.4	60.9	0.67
chr12	1240238	1240530	CpG: 21	292	21	200	14.4	68.5	0.64
chr7	42124144	42125967	CpG: 142	1823	142	1152	15.6	63.2	0.78
chr12	53792402	53793064	CpG: 61	662	61	401	18.4	60.6	1.01
chr3	5537718	5538707	CpG: 69	989	69	612	14	61.9	0.73
chr1	293877611	293877896	CpG: 20	285	20	187	14	65.6	0.65
chr9	150789739	150790448	CpG: 50	709	50	430	14.1	60.6	0.77
chr2	149484011	149484875	CpG: 59	864	59	552	13.7	63.9	0.67
chr2	1049052	1052906	CpG: 269	3854	269	2370	14	61.5	0.74
chr6	90813156	90813992	CpG: 57	836	57	518	13.6	62	0.71
chr7	119600564	119600805	CpG: 24	241	24	163	19.9	67.6	0.87
chr9	4067069	4067969	CpG: 72	900	72	629	16	69.9	0.66
chr14	151238104	151239307	CpG: 101	1203	101	848	16.8	70.5	0.68
chr7	65499155	65499704	CpG: 55	549	55	400	20	72.9	0.75
chr7	132034029	132034285	CpG: 19	256	19	169	14.8	66	0.74
chr12	980691	983246	CpG: 188	2555	188	1615	14.7	63.2	0.74
chr2	9244381	9245673	CpG: 94	1292	94	820	14.6	63.5	0.72
chr9	30858572	30859569	CpG: 88	997	88	658	17.7	66	0.81
chr11	14220122	14220585	CpG: 42	463	42	329	18.1	71.1	0.72
chr13	216922633	216929089	CpG: 450	6456	450	4255	13.9	65.9	0.64
GL894439.1	9799	10328	CpG: 39	529	39	290	14.7	54.8	0.98
chr3	3830208	3830625	CpG: 28	417	28	262	13.4	62.8	0.68
chr3	54487	55656	CpG: 84	1169	84	805	14.4	68.9	0.61
chr13	60681411	60681825	CpG: 31	414	31	264	15	63.8	0.76
chr9	7618775	7620555	CpG: 118	1780	118	1184	13.3	66.5	0.6
chr9	2464065	2464331	CpG: 19	266	19	170	14.3	63.9	0.7
chr18	5325401	5326469	CpG: 103	1068	103	767	19.3	71.8	0.75
chr1	9536738	9537117	CpG: 28	379	28	248	14.8	65.4	0.69
chrX	65726465	65727567	CpG: 80	1102	80	568	14.5	51.5	1.12
chr18	1091373	1092211	CpG: 63	838	63	563	15	67.2	0.67
chr2	158019823	158020328	CpG: 35	505	35	292	13.9	57.8	0.83
chr12	1233025	1233393	CpG: 36	368	36	256	19.6	69.6	0.81
chr15	150342149	150342850	CpG: 47	701	47	447	13.4	63.8	0.66
chr18	5588482	5589568	CpG: 88	1086	88	694	16.2	63.9	0.79
chr12	332018	334738	CpG: 212	2720	212	1771	15.6	65.1	0.75
chr6	153747815	153748056	CpG: 25	241	25	181	20.7	75.1	0.77
chr12	62878131	62878839	CpG: 60	708	60	511	16.9	72.2	0.66
chr17	38417787	38418135	CpG: 29	348	29	234	16.7	67.2	0.75
chr11	86156894	86160844	CpG: 257	3950	257	2295	13	58.1	0.78
chr16	85392192	85392634	CpG: 31	442	31	242	14	54.8	0.94
chrX	8454546	8455167	CpG: 63	621	63	420	20.3	67.6	0.89
chr7	79402847	79403160	CpG: 29	313	29	203	18.5	64.9	0.89
chr2	3461126	3463345	CpG: 139	2219	139	1323	12.5	59.6	0.71
chr6	3670958	3671261	CpG: 24	303	24	202	15.8	66.7	0.71
chr3	40019464	40020037	CpG: 40	573	40	382	14	66.7	0.64
chrX	139826194	139826547	CpG: 25	353	25	219	14.2	62	0.74
chr15	152328474	152329765	CpG: 96	1291	96	859	14.9	66.5	0.67
chr12	3516775	3522196	CpG: 347	5421	347	3253	12.8	60	0.71
chr15	155008293	155009425	CpG: 87	1132	87	748	15.4	66.1	0.71
chr14	151035222	151035477	CpG: 29	255	29	170	22.7	66.7	1.02
chr8	59353507	59353925	CpG: 29	418	29	278	13.9	66.5	0.65
chr6	456851	457834	CpG: 85	983	85	713	17.3	72.5	0.66
chr9	8115036	8116161	CpG: 130	1125	130	820	23.1	72.9	0.87
chr6	40948772	40949346	CpG: 39	574	39	344	13.6	59.9	0.76
chr11	84741001	84749278	CpG: 547	8277	547	5173	13.2	62.5	0.68
chr9	8657899	8658198	CpG: 25	299	25	189	16.7	63.2	0.84
chr7	86027038	86027450	CpG: 29	412	29	259	14.1	62.9	0.74
chr3	40844611	40845046	CpG: 33	435	33	305	15.2	70.1	0.63
chr11	2277071	2277768	CpG: 53	697	53	468	15.2	67.1	0.68
chr2	158321731	158321956	CpG: 19	225	19	157	16.9	69.8	0.7
chr9	7990589	7991164	CpG: 44	575	44	390	15.3	67.8	0.69
chr2	148576481	148578152	CpG: 160	1671	160	1101	19.2	65.9	0.89
chr2	74448783	74449081	CpG: 24	298	24	199	16.1	66.8	0.73
chr3	41747291	41749727	CpG: 158	2436	158	1547	13	63.5	0.64
chr3	134580909	134582985	CpG: 149	2076	149	1227	14.4	59.1	0.82
chr2	149678058	149679920	CpG: 147	1862	147	1205	15.8	64.7	0.76
chr15	153044565	153046032	CpG: 115	1467	115	987	15.7	67.3	0.69
chr18	19640996	19641415	CpG: 42	419	42	300	20	71.6	0.79
chr11	703956	704302	CpG: 30	346	30	231	17.3	66.8	0.78
chr12	243714	245343	CpG: 158	1629	158	1158	19.4	71.1	0.78
chr2	304671	308158	CpG: 253	3487	253	2423	14.5	69.5	0.6
chr9	150319104	150319417	CpG: 25	313	25	210	16	67.1	0.71
chr6	64827656	64828891	CpG: 91	1235	91	831	14.7	67.3	0.66
chrX	107013295	107013522	CpG: 27	227	27	165	23.8	72.7	0.9
chr7	1574359	1575822	CpG: 126	1463	126	911	17.2	62.3	0.89
chr3	40670773	40671154	CpG: 34	381	34	279	17.8	73.2	0.67
chr10	19115537	19115961	CpG: 28	424	28	245	13.2	57.8	0.79
chrX	102514977	102515829	CpG: 66	852	66	532	15.5	62.4	0.81
chr14	119925131	119926897	CpG: 179	1766	179	1217	20.3	68.9	0.85
chr2	162281991	162284207	CpG: 162	2216	162	1429	14.6	64.5	0.7
chr13	215453263	215455206	CpG: 196	1943	196	1343	20.2	69.1	0.84
chr13	218516659	218516868	CpG: 20	209	20	152	19.1	72.7	0.72
chr12	49890469	49890849	CpG: 28	380	28	225	14.7	59.2	0.84
chr1	330965	331174	CpG: 18	209	18	123	17.2	58.9	1
chr14	53289995	53290417	CpG: 35	422	35	241	16.6	57.1	1.03
chr7	54811	55425	CpG: 55	614	55	423	17.9	68.9	0.76
chr1	3311243	3311555	CpG: 26	312	26	187	16.7	59.9	0.93
chr7	121895303	121895515	CpG: 18	212	18	145	17	68.4	0.73
chr2	146621125	146621503	CpG: 29	378	29	215	15.3	56.9	0.95
chr15	153029642	153031265	CpG: 154	1623	154	1125	19	69.3	0.79
chr2	6995090	6995460	CpG: 34	370	34	267	18.4	72.2	0.71
chr11	2102260	2103136	CpG: 67	876	67	544	15.3	62.1	0.79
chr2	1476247	1476959	CpG: 57	712	57	399	16	56	1.02
chr14	151985402	151986104	CpG: 55	702	55	437	15.7	62.3	0.81
chr12	13499471	13499778	CpG: 24	307	24	205	15.6	66.8	0.71
chr1	146279948	146280615	CpG: 53	667	53	386	15.9	57.9	0.96
chr9	148542139	148542862	CpG: 56	723	56	496	15.5	68.6	0.66
chr17	68856196	68858240	CpG: 150	2044	150	1376	14.7	67.3	0.65
chr6	58049389	58050463	CpG: 110	1074	110	746	20.5	69.5	0.85
chr13	35363499	35363746	CpG: 22	247	22	170	17.8	68.8	0.76
chr17	35890467	35891092	CpG: 52	625	52	408	16.6	65.3	0.78
chr9	61855279	61855738	CpG: 38	459	38	304	16.6	66.2	0.76
chr3	4258440	4268205	CpG: 616	9765	616	6191	12.6	63.4	0.63
chr8	4267718	4267964	CpG: 21	246	21	159	17.1	64.6	0.84
chr5	8182801	8183563	CpG: 64	762	64	520	16.8	68.2	0.72
chr3	40478568	40479651	CpG: 101	1083	101	758	18.7	70	0.76
GL895324.1	4136	4341	CpG: 17	205	17	130	16.6	63.4	0.83
chr7	2938651	2939324	CpG: 66	673	66	470	19.6	69.8	0.81
chr17	8105369	8105779	CpG: 43	410	43	290	21	70.7	0.84
chr17	29920754	29921053	CpG: 22	299	22	176	14.7	58.9	0.88
chr9	135967286	135968732	CpG: 150	1446	150	964	20.7	66.7	0.93
chr6	254976	257107	CpG: 167	2131	167	1492	15.7	70	0.64
chr17	9529424	9529696	CpG: 20	272	20	176	14.7	64.7	0.7
chr9	1460392	1460761	CpG: 26	369	26	222	14.1	60.2	0.78
chr6	1941035	1942310	CpG: 91	1275	91	845	14.3	66.3	0.65
chr17	66314394	66320267	CpG: 389	5873	389	3541	13.2	60.3	0.73
GL892627.1	71601	73514	CpG: 116	1913	116	1039	12.1	54.3	0.82
chr9	28923920	28924177	CpG: 23	257	23	168	17.9	65.4	0.84
chr9	68619309	68619821	CpG: 38	512	38	338	14.8	66	0.71
GL896361.1	28436	28639	CpG: 19	203	19	144	18.7	70.9	0.74
chr9	120182482	120183617	CpG: 118	1135	118	772	20.8	68	0.9
chr10	47027295	47027538	CpG: 19	243	19	162	15.6	66.7	0.71
chr3	31753881	31754476	CpG: 45	595	45	389	15.1	65.4	0.72
chr6	154033177	154034305	CpG: 103	1128	103	734	18.3	65.1	0.86
chr13	217727981	217728497	CpG: 38	516	38	346	14.7	67.1	0.67
chr1	2635009	2635694	CpG: 59	685	59	464	17.2	67.7	0.75
chr11	22824287	22824505	CpG: 16	218	16	149	14.7	68.3	0.66
chr16	85585124	85585369	CpG: 17	245	17	131	13.9	53.5	0.97
GL895650.1	6501	7220	CpG: 54	719	54	478	15	66.5	0.69
chr5	5647085	5647679	CpG: 53	594	53	387	17.8	65.2	0.84
chr10	7068953	7069381	CpG: 33	428	33	272	15.4	63.6	0.79
chr4	1988821	1989920	CpG: 77	1099	77	637	14	58	0.84
chr1	2940075	2940305	CpG: 22	230	22	133	19.1	57.8	1.17
chr14	54459986	54462650	CpG: 240	2664	240	1817	18	68.2	0.77
chr11	5251106	5251314	CpG: 17	208	17	140	16.3	67.3	0.73
chr4	113798221	113799600	CpG: 115	1379	115	721	16.7	52.3	1.23
chr6	758979	759374	CpG: 29	395	29	250	14.7	63.3	0.73
chr14	3603923	3605289	CpG: 111	1366	111	911	16.3	66.7	0.73
chr12	9029815	9034298	CpG: 304	4483	304	2591	13.6	57.8	0.81
chr1	304159348	304159626	CpG: 21	278	21	179	15.1	64.4	0.74
chrX	141590201	141590709	CpG: 38	508	38	339	15	66.7	0.69
chr7	129593664	129595050	CpG: 125	1386	125	870	18	62.8	0.92
chr1	2202939	2203521	CpG: 48	582	48	408	16.5	70.1	0.67
chr11	86416981	86417995	CpG: 73	1014	73	644	14.4	63.5	0.71
chr3	42420012	42420941	CpG: 80	929	80	549	17.2	59.1	0.99
chr4	120000479	120000763	CpG: 21	284	21	173	14.8	60.9	0.8
chr8	4274669	4275126	CpG: 34	457	34	301	14.9	65.9	0.69
chr12	63187394	63187724	CpG: 33	330	33	231	20	70	0.82
chr10	71317969	71319487	CpG: 130	1518	130	950	17.1	62.6	0.87
JH118921.1	21228	21522	CpG: 31	294	31	200	21.1	68	0.95
chr2	2444546	2444828	CpG: 26	282	26	199	18.4	70.6	0.75
chr6	43132947	43133686	CpG: 67	739	67	453	18.1	61.3	0.97
chr2	162191485	162191838	CpG: 26	353	26	218	14.7	61.8	0.77
chr3	1079553	1081328	CpG: 123	1775	123	1180	13.9	66.5	0.63
chr1	9184780	9185402	CpG: 54	622	54	432	17.4	69.5	0.73
chr1	1691609	1697415	CpG: 388	5806	388	3611	13.4	62.2	0.69
chrX	76477681	76478314	CpG: 46	633	46	390	14.5	61.6	0.77
chr6	9708121	9708646	CpG: 35	525	35	338	13.3	64.4	0.64
chr2	1595952	1596447	CpG: 44	495	44	315	17.8	63.6	0.89
chr17	66153949	66154299	CpG: 26	350	26	232	14.9	66.3	0.68
chr1	17319389	17321979	CpG: 180	2590	180	1541	13.9	59.5	0.8
chr3	17349556	17351693	CpG: 152	2137	152	1372	14.2	64.2	0.69
chr14	91864158	91864606	CpG: 31	448	31	284	13.8	63.4	0.7
chrX	113430578	113431475	CpG: 90	897	90	573	20.1	63.9	0.99
chr6	76301449	76305211	CpG: 270	3762	270	2167	14.4	57.6	0.87
chr6	51195618	51197816	CpG: 203	2198	203	1378	18.5	62.7	0.95
chr4	572360	572876	CpG: 47	516	47	369	18.2	71.5	0.71
chr7	1100135	1102780	CpG: 211	2645	211	1616	16	61.1	0.85
chrX	142279459	142279727	CpG: 21	268	21	175	15.7	65.3	0.75
chr9	120163627	120164440	CpG: 69	813	69	552	17	67.9	0.74
chr14	35117486	35118008	CpG: 44	522	44	357	16.9	68.4	0.72
chr11	85698441	85699943	CpG: 96	1502	96	817	12.8	54.4	0.87
chrX	38727226	38729544	CpG: 191	2318	191	1470	16.5	63.4	0.82
chr5	110776455	110779132	CpG: 201	2677	201	1847	15	69	0.63
chr2	157647973	157650452	CpG: 159	2479	159	1495	12.8	60.3	0.71
chr7	129299467	129299711	CpG: 23	244	23	159	18.9	65.2	0.89
chr3	38788190	38789335	CpG: 82	1145	82	722	14.3	63.1	0.73
chr14	143775180	143776476	CpG: 147	1296	147	933	22.7	72	0.88
chr9	7356648	7357450	CpG: 66	802	66	590	16.5	73.6	0.61
chr5	6368448	6368849	CpG: 34	401	34	288	17	71.8	0.66
chr2	139959048	139959762	CpG: 60	714	60	439	16.8	61.5	0.89
chr6	65547484	65547722	CpG: 24	238	24	158	20.2	66.4	0.97
chr14	146447662	146448627	CpG: 75	965	75	628	15.5	65.1	0.74
chr2	140559344	140560039	CpG: 56	695	56	439	16.1	63.2	0.81
chr1	304470269	304470659	CpG: 35	390	35	261	17.9	66.9	0.8
chr6	74140153	74140625	CpG: 41	472	41	317	17.4	67.2	0.77
chr11	85308939	85310096	CpG: 113	1157	113	768	19.5	66.4	0.89
chr3	33047479	33048111	CpG: 51	632	51	429	16.1	67.9	0.7
chr7	132461006	132461487	CpG: 32	481	32	308	13.3	64	0.65
chr5	17935050	17936168	CpG: 101	1118	101	759	18.1	67.9	0.79
chr13	218371391	218371691	CpG: 26	300	26	195	17.3	65	0.82
chr3	894736	895019	CpG: 25	283	25	196	17.7	69.3	0.75
chrX	143577567	143577863	CpG: 25	296	25	218	16.9	73.6	0.64
chr9	6764680	6765412	CpG: 58	732	58	482	15.8	65.8	0.73
chr7	111556	112165	CpG: 42	609	42	386	13.8	63.4	0.69
chr4	136547885	136548529	CpG: 55	644	55	420	17.1	65.2	0.8
chr4	142413557	142413820	CpG: 21	263	21	175	16	66.5	0.74
chr3	32274407	32275299	CpG: 62	892	62	523	13.9	58.6	0.81
chr14	151889541	151890172	CpG: 41	631	41	386	13	61.2	0.7
chr11	1658405	1658873	CpG: 37	468	37	276	15.8	59	0.92
chr3	41254810	41255336	CpG: 40	526	40	368	15.2	70	0.62
chr11	94293	94795	CpG: 36	502	36	339	14.3	67.5	0.63
GL892608.1	23123	23542	CpG: 28	419	28	280	13.4	66.8	0.62
chr15	145303482	145303888	CpG: 39	406	39	278	19.2	68.5	0.82
chr1	3599718	3600047	CpG: 23	329	23	222	14	67.5	0.63
chr1	11448644	11449134	CpG: 40	490	40	323	16.3	65.9	0.75
chr13	216782840	216783755	CpG: 75	915	75	637	16.4	69.6	0.68
chr7	1396890	1397154	CpG: 19	264	19	178	14.4	67.4	0.63
chr2	157078500	157079017	CpG: 37	517	37	337	14.3	65.2	0.68
chr6	16132617	16132830	CpG: 16	213	16	133	15	62.4	0.79
chr2	148418809	148419714	CpG: 96	905	96	525	21.2	58	1.27
chr6	59505926	59507356	CpG: 91	1430	91	917	12.7	64.1	0.62
chr5	106721828	106722100	CpG: 24	272	24	177	17.6	65.1	0.89
chr7	119475766	119476790	CpG: 109	1024	109	744	21.3	72.7	0.81
chr5	110889082	110891237	CpG: 147	2155	147	1379	13.6	64	0.67
chr3	133687183	133687698	CpG: 40	515	40	327	15.5	63.5	0.78
chr18	58668984	58669235	CpG: 22	251	22	171	17.5	68.1	0.8
chr1	8521008	8521722	CpG: 65	714	65	474	18.2	66.4	0.85
chr11	6875092	6875471	CpG: 27	379	27	229	14.2	60.4	0.78
chr7	2804472	2805066	CpG: 49	594	49	397	16.5	66.8	0.74
chr14	150995711	150996163	CpG: 49	452	49	294	21.7	65	1.03
chr2	149811235	149811610	CpG: 35	375	35	259	18.7	69.1	0.78
chr1	2621870	2622425	CpG: 40	555	40	366	14.4	65.9	0.67
chr12	1734205	1735582	CpG: 111	1377	111	821	16.1	59.6	0.92
chr2	591585	592405	CpG: 65	820	65	565	15.9	68.9	0.67
chr14	144593776	144594000	CpG: 19	224	19	136	17	60.7	0.93
chr7	37240972	37241235	CpG: 26	263	26	177	19.8	67.3	0.88
chr7	1018566	1019944	CpG: 118	1378	118	932	17.1	67.6	0.75
chr3	14578458	14578706	CpG: 27	248	27	161	21.8	64.9	1.03
chr12	5611865	5612275	CpG: 29	410	29	277	14.1	67.6	0.62
chr13	217968061	217969161	CpG: 85	1100	85	715	15.5	65	0.73
chr3	135416633	135418240	CpG: 148	1607	148	1077	18.4	67	0.84
chr12	54086059	54091189	CpG: 357	5130	357	3483	13.9	67.9	0.61
chr7	5322064	5322647	CpG: 47	583	47	390	16.1	66.9	0.74
chr18	47316552	47318002	CpG: 132	1450	132	989	18.2	68.2	0.78
chr3	40530178	40533159	CpG: 222	2981	222	1896	14.9	63.6	0.74
chr5	556868	557466	CpG: 55	598	55	398	18.4	66.6	0.83
chr18	6712871	6713124	CpG: 20	253	20	162	15.8	64	0.78
chr5	44494720	44495279	CpG: 37	559	37	361	13.2	64.6	0.67
chr2	157206276	157206587	CpG: 26	311	26	176	16.7	56.6	1.05
chr1	3077063	3077629	CpG: 37	566	37	379	13.1	67	0.61
chr3	3819426	3820306	CpG: 59	880	59	543	13.4	61.7	0.7
chr13	217639848	217640113	CpG: 28	265	28	172	21.1	64.9	1
chr11	7770647	7771151	CpG: 44	504	44	330	17.5	65.5	0.86
chr2	1436296	1436815	CpG: 39	519	39	345	15	66.5	0.69
chr17	65371543	65371779	CpG: 20	236	20	145	16.9	61.4	0.91
chr9	6854599	6854802	CpG: 16	203	16	140	15.8	69	0.69
chr13	217467200	217467884	CpG: 57	684	57	415	16.7	60.7	0.91
chr8	1074798	1076506	CpG: 140	1708	140	1112	16.4	65.1	0.78
chr5	66518468	66519543	CpG: 112	1075	112	732	20.8	68.1	0.91
chr17	68562490	68563087	CpG: 40	597	40	385	13.4	64.5	0.69
chr4	1320493	1321571	CpG: 98	1078	98	748	18.2	69.4	0.76
JH118859.1	121910	122116	CpG: 17	206	17	137	16.5	66.5	0.79
chr6	836747	837957	CpG: 93	1210	93	806	15.4	66.6	0.69
chrX	122480390	122481710	CpG: 87	1320	87	796	13.2	60.3	0.73
chr2	5703524	5703859	CpG: 30	335	30	226	17.9	67.5	0.79
chr15	157601732	157602209	CpG: 53	477	53	339	22.2	71.1	0.88
chr4	136326676	136326948	CpG: 32	272	32	185	23.5	68	1.02
chr3	1016018	1018167	CpG: 162	2149	162	1515	15.1	70.5	0.61
chr2	148517473	148517907	CpG: 34	434	34	267	15.7	61.5	0.84
chr12	957215	977283	CpG: 1351	20068	1351	13265	13.5	66.1	0.62
chrX	98233078	98233418	CpG: 25	340	25	208	14.7	61.2	0.82
chr16	19050786	19051183	CpG: 33	397	33	263	16.6	66.2	0.76
chr3	426268	430355	CpG: 270	4087	270	2567	13.2	62.8	0.67
chr12	55772854	55773591	CpG: 73	737	73	504	19.8	68.4	0.85
chr10	17113776	17114371	CpG: 47	595	47	398	15.8	66.9	0.71
chrX	47591632	47592241	CpG: 59	609	59	372	19.4	61.1	1.07
chr2	3969214	3969450	CpG: 19	236	19	154	16.1	65.3	0.76
chr11	86260149	86262174	CpG: 146	2025	146	1383	14.4	68.3	0.62
chr7	129276312	129277481	CpG: 92	1169	92	765	15.7	65.4	0.74
chr3	49624497	49624999	CpG: 39	502	39	326	15.5	64.9	0.74
chr2	860357	860881	CpG: 42	524	42	356	16	67.9	0.69
chr15	146810210	146810513	CpG: 39	303	39	218	25.7	71.9	1
chr4	120000479	120000763	CpG: 21	284	21	173	14.8	60.9	0.8
chr2	16202330	16203494	CpG: 143	1164	143	818	24.6	70.3	1
chr2	5880523	5881287	CpG: 92	764	92	497	24.1	65.1	1.14
chr6	59532857	59536728	CpG: 263	3871	263	2563	13.6	66.2	0.62
chr3	142326254	142326663	CpG: 32	409	32	273	15.6	66.7	0.74
chr10	47697504	47697837	CpG: 24	333	24	198	14.4	59.5	0.83
chr13	218354911	218356752	CpG: 125	1841	125	1210	13.6	65.7	0.63
chr10	73509578	73509897	CpG: 25	319	25	217	15.7	68	0.71
chr17	66544426	66545418	CpG: 119	992	119	725	24	73.1	0.9
chr11	85029391	85030104	CpG: 56	713	56	476	15.7	66.8	0.72
chr3	4689820	4692116	CpG: 175	2296	175	1573	15.2	68.5	0.65
chr10	73392654	73393165	CpG: 39	511	39	343	15.3	67.1	0.68
chr6	57316132	57317463	CpG: 127	1331	127	880	19.1	66.1	0.88
chr12	1564329	1565791	CpG: 103	1462	103	996	14.1	68.1	0.61
chr6	446007	447043	CpG: 85	1036	85	733	16.4	70.8	0.66
chr16	85597685	85600222	CpG: 165	2537	165	1586	13	62.5	0.67
chrX	51939645	51940598	CpG: 95	953	95	602	19.9	63.2	1.02
chr12	44888169	44888409	CpG: 18	240	18	143	15	59.6	0.87
chr5	18028967	18029713	CpG: 55	746	55	494	14.7	66.2	0.67
chr14	7284201	7285238	CpG: 105	1037	105	719	20.3	69.3	0.85
chr3	33149668	33149876	CpG: 19	208	19	144	18.3	69.2	0.76
chr3	1377423	1377738	CpG: 23	315	23	204	14.6	64.8	0.7
chr11	86307794	86308486	CpG: 52	692	52	447	15	64.6	0.72
chr13	216535865	216536282	CpG: 33	417	33	262	15.8	62.8	0.8
chr3	6065055	6065301	CpG: 19	246	19	170	15.4	69.1	0.65
chr15	88093241	88094005	CpG: 89	764	89	587	23.3	76.8	0.79
chr6	12235412	12235688	CpG: 21	276	21	193	15.2	69.9	0.63
chr4	1659824	1660028	CpG: 16	204	16	120	15.7	58.8	0.91
chr15	150266654	150267576	CpG: 106	922	106	590	23	64	1.12
chr3	3134024	3134381	CpG: 33	357	33	221	18.5	61.9	0.97
chr17	34840731	34841139	CpG: 31	408	31	260	15.2	63.7	0.75
chr10	73264204	73264405	CpG: 15	201	15	109	14.9	54.2	1.02
chrX	125569469	125569841	CpG: 25	372	25	241	13.4	64.8	0.64
chrX	51421257	51421991	CpG: 66	734	66	467	18	63.6	0.9
chr4	249383	249785	CpG: 29	402	29	258	14.4	64.2	0.7
chr1	308179960	308180281	CpG: 28	321	28	209	17.4	65.1	0.82
chr2	16888	17498	CpG: 53	610	53	433	17.4	71	0.69
chr1	308109765	308112825	CpG: 193	3060	193	1983	12.6	64.8	0.6
chr3	9107165	9107623	CpG: 38	458	38	297	16.6	64.8	0.8
chr13	28853546	28854049	CpG: 34	503	34	332	13.5	66	0.63
chr1	3065313	3065944	CpG: 43	631	43	405	13.6	64.2	0.67
chr10	45661232	45663228	CpG: 199	1996	199	1351	19.9	67.7	0.88
chr14	150948889	150950755	CpG: 145	1866	145	1090	15.5	58.4	0.91
chr17	69053548	69055725	CpG: 147	2177	147	1339	13.5	61.5	0.71
chr5	69788379	69789448	CpG: 91	1069	91	702	17	65.7	0.79
chr11	7440523	7440913	CpG: 30	390	30	243	15.4	62.3	0.79
chr6	42799087	42800989	CpG: 148	1902	148	1191	15.6	62.6	0.81
chr8	14249	23682	CpG: 604	9433	604	5782	12.8	61.3	0.68
chr2	72951780	72952047	CpG: 20	267	20	179	15	67	0.67
chr13	29396496	29397260	CpG: 70	764	70	480	18.3	62.8	0.93
chr9	123070208	123070766	CpG: 37	558	37	338	13.3	60.6	0.74
chr6	75693947	75694428	CpG: 34	481	34	307	14.1	63.8	0.7
chrX	141886959	141888095	CpG: 81	1136	81	741	14.3	65.2	0.68
chr8	145139313	145139881	CpG: 50	568	50	389	17.6	68.5	0.78
chr6	12027133	12028454	CpG: 145	1321	145	922	22	69.8	0.9
chr10	7826370	7826757	CpG: 36	387	36	259	18.6	66.9	0.83
chr6	16184043	16184377	CpG: 30	334	30	224	18	67.1	0.81
chr2	77061505	77061711	CpG: 16	206	16	142	15.5	68.9	0.66
chr3	61542743	61543180	CpG: 28	437	28	282	12.8	64.5	0.62
chr1	2620779	2621157	CpG: 30	378	30	255	15.9	67.5	0.7
chr10	75204960	75207289	CpG: 200	2329	200	1621	17.2	69.6	0.71
chr9	92429258	92429606	CpG: 26	348	26	211	14.9	60.6	0.83
chr6	59470654	59471446	CpG: 70	792	70	539	17.7	68.1	0.77
chr16	85949261	85960700	CpG: 751	11439	751	7424	13.1	64.9	0.62
chr1	157491475	157491728	CpG: 20	253	20	159	15.8	62.8	0.8
chr1	306436792	306437025	CpG: 28	233	28	163	24	70	0.98
chr9	49252613	49253247	CpG: 50	634	50	417	15.8	65.8	0.73
chr2	149653379	149653723	CpG: 29	344	29	230	16.9	66.9	0.82
chr8	507400	522568	CpG: 1075	15168	1075	9480	14.2	62.5	0.73
chrX	102841715	102841932	CpG: 17	217	17	150	15.7	69.1	0.66
chr6	24815998	24816588	CpG: 41	590	41	383	13.9	64.9	0.69
chr18	16634	17233	CpG: 66	599	66	421	22	70.3	0.89
chr14	151123465	151124084	CpG: 47	619	47	410	15.2	66.2	0.69
chr5	56375	56962	CpG: 42	587	42	379	14.3	64.6	0.69
chr15	87654928	87655359	CpG: 46	431	46	304	21.3	70.5	0.86
chr10	75213915	75214485	CpG: 40	570	40	380	14	66.7	0.64
chr3	141427565	141429290	CpG: 132	1725	132	1109	15.3	64.3	0.74
chr3	338010	347104	CpG: 633	9094	633	5129	13.9	56.4	0.88
chr3	40262056	40262571	CpG: 50	515	50	358	19.4	69.5	0.81
chr6	50017884	50019065	CpG: 120	1181	120	800	20.3	67.7	0.89
chr9	8122244	8122563	CpG: 25	319	25	223	15.7	69.9	0.65
chr8	14249	23682	CpG: 604	9433	604	5782	12.8	61.3	0.68
chr4	364066	365010	CpG: 74	944	74	601	15.7	63.7	0.78
chr14	152196767	152200884	CpG: 348	4117	348	2820	16.9	68.5	0.72
chr3	204057	207169	CpG: 220	3112	220	2023	14.1	65	0.67
chr9	7559381	7563141	CpG: 241	3760	241	2339	12.8	62.2	0.66
chr8	430408	430966	CpG: 56	558	56	391	20.1	70.1	0.82
chr12	19169300	19169616	CpG: 25	316	25	199	15.8	63	0.8
chr9	153583303	153583630	CpG: 26	327	26	212	15.9	64.8	0.76
chr11	86093157	86093787	CpG: 47	630	47	438	14.9	69.5	0.62
chr15	154758235	154758783	CpG: 44	548	44	363	16.1	66.2	0.73
chr4	120291006	120291644	CpG: 62	638	62	411	19.4	64.4	0.94
chr2	79770044	79771127	CpG: 101	1083	101	734	18.7	67.8	0.81
chr6	59301733	59302143	CpG: 32	410	32	296	15.6	72.2	0.6
chr3	1079553	1081328	CpG: 123	1775	123	1180	13.9	66.5	0.63
chrX	127896396	127897149	CpG: 71	753	71	457	18.9	60.7	1.03
chr1	2162844	2165054	CpG: 150	2210	150	1288	13.6	58.3	0.8
chr15	149996435	149997028	CpG: 45	593	45	370	15.2	62.4	0.78
GL892815.1	61308	62424	CpG: 95	1116	95	681	17	61	0.91
chr7	105958391	105958599	CpG: 18	208	18	148	17.3	71.2	0.69
chr1	299333	299535	CpG: 16	202	16	123	15.8	60.9	0.87
chr7	121917487	121917843	CpG: 35	356	35	266	19.7	74.7	0.71
chr16	54727395	54727613	CpG: 21	218	21	154	19.3	70.6	0.81
chr12	3384592	3385310	CpG: 60	718	60	460	16.7	64.1	0.86
chr13	3585749	3586715	CpG: 89	966	89	591	18.4	61.2	0.99
chr2	1369280	1370430	CpG: 81	1150	81	706	14.1	61.4	0.75
chr2	78357270	78357576	CpG: 24	306	24	213	15.7	69.6	0.65
chr18	1952056	1952524	CpG: 32	468	32	271	13.7	57.9	0.82
chr11	86222215	86222567	CpG: 25	352	25	232	14.2	65.9	0.66
chr2	6127351	6127579	CpG: 22	228	22	164	19.3	71.9	0.76
chr4	1005102	1006089	CpG: 79	987	79	670	16	67.9	0.7
chr13	217981495	217981753	CpG: 27	258	27	164	20.9	63.6	1.04
chr4	109557627	109558023	CpG: 42	396	42	263	21.2	66.4	0.96
chr2	158462057	158466585	CpG: 299	4528	299	2762	13.2	61	0.71
chr17	67544794	67545174	CpG: 32	380	32	245	16.8	64.5	0.86
chr6	45581014	45582245	CpG: 94	1231	94	832	15.3	67.6	0.67
GL895678.1	15410	15945	CpG: 46	535	46	368	17.2	68.8	0.73
chr1	308343888	308344613	CpG: 53	725	53	500	14.6	69	0.62
chr9	1265882	1266570	CpG: 50	688	50	478	14.5	69.5	0.6
chr3	1712745	1713072	CpG: 28	327	28	227	17.1	69.4	0.71
chr8	507400	522568	CpG: 1075	15168	1075	9480	14.2	62.5	0.73
chr1	390376	390830	CpG: 42	454	42	336	18.5	74	0.69
chr7	130886932	130887566	CpG: 53	634	53	420	16.7	66.2	0.77
chr1	308420998	308421211	CpG: 18	213	18	161	16.9	75.6	0.74
chr10	2253725	2254071	CpG: 35	346	35	241	20.2	69.7	0.83
chr8	1701651	1701974	CpG: 33	323	33	236	20.4	73.1	0.77
chr17	68879985	68880534	CpG: 45	549	45	363	16.4	66.1	0.76
chr14	150982544	150983185	CpG: 46	641	46	384	14.4	59.9	0.82
chrX	139588394	139588717	CpG: 26	323	26	228	16.1	70.6	0.65
chr12	3306520	3306782	CpG: 21	262	21	167	16	63.7	0.8
chr17	53227111	53227815	CpG: 69	704	69	474	19.6	67.3	0.86
chr14	150413869	150414304	CpG: 37	435	37	286	17	65.7	0.79
chr14	15482593	15483133	CpG: 59	540	59	356	21.9	65.9	1.01
chr1	307231795	307232329	CpG: 38	534	38	353	14.2	66.1	0.65
chr18	1096467	1097111	CpG: 45	644	45	396	14	61.5	0.74
chr4	114179270	114180790	CpG: 138	1520	138	1034	18.2	68	0.8
chr3	9377076	9377866	CpG: 54	790	54	516	13.7	65.3	0.65
chr6	1595007	1596809	CpG: 132	1802	132	1139	14.7	63.2	0.73
chr11	85047253	85047772	CpG: 34	519	34	341	13.1	65.7	0.61
chr7	62663275	62665276	CpG: 138	2001	138	1321	13.8	66	0.63
chr9	93709878	93710309	CpG: 35	431	35	288	16.2	66.8	0.73
chr11	150170	151419	CpG: 100	1249	100	758	16	60.7	0.88
chr1	83884552	83889116	CpG: 379	4564	379	2752	16.6	60.3	0.91
chr4	83052157	83052866	CpG: 57	709	57	426	16.1	60.1	0.9
chr6	25116088	25117583	CpG: 138	1495	138	963	18.5	64.4	0.89
chr2	157669160	157675189	CpG: 399	6029	399	3997	13.2	66.3	0.6
chr2	157113030	157113633	CpG: 54	603	54	440	17.9	73	0.69
chr10	73464121	73465285	CpG: 100	1164	100	772	17.2	66.3	0.78
chrX	142187962	142188345	CpG: 30	383	30	260	15.7	67.9	0.8
chr12	49744712	49745837	CpG: 124	1125	124	816	22	72.5	0.84
chr9	150860599	150860915	CpG: 28	316	28	205	17.7	64.9	0.85
chr12	48732362	48733180	CpG: 103	818	103	612	25.2	74.8	0.9
chr1	313770235	313783053	CpG: 913	12818	913	8396	14.2	65.5	0.66
chr11	2172756	2173623	CpG: 88	867	88	613	20.3	70.7	0.81
chr10	49795507	49795869	CpG: 35	362	35	221	19.3	61	1.05
chr3	5541562	5542382	CpG: 75	820	75	555	18.3	67.7	0.82
chrX	139809712	139810068	CpG: 31	356	31	242	17.4	68	0.75
chr16	83600198	83600541	CpG: 25	343	25	215	14.6	62.7	0.74
chr18	55505813	55508172	CpG: 153	2359	153	1489	13	63.1	0.65
chr2	6634631	6635434	CpG: 77	803	77	570	19.2	71	0.76
chr1	308365187	308366040	CpG: 59	853	59	530	13.8	62.1	0.72
chr1	4358065	4359049	CpG: 72	984	72	648	14.6	65.9	0.68
chrX	125075783	125077966	CpG: 242	2183	242	1502	22.2	68.8	0.95
chr4	6812414	6812915	CpG: 37	501	37	291	14.8	58.1	0.88
chr18	7657468	7658045	CpG: 47	577	47	398	16.3	69	0.69
chr6	1279482	1279950	CpG: 35	468	35	324	15	69.2	0.62
chr18	61102765	61104021	CpG: 139	1256	139	850	22.1	67.7	0.98
chr1	314118104	314126224	CpG: 522	8120	522	5302	12.9	65.3	0.6
chr1	8388381	8388681	CpG: 25	300	25	171	16.7	57	1.03
chr7	35765185	35765455	CpG: 24	270	24	195	17.8	72.2	0.69
chrX	139858373	139859091	CpG: 50	718	50	461	13.9	64.2	0.68
chr5	110976884	110977404	CpG: 42	520	42	354	16.2	68.1	0.7
chr3	4218450	4219616	CpG: 87	1166	87	810	14.9	69.5	0.64
chr2	5132916	5133597	CpG: 45	681	45	452	13.2	66.4	0.62
chr12	633991	635876	CpG: 122	1885	122	1221	12.9	64.8	0.62
chr6	46256060	46256314	CpG: 23	254	23	176	18.1	69.3	0.76
chr17	39240857	39241763	CpG: 69	906	69	572	15.2	63.1	0.76
chr3	119712840	119713709	CpG: 61	869	61	594	14	68.4	0.61
chr18	6744934	6746501	CpG: 106	1567	106	1000	13.5	63.8	0.67
chr16	85812256	85812854	CpG: 46	598	46	419	15.4	70.1	0.63
chr5	1112565	1112852	CpG: 26	287	26	198	18.1	69	0.76
chr2	53294987	53295707	CpG: 58	720	58	489	16.1	67.9	0.7
chr8	1379904	1380480	CpG: 48	576	48	369	16.7	64.1	0.81
chr12	60084769	60085329	CpG: 43	560	43	380	15.4	67.9	0.67
chr4	72465	72739	CpG: 22	274	22	181	16.1	66.1	0.74
chr14	79366382	79366807	CpG: 32	425	32	287	15.1	67.5	0.66
chr7	130090241	130090585	CpG: 44	344	44	255	25.6	74.1	0.93
chr6	17729368	17729599	CpG: 17	231	17	148	14.7	64.1	0.73
chr6	51154848	51155283	CpG: 29	435	29	254	13.3	58.4	0.81
chr16	85809249	85809635	CpG: 29	386	29	263	15	68.1	0.65
chr3	41674420	41675466	CpG: 71	1046	71	653	13.6	62.4	0.7
chr1	582922	583149	CpG: 17	227	17	146	15	64.3	0.73
chr12	52642758	52643279	CpG: 57	521	57	383	21.9	73.5	0.82
chr6	4513374	4513995	CpG: 47	621	47	362	15.1	58.3	0.89
chr1	9988124	9988480	CpG: 31	356	31	242	17.4	68	0.76
chr1	307178248	307178942	CpG: 48	694	48	452	13.8	65.1	0.66
chr3	4784257	4784529	CpG: 20	272	20	183	14.7	67.3	0.65
chr6	4263713	4264059	CpG: 25	346	25	236	14.5	68.2	0.62
chr11	85203607	85204386	CpG: 58	779	58	499	14.9	64.1	0.73
chr6	3740547	3741538	CpG: 70	991	70	608	14.1	61.4	0.75
chr1	6600954	6601441	CpG: 38	487	38	328	15.6	67.4	0.69
chr9	8667822	8668056	CpG: 26	234	26	176	22.2	75.2	0.82
chr13	137947368	137947667	CpG: 21	299	21	206	14	68.9	0.62
chr6	49255918	49256346	CpG: 49	428	49	309	22.9	72.2	0.88
chr18	55841784	55842065	CpG: 21	281	21	197	14.9	70.1	0.66
chrX	143588651	143603766	CpG: 1008	15115	1008	9553	13.3	63.2	0.67
chr10	71331186	71332053	CpG: 67	867	67	572	15.5	66	0.71
chr4	143097248	143097519	CpG: 25	271	25	179	18.5	66.1	0.85
chr3	41275552	41275876	CpG: 24	324	24	219	14.8	67.6	0.65
chr15	152603667	152604331	CpG: 45	664	45	445	13.6	67	0.61
chr13	171364323	171364747	CpG: 30	424	30	269	14.2	63.4	0.73
chr10	14059273	14059897	CpG: 50	624	50	377	16	60.4	0.88
chr3	1628329	1635680	CpG: 472	7351	472	4514	12.8	61.4	0.68
chr10	75711303	75713977	CpG: 200	2674	200	1634	15	61.1	0.8
chr12	3428673	3428874	CpG: 24	201	24	146	23.9	72.6	0.92
chr1	29116155	29116754	CpG: 47	599	47	387	15.7	64.6	0.76
chr1	303494810	303495031	CpG: 17	221	17	155	15.4	70.1	0.63
chr8	329539	329780	CpG: 20	241	20	146	16.6	60.6	0.9
chr6	1967177	1968300	CpG: 85	1123	85	743	15.1	66.2	0.69
chr4	7008762	7009255	CpG: 36	493	36	334	14.6	67.7	0.64
chr1	308780370	308782907	CpG: 166	2537	166	1672	13.1	65.9	0.6
chr3	51784160	51785453	CpG: 101	1293	101	851	15.6	65.8	0.73
chr2	61925770	61927205	CpG: 107	1435	107	941	14.9	65.6	0.72
chr1	3377145	3377936	CpG: 57	791	57	482	14.4	60.9	0.78
chr18	55763080	55763302	CpG: 18	222	18	157	16.2	70.7	0.67
chr5	93656736	93657713	CpG: 98	977	98	603	20.1	61.7	1.05
chr3	9956526	9957961	CpG: 107	1435	107	917	14.9	63.9	0.73
chr2	157659488	157659689	CpG: 16	201	16	144	15.9	71.6	0.62
chr1	6597500	6598310	CpG: 57	810	57	502	14.1	62	0.74
GL892680.2	52155	52562	CpG: 30	407	30	278	14.7	68.3	0.63
chr6	74141459	74141902	CpG: 35	443	35	302	15.8	68.2	0.68
chr6	56660495	56661201	CpG: 70	706	70	469	19.8	66.4	0.9
chr3	41429994	41431215	CpG: 87	1221	87	803	14.3	65.8	0.66
chr2	5767565	5768584	CpG: 92	1019	92	723	18.1	71	0.72
chr18	8542268	8542969	CpG: 58	701	58	490	16.5	69.9	0.68
chrX	98778520	98778769	CpG: 24	249	24	149	19.3	59.8	1.08
chr17	66071345	66072036	CpG: 52	691	52	445	15.1	64.4	0.73
chr14	153091294	153091528	CpG: 22	234	22	140	18.8	59.8	1.05
chr12	21881852	21882549	CpG: 63	697	63	441	18.1	63.3	0.9
chr11	85898619	85900818	CpG: 148	2199	148	1372	13.5	62.4	0.69
chr3	886464	887320	CpG: 71	856	71	505	16.6	59	0.96
chr2	139562454	139562870	CpG: 32	416	32	259	15.4	62.3	0.79
chr6	59544310	59544651	CpG: 24	341	24	231	14.1	67.7	0.62
chr1	161417958	161421045	CpG: 225	3087	225	1757	14.6	56.9	0.9
chr9	4137957	4138585	CpG: 53	628	53	427	16.9	68	0.73
chr3	10777738	10778307	CpG: 47	569	47	373	16.5	65.6	0.77
chr17	66226733	66226988	CpG: 24	255	24	155	18.8	60.8	1.02
chr1	1909880	1910997	CpG: 93	1117	93	734	16.7	65.7	0.78
chr2	1781533	1782162	CpG: 45	629	45	409	14.3	65	0.68
chr11	82789638	82791031	CpG: 146	1393	146	878	21	63	1.06
chr16	85755135	85755827	CpG: 56	692	56	494	16.2	71.4	0.64
chr11	86382436	86382653	CpG: 19	217	19	154	17.5	71	0.7
chr16	85363526	85364009	CpG: 38	483	38	297	15.7	61.5	0.83
chr7	128893963	128894666	CpG: 49	703	49	467	13.9	66.4	0.64
chr7	1775134	1775637	CpG: 36	503	36	312	14.3	62	0.74
chr8	4747163	4747376	CpG: 16	213	16	145	15	68.1	0.65
chr10	71543525	71544571	CpG: 77	1046	77	628	14.7	60	0.82
chr14	3643004	3643238	CpG: 23	234	23	151	19.7	64.5	0.94
chr6	825978	828701	CpG: 203	2723	203	1819	14.9	66.8	0.67
chr14	35117486	35118008	CpG: 44	522	44	357	16.9	68.4	0.72
chr1	313826625	313826870	CpG: 18	245	18	173	14.7	70.6	0.61
chr5	596102	596467	CpG: 34	365	34	233	18.6	63.8	0.93
chr3	9377076	9377866	CpG: 54	790	54	516	13.7	65.3	0.65
chr12	15077230	15077950	CpG: 58	720	58	421	16.1	58.5	0.95
chr6	1954166	1954374	CpG: 27	208	27	146	26	70.2	1.06
chr13	215940484	215940706	CpG: 17	222	17	144	15.3	64.9	0.73
chr9	149830060	149830516	CpG: 32	456	32	295	14	64.7	0.67
chr2	1489465	1494522	CpG: 341	5057	341	3115	13.5	61.6	0.71
chr14	49420672	49421317	CpG: 61	645	61	426	18.9	66	0.88
chr15	133150603	133151031	CpG: 34	428	34	308	15.9	72	0.61
chr6	49328642	49329414	CpG: 77	772	77	526	19.9	68.1	0.88
chr11	85516461	85517737	CpG: 88	1276	88	827	13.8	64.8	0.66
chr3	120576730	120577167	CpG: 33	437	33	309	15.1	70.7	0.6
chr18	6417605	6418120	CpG: 41	515	41	315	15.9	61.2	0.89
chrX	143588651	143603766	CpG: 1008	15115	1008	9553	13.3	63.2	0.67
chr15	153532308	153532645	CpG: 27	337	27	206	16	61.1	0.86
chr14	149201111	149201393	CpG: 24	282	24	196	17	69.5	0.71
GL894906.1	8449	8791	CpG: 26	342	26	223	15.2	65.2	0.72
chr11	641129	641366	CpG: 20	237	20	159	16.9	67.1	0.79
chrX	143374395	143375618	CpG: 106	1223	106	772	17.3	63.1	0.87
chr12	3013086	3013676	CpG: 41	590	41	379	13.9	64.2	0.67
chr3	298516	299834	CpG: 118	1318	118	904	17.9	68.6	0.76
chr11	84639079	84639762	CpG: 57	683	57	457	16.7	66.9	0.75
chr13	216534746	216535421	CpG: 45	675	45	442	13.3	65.5	0.62
chr7	1951492	1951855	CpG: 26	363	26	229	14.3	63.1	0.72
chr10	21976619	21977190	CpG: 56	571	56	403	19.6	70.6	0.79
chr8	3671837	3672504	CpG: 51	667	51	459	15.3	68.8	0.65
chr5	111153374	111153983	CpG: 45	609	45	410	14.8	67.3	0.65
chr4	82657189	82658359	CpG: 90	1170	90	764	15.4	65.3	0.72
chr2	148431313	148431870	CpG: 41	557	41	332	14.7	59.6	0.84
chr2	141908319	141909810	CpG: 130	1491	130	904	17.4	60.6	0.95
chr6	104104137	104105552	CpG: 133	1415	133	894	18.8	63.2	0.95
chr14	152830195	152873849	CpG: 2636	43654	2636	26891	12.1	61.6	0.64
chr7	128852210	128852533	CpG: 26	323	26	228	16.1	70.6	0.65
chr10	16053743	16054352	CpG: 74	609	74	453	24.3	74.4	0.88
chr3	140520775	140521422	CpG: 43	647	43	402	13.3	62.1	0.7
chr3	9677149	9677549	CpG: 29	400	29	277	14.5	69.2	0.61
chr12	554367	555255	CpG: 67	888	67	622	15.1	70	0.62
chr11	1050555	1050913	CpG: 32	358	32	249	17.9	69.6	0.75
chr8	3553160	3553510	CpG: 25	350	25	219	14.3	62.6	0.73
chr3	3678524	3679054	CpG: 44	530	44	351	16.6	66.2	0.76
chrX	7245840	7246355	CpG: 39	515	39	291	15.1	56.5	0.96
chr6	1126975	1127409	CpG: 32	434	32	290	14.7	66.8	0.66
chr7	803933	804328	CpG: 30	395	30	260	15.2	65.8	0.7
chr5	110781032	110781858	CpG: 60	826	60	544	14.5	65.9	0.69
chr4	17801077	17801425	CpG: 26	348	26	216	14.9	62.1	0.8
chr14	123328912	123329298	CpG: 29	386	29	263	15	68.1	0.65
chr8	5694872	5696836	CpG: 161	1964	161	1267	16.4	64.5	0.79
chr12	59430842	59431750	CpG: 68	908	68	614	15	67.6	0.66
chr13	217908888	217921944	CpG: 808	13056	808	7886	12.4	60.4	0.68
chr2	156342670	156342949	CpG: 21	279	21	165	15.1	59.1	0.9
chr12	1025120	1036052	CpG: 768	10932	768	7303	14.1	66.8	0.63
chr11	86441813	86443462	CpG: 171	1649	171	1191	20.7	72.2	0.82
chr6	78563726	78563952	CpG: 17	226	17	143	15	63.3	0.75
chr5	817269	818366	CpG: 85	1097	85	670	15.5	61.1	0.84
chr11	4492165	4492899	CpG: 61	734	61	507	16.6	69.1	0.7
chr6	47162381	47163763	CpG: 114	1382	114	918	16.5	66.4	0.75
chr3	34920566	34921069	CpG: 52	503	52	360	20.7	71.6	0.82
chr6	147007158	147007659	CpG: 40	501	40	324	16	64.7	0.76
chr6	58632752	58633576	CpG: 71	824	71	602	17.2	73.1	0.65
chr6	44595702	44596055	CpG: 36	353	36	249	20.4	70.5	0.83
chr4	114435167	114435526	CpG: 27	359	27	237	15	66	0.69
chr17	68268690	68268917	CpG: 17	227	17	161	15	70.9	0.61
chr2	1180960	1182071	CpG: 81	1111	81	722	14.6	65	0.69
chr17	68986685	68987277	CpG: 41	592	41	380	13.9	64.2	0.68
chrX	47399035	47399282	CpG: 18	247	18	169	14.6	68.4	0.63
chr11	9066748	9067392	CpG: 62	644	62	423	19.3	65.7	0.89
chr7	2567313	2567758	CpG: 40	445	40	293	18	65.8	0.83
chr13	29116411	29117924	CpG: 108	1513	108	974	14.3	64.4	0.69
GL896226.2	57145	57871	CpG: 52	726	52	417	14.3	57.4	0.87
chr10	40434887	40435232	CpG: 35	345	35	244	20.3	70.7	0.82
chr6	59301733	59302143	CpG: 32	410	32	296	15.6	72.2	0.6
chr3	2018530	2020248	CpG: 132	1718	132	1103	15.4	64.2	0.75
chr6	72940969	72942648	CpG: 117	1679	117	1091	13.9	65	0.66
chr10	28756915	28757356	CpG: 50	441	50	324	22.7	73.5	0.86
chr8	24321203	24324440	CpG: 284	3237	284	1952	17.5	60.3	0.97
chrX	139840485	139840982	CpG: 37	497	37	310	14.9	62.4	0.77
chr8	495268	498907	CpG: 271	3639	271	2238	14.9	61.5	0.79
chr5	72011605	72012682	CpG: 89	1077	89	760	16.5	70.6	0.67
chr15	153768217	153769150	CpG: 68	933	68	619	14.6	66.3	0.66
chr12	63040071	63045640	CpG: 361	5569	361	3169	13	56.9	0.8
chr1	248848309	248848797	CpG: 53	488	53	339	21.7	69.5	0.9
chr3	40483918	40486991	CpG: 237	3073	237	1948	15.4	63.4	0.77
chr15	150087735	150088688	CpG: 75	953	75	614	15.7	64.4	0.76
chr1	314112270	314113971	CpG: 206	1701	206	1215	24.2	71.4	0.95
chr10	28847379	28848026	CpG: 56	647	56	467	17.3	72.2	0.67
chr2	157640792	157641110	CpG: 26	318	26	208	16.4	65.4	0.77
chr15	107861157	107861718	CpG: 52	561	52	367	18.5	65.4	0.87
chr11	85685103	85686387	CpG: 108	1284	108	792	16.8	61.7	0.9
chr10	5347211	5348046	CpG: 72	835	72	545	17.2	65.3	0.81
chr6	59551635	59553146	CpG: 101	1511	101	966	13.4	63.9	0.66
chr13	208298033	208298576	CpG: 55	543	55	386	20.3	71.1	0.8
chr6	145642257	145642885	CpG: 75	628	75	452	23.9	72	0.94
chr4	7762410	7762668	CpG: 22	258	22	177	17.1	68.6	0.73
chr3	140497406	140501078	CpG: 246	3672	246	2049	13.4	55.8	0.86
chr2	76646341	76647100	CpG: 50	759	50	459	13.2	60.5	0.72
chr10	40434887	40435232	CpG: 35	345	35	244	20.3	70.7	0.82
chr10	27515113	27515558	CpG: 43	445	43	268	19.3	60.2	1.07
chr7	81018428	81020139	CpG: 151	1711	151	1177	17.7	68.8	0.74
chr2	10490677	10491970	CpG: 123	1293	123	862	19	66.7	0.86
chr6	156037549	156038254	CpG: 80	705	80	489	22.7	69.4	0.96
chr3	2294146	2294739	CpG: 59	593	59	419	19.9	70.7	0.8
chr14	152977114	152983422	CpG: 380	6308	380	3873	12	61.4	0.64
chr2	157808754	157809295	CpG: 48	541	48	373	17.7	68.9	0.76
chr3	1146589	1149008	CpG: 200	2419	200	1708	16.5	70.6	0.67
chr14	153759807	153761013	CpG: 90	1206	90	773	14.9	64.1	0.73
chr11	84669725	84670254	CpG: 37	529	37	354	14	66.9	0.63
chr7	132078178	132079357	CpG: 89	1179	89	747	15.1	63.4	0.75
chr6	59446965	59447639	CpG: 58	674	58	475	17.2	70.5	0.7
chr9	1258967	1259417	CpG: 36	450	36	306	16	68	0.69
chr17	66527926	66528424	CpG: 42	498	42	337	16.9	67.7	0.74
chr12	55289322	55290298	CpG: 89	976	89	662	18.2	67.8	0.8
chr1	206636011	206637227	CpG: 92	1216	92	759	15.1	62.4	0.78
chr17	45199098	45199606	CpG: 37	508	37	340	14.6	66.9	0.65
chr13	132133570	132134193	CpG: 64	623	64	427	20.5	68.5	0.87
chr8	4754338	4755012	CpG: 44	674	44	408	13.1	60.5	0.71
chr6	57335647	57337683	CpG: 192	2036	192	1319	18.9	64.8	0.9
chr1	163546633	163547023	CpG: 34	390	34	264	17.4	67.7	0.77
chr3	141484234	141485605	CpG: 97	1371	97	877	14.2	64	0.69
chr2	158062793	158064216	CpG: 100	1423	100	909	14.1	63.9	0.69
chr15	149914251	149914464	CpG: 20	213	20	152	18.8	71.4	0.75
chr7	131082537	131084159	CpG: 129	1622	129	1156	15.9	71.3	0.66
chr7	130280182	130280393	CpG: 16	211	16	146	15.2	69.2	0.64
chrX	140730088	140731438	CpG: 105	1350	105	890	15.6	65.9	0.72
chr7	60211268	60212667	CpG: 155	1399	155	963	22.2	68.8	0.94
chr11	76550871	76551237	CpG: 30	366	30	250	16.4	68.3	0.7
chr5	97131368	97131988	CpG: 67	620	67	421	21.6	67.9	0.94
chr7	31303815	31304078	CpG: 28	263	28	174	21.3	66.2	0.99
chrX	136062594	136062852	CpG: 19	258	19	157	14.7	60.9	0.84
chr1	17329194	17329473	CpG: 37	279	37	218	26.5	78.1	0.87
chr7	131211565	131212105	CpG: 41	540	41	369	15.2	68.3	0.65
chr6	1277399	1277854	CpG: 50	455	50	303	22	66.6	1
chr18	5477529	5477871	CpG: 39	342	39	240	22.8	70.2	0.93
chr11	3793347	3793872	CpG: 39	525	39	346	14.9	65.9	0.68
chr15	133442559	133443072	CpG: 42	513	42	372	16.4	72.5	0.63
chr12	5015001	5016857	CpG: 137	1856	137	1253	14.8	67.5	0.65
chr1	305586390	305586838	CpG: 35	448	35	297	15.6	66.3	0.72
chr8	619177	620146	CpG: 87	969	87	622	18	64.2	0.87
chr6	7247808	7249792	CpG: 144	1984	144	1302	14.5	65.6	0.68
chr12	8697366	8697577	CpG: 16	211	16	137	15.2	64.9	0.72
chr1	110152431	110153105	CpG: 76	674	76	469	22.6	69.6	0.93
chr11	1186460	1186724	CpG: 19	264	19	185	14.4	70.1	0.61
chr8	322327	322832	CpG: 40	505	40	338	15.8	66.9	0.72
chr18	2681913	2683119	CpG: 87	1206	87	763	14.4	63.3	0.72
chr2	1198056	1198323	CpG: 22	267	22	187	16.5	70	0.68
chr14	28156621	28157104	CpG: 38	483	38	334	15.7	69.2	0.67
chr13	218357813	218366104	CpG: 520	8291	520	5116	12.5	61.7	0.66
chr12	1808790	1809972	CpG: 86	1182	86	706	14.6	59.7	0.82
chr18	781845	782533	CpG: 48	688	48	439	14	63.8	0.69
chr6	157252459	157254578	CpG: 152	2119	152	1399	14.3	66	0.66
chr1	157998997	158011158	CpG: 968	12161	968	8355	15.9	68.7	0.67
chr1	3659037	3662003	CpG: 194	2966	194	1919	13.1	64.7	0.63
chr5	65817305	65817595	CpG: 36	290	36	190	24.8	65.5	1.16
chr4	2739717	2740622	CpG: 66	905	66	581	14.6	64.2	0.75
chr13	216661999	216662286	CpG: 25	287	25	198	17.4	69	0.73
chr2	156413590	156413847	CpG: 19	257	19	153	14.8	59.5	0.83
chr3	42296966	42297572	CpG: 50	606	50	416	16.5	68.6	0.7
chr9	10270285	10270773	CpG: 36	488	36	317	14.8	65	0.71
chr13	216425854	216426378	CpG: 36	524	36	313	13.7	59.7	0.77
chr18	1143312	1144732	CpG: 97	1420	97	958	13.7	67.5	0.61
chr4	95894460	95894788	CpG: 31	328	31	226	18.9	68.9	0.8
chr3	19681991	19682818	CpG: 62	827	62	575	15	69.5	0.62
chr14	50263801	50264076	CpG: 21	275	21	177	15.3	64.4	0.75
chr8	2048138	2050250	CpG: 217	2112	217	1242	20.5	58.8	1.19
GL896289.1	12951	13343	CpG: 33	392	33	258	16.8	65.8	0.79
chr11	4492165	4492899	CpG: 61	734	61	507	16.6	69.1	0.7
chr6	151497750	151497973	CpG: 16	223	16	143	14.3	64.1	0.7
chr14	149467996	149468782	CpG: 65	786	65	494	16.5	62.8	0.84
chr1	2899558	2900383	CpG: 55	825	55	536	13.3	65	0.63
chr15	152341472	152342012	CpG: 50	540	50	342	18.5	63.3	0.93
chr12	452786	453664	CpG: 73	878	73	538	16.6	61.3	0.89
chr8	76620823	76621431	CpG: 58	608	58	462	19.1	76	0.69
chr3	139830717	139831321	CpG: 54	604	54	415	17.9	68.7	0.76
chr18	60535823	60536798	CpG: 89	975	89	621	18.3	63.7	0.92
chr5	33881133	33881625	CpG: 37	492	37	324	15	65.9	0.73
chr13	217641799	217642376	CpG: 49	577	49	342	17	59.3	0.98
chr7	132164256	132164930	CpG: 52	674	52	419	15.4	62.2	0.8
chr2	146615034	146615923	CpG: 69	889	69	552	15.5	62.1	0.81
chr4	1169992	1176116	CpG: 424	6124	424	3962	13.8	64.7	0.67
chr17	66218108	66220006	CpG: 124	1898	124	1198	13.1	63.1	0.66
chr6	64379798	64380194	CpG: 28	396	28	234	14.1	59.1	0.84
chr6	12249370	12249645	CpG: 23	275	23	193	16.7	70.2	0.71
chr12	50541846	50542919	CpG: 109	1073	109	732	20.3	68.2	0.88
chr12	5866195	5866406	CpG: 17	211	17	134	16.1	63.5	0.8
chr1	308362590	308363222	CpG: 48	632	48	398	15.2	63	0.77
chr8	173438	174131	CpG: 45	693	45	445	13	64.2	0.63
chr7	2822796	2823358	CpG: 46	562	46	380	16.4	67.6	0.72
chrX	47976601	47977349	CpG: 76	748	76	531	20.3	71	0.81
chr7	128856003	128857672	CpG: 110	1669	110	1078	13.2	64.6	0.63
chr14	15288026	15289293	CpG: 112	1267	112	870	17.7	68.7	0.76
chr11	76089829	76093833	CpG: 306	4004	306	2374	15.3	59.3	0.87
chrX	7307237	7308066	CpG: 59	829	59	525	14.2	63.3	0.72
chr6	1085133	1092962	CpG: 512	7829	512	5097	13.1	65.1	0.62
chr3	41570013	41571465	CpG: 102	1452	102	890	14	61.3	0.75
chr18	10180675	10182046	CpG: 160	1371	160	945	23.3	68.9	0.98
chr9	1441418	1441646	CpG: 16	228	16	152	14	66.7	0.63
chr8	10966866	10968765	CpG: 152	1899	152	1263	16	66.5	0.73
chr13	217086262	217086527	CpG: 24	265	24	166	18.1	62.6	0.92
chr11	86459717	86461143	CpG: 97	1426	97	918	13.6	64.4	0.66
chr1	157998997	158011158	CpG: 968	12161	968	8355	15.9	68.7	0.67
chr3	144279224	144280910	CpG: 184	1686	184	1146	21.8	68	0.94
chrX	120384946	120385466	CpG: 39	520	39	334	15	64.2	0.75
chr7	12919725	12921752	CpG: 161	2027	161	1277	15.9	63	0.82
chr3	204057	207169	CpG: 220	3112	220	2023	14.1	65	0.67
chr11	5932453	5933030	CpG: 52	577	52	404	18	70	0.74
chr2	158083001	158083829	CpG: 63	828	63	581	15.2	70.2	0.62
chr18	4791385	4792034	CpG: 53	649	53	421	16.3	64.9	0.78
chr6	153751641	153752415	CpG: 66	774	66	536	17.1	69.3	0.71
chr13	79973004	79973219	CpG: 20	215	20	152	18.6	70.7	0.76
chr1	308725570	308726777	CpG: 97	1207	97	858	16.1	71.1	0.64
chr1	313894246	313894769	CpG: 39	523	39	338	14.9	64.6	0.72
chr6	49246249	49246612	CpG: 38	363	38	262	20.9	72.2	0.81
chr6	42890325	42890536	CpG: 26	211	26	158	24.6	74.9	0.88
chr3	4508014	4510352	CpG: 178	2338	178	1492	15.2	63.8	0.75
chr10	75054390	75054659	CpG: 25	269	25	172	18.6	63.9	0.93
chr15	28449663	28449916	CpG: 22	253	22	170	17.4	67.2	0.79
chr4	969573	969849	CpG: 25	276	25	192	18.1	69.6	0.75
chr1	11732408	11732751	CpG: 24	343	24	208	14	60.6	0.76
JH118985.1	22162	22629	CpG: 34	467	34	271	14.6	58	0.9
chr1	304541157	304541428	CpG: 23	271	23	184	17	67.9	0.75
chr3	1369176	1373689	CpG: 338	4513	338	3105	15	68.8	0.63
chr14	84018808	84029486	CpG: 660	10678	660	6065	12.4	56.8	0.77
chr17	36359309	36361635	CpG: 182	2326	182	1430	15.6	61.5	0.83
chr12	16709965	16710206	CpG: 32	241	32	184	26.6	76.3	0.92
chr15	150333425	150333972	CpG: 44	547	44	341	16.1	62.3	0.84
chr7	1975189	1979213	CpG: 279	4024	279	2402	13.9	59.7	0.78
chr2	158481060	158483251	CpG: 137	2191	137	1372	12.5	62.6	0.65
chr12	957215	977283	CpG: 1351	20068	1351	13265	13.5	66.1	0.62
chr8	146579868	146580103	CpG: 17	235	17	133	14.5	56.6	0.91
chr3	139861027	139862213	CpG: 96	1186	96	817	16.2	68.9	0.68
chr5	15138392	15138892	CpG: 47	500	47	356	18.8	71.2	0.76
chr17	59739481	59794963	CpG: 3597	55482	3597	32623	13	58.8	0.75
chr3	135842196	135842462	CpG: 20	266	20	175	15	65.8	0.7
chr9	7225381	7225658	CpG: 20	277	20	186	14.4	67.1	0.66
chr1	2529360	2529993	CpG: 46	633	46	380	14.5	60	0.81
chr7	66738397	66738955	CpG: 40	558	40	362	14.3	64.9	0.71
chr3	17077893	17078146	CpG: 18	253	18	171	14.2	67.6	0.62
chr2	80058	80599	CpG: 38	541	38	326	14	60.3	0.78
chr10	73086072	73088438	CpG: 201	2366	201	1661	17	70.2	0.69
chr5	110739243	110742334	CpG: 218	3091	218	1969	14.1	63.7	0.7
chr10	74600287	74601069	CpG: 62	782	62	479	15.9	61.3	0.86
chr12	60164346	60164563	CpG: 20	217	20	149	18.4	68.7	0.78
chr16	85700415	85707107	CpG: 430	6692	430	4209	12.9	62.9	0.65
chr9	4669052	4669510	CpG: 31	458	31	273	13.5	59.6	0.81
chr10	69830604	69831165	CpG: 65	561	65	395	23.2	70.4	0.94
chr1	304617792	304619033	CpG: 86	1241	86	818	13.9	65.9	0.64
chr2	87295878	87296583	CpG: 83	705	83	494	23.5	70.1	0.96
chr1	22134369	22134685	CpG: 30	316	30	210	19	66.5	0.86
chr9	922091	922349	CpG: 22	258	22	169	17.1	65.5	0.8
chr13	217030333	217030545	CpG: 18	212	18	152	17	71.7	0.66
chr12	62908721	62909445	CpG: 92	724	92	539	25.4	74.4	0.94
chr14	152964780	152976086	CpG: 735	11306	735	7428	13	65.7	0.6
chr1	313836545	313837371	CpG: 61	826	61	568	14.8	68.8	0.63
chr10	27601859	27602366	CpG: 38	507	38	352	15	69.4	0.63
chr4	106097340	106097913	CpG: 46	573	46	378	16.1	66	0.74
chr11	54717561	54718064	CpG: 41	503	41	340	16.3	67.6	0.71
chrX	6744533	6746817	CpG: 188	2284	188	1528	16.5	66.9	0.74
chr13	217504900	217509497	CpG: 306	4597	306	2974	13.3	64.7	0.64
chr12	47945783	47946280	CpG: 69	497	69	376	27.8	75.7	0.98
chr1	976098	976692	CpG: 44	594	44	364	14.8	61.3	0.8
chr3	813515	853751	CpG: 2572	40236	2572	22572	12.8	56.1	0.81
chr15	19171977	19172468	CpG: 35	491	35	313	14.3	63.7	0.73
chr14	152247320	152247875	CpG: 36	555	36	357	13	64.3	0.63
chr1	1626755	1627367	CpG: 45	612	45	393	14.7	64.2	0.71
chrX	39866037	39882006	CpG: 1086	15969	1086	8959	13.6	56.1	0.86
chr18	6054531	6054930	CpG: 32	399	32	274	16	68.7	0.7
chr14	33193614	33194062	CpG: 39	448	39	323	17.4	72.1	0.67
chr13	218471767	218474156	CpG: 229	2389	229	1555	19.2	65.1	0.9
chr12	63173887	63175355	CpG: 103	1468	103	964	14	65.7	0.65
chr6	35494141	35494411	CpG: 20	270	20	177	14.8	65.6	0.7
chr17	66695089	66695354	CpG: 20	265	20	188	15.1	70.9	0.63
chr18	5584193	5585922	CpG: 142	1729	142	1032	16.4	59.7	0.93
chr15	55725532	55727665	CpG: 177	2133	177	1305	16.6	61.2	0.89
chr6	27552770	27554030	CpG: 96	1260	96	766	15.2	60.8	0.87
chr3	10255622	10256127	CpG: 52	505	52	368	20.6	72.9	0.79
chr12	1381066	1385346	CpG: 313	4280	313	2559	14.6	59.8	0.82
chr1	9206369	9208441	CpG: 156	2072	156	1397	15.1	67.4	0.66
chr16	85989498	85990083	CpG: 49	585	49	417	16.8	71.3	0.66
chr5	1536790	1537264	CpG: 36	474	36	298	15.2	62.9	0.78
chr18	6288558	6288774	CpG: 18	216	18	145	16.7	67.1	0.77
chr6	1763510	1769619	CpG: 432	6109	432	4050	14.1	66.3	0.64
chr15	151837422	151837740	CpG: 24	318	24	204	15.1	64.2	0.73
chrX	127015385	127015937	CpG: 41	552	41	363	14.9	65.8	0.69
chr6	43210775	43211059	CpG: 27	284	27	203	19	71.5	0.76
chr13	87335333	87335680	CpG: 31	347	31	225	17.9	64.8	0.85
chr1	303006553	303006954	CpG: 32	401	32	249	16	62.1	0.83
chr12	5378344	5381637	CpG: 275	3293	275	2239	16.7	68	0.73
chr14	152986165	152986377	CpG: 18	212	18	151	17	71.2	0.67
chr13	217489136	217491072	CpG: 176	1936	176	1347	18.2	69.6	0.75
chr13	218322118	218335599	CpG: 849	13481	849	8331	12.6	61.8	0.66
chr6	638958	640223	CpG: 115	1265	115	835	18.2	66	0.84
GL896017.1	7929	8325	CpG: 34	396	34	256	17.2	64.6	0.82
chr18	2551961	2552497	CpG: 42	536	42	371	15.7	69.2	0.66
chr14	32684836	32685142	CpG: 22	306	22	208	14.4	68	0.64
chr10	58726767	58728249	CpG: 104	1482	104	916	14	61.8	0.74
chr3	142342054	142342268	CpG: 19	214	19	150	17.8	70.1	0.72
chr6	3626155	3626920	CpG: 51	765	51	489	13.3	63.9	0.67
chrX	39866037	39882006	CpG: 1086	15969	1086	8959	13.6	56.1	0.86
chr2	157730852	157733837	CpG: 208	2985	208	1913	13.9	64.1	0.68
chr18	49180443	49181101	CpG: 61	658	61	421	18.5	64	0.91
chr16	85903798	85931679	CpG: 1733	27881	1733	16143	12.4	57.9	0.74
chr1	10571353	10571577	CpG: 19	224	19	153	17	68.3	0.74
chr2	149092096	149093417	CpG: 151	1321	151	770	22.9	58.3	1.36
chr2	149202902	149203639	CpG: 56	737	56	425	15.2	57.7	0.92
chr12	3463131	3464477	CpG: 87	1346	87	865	12.9	64.3	0.63
chrX	126624465	126624806	CpG: 44	341	44	252	25.8	73.9	0.95
chr2	71183248	71183911	CpG: 49	663	49	449	14.8	67.7	0.67
chr6	50379257	50381415	CpG: 140	2158	140	1379	13	63.9	0.64
chrX	139171871	139172537	CpG: 58	666	58	475	17.4	71.3	0.68
chr4	3795545	3796089	CpG: 41	544	41	341	15.1	62.7	0.77
chr1	305456845	305458695	CpG: 145	1850	145	1206	15.7	65.2	0.74
chr7	129995827	129996382	CpG: 60	555	60	390	21.6	70.3	0.88
chr6	25130919	25131517	CpG: 42	598	42	402	14	67.2	0.63
chr12	61935281	61936857	CpG: 106	1576	106	1020	13.5	64.7	0.64
chr9	11915222	11917047	CpG: 137	1825	137	1259	15	69	0.64
chr15	150373176	150373887	CpG: 50	711	50	419	14.1	58.9	0.81
chrX	140474930	140475335	CpG: 39	405	39	260	19.3	64.2	0.94
chr11	84643744	84643952	CpG: 20	208	20	147	19.2	70.7	0.77
chr7	2074435	2074737	CpG: 26	302	26	220	17.2	72.8	0.67
chr18	2562453	2563016	CpG: 40	563	40	340	14.2	60.4	0.78
chr4	140732571	140732784	CpG: 19	213	19	120	17.8	56.3	1.16
chr17	68943525	68943898	CpG: 27	373	27	255	14.5	68.4	0.62
chr2	598376	599416	CpG: 78	1040	78	690	15	66.3	0.69
GL896416.1	31944	32406	CpG: 42	462	42	299	18.2	64.7	0.87
chr11	74644466	74645813	CpG: 99	1347	99	806	14.7	59.8	0.82
chr18	4844393	4844709	CpG: 33	316	33	227	20.9	71.8	0.81
chr13	218346912	218347422	CpG: 37	510	37	357	14.5	70	0.61
chr6	55574045	55576052	CpG: 187	2007	187	1158	18.6	57.7	1.12
chr6	1403405	1403651	CpG: 22	246	22	176	17.9	71.5	0.73
chr11	1268491	1270378	CpG: 152	1887	152	1183	16.1	62.7	0.83
chr14	124404469	124406311	CpG: 124	1842	124	1175	13.5	63.8	0.66
chr1	9031417	9031734	CpG: 26	317	26	201	16.4	63.4	0.82
chr9	1257522	1257999	CpG: 36	477	36	332	15.1	69.6	0.63
chr2	77588790	77589839	CpG: 93	1049	93	676	17.7	64.4	0.85
chr4	11088003	11088389	CpG: 26	386	26	237	13.5	61.4	0.72
chr2	157185162	157187535	CpG: 161	2373	161	1504	13.6	63.4	0.67
chr3	140731333	140731841	CpG: 47	508	47	354	18.5	69.7	0.77
chr5	110972932	110973443	CpG: 34	511	34	309	13.3	60.5	0.73
chr3	141626403	141627154	CpG: 61	751	61	501	16.2	66.7	0.74
chr8	1697946	1698194	CpG: 18	248	18	174	14.5	70.2	0.62
chr6	156182470	156184144	CpG: 167	1674	167	1081	20	64.6	0.96
chr15	152435385	152436786	CpG: 103	1401	103	866	14.7	61.8	0.78
chr11	1896229	1897523	CpG: 89	1294	89	840	13.8	64.9	0.65
chr3	955703	958430	CpG: 195	2727	195	1571	14.3	57.6	0.86
chr4	2626140	2626640	CpG: 36	500	36	336	14.4	67.2	0.65
chr7	1266070	1266329	CpG: 19	259	19	172	14.7	66.4	0.67
chr4	141763419	141764263	CpG: 58	844	58	520	13.7	61.6	0.73
chr10	30125246	30125772	CpG: 39	526	39	336	14.8	63.9	0.73
chr15	153422423	153422836	CpG: 31	413	31	273	15	66.1	0.69
chr12	62868226	62868620	CpG: 37	394	37	254	18.8	64.5	0.91
chr6	61914158	61914838	CpG: 52	680	52	466	15.3	68.5	0.65
chr15	149875189	149876111	CpG: 89	922	89	485	19.3	52.6	1.4
JH118627.1	29346	29694	CpG: 27	348	27	212	15.5	60.9	0.85
chr4	6980610	6980938	CpG: 25	328	25	222	15.2	67.7	0.67
chr17	51966189	51966980	CpG: 71	791	71	458	18	57.9	1.07
chr6	56149782	56151926	CpG: 198	2144	198	1443	18.5	67.3	0.82
chr1	298905544	298905768	CpG: 17	224	17	152	15.2	67.9	0.66
chr9	148748267	148749031	CpG: 60	764	60	505	15.7	66.1	0.72
chrX	142130247	142132778	CpG: 204	2531	204	1589	16.1	62.8	0.83
chr11	16138225	16138427	CpG: 21	202	21	114	20.8	56.4	1.31
chr12	3405536	3406037	CpG: 49	501	49	345	19.6	68.9	0.83
chr8	78150765	78151094	CpG: 23	329	23	208	14	63.2	0.71
chr4	114437331	114437552	CpG: 17	221	17	148	15.4	67	0.69
chr13	217765352	217770846	CpG: 412	5494	412	3577	15	65.1	0.71
chr3	67732	68474	CpG: 53	742	53	473	14.3	63.7	0.71
chr10	31339874	31340614	CpG: 57	740	57	467	15.4	63.1	0.78
chr2	201656	203938	CpG: 157	2282	157	1358	13.8	59.5	0.78
chr1	314082944	314090230	CpG: 473	7286	473	4233	13	58.1	0.77
chr16	85996487	85997020	CpG: 37	533	37	335	13.9	62.9	0.71
chr17	37688009	37689091	CpG: 83	1082	83	718	15.3	66.4	0.7
chr14	6756650	6756943	CpG: 24	293	24	196	16.4	66.9	0.74
chr12	646466	647593	CpG: 93	1127	93	756	16.5	67.1	0.73
chr7	129875679	129880105	CpG: 280	4426	280	2532	12.7	57.2	0.77
chr1	243189908	243190736	CpG: 71	828	71	530	17.1	64	0.85
chr12	1873708	1873980	CpG: 26	272	26	187	19.1	68.8	0.81
chr10	72526763	72527312	CpG: 36	549	36	283	13.1	51.5	0.99
chr3	8002470	8003150	CpG: 60	680	60	441	17.6	64.9	0.86
chr1	40991014	40991481	CpG: 35	467	35	313	15	67	0.74
chr14	55042951	55043931	CpG: 93	980	93	674	19	68.8	0.8
chr3	141723278	141724395	CpG: 81	1117	81	670	14.5	60	0.82
chr11	19353463	19353667	CpG: 20	204	20	148	19.6	72.5	0.77
chr9	3805217	3805507	CpG: 22	290	22	203	15.2	70	0.62
chr12	19169300	19169616	CpG: 25	316	25	199	15.8	63	0.8
chr8	1518438	1519566	CpG: 78	1128	78	726	13.8	64.4	0.68
chr4	388786	390732	CpG: 204	1946	204	1319	21	67.8	0.91
chr2	77593356	77593712	CpG: 32	356	32	252	18	70.8	0.72
chr6	50634165	50634469	CpG: 23	304	23	206	15.1	67.8	0.66
chr7	1054278	1055052	CpG: 61	774	61	499	15.8	64.5	0.76
chr5	1489446	1489859	CpG: 29	413	29	277	14	67.1	0.63
chr6	60466924	60467186	CpG: 20	262	20	145	15.3	55.3	1
chr18	942557	943308	CpG: 56	751	56	471	14.9	62.7	0.76
chr14	150959126	150959889	CpG: 56	763	56	493	14.7	64.6	0.71
chr10	74609333	74609990	CpG: 55	657	55	434	16.7	66.1	0.77
chr6	55712212	55712471	CpG: 19	259	19	162	14.7	62.5	0.77
chr13	215502341	215502752	CpG: 32	411	32	272	15.6	66.2	0.73
chr14	42036402	42036941	CpG: 43	539	43	375	16	69.6	0.66
chr3	140564007	140565179	CpG: 118	1172	118	741	20.1	63.2	1.01
chr6	59997250	59999803	CpG: 170	2553	170	1591	13.3	62.3	0.69
chr7	106152118	106155402	CpG: 290	3284	290	2069	17.7	63	0.89
chr6	151457413	151457624	CpG: 15	211	15	137	14.2	64.9	0.7
chr7	116889302	116890623	CpG: 113	1321	113	845	17.1	64	0.85
chr6	3097827	3098560	CpG: 57	733	57	513	15.6	70	0.64
chr6	254976	257107	CpG: 167	2131	167	1492	15.7	70	0.64
chr3	1962569	1963490	CpG: 68	921	68	564	14.8	61.2	0.79
chr15	134328868	134329645	CpG: 67	777	67	516	17.2	66.4	0.78
chr11	84951153	84952399	CpG: 85	1246	85	812	13.6	65.2	0.65
chr17	68923283	68924172	CpG: 82	889	82	614	18.4	69.1	0.78
chr14	150692448	150692765	CpG: 29	317	29	226	18.3	71.3	0.72
chr3	122308684	122308974	CpG: 21	290	21	174	14.5	60	0.84
chr3	2032326	2032573	CpG: 21	247	21	174	17	70.4	0.69
chr17	69082454	69091917	CpG: 617	9463	617	5943	13	62.8	0.67
chr15	154958419	154959145	CpG: 56	726	56	514	15.4	70.8	0.62
chr2	71773017	71774563	CpG: 168	1546	168	1056	21.7	68.3	0.94
chr4	6925270	6925583	CpG: 29	313	29	226	18.5	72.2	0.72
chrX	101558744	101559472	CpG: 74	728	74	490	20.3	67.3	0.9
chr17	35004460	35005162	CpG: 75	702	75	510	21.4	72.6	0.81
chr4	115624218	115624516	CpG: 22	298	22	186	14.8	62.4	0.76
chr11	806564	806825	CpG: 27	261	27	180	20.7	69	0.9
chr1	308616693	308624814	CpG: 556	8121	556	4856	13.7	59.8	0.77
chr13	11253457	11253719	CpG: 21	262	21	186	16	71	0.65
chr6	4513374	4513995	CpG: 47	621	47	362	15.1	58.3	0.89
chr7	33595308	33596180	CpG: 60	872	60	535	13.8	61.4	0.74
chr6	157018451	157018748	CpG: 24	297	24	198	16.2	66.7	0.8
chr1	114500224	114500708	CpG: 33	484	33	310	13.6	64	0.69
chr7	1459694	1460872	CpG: 74	1178	74	719	12.6	61	0.68
chr3	3527078	3529092	CpG: 141	2014	141	1124	14	55.8	0.9
chr2	70489707	70490360	CpG: 58	653	58	434	17.8	66.5	0.81
chrX	141816019	141817418	CpG: 116	1399	116	995	16.6	71.1	0.66
chr11	772081	773024	CpG: 75	943	75	646	15.9	68.5	0.68
chrX	11600718	11601190	CpG: 41	472	41	286	17.4	60.6	0.95
chr5	84413275	84413535	CpG: 23	260	23	166	17.7	63.8	0.87
chr8	104282490	104282832	CpG: 30	342	30	222	17.5	64.9	0.83
chr16	85903798	85931679	CpG: 1733	27881	1733	16143	12.4	57.9	0.74
chr12	1685541	1688262	CpG: 173	2721	173	1622	12.7	59.6	0.72
chr3	1354525	1361818	CpG: 470	7293	470	4711	12.9	64.6	0.62
chr8	1354592	1361305	CpG: 432	6713	432	4095	12.9	61	0.7
chr7	106736675	106737759	CpG: 120	1084	120	727	22.1	67.1	0.99
chr12	431575	431868	CpG: 24	293	24	186	16.4	63.5	0.81
chr3	9956526	9957961	CpG: 107	1435	107	917	14.9	63.9	0.73
chr15	153065620	153066500	CpG: 63	880	63	538	14.3	61.1	0.77
chr12	56349570	56349962	CpG: 29	392	29	250	14.8	63.8	0.73
chr8	143518909	143520088	CpG: 120	1179	120	749	20.4	63.5	1.01
chr11	85938088	85938360	CpG: 23	272	23	171	16.9	62.9	0.86
chr12	1153503	1153780	CpG: 22	277	22	176	15.9	63.5	0.79
chr18	5925196	5925854	CpG: 48	658	48	416	14.6	63.2	0.73
chr4	75583	76015	CpG: 37	432	37	318	17.1	73.6	0.64
chr16	85761002	85761668	CpG: 51	666	51	412	15.3	61.9	0.8
chr3	141973744	141974949	CpG: 77	1205	77	746	12.8	61.9	0.67
chr12	1116271	1127252	CpG: 689	10981	689	6764	12.5	61.6	0.66
chr17	66127679	66129640	CpG: 134	1961	134	1204	13.7	61.4	0.73
JH118431.1	47763	48141	CpG: 28	378	28	244	14.8	64.6	0.72
chr2	65154857	65155433	CpG: 46	576	46	385	16	66.8	0.72
chr1	138776337	138776750	CpG: 28	413	28	262	13.6	63.4	0.7
chr6	51169268	51171693	CpG: 162	2425	162	1605	13.4	66.2	0.61
chr5	9123382	9123718	CpG: 25	336	25	229	14.9	68.2	0.64
chr3	4123014	4123237	CpG: 19	223	19	143	17	64.1	0.83
chr3	700103	701878	CpG: 123	1775	123	1111	13.9	62.6	0.71
chr10	13549401	13550354	CpG: 66	953	66	599	13.9	62.9	0.71
chr6	155056496	155058752	CpG: 164	2256	164	1570	14.5	69.6	0.6
chr8	4260496	4260966	CpG: 34	470	34	320	14.5	68.1	0.62
chr1	307310587	307311383	CpG: 66	796	66	512	16.6	64.3	0.8
chr16	82446250	82446833	CpG: 39	583	39	360	13.4	61.7	0.7
chr2	59390617	59390897	CpG: 25	280	25	191	17.9	68.2	0.78
chr3	190957	198151	CpG: 485	7194	485	4640	13.5	64.5	0.65
chr13	218477343	218477890	CpG: 44	547	44	359	16.1	65.6	0.75
chr9	696460	696707	CpG: 21	247	21	153	17	61.9	0.89
chr6	64042280	64042692	CpG: 37	412	37	285	18	69.2	0.75
chr12	52678748	52679841	CpG: 92	1093	92	736	16.8	67.3	0.74
chr11	86155129	86156109	CpG: 68	980	68	662	13.9	67.6	0.61
chr5	59591	60321	CpG: 56	730	56	468	15.3	64.1	0.75
chr15	134636773	134637231	CpG: 45	458	45	303	19.7	66.2	0.91
chr6	151501768	151502072	CpG: 22	304	22	191	14.5	62.8	0.73
chr3	243947	244809	CpG: 64	862	64	573	14.8	66.5	0.67
chr8	147469751	147470585	CpG: 85	834	85	564	20.4	67.6	0.9
chr11	86749330	86749988	CpG: 46	658	46	443	14	67.3	0.62
chrX	53867169	53867658	CpG: 33	489	33	310	13.5	63.4	0.7
chr2	1065045	1065278	CpG: 28	233	28	160	24	68.7	1.05
chr18	1242155	1242807	CpG: 57	652	57	428	17.5	65.6	0.82
chr14	53692677	53693548	CpG: 82	871	82	583	18.8	66.9	0.84
chr4	117671375	117672221	CpG: 81	846	81	540	19.1	63.8	0.94
chr3	726442	727800	CpG: 94	1358	94	865	13.8	63.7	0.68
chr13	218357813	218366104	CpG: 520	8291	520	5116	12.5	61.7	0.66
chr1	9193398	9193901	CpG: 50	503	50	344	19.9	68.4	0.86
chr1	554342	554968	CpG: 47	626	47	374	15	59.7	0.85
chr7	121313093	121313647	CpG: 59	554	59	374	21.3	67.5	0.94
chr13	218081262	218087548	CpG: 410	6286	410	4054	13	64.5	0.63
chr3	41751669	41752476	CpG: 72	807	72	544	17.8	67.4	0.8
chr1	163203758	163204196	CpG: 36	438	36	304	16.4	69.4	0.7
chr8	20804573	20804882	CpG: 22	309	22	196	14.2	63.4	0.75
chr9	8087110	8087926	CpG: 73	816	73	550	17.9	67.4	0.79
chr7	132032470	132032888	CpG: 42	418	42	261	20.1	62.4	1.05
chr11	9454518	9455788	CpG: 99	1270	99	824	15.6	64.9	0.74
chr2	5376580	5377928	CpG: 173	1348	173	934	25.7	69.3	1.09
chr1	3063588	3063920	CpG: 28	332	28	198	16.9	59.6	0.95
chr3	39159766	39160540	CpG: 56	774	56	511	14.5	66	0.66
chr12	6317977	6318687	CpG: 60	710	60	480	16.9	67.6	0.74
chr1	307670494	307670743	CpG: 21	249	21	164	16.9	65.9	0.78
chr12	1755678	1756785	CpG: 81	1107	81	686	14.6	62	0.76
chr2	83290156	83290429	CpG: 19	273	19	179	13.9	65.6	0.68
chr1	3644756	3646653	CpG: 134	1897	134	1229	14.1	64.8	0.67
chr16	74544567	74544801	CpG: 17	234	17	162	14.5	69.2	0.61
chr1	241169520	241170091	CpG: 45	571	45	334	15.8	58.5	0.92
chr10	71589731	71589996	CpG: 26	265	26	180	19.6	67.9	0.85
chr11	84763687	84764595	CpG: 72	908	72	620	15.9	68.3	0.68
chr18	862088	862714	CpG: 44	626	44	386	14.1	61.7	0.74
chr17	68289457	68290564	CpG: 73	1107	73	638	13.2	57.6	0.8
chr7	2069718	2070958	CpG: 87	1240	87	848	14	68.4	0.6
chr2	77688553	77689338	CpG: 51	785	51	507	13	64.6	0.62
chr16	85523049	85526131	CpG: 213	3082	213	1911	13.8	62	0.72
chr12	62844130	62847494	CpG: 220	3364	220	2109	13.1	62.7	0.67
chr2	77147585	77149609	CpG: 156	2024	156	1299	15.4	64.2	0.75
chr11	8820	9377	CpG: 41	557	41	320	14.7	57.5	0.89
GL893376.1	53383	54226	CpG: 62	843	62	512	14.7	60.7	0.8
chr3	9954497	9955632	CpG: 85	1135	85	762	15	67.1	0.67
chr12	57536410	57536724	CpG: 24	314	24	210	15.3	66.9	0.7
chr3	4245025	4247947	CpG: 187	2922	187	1812	12.8	62	0.67
chr13	216768574	216768876	CpG: 25	302	25	205	16.6	67.9	0.76
chr6	4033642	4034056	CpG: 34	414	34	271	16.4	65.5	0.77
chr9	8560214	8562819	CpG: 248	2605	248	1722	19	66.1	0.87
chr14	150829306	150830018	CpG: 45	712	45	407	12.6	57.2	0.78
chr6	40889293	40889522	CpG: 20	229	20	157	17.5	68.6	0.74
chr4	2377102	2379196	CpG: 161	2094	161	1332	15.4	63.6	0.77
chr12	1997174	2001103	CpG: 255	3929	255	2338	13	59.5	0.73
chr4	110271415	110271627	CpG: 19	212	19	131	17.9	61.8	0.95
chr5	3766216	3767284	CpG: 78	1068	78	707	14.6	66.2	0.67
chr2	157177821	157179444	CpG: 116	1623	116	1084	14.3	66.8	0.64
chr2	66820919	66821499	CpG: 53	580	53	371	18.3	64	0.91
chrX	139090651	139097227	CpG: 465	6576	465	4511	14.1	68.6	0.6
chr12	24988776	24989287	CpG: 49	511	49	316	19.2	61.8	1.02
chr15	154679147	154679459	CpG: 25	312	25	217	16	69.6	0.67
chr9	148755298	148755978	CpG: 54	680	54	464	15.9	68.2	0.68
chr6	17476666	17477060	CpG: 28	394	28	273	14.2	69.3	0.61
chr10	20212223	20212587	CpG: 31	364	31	257	17	70.6	0.69
chr7	131274340	131274841	CpG: 36	501	36	333	14.4	66.5	0.66
chr1	297167149	297167459	CpG: 21	310	21	186	13.5	60	0.77
chr3	59150342	59151676	CpG: 107	1334	107	872	16	65.4	0.77
chr9	11978597	11979123	CpG: 51	526	51	382	19.4	72.6	0.74
chr11	82190428	82190642	CpG: 24	214	24	158	22.4	73.8	0.84
chr10	24481611	24482052	CpG: 46	441	46	291	20.9	66	0.96
chr12	3286207	3286590	CpG: 31	383	31	265	16.2	69.2	0.77
chr7	2901016	2901438	CpG: 39	422	39	272	18.5	64.5	0.89
chr9	150378774	150379331	CpG: 40	557	40	357	14.4	64.1	0.7
chr5	559799	563738	CpG: 287	3939	287	2655	14.6	67.4	0.64
chr3	9645309	9645517	CpG: 17	208	17	150	16.3	72.1	0.63
chr5	111143896	111145994	CpG: 133	2098	133	1227	12.7	58.5	0.74
chr2	157232528	157233096	CpG: 46	568	46	377	16.2	66.4	0.74
JH118940.1	24702	24959	CpG: 20	257	20	162	15.6	63	0.79
chr2	6465799	6466173	CpG: 28	374	28	252	15	67.4	0.66
chr7	1193080	1193762	CpG: 52	682	52	476	15.2	69.8	0.64
chr7	311952	312735	CpG: 61	783	61	531	15.6	67.8	0.68
chr3	10337230	10338610	CpG: 92	1380	92	882	13.3	63.9	0.65
chr2	3467427	3467896	CpG: 39	469	39	324	16.6	69.1	0.7
chr3	27857798	27858127	CpG: 27	329	27	221	16.4	67.2	0.74
chr12	1293373	1293735	CpG: 29	362	29	257	16	71	0.64
chr3	1628329	1635680	CpG: 472	7351	472	4514	12.8	61.4	0.68
chr14	17504434	17505204	CpG: 67	770	67	491	17.4	63.8	0.86
chr15	151499379	151499904	CpG: 47	525	47	332	17.9	63.2	0.9
chr10	73513009	73513228	CpG: 27	219	27	166	24.7	75.8	0.87
chr12	3580794	3581173	CpG: 28	379	28	249	14.8	65.7	0.69
chr8	3356243	3357203	CpG: 65	960	65	553	13.5	57.6	0.83
chr6	35155555	35156352	CpG: 77	797	77	516	19.3	64.7	0.92
chr11	86594756	86595533	CpG: 58	777	58	548	14.9	70.5	0.6
chrX	139041301	139042330	CpG: 84	1029	84	663	16.3	64.4	0.79
chr4	104125142	104125485	CpG: 41	343	41	248	23.9	72.3	0.92
chrX	3956748	3956983	CpG: 16	235	16	146	13.6	62.1	0.71
chr9	134560703	134561859	CpG: 106	1156	106	725	18.3	62.7	0.97
chr5	93090010	93091337	CpG: 107	1327	107	817	16.1	61.6	0.85
chr9	13877187	13878205	CpG: 107	1018	107	688	21	67.6	0.93
chr2	158293546	158294372	CpG: 64	826	64	553	15.5	66.9	0.69
chr18	1408205	1408796	CpG: 42	591	42	313	14.2	53	1.02
chr1	1072155	1073400	CpG: 78	1245	78	754	12.5	60.6	0.69
chr12	60709554	60710493	CpG: 70	939	70	589	14.9	62.7	0.76
chr14	53709385	53710103	CpG: 52	718	52	468	14.5	65.2	0.68
chr6	53057150	53058235	CpG: 110	1085	110	660	20.3	60.8	1.1
chr17	65871853	65873814	CpG: 131	1961	131	1288	13.4	65.7	0.63
chr13	78526728	78527334	CpG: 50	606	50	358	16.5	59.1	0.96
chr12	60096321	60097243	CpG: 88	922	88	649	19.1	70.4	0.77
chr8	1594250	1595068	CpG: 63	818	63	549	15.4	67.1	0.69
chr11	3879582	3880249	CpG: 51	667	51	450	15.3	67.5	0.69
chr6	30233936	30235588	CpG: 107	1652	107	1013	13	61.3	0.71
chr7	82440	82725	CpG: 21	285	21	197	14.7	69.1	0.62
chr8	413483	414991	CpG: 123	1508	123	1010	16.3	67	0.73
chr17	69249033	69250360	CpG: 90	1327	90	876	13.6	66	0.62
GL893239.1	28710	29121	CpG: 36	411	36	276	17.5	67.2	0.78
chr8	3840704	3841352	CpG: 44	648	44	432	13.6	66.7	0.62
chr1	2190102	2190589	CpG: 38	487	38	286	15.6	58.7	0.91
chr8	146626736	146627188	CpG: 32	452	32	258	14.2	57.1	0.91
chr14	79103943	79104860	CpG: 71	917	71	575	15.5	62.7	0.8
chr18	20758649	20760283	CpG: 130	1634	130	1047	15.9	64.1	0.78
chrX	111591198	111591572	CpG: 26	374	26	234	13.9	62.6	0.74
GL893769.1	14177	14413	CpG: 21	236	21	168	17.8	71.2	0.71
chrX	144155700	144156730	CpG: 77	1030	77	661	15	64.2	0.73
chr15	154081472	154082081	CpG: 49	609	49	357	16.1	58.6	0.94
chr14	152830195	152873849	CpG: 2636	43654	2636	26891	12.1	61.6	0.64
chr11	84681433	84682634	CpG: 119	1201	119	843	19.8	70.2	0.81
chr3	140661055	140661630	CpG: 43	575	43	308	15	53.6	1.05
chr7	129319026	129319368	CpG: 28	342	28	236	16.4	69	0.72
chr3	141755980	141764437	CpG: 637	8457	637	5489	15.1	64.9	0.72
chr6	3300248	3301196	CpG: 70	948	70	552	14.8	58.2	0.87
chr16	85837892	85838435	CpG: 43	543	43	378	15.8	69.6	0.66
chr10	65569371	65569872	CpG: 42	501	42	309	16.8	61.7	0.88
chr18	58585061	58585899	CpG: 69	838	69	517	16.5	61.7	1.05
chr4	572360	572876	CpG: 47	516	47	369	18.2	71.5	0.71
chr17	40350884	40351227	CpG: 23	343	23	226	13.4	65.9	0.63
chr11	74622810	74623264	CpG: 34	454	34	297	15	65.4	0.7
chr3	142395680	142395907	CpG: 23	227	23	154	20.3	67.8	0.89
chr12	24762290	24764549	CpG: 155	2259	155	1299	13.7	57.5	0.85
chrX	141902396	141903546	CpG: 98	1150	98	774	17	67.3	0.76
chr17	68969427	68973579	CpG: 280	4152	280	2707	13.5	65.2	0.63
chr12	58117020	58117513	CpG: 40	493	40	340	16.2	69	0.7
chr3	38315023	38315510	CpG: 33	487	33	308	13.6	63.2	0.68
chr2	157328323	157330597	CpG: 178	2274	178	1480	15.7	65.1	0.74
chr8	2853119	2853509	CpG: 29	390	29	234	14.9	60	0.83
chr14	7802479	7803523	CpG: 94	1044	94	708	18	67.8	0.79
chr12	47945008	47945249	CpG: 25	241	25	167	20.7	69.3	0.87
chr17	68843580	68844204	CpG: 41	624	41	394	13.1	63.1	0.66
chr14	143802126	143803145	CpG: 108	1019	108	734	21.2	72	0.82
chr13	47641881	47642305	CpG: 29	424	29	269	13.7	63.4	0.71
chr1	282562804	282563272	CpG: 34	468	34	297	14.5	63.5	0.74
chr3	41267131	41267851	CpG: 52	720	52	482	14.4	66.9	0.64
chr12	18712346	18713333	CpG: 88	987	88	655	17.8	66.4	0.81
chr3	140639922	140645692	CpG: 380	5770	380	3583	13.2	62.1	0.68
chr9	152891434	152892185	CpG: 54	751	54	497	14.4	66.2	0.67
chr5	16243870	16244296	CpG: 31	426	31	296	14.6	69.5	0.6
chr12	1448353	1448706	CpG: 33	353	33	244	18.7	69.1	0.78
chr11	84717464	84717671	CpG: 20	207	20	123	19.3	59.4	1.1
chr17	19013765	19014178	CpG: 33	413	33	263	16	63.7	0.81
chr14	152964780	152976086	CpG: 735	11306	735	7428	13	65.7	0.6
chr17	59526051	59526557	CpG: 38	506	38	289	15	57.1	0.92
chr1	306352670	306353086	CpG: 35	416	35	259	16.8	62.3	0.89
chr13	217511957	217512545	CpG: 65	588	65	423	22.1	71.9	0.86
chr4	113099824	113100516	CpG: 48	692	48	426	13.9	61.6	0.74
chr9	152992166	152992739	CpG: 45	573	45	321	15.7	56	1
chr17	68773067	68773510	CpG: 38	443	38	298	17.2	67.3	0.76
chr4	1412191	1412498	CpG: 24	307	24	208	15.6	67.8	0.68
chrX	113301591	113301879	CpG: 25	288	25	190	17.4	66	0.8
chr18	1039809	1040226	CpG: 30	417	30	241	14.4	57.8	0.86
chr1	144954125	144954592	CpG: 38	467	38	301	16.3	64.5	0.8
chr2	12692982	12693259	CpG: 19	277	19	171	13.7	61.7	0.76
chr12	63051449	63051841	CpG: 29	392	29	243	14.8	62	0.78
chr1	297167149	297167459	CpG: 21	310	21	186	13.5	60	0.77
chr15	50991514	50992172	CpG: 79	658	79	438	24	66.6	1.09
chr17	43914010	43914523	CpG: 36	513	36	331	14	64.5	0.68
chr9	12402064	12402798	CpG: 54	734	54	503	14.7	68.5	0.63
chr2	158446966	158451550	CpG: 288	4584	288	2833	12.6	61.8	0.66
chr10	75284371	75284718	CpG: 27	347	27	246	15.6	70.9	0.62
chr12	18683103	18683938	CpG: 60	835	60	568	14.4	68	0.63
chr14	151873843	151874201	CpG: 27	358	27	253	15.1	70.7	0.6
chr9	99134908	99135400	CpG: 37	492	37	314	15	63.8	0.76
chr12	54264662	54265533	CpG: 89	871	89	546	20.4	62.7	1.04
chr18	60970711	60972380	CpG: 142	1669	142	890	17	53.3	1.2
chr1	146422672	146423055	CpG: 40	383	40	266	20.9	69.5	0.87
chr4	96851224	96852414	CpG: 85	1190	85	754	14.3	63.4	0.71
chr4	142925068	142928377	CpG: 259	3309	259	1949	15.7	58.9	0.9
chr9	28712259	28712678	CpG: 38	419	38	273	18.1	65.2	0.86
chr7	64353192	64353726	CpG: 49	534	49	382	18.4	71.5	0.72
chr6	3636856	3637185	CpG: 26	329	26	224	15.8	68.1	0.7
chr1	118904612	118904830	CpG: 22	218	22	141	20.2	64.7	0.98
chrX	10535365	10535696	CpG: 32	331	32	246	19.3	74.3	0.71
chr18	6592952	6593304	CpG: 26	352	26	236	14.8	67	0.66
chr14	84018808	84029486	CpG: 660	10678	660	6065	12.4	56.8	0.77
chr13	20666075	20667145	CpG: 101	1070	101	733	18.9	68.5	0.84
chr11	86873947	86874514	CpG: 53	567	53	359	18.7	63.3	0.93
chr18	2626716	2626987	CpG: 21	271	21	165	15.5	60.9	0.84
chr17	69082454	69091917	CpG: 617	9463	617	5943	13	62.8	0.67
chr10	70100611	70101401	CpG: 63	790	63	499	15.9	63.2	0.8
chr6	25190185	25190964	CpG: 95	779	95	563	24.4	72.3	0.93
chr6	1604472	1604760	CpG: 21	288	21	183	14.6	63.5	0.74
chr2	146725222	146725598	CpG: 28	376	28	261	14.9	69.4	0.62
chrX	79076611	79077149	CpG: 39	538	39	340	14.5	63.2	0.75
chr3	41561806	41563136	CpG: 89	1330	89	876	13.4	65.9	0.62
chr2	5231098	5233508	CpG: 149	2410	149	1540	12.4	63.9	0.61
chr17	69342627	69342831	CpG: 17	204	17	143	16.7	70.1	0.68
chr6	151559922	151560613	CpG: 50	691	50	401	14.5	58	0.86
chr9	7624759	7625721	CpG: 65	962	65	643	13.5	66.8	0.6
chrX	98307736	98309012	CpG: 87	1276	87	803	13.6	62.9	0.7
chr6	7184815	7185582	CpG: 58	767	58	483	15.1	63	0.76
chr4	101793548	101794150	CpG: 55	602	55	389	18.3	64.6	0.88
chr14	151365504	151365722	CpG: 22	218	22	148	20.2	67.9	0.88
chr5	66453409	66453762	CpG: 34	353	34	233	19.3	66	0.9
chr13	217657624	217666219	CpG: 541	8595	541	4977	12.6	57.9	0.76
chr7	1559276	1560786	CpG: 95	1510	95	965	12.6	63.9	0.62
chrX	92832517	92833002	CpG: 34	485	34	313	14	64.5	0.7
chr6	40107970	40108534	CpG: 54	564	54	412	19.1	73	0.72
chr7	60103515	60104627	CpG: 90	1112	90	703	16.2	63.2	0.81
chr11	86502123	86506929	CpG: 314	4806	314	2922	13.1	60.8	0.71
chr9	30433568	30435487	CpG: 191	1919	191	1290	19.9	67.2	0.88
chr8	1690186	1690754	CpG: 41	568	41	396	14.4	69.7	0.61
chr7	131297764	131298534	CpG: 66	770	66	480	17.1	62.3	0.89
chr6	67710882	67711113	CpG: 22	231	22	160	19	69.3	0.79
chr3	133970479	133970987	CpG: 45	508	45	334	17.7	65.7	0.82
chr15	152232623	152234611	CpG: 181	1988	181	1342	18.2	67.5	0.8
chr14	150614569	150615272	CpG: 62	703	62	482	17.6	68.6	0.77
JH118759.1	34723	34952	CpG: 24	229	24	160	21	69.9	0.88
chr2	157614852	157615156	CpG: 21	304	21	204	13.8	67.1	0.63
chr6	4346117	4346492	CpG: 29	375	29	259	15.5	69.1	0.66
chr12	55531903	55532812	CpG: 100	909	100	578	22	63.6	1.09
chr7	130654083	130654642	CpG: 38	559	38	370	13.6	66.2	0.63
chr2	1212832	1214308	CpG: 93	1476	93	859	12.6	58.2	0.74
chr12	439667	440190	CpG: 42	523	42	357	16.1	68.3	0.69
chr1	1594450	1608367	CpG: 937	13917	937	8796	13.5	63.2	0.67
chr8	859660	861482	CpG: 155	1822	155	1148	17	63	0.87
chr2	1583533	1584003	CpG: 42	470	42	322	17.9	68.5	0.77
chr18	60535823	60536798	CpG: 89	975	89	621	18.3	63.7	0.92
chr7	12202714	12203558	CpG: 73	844	73	554	17.3	65.6	0.81
chr12	1147881	1149528	CpG: 161	1647	161	1183	19.6	71.8	0.76
chr7	29363795	29364020	CpG: 18	225	18	134	16	59.6	0.93
chr11	1418864	1419394	CpG: 37	530	37	349	14	65.8	0.64
chr12	4043497	4043747	CpG: 18	250	18	146	14.4	58.4	0.85
chr3	6096476	6104606	CpG: 540	8130	540	4911	13.3	60.4	0.73
chr7	795467	795984	CpG: 40	517	40	313	15.5	60.5	0.84
chr8	41028000	41028572	CpG: 39	572	39	327	13.6	57.2	0.84
chr5	44581680	44582105	CpG: 37	425	37	265	17.4	62.4	0.9
chrX	140872161	140873051	CpG: 89	890	89	648	20	72.8	0.77
chr7	2653971	2654193	CpG: 18	222	18	142	16.2	64	0.79
chr7	104423650	104424447	CpG: 67	797	67	502	16.8	63	0.85
chr7	94986718	94989629	CpG: 245	2911	245	1773	16.8	60.9	0.91
chr9	8673505	8674748	CpG: 100	1243	100	835	16.1	67.2	0.71
chr6	59306876	59307373	CpG: 36	497	36	331	14.5	66.6	0.65
chr14	152521791	152523186	CpG: 100	1395	100	933	14.3	66.9	0.65
chr5	51774204	51774626	CpG: 28	422	28	264	13.3	62.6	0.7
chr15	151832812	151834290	CpG: 112	1478	112	936	15.2	63.3	0.77
chr12	59433475	59433813	CpG: 26	338	26	236	15.4	69.8	0.64
chr5	3130813	3131256	CpG: 35	443	35	306	15.8	69.1	0.66
chr6	62166655	62166979	CpG: 31	324	31	204	19.1	63	0.97
chr9	150587733	150588450	CpG: 50	717	50	464	13.9	64.7	0.67
chr11	78505193	78505481	CpG: 22	288	22	168	15.3	58.3	0.9
chr3	1616688	1616951	CpG: 22	263	22	164	16.7	62.4	0.89
chr12	61574401	61574808	CpG: 32	407	32	250	15.7	61.4	0.84
chr9	129029932	129030458	CpG: 49	526	49	350	18.6	66.5	0.87
JH118921.1	37956	38409	CpG: 34	453	34	300	15	66.2	0.7
chr6	49826334	49828748	CpG: 180	2414	180	1610	14.9	66.7	0.67
chr4	103454779	103457162	CpG: 169	2383	169	1439	14.2	60.4	0.78
chr10	71310586	71313145	CpG: 183	2559	183	1574	14.3	61.5	0.76
chr7	121313093	121313647	CpG: 59	554	59	374	21.3	67.5	0.94
chr15	127459699	127460181	CpG: 40	482	40	312	16.6	64.7	0.79
chr1	3627995	3630079	CpG: 138	2084	138	1325	13.2	63.6	0.65
chr13	218290450	218291566	CpG: 76	1116	76	722	13.6	64.7	0.65
chr12	424065	429218	CpG: 360	5153	360	3401	14	66	0.65
chr8	4750766	4752858	CpG: 130	2092	130	1303	12.4	62.3	0.64
chr16	86762440	86762991	CpG: 43	551	43	372	15.6	67.5	0.69
chr15	150111592	150111904	CpG: 25	312	25	210	16	67.3	0.72
chr12	4789678	4791332	CpG: 148	1654	148	1073	17.9	64.9	0.85
JH118437.1	36672	37166	CpG: 40	494	40	325	16.2	65.8	0.75
GL896289.1	9764	9990	CpG: 18	226	18	156	15.9	69	0.67
chr1	307343503	307345146	CpG: 103	1643	103	1055	12.5	64.2	0.61
chr6	156479804	156480187	CpG: 26	383	26	252	13.6	65.8	0.67
chr7	131297764	131298534	CpG: 66	770	66	480	17.1	62.3	0.89
GL893358.2	18123	18945	CpG: 58	822	58	488	14.1	59.4	0.8
chr9	8564058	8564658	CpG: 49	600	49	425	16.3	70.8	0.66
chr14	53711202	53712763	CpG: 135	1561	135	1069	17.3	68.5	0.74
chr13	60423755	60425074	CpG: 98	1319	98	835	14.9	63.3	0.74
chr2	157764469	157765717	CpG: 92	1248	92	763	14.7	61.1	0.79
[truncated: 4,371 more rows]
