# Supplementary material for: Genome-wide analysis of DNA methylation in obese, lean, and miniature pig breeds
Source: Sci Rep. 2016 Jul 22;6:30160. doi: 10.1038/srep30160 (PMC4957084; doi:10.1038/srep30160)
Supplement: Supplementary Table S6 [file srep30160-s7.xls]

## Sheet: Table S6
Table S6. Methylated CpGIs in Wuzhishan pigs.
chrom	chromStart	chromEnd		length	cpgNum	gcNum	perCpg	perGc	obsExp
chr2	61925770	61927205	CpG: 107	1435	107	941	14.9	65.6	0.72
chr7	80840554	80842622	CpG: 181	2068	181	1415	17.5	68.4	0.75
chr3	40162641	40163216	CpG: 50	575	50	363	17.4	63.1	0.87
chr9	513098	513699	CpG: 62	601	62	417	20.6	69.4	0.86
chr3	3741317	3741991	CpG: 52	674	52	439	15.4	65.1	0.74
chr6	79917994	79922258	CpG: 309	4264	309	2682	14.5	62.9	0.73
chr3	140180842	140181043	CpG: 18	201	18	141	17.9	70.1	0.76
chr8	4478116	4478342	CpG: 23	226	23	160	20.4	70.8	0.85
chr12	49704233	49704590	CpG: 30	357	30	239	16.8	66.9	0.75
chr3	75218645	75218946	CpG: 23	301	23	176	15.3	58.5	0.89
chr3	142169488	142170331	CpG: 69	843	69	526	16.4	62.4	0.86
chr11	84413833	84414137	CpG: 26	304	26	206	17.1	67.8	0.75
chr17	67992496	67992888	CpG: 33	392	33	270	16.8	68.9	0.71
GL896511.1	2139	2405	CpG: 20	266	20	168	15	63.2	0.76
chr6	59815519	59815826	CpG: 23	307	23	216	15	70.4	0.61
chr2	78124172	78124851	CpG: 73	679	73	464	21.5	68.3	0.92
chr6	146619013	146619304	CpG: 21	291	21	200	14.4	68.7	0.65
chr14	153635269	153635597	CpG: 30	328	30	240	18.3	73.2	0.73
chr1	308789675	308790207	CpG: 50	532	50	382	18.8	71.8	0.73
chr17	67981347	67981649	CpG: 21	302	21	170	13.9	56.3	0.89
chr15	153007315	153016771	CpG: 578	9456	578	5693	12.2	60.2	0.67
chr5	3561139	3562406	CpG: 98	1267	98	854	15.5	67.4	0.69
chr4	140185659	140186015	CpG: 26	356	26	224	14.6	62.9	0.74
chr9	153282568	153282841	CpG: 24	273	24	191	17.6	70	0.72
chr7	43680478	43680793	CpG: 23	315	23	217	14.6	68.9	0.62
chr17	69342627	69342831	CpG: 17	204	17	143	16.7	70.1	0.68
chr13	25518196	25519398	CpG: 80	1202	80	740	13.3	61.6	0.72
GL896390.1	1700	2363	CpG: 45	663	45	422	13.6	63.7	0.67
chr5	110776455	110779132	CpG: 201	2677	201	1847	15	69	0.63
chr8	146963567	146964019	CpG: 40	452	40	279	17.7	61.7	0.93
chr7	130257956	130258415	CpG: 30	459	30	281	13.1	61.2	0.7
chr5	14105502	14106484	CpG: 96	982	96	645	19.6	65.7	0.91
chr3	135001575	135001802	CpG: 22	227	22	149	19.4	65.6	0.91
chr7	27262384	27263319	CpG: 82	935	82	685	17.5	73.3	0.66
chr7	25345505	25346157	CpG: 65	652	65	439	19.9	67.3	0.88
chr3	135375538	135375925	CpG: 31	387	31	237	16	61.2	0.86
chr3	27262148	27262394	CpG: 18	246	18	141	14.6	57.3	0.89
chr15	91439307	91440075	CpG: 80	768	80	508	20.8	66.1	0.97
chr12	5704389	5704692	CpG: 25	303	25	203	16.5	67	0.74
chr11	86894820	86895403	CpG: 41	583	41	352	14.1	60.4	0.77
chr12	53270155	53271209	CpG: 104	1054	104	656	19.7	62.2	1.05
chr6	67448734	67449504	CpG: 73	770	73	465	19	60.4	1.04
chr4	142665783	142666612	CpG: 89	829	89	546	21.5	65.9	1.05
chr14	149150994	149151743	CpG: 59	749	59	485	15.8	64.8	0.75
chr12	62726621	62729757	CpG: 242	3136	242	1913	15.4	61	0.83
chr11	2586216	2586592	CpG: 26	376	26	228	13.8	60.6	0.76
chr3	26749668	26750669	CpG: 75	1001	75	654	15	65.3	0.7
chr14	24689398	24689666	CpG: 26	268	26	182	19.4	67.9	0.85
chr11	2277071	2277768	CpG: 53	697	53	468	15.2	67.1	0.68
chr16	81582672	81590081	CpG: 483	7409	483	4045	13	54.6	0.88
chr9	148010261	148010515	CpG: 23	254	23	165	18.1	65	0.86
chr2	156392172	156395853	CpG: 279	3681	279	2297	15.2	62.4	0.78
chr7	1026465	1027632	CpG: 73	1167	73	710	12.5	60.8	0.68
chr9	150366097	150366427	CpG: 28	330	28	214	17	64.8	0.81
chr6	2954511	2954912	CpG: 28	401	28	252	14	62.8	0.71
chr5	11448606	11448837	CpG: 19	231	19	144	16.5	62.3	0.85
chr4	91878648	91879155	CpG: 42	507	42	317	16.6	62.5	0.85
chr1	746787	749622	CpG: 194	2835	194	1789	13.7	63.1	0.69
chr6	81750246	81750614	CpG: 52	368	52	267	28.3	72.6	1.07
chr2	861656	862243	CpG: 49	587	49	410	16.7	69.8	0.68
chr2	1516580	1517990	CpG: 102	1410	102	883	14.5	62.6	0.74
chr18	59165921	59166129	CpG: 18	208	18	129	17.3	62	0.9
chr18	720926	721548	CpG: 45	622	45	386	14.5	62.1	0.75
chr10	2278147	2279861	CpG: 113	1714	113	980	13.2	57.2	0.81
chr11	85685103	85686387	CpG: 108	1284	108	792	16.8	61.7	0.9
chr1	313926346	313929546	CpG: 235	3200	235	2211	14.7	69.1	0.62
chr1	307583324	307583561	CpG: 18	237	18	167	15.2	70.5	0.61
chr7	120783554	120783756	CpG: 19	202	19	134	18.8	66.3	0.88
chr15	154591068	154591354	CpG: 29	286	29	211	20.3	73.8	0.77
chr6	50508630	50508858	CpG: 19	228	19	156	16.7	68.4	0.71
chr10	75550249	75553061	CpG: 180	2812	180	1783	12.8	63.4	0.64
chr1	306854505	306854854	CpG: 33	349	33	258	18.9	73.9	0.71
chr11	74622810	74623264	CpG: 34	454	34	297	15	65.4	0.7
chr6	2497191	2498068	CpG: 64	877	64	551	14.6	62.8	0.74
GL893899.1	1928	2409	CpG: 35	481	35	270	14.6	56.1	0.92
chr7	803933	804328	CpG: 30	395	30	260	15.2	65.8	0.7
chr2	2781585	2782515	CpG: 83	930	83	643	17.8	69.1	0.75
chr2	77688553	77689338	CpG: 51	785	51	507	13	64.6	0.62
chr14	122669264	122670262	CpG: 81	998	81	631	16.2	63.2	0.81
chr10	15780566	15781137	CpG: 41	571	41	373	14.4	65.3	0.68
chr6	82695401	82696848	CpG: 117	1447	117	933	16.2	64.5	0.78
chr18	1808846	1809321	CpG: 34	475	34	270	14.3	56.8	0.89
chr13	218609187	218610205	CpG: 97	1018	97	676	19.1	66.4	0.87
chrX	7275549	7276349	CpG: 77	800	77	520	19.2	65	0.92
chr11	84964666	84969122	CpG: 318	4456	318	2727	14.3	61.2	0.76
chr15	151774366	151775202	CpG: 66	836	66	540	15.8	64.6	0.76
chr3	135416633	135418240	CpG: 148	1607	148	1077	18.4	67	0.84
chr17	45199098	45199606	CpG: 37	508	37	340	14.6	66.9	0.65
chr7	68245288	68246171	CpG: 108	883	108	654	24.5	74.1	0.9
chr1	558866	559478	CpG: 43	612	43	399	14.1	65.2	0.66
chr1	2450447	2450886	CpG: 34	439	34	286	15.5	65.1	0.73
chrX	98012234	98012892	CpG: 67	658	67	461	20.4	70.1	0.83
chr10	54476898	54477216	CpG: 23	318	23	200	14.5	62.9	0.73
chr9	7190474	7190785	CpG: 23	311	23	205	14.8	65.9	0.69
chr6	9399938	9400187	CpG: 20	249	20	164	16.1	65.9	0.74
chr13	217375017	217386689	CpG: 803	11672	803	7085	13.8	60.7	0.75
chr3	139830717	139831321	CpG: 54	604	54	415	17.9	68.7	0.76
chr12	243714	245343	CpG: 158	1629	158	1158	19.4	71.1	0.78
chrX	47294476	47295352	CpG: 73	876	73	550	16.7	62.8	0.85
chr6	152418350	152418712	CpG: 26	362	26	243	14.4	67.1	0.65
chr11	11828030	11828470	CpG: 34	440	34	289	15.5	65.7	0.73
chr8	3392880	3394299	CpG: 132	1419	132	937	18.6	66	0.86
chr1	1951886	1952447	CpG: 43	561	43	384	15.3	68.4	0.66
chr11	63663891	63664295	CpG: 35	404	35	244	17.3	60.4	0.95
chr2	1212832	1214308	CpG: 93	1476	93	859	12.6	58.2	0.74
chr1	7795670	7796268	CpG: 43	598	43	372	14.4	62.2	0.75
chr8	76158684	76158908	CpG: 17	224	17	155	15.2	69.2	0.63
chr2	5517059	5517484	CpG: 31	425	31	275	14.6	64.7	0.7
chr18	54959178	54959597	CpG: 30	419	30	260	14.3	62.1	0.75
chr3	135305560	135307205	CpG: 118	1645	118	1041	14.3	63.3	0.72
chr8	147421279	147421545	CpG: 21	266	21	176	15.8	66.2	0.72
chr13	216429471	216429913	CpG: 33	442	33	296	14.9	67	0.67
chr12	54940800	54942550	CpG: 130	1750	130	1186	14.9	67.8	0.65
chrX	126831559	126831962	CpG: 42	403	42	282	20.8	70	0.87
chr18	1094890	1095424	CpG: 44	534	44	348	16.5	65.2	0.79
chr15	154921910	154922480	CpG: 36	570	36	352	12.6	61.8	0.68
chrX	143588651	143603766	CpG: 1008	15115	1008	9553	13.3	63.2	0.67
chr6	1085133	1092962	CpG: 512	7829	512	5097	13.1	65.1	0.62
chr17	68969427	68973579	CpG: 280	4152	280	2707	13.5	65.2	0.63
chr2	5767565	5768584	CpG: 92	1019	92	723	18.1	71	0.72
chr5	109285513	109286191	CpG: 72	678	72	484	21.2	71.4	0.84
chr18	55530970	55532394	CpG: 99	1424	99	953	13.9	66.9	0.62
chr13	218469630	218470031	CpG: 40	401	40	252	20	62.8	1.04
chr14	36052600	36052920	CpG: 26	320	26	202	16.2	63.1	0.83
chr3	1628329	1635680	CpG: 472	7351	472	4514	12.8	61.4	0.68
chr7	2901016	2901438	CpG: 39	422	39	272	18.5	64.5	0.89
chr6	4215609	4218272	CpG: 196	2663	196	1707	14.7	64.1	0.72
chr1	1098231	1098492	CpG: 29	261	29	167	22.2	64	1.12
chr3	17744750	17746508	CpG: 139	1758	139	1151	15.8	65.5	0.74
chr2	1877252	1877622	CpG: 26	370	26	258	14.1	69.7	0.63
chr2	6412931	6413609	CpG: 61	678	61	491	18	72.4	0.69
chr11	22820307	22823995	CpG: 298	3688	298	2198	16.2	59.6	0.91
chr18	2251388	2252697	CpG: 95	1309	95	816	14.5	62.3	0.75
chr15	154748444	154751527	CpG: 231	3083	231	1973	15	64	0.73
chr15	87654928	87655359	CpG: 46	431	46	304	21.3	70.5	0.86
chr11	6146711	6146935	CpG: 17	224	17	144	15.2	64.3	0.74
chr16	85059470	85060136	CpG: 49	666	49	448	14.7	67.3	0.65
chr8	3954500	3954723	CpG: 17	223	17	157	15.2	70.4	0.62
chr9	898127	898687	CpG: 53	560	53	355	18.9	63.4	0.94
chr14	152726980	152728210	CpG: 91	1230	91	806	14.8	65.5	0.69
chr6	954703	963202	CpG: 620	8499	620	5184	14.6	61	0.79
chr7	2635883	2636115	CpG: 23	232	23	164	19.8	70.7	0.81
chr12	60549653	60550534	CpG: 84	881	84	538	19.1	61.1	1.03
chr12	2743806	2744609	CpG: 83	803	83	520	20.7	64.8	0.99
chr9	7626542	7626868	CpG: 39	326	39	238	23.9	73	0.92
chr13	134638791	134639011	CpG: 25	220	25	146	22.7	66.4	1.03
chrX	142239032	142259755	CpG: 1413	20723	1413	13076	13.6	63.1	0.69
chr3	42128575	42129026	CpG: 30	451	30	276	13.3	61.2	0.71
chr3	3179364	3179857	CpG: 37	493	37	334	15	67.7	0.68
chr17	69316414	69317143	CpG: 53	729	53	480	14.5	65.8	0.67
chr11	85429143	85430697	CpG: 108	1554	108	967	13.9	62.2	0.72
GL894574.1	79743	80000	CpG: 19	257	19	170	14.8	66.1	0.68
chr17	66695089	66695354	CpG: 20	265	20	188	15.1	70.9	0.63
chr6	149776121	149777178	CpG: 75	1057	75	694	14.2	65.7	0.66
chr5	5925574	5925984	CpG: 31	410	31	275	15.1	67.1	0.68
chr3	9954497	9955632	CpG: 85	1135	85	762	15	67.1	0.67
chr13	217876206	217876625	CpG: 32	419	32	288	15.3	68.7	0.65
chr3	7943549	7944180	CpG: 49	631	49	445	15.5	70.5	0.63
chr5	18142528	18143217	CpG: 84	689	84	502	24.4	72.9	0.93
chr2	5773081	5774659	CpG: 117	1578	117	1057	14.8	67	0.67
chr4	6006565	6007093	CpG: 40	528	40	327	15.2	61.9	0.79
chr2	147638915	147639175	CpG: 22	260	22	185	16.9	71.2	0.7
chr11	16986179	16987178	CpG: 90	999	90	684	18	68.5	0.79
chr12	2517421	2518615	CpG: 96	1194	96	725	16.1	60.7	0.88
chr12	56932369	56932893	CpG: 34	524	34	326	13	62.2	0.68
chr9	150824130	150825602	CpG: 117	1472	117	808	15.9	54.9	1.06
chr17	9483810	9484048	CpG: 17	238	17	158	14.3	66.4	0.69
chr18	55832878	55833120	CpG: 19	242	19	169	15.7	69.8	0.67
chr17	68995220	68995926	CpG: 72	706	72	502	20.4	71.1	0.81
chr6	54642822	54644882	CpG: 140	2060	140	1380	13.6	67	0.6
chr6	30372640	30373121	CpG: 31	481	31	297	12.9	61.7	0.68
chrX	122476475	122477035	CpG: 48	560	48	362	17.1	64.6	0.83
chr14	152075715	152077196	CpG: 102	1481	102	923	13.8	62.3	0.71
chr9	151407918	151408256	CpG: 27	338	27	190	16	56.2	1.01
chr4	143199764	143200252	CpG: 51	488	51	324	20.9	66.4	0.95
chr5	69788379	69789448	CpG: 91	1069	91	702	17	65.7	0.79
chr2	6341233	6341973	CpG: 88	740	88	538	23.8	72.7	0.91
GL896429.2	85403	85624	CpG: 21	221	21	141	19	63.8	0.93
chr18	10180675	10182046	CpG: 160	1371	160	945	23.3	68.9	0.98
chr9	3961189	3963980	CpG: 183	2791	183	1700	13.1	60.9	0.71
chr3	1146589	1149008	CpG: 200	2419	200	1708	16.5	70.6	0.67
chr6	42964386	42965352	CpG: 73	966	73	651	15.1	67.4	0.67
chr12	1734205	1735582	CpG: 111	1377	111	821	16.1	59.6	0.92
chr2	61150501	61150706	CpG: 18	205	18	149	17.6	72.7	0.67
GL894906.1	8449	8791	CpG: 26	342	26	223	15.2	65.2	0.72
chr14	144079970	144080784	CpG: 62	814	62	531	15.2	65.2	0.72
chr18	6725095	6725618	CpG: 50	523	50	360	19.1	68.8	0.81
chr14	32470033	32470486	CpG: 42	453	42	301	18.5	66.4	0.86
GL892627.1	3992	4375	CpG: 29	383	29	262	15.1	68.4	0.66
chr5	44581680	44582105	CpG: 37	425	37	265	17.4	62.4	0.9
chr9	150789739	150790448	CpG: 50	709	50	430	14.1	60.6	0.77
chr6	139182160	139182591	CpG: 33	431	33	256	15.3	59.4	0.87
chr5	110889082	110891237	CpG: 147	2155	147	1379	13.6	64	0.67
chr3	2199966	2200352	CpG: 43	386	43	280	22.3	72.5	0.85
chr17	68993083	68993672	CpG: 69	589	69	432	23.4	73.3	0.88
chr10	10344030	10344276	CpG: 21	246	21	154	17.1	62.6	0.88
chr7	2905653	2905954	CpG: 23	301	23	199	15.3	66.1	0.7
chr1	176409187	176409432	CpG: 22	245	22	173	18	70.6	0.77
chr1	300793900	300794268	CpG: 31	368	31	250	16.8	67.9	0.73
chr8	193943	194359	CpG: 41	416	41	286	19.7	68.8	0.84
GL894439.1	15014	15424	CpG: 28	410	28	257	13.7	62.7	0.7
GL894224.1	7503	9244	CpG: 129	1741	129	912	14.8	52.4	1.09
chr6	4513374	4513995	CpG: 47	621	47	362	15.1	58.3	0.89
chr5	143939	145481	CpG: 124	1542	124	945	16.1	61.3	0.85
chr12	63070277	63071221	CpG: 82	944	82	605	17.4	64.1	0.85
chr10	75128767	75129459	CpG: 66	692	66	458	19.1	66.2	0.88
chr2	156584287	156584668	CpG: 27	381	27	251	14.2	65.9	0.65
chr2	1651665	1652167	CpG: 45	502	45	350	17.9	69.7	0.74
chr13	12890039	12890485	CpG: 38	446	38	318	17	71.3	0.68
chr14	54220446	54220647	CpG: 16	201	16	129	15.9	64.2	0.8
chr10	66193803	66195000	CpG: 101	1197	101	699	16.9	58.4	0.99
chr3	18513025	18513493	CpG: 36	468	36	311	15.4	66.5	0.7
chr13	218434073	218435674	CpG: 123	1601	123	1129	15.4	70.5	0.62
chr7	62663275	62665276	CpG: 138	2001	138	1321	13.8	66	0.63
chr9	7191342	7192381	CpG: 114	1039	114	675	21.9	65	1.04
chr10	69826113	69826813	CpG: 46	700	46	403	13.1	57.6	0.8
chr1	157491475	157491728	CpG: 20	253	20	159	15.8	62.8	0.8
chr16	84782609	84783107	CpG: 38	498	38	278	15.3	55.8	0.98
chr6	40363652	40363958	CpG: 33	306	33	217	21.6	70.9	0.86
chrX	47976601	47977349	CpG: 76	748	76	531	20.3	71	0.81
chr6	59446965	59447639	CpG: 58	674	58	475	17.2	70.5	0.7
chr2	149227139	149228479	CpG: 170	1340	170	919	25.4	68.6	1.08
chr14	54835898	54836419	CpG: 44	521	44	355	16.9	68.1	0.73
chr14	146907131	146907474	CpG: 31	343	31	223	18.1	65	0.86
chr1	1767091	1789998	CpG: 1417	22907	1417	13584	12.4	59.3	0.7
chr17	69105162	69105653	CpG: 43	491	43	336	17.5	68.4	0.75
chr7	124748169	124748896	CpG: 63	727	63	491	17.3	67.5	0.76
chr9	49252613	49253247	CpG: 50	634	50	417	15.8	65.8	0.73
chr9	977480	977939	CpG: 36	459	36	310	15.7	67.5	0.69
chr2	81224330	81224561	CpG: 28	231	28	164	24.2	71	1.02
chr5	3812593	3813836	CpG: 92	1243	92	810	14.8	65.2	0.73
chr2	157769093	157769712	CpG: 45	619	45	392	14.5	63.3	0.73
chr5	250605	252560	CpG: 128	1955	128	1294	13.1	66.2	0.6
chr14	14142045	14142410	CpG: 32	365	32	216	17.5	59.2	1
chr13	217070845	217071200	CpG: 31	355	31	247	17.5	69.6	0.73
chr15	153645989	153646434	CpG: 32	445	32	302	14.4	67.9	0.62
chr9	24334223	24334677	CpG: 37	454	37	240	16.3	52.9	1.19
chr4	121590463	121590692	CpG: 23	229	23	162	20.1	70.7	0.82
chr13	216442257	216442541	CpG: 24	284	24	190	16.9	66.9	0.76
chr14	152830195	152873849	CpG: 2636	43654	2636	26891	12.1	61.6	0.64
chr6	58719129	58719737	CpG: 41	608	41	378	13.5	62.2	0.7
chr1	307328795	307329568	CpG: 78	773	78	549	20.2	71	0.81
chr12	21316095	21316560	CpG: 38	465	38	321	16.3	69	0.69
chr6	157230626	157232011	CpG: 98	1385	98	902	14.2	65.1	0.68
chr6	49826334	49828748	CpG: 180	2414	180	1610	14.9	66.7	0.67
chr12	26251335	26251592	CpG: 19	257	19	169	14.8	65.8	0.69
chrX	128395074	128395367	CpG: 29	293	29	192	19.8	65.5	0.93
chr4	111215945	111216162	CpG: 20	217	20	146	18.4	67.3	0.84
chr13	134348408	134349118	CpG: 49	710	49	444	13.8	62.5	0.71
chr4	93861834	93862162	CpG: 35	328	35	235	21.3	71.6	0.83
chr1	1880991	1881218	CpG: 16	227	16	138	14.1	60.8	0.78
chr9	7241147	7241934	CpG: 52	787	52	491	13.2	62.4	0.68
chr6	4198279	4198534	CpG: 23	255	23	165	18	64.7	0.86
chr7	28045538	28045946	CpG: 28	408	28	258	13.7	63.2	0.69
chr2	143462326	143462596	CpG: 20	270	20	172	14.8	63.7	0.75
chr2	149594106	149594574	CpG: 35	468	35	312	15	66.7	0.68
chr3	23541498	23542777	CpG: 90	1279	90	802	14.1	62.7	0.73
chr6	42597068	42598061	CpG: 102	993	102	713	20.5	71.8	0.8
chr7	7641462	7641740	CpG: 22	278	22	162	15.8	58.3	0.93
chr12	424065	429218	CpG: 360	5153	360	3401	14	66	0.65
chrX	6368298	6369030	CpG: 62	732	62	495	16.9	67.6	0.75
chr1	299033447	299034146	CpG: 86	699	86	493	24.6	70.5	0.99
chr18	5925196	5925854	CpG: 48	658	48	416	14.6	63.2	0.73
chr9	13877187	13878205	CpG: 107	1018	107	688	21	67.6	0.93
chr8	335704	339196	CpG: 293	3492	293	2347	16.8	67.2	0.74
chr6	62113854	62114166	CpG: 23	312	23	203	14.7	65.1	0.71
chr12	55522391	55522873	CpG: 37	482	37	319	15.4	66.2	0.71
chr6	46422806	46423408	CpG: 45	602	45	421	15	69.9	0.62
chr4	111537751	111538956	CpG: 132	1205	132	797	21.9	66.1	1.01
chr17	45470454	45471640	CpG: 93	1186	93	808	15.7	68.1	0.68
chr6	3099895	3100647	CpG: 57	752	57	491	15.2	65.3	0.72
chrX	143369937	143370194	CpG: 29	257	29	181	22.6	70.4	0.91
chr3	5159215	5160142	CpG: 74	927	74	595	16	64.2	0.78
chr10	17113776	17114371	CpG: 47	595	47	398	15.8	66.9	0.71
chr6	78327198	78327860	CpG: 55	662	55	441	16.6	66.6	0.83
chr15	151984206	151984617	CpG: 30	411	30	282	14.6	68.6	0.62
chr2	7059889	7060107	CpG: 20	218	20	138	18.3	63.3	1
chr2	1585807	1586226	CpG: 40	419	40	293	19.1	69.9	0.78
chr16	85700415	85707107	CpG: 430	6692	430	4209	12.9	62.9	0.65
chr3	14929337	14929543	CpG: 17	206	17	125	16.5	60.7	0.9
chr7	116889302	116890623	CpG: 113	1321	113	845	17.1	64	0.85
chr2	149516346	149516597	CpG: 21	251	21	170	16.7	67.7	0.74
chrX	105452204	105453329	CpG: 108	1125	108	716	19.2	63.6	0.95
chr7	131258754	131266503	CpG: 539	7749	539	4959	13.9	64	0.68
chr17	64195343	64195985	CpG: 46	642	46	406	14.3	63.2	0.72
GL896266.1	2313	2544	CpG: 25	231	25	164	21.6	71	0.86
chr2	156901052	156901403	CpG: 50	351	50	266	28.5	75.8	1
chr14	152350951	152351413	CpG: 34	462	34	307	14.7	66.5	0.67
chr3	3582656	3583735	CpG: 74	1079	74	699	13.7	64.8	0.66
chr12	4527411	4527975	CpG: 50	564	50	350	17.7	62.1	0.92
chr10	74912069	74912388	CpG: 26	319	26	226	16.3	70.8	0.66
chr18	6513743	6514160	CpG: 32	417	32	285	15.3	68.3	0.68
chr9	11915222	11917047	CpG: 137	1825	137	1259	15	69	0.64
chr3	27911236	27911673	CpG: 32	437	32	286	14.6	65.4	0.68
chr7	131055073	131055445	CpG: 42	372	42	248	22.6	66.7	1.07
chr3	1016018	1018167	CpG: 162	2149	162	1515	15.1	70.5	0.61
chr14	84018808	84029486	CpG: 660	10678	660	6065	12.4	56.8	0.77
chr18	59987001	59987575	CpG: 55	574	55	383	19.2	66.7	0.86
chr17	66142159	66144068	CpG: 124	1909	124	1121	13	58.7	0.76
chr6	1563990	1565066	CpG: 75	1076	75	727	13.9	67.6	0.61
chr5	1710196	1710495	CpG: 27	299	27	199	18.1	66.6	0.82
chr13	217178042	217179732	CpG: 124	1690	124	1115	14.7	66	0.68
chr14	34561928	34562521	CpG: 49	593	49	410	16.5	69.1	0.69
chr14	151872963	151873266	CpG: 21	303	21	202	13.9	66.7	0.63
chr7	129807868	129810268	CpG: 206	2400	206	1493	17.2	62.2	0.89
chr17	68103664	68104053	CpG: 31	389	31	264	15.9	67.9	0.69
chr13	217673729	217677666	CpG: 263	3937	263	2331	13.4	59.2	0.77
chr2	5781793	5782003	CpG: 18	210	18	140	17.1	66.7	0.77
chr6	59551635	59553146	CpG: 101	1511	101	966	13.4	63.9	0.66
chr6	47916269	47916736	CpG: 37	467	37	310	15.8	66.4	0.72
chr8	1991687	1992159	CpG: 33	472	33	322	14	68.2	0.61
chr9	112593439	112594258	CpG: 66	819	66	525	16.1	64.1	0.79
chr6	54595749	54597800	CpG: 211	2051	211	1403	20.6	68.4	0.88
chr14	152517730	152518720	CpG: 76	990	76	695	15.4	70.2	0.63
chr11	24879456	24879819	CpG: 34	363	34	256	18.7	70.5	0.75
chr6	58396885	58397772	CpG: 91	887	91	626	20.5	70.6	0.82
chr10	71430127	71430798	CpG: 53	671	53	399	15.8	59.5	0.9
chr2	149202902	149203639	CpG: 56	737	56	425	15.2	57.7	0.92
chr18	3552148	3552797	CpG: 43	649	43	384	13.3	59.2	0.76
chr16	85903798	85931679	CpG: 1733	27881	1733	16143	12.4	57.9	0.74
chr3	135118274	135120202	CpG: 146	1928	146	1222	15.1	63.4	0.75
chrX	139104618	139105146	CpG: 46	528	46	369	17.4	69.9	0.72
chr12	62726621	62729757	CpG: 242	3136	242	1913	15.4	61	0.83
chr2	39201	70452	CpG: 1914	31251	1914	18219	12.2	58.3	0.72
chr7	293307	293669	CpG: 31	362	31	204	17.1	56.4	1.09
chr5	4141333	4141680	CpG: 26	347	26	210	15	60.5	0.83
chr17	66846048	66846805	CpG: 80	757	80	500	21.1	66.1	0.97
chr5	71430721	71431516	CpG: 64	795	64	529	16.1	66.5	0.73
chr3	338010	347104	CpG: 633	9094	633	5129	13.9	56.4	0.88
chrX	15182040	15182547	CpG: 43	507	43	367	17	72.4	0.65
chr11	1068903	1070463	CpG: 104	1560	104	948	13.3	60.8	0.72
chr17	68650143	68650345	CpG: 17	202	17	135	16.8	66.8	0.76
chr3	134494848	134496710	CpG: 171	1862	171	1121	18.4	60.2	1.02
chr1	302977859	302978624	CpG: 55	765	55	488	14.4	63.8	0.72
chr7	129060726	129061883	CpG: 82	1157	82	734	14.2	63.4	0.71
chr3	133575230	133575722	CpG: 42	492	42	338	17.1	68.7	0.73
chr3	39431363	39431692	CpG: 27	329	27	216	16.4	65.7	0.77
chrX	138276934	138277136	CpG: 19	202	19	136	18.8	67.3	0.83
chr9	12365349	12365557	CpG: 18	208	18	143	17.3	68.8	0.83
chr2	44814979	44815590	CpG: 69	611	69	432	22.6	70.7	0.92
chr6	4613039	4613712	CpG: 57	673	57	411	16.9	61.1	0.91
chr12	483490	483880	CpG: 28	390	28	232	14.4	59.5	0.81
chr14	49420672	49421317	CpG: 61	645	61	426	18.9	66	0.88
chr17	69098182	69099541	CpG: 97	1359	97	805	14.3	59.2	0.82
chr15	153422423	153422836	CpG: 31	413	31	273	15	66.1	0.69
chr14	2838278	2838848	CpG: 40	570	40	341	14	59.8	0.79
chr11	1052222	1052725	CpG: 34	503	34	322	13.5	64	0.66
chr16	19050786	19051183	CpG: 33	397	33	263	16.6	66.2	0.76
chr1	146289753	146290119	CpG: 33	366	33	251	18	68.6	0.79
chr4	6972539	6973158	CpG: 43	619	43	367	13.9	59.3	0.8
chr3	2157359	2157816	CpG: 33	457	33	305	14.4	66.7	0.65
chr3	4258440	4268205	CpG: 616	9765	616	6191	12.6	63.4	0.63
chr13	217030333	217030545	CpG: 18	212	18	152	17	71.7	0.66
chr12	62698773	62699316	CpG: 42	543	42	367	15.5	67.6	0.68
chr2	157322469	157322679	CpG: 17	210	17	151	16.2	71.9	0.67
chr6	58632752	58633576	CpG: 71	824	71	602	17.2	73.1	0.65
chr6	651337	653605	CpG: 174	2268	174	1465	15.3	64.6	0.75
chr12	62622850	62623226	CpG: 31	376	31	277	16.5	73.7	0.61
chr13	217842090	217842354	CpG: 20	264	20	164	15.2	62.1	0.79
chr2	16450200	16450631	CpG: 35	431	35	289	16.2	67.1	0.76
chr12	1294922	1295318	CpG: 28	396	28	263	14.1	66.4	0.64
chr3	3475509	3476517	CpG: 69	1008	69	600	13.7	59.5	0.77
chr2	157148158	157148592	CpG: 34	434	34	265	15.7	61.1	0.86
chr2	17473979	17475265	CpG: 103	1286	103	808	16	62.8	0.83
chr15	153812613	153822345	CpG: 626	9732	626	5888	12.9	60.5	0.71
chr1	293877611	293877896	CpG: 20	285	20	187	14	65.6	0.65
chr11	86488830	86495551	CpG: 445	6721	445	4133	13.2	61.5	0.71
chr6	2952705	2953620	CpG: 66	915	66	502	14.4	54.9	0.96
chr1	3235056	3236186	CpG: 78	1130	78	725	13.8	64.2	0.67
chr16	70163594	70164861	CpG: 94	1267	94	774	14.8	61.1	0.8
chr15	154772448	154773236	CpG: 81	788	81	509	20.6	64.6	0.99
chr12	5378344	5381637	CpG: 275	3293	275	2239	16.7	68	0.73
GL895939.1	20811	21055	CpG: 20	244	20	152	16.4	62.3	0.85
chr4	138809134	138810213	CpG: 82	1079	82	625	15.2	57.9	0.91
chr12	20701927	20702278	CpG: 26	351	26	229	14.8	65.2	0.7
chr4	135303195	135303810	CpG: 51	615	51	405	16.6	65.9	0.77
chr2	8401161	8401889	CpG: 59	728	59	488	16.2	67	0.74
chr6	59541412	59543926	CpG: 160	2514	160	1458	12.7	58	0.76
chr1	307479733	307479969	CpG: 24	236	24	168	20.3	71.2	0.8
chr10	75112620	75114334	CpG: 126	1714	126	1076	14.7	62.8	0.74
chr3	3939385	3939789	CpG: 32	404	32	271	15.8	67.1	0.7
chr15	155523719	155524930	CpG: 111	1211	111	889	18.3	73.4	0.73
chr12	19086202	19087189	CpG: 90	987	90	624	18.2	63.2	0.92
chr11	3694967	3695677	CpG: 48	710	48	457	13.5	64.4	0.68
chr1	59355843	59356373	CpG: 41	530	41	343	15.5	64.7	0.76
chr4	74380560	74380917	CpG: 42	357	42	259	23.5	72.5	0.9
chrX	21859086	21859357	CpG: 22	271	22	161	16.2	59.4	0.95
chr1	306890988	306891244	CpG: 22	256	22	183	17.2	71.5	0.74
chr14	882427	882900	CpG: 35	473	35	327	14.8	69.1	0.75
chr14	152964780	152976086	CpG: 735	11306	735	7428	13	65.7	0.6
chr5	271063	272948	CpG: 126	1885	126	1161	13.4	61.6	0.71
chr1	2300722	2301115	CpG: 33	393	33	257	16.8	65.4	0.79
chr13	218357813	218366104	CpG: 520	8291	520	5116	12.5	61.7	0.66
chr11	84763687	84764595	CpG: 72	908	72	620	15.9	68.3	0.68
chr18	47316552	47318002	CpG: 132	1450	132	989	18.2	68.2	0.78
chr9	1265882	1266570	CpG: 50	688	50	478	14.5	69.5	0.6
chr2	75914695	75916003	CpG: 111	1308	111	906	17	69.3	0.71
chr4	516963	518481	CpG: 116	1518	116	955	15.3	62.9	0.77
chr3	1020337	1020922	CpG: 45	585	45	363	15.4	62.1	0.8
chr14	21968316	21968991	CpG: 47	675	47	433	13.9	64.1	0.68
chr10	69793768	69794004	CpG: 23	236	23	166	19.5	70.3	0.85
chr13	218322118	218335599	CpG: 849	13481	849	8331	12.6	61.8	0.66
chr1	1356999	1357219	CpG: 24	220	24	157	21.8	71.4	0.86
chr2	140620088	140621066	CpG: 76	978	76	542	15.5	55.4	1.01
chr3	134671028	134672203	CpG: 80	1175	80	710	13.6	60.4	0.75
chr6	3562674	3567782	CpG: 377	5108	377	3315	14.8	64.9	0.7
chr5	93113795	93114136	CpG: 25	341	25	230	14.7	67.4	0.71
chr8	114467159	114467389	CpG: 20	230	20	168	17.4	73	0.66
chr3	5289373	5289927	CpG: 44	554	44	323	15.9	58.3	0.94
chr9	971276	971947	CpG: 58	671	58	458	17.3	68.3	0.74
chr3	41838203	41838545	CpG: 26	342	26	243	15.2	71.1	0.61
chr11	86216756	86218244	CpG: 134	1488	134	1024	18	68.8	0.76
chr11	186025	187072	CpG: 73	1047	73	710	13.9	67.8	0.61
chr8	89278803	89279818	CpG: 93	1015	93	709	18.3	69.9	0.75
chr12	1613787	1630919	CpG: 1106	17132	1106	10742	12.9	62.7	0.66
chr16	85823648	85836265	CpG: 780	12617	780	7987	12.4	63.3	0.62
chr4	2224357	2224572	CpG: 19	215	19	136	17.7	63.3	0.9
chr3	71809882	71810150	CpG: 20	268	20	188	14.9	70.1	0.64
chr1	1059157	1059613	CpG: 51	456	51	316	22.4	69.3	0.93
chr1	305207809	305209301	CpG: 136	1492	136	1026	18.2	68.8	0.79
chr6	50024589	50025546	CpG: 105	957	105	608	21.9	63.5	1.1
chr9	25472629	25472950	CpG: 31	321	31	195	19.3	60.7	1.05
chr18	60094083	60094668	CpG: 58	585	58	393	19.8	67.2	0.88
chrX	143141852	143142205	CpG: 52	353	52	233	29.5	66	1.35
chr2	143596869	143597148	CpG: 23	279	23	191	16.5	68.5	0.7
chr1	304393314	304393522	CpG: 19	208	19	144	18.3	69.2	0.78
chr2	1216792	1217136	CpG: 24	344	24	223	14	64.8	0.66
chr9	8506638	8506918	CpG: 25	280	25	169	17.9	60.4	1.09
chr12	50020960	50024851	CpG: 358	3891	358	2366	18.4	60.8	1
chr13	35601670	35603038	CpG: 94	1368	94	860	13.7	62.9	0.7
chr7	34657262	34657671	CpG: 30	409	30	262	14.7	64.1	0.73
chr5	106738210	106738522	CpG: 33	312	33	225	21.2	72.1	0.82
chr18	3159629	3160588	CpG: 81	959	81	573	16.9	59.7	0.95
chr13	35601670	35603038	CpG: 94	1368	94	860	13.7	62.9	0.7
chr7	44085448	44086856	CpG: 142	1408	142	881	20.2	62.6	1.03
chr6	40376786	40377165	CpG: 33	379	33	251	17.4	66.2	0.8
chr3	48498844	48499669	CpG: 61	825	61	556	14.8	67.4	0.65
chr1	308848932	308849206	CpG: 25	274	25	202	18.2	73.7	0.68
chr7	128741058	128741523	CpG: 33	465	33	311	14.2	66.9	0.63
chrX	143688388	143689717	CpG: 104	1329	104	889	15.7	66.9	0.7
chr6	65528206	65528482	CpG: 21	276	21	184	15.2	66.7	0.77
chr3	140403011	140403722	CpG: 83	711	83	515	23.3	72.4	0.9
chr1	299488670	299488988	CpG: 25	318	25	227	15.7	71.4	0.62
chr4	134246868	134247376	CpG: 48	508	48	331	18.9	65.2	0.9
chr2	5146909	5147973	CpG: 92	1064	92	760	17.3	71.4	0.68
chr18	6135041	6135364	CpG: 33	323	33	225	20.4	69.7	0.84
chr14	42283413	42283754	CpG: 26	341	26	213	15.2	62.5	0.82
chr2	72154549	72155453	CpG: 89	904	89	630	19.7	69.7	0.84
chr11	26509829	26510947	CpG: 103	1118	103	692	18.4	61.9	0.96
chr5	149407	151310	CpG: 160	1903	160	1239	16.8	65.1	0.79
chr16	85837892	85838435	CpG: 43	543	43	378	15.8	69.6	0.66
GL896028.1	2523	2735	CpG: 26	212	26	159	24.5	75	0.89
chr15	150256090	150256321	CpG: 20	231	20	145	17.3	62.8	0.88
chr5	15132786	15133145	CpG: 29	359	29	238	16.2	66.3	0.74
chr6	1568570	1569262	CpG: 47	692	47	453	13.6	65.5	0.64
chr13	35854008	35855340	CpG: 105	1332	105	832	15.8	62.5	0.81
chr3	107944293	107944596	CpG: 28	303	28	189	18.5	62.4	0.95
chr11	1896229	1897523	CpG: 89	1294	89	840	13.8	64.9	0.65
chr9	7959218	7959444	CpG: 18	226	18	159	15.9	70.4	0.69
chr5	3969989	3970900	CpG: 72	911	72	615	15.8	67.5	0.69
chr3	5463366	5465277	CpG: 158	1911	158	1244	16.5	65.1	0.78
chr12	60927610	60928383	CpG: 49	773	49	484	12.7	62.6	0.65
chr5	166570	168756	CpG: 156	2186	156	1423	14.3	65.1	0.67
chr17	66314394	66320267	CpG: 389	5873	389	3541	13.2	60.3	0.73
chr6	45837626	45838733	CpG: 82	1107	82	737	14.8	66.6	0.68
chr15	134586330	134586575	CpG: 20	245	20	166	16.3	67.8	0.72
chr5	110763038	110770552	CpG: 523	7514	523	4508	13.9	60	0.77
chr2	148457093	148459693	CpG: 231	2600	231	1464	17.8	56.3	1.12
chr2	147640631	147640977	CpG: 25	346	25	235	14.5	67.9	0.63
chr14	150883407	150884884	CpG: 99	1477	99	975	13.4	66	0.62
chr1	4621791	4623127	CpG: 111	1336	111	851	16.6	63.7	0.86
chr5	3132055	3132466	CpG: 37	411	37	287	18	69.8	0.74
chr14	152977114	152983422	CpG: 380	6308	380	3873	12	61.4	0.64
chr7	2897288	2897662	CpG: 28	374	28	237	15	63.4	0.75
chr18	58668984	58669235	CpG: 22	251	22	171	17.5	68.1	0.8
chr11	78546510	78547023	CpG: 41	513	41	282	16	55	1.06
chr9	49252613	49253247	CpG: 50	634	50	417	15.8	65.8	0.73
chr10	20735665	20736103	CpG: 36	438	36	292	16.4	66.7	0.74
chr10	15785269	15785624	CpG: 33	355	33	252	18.6	71	0.74
chr12	63111003	63111266	CpG: 22	263	22	169	16.7	64.3	0.81
chr6	151501768	151502072	CpG: 22	304	22	191	14.5	62.8	0.73
chr3	141750417	141752552	CpG: 163	2135	163	1366	15.3	64	0.75
chrX	37205524	37206309	CpG: 74	785	74	428	18.9	54.5	1.27
chr17	41012979	41013427	CpG: 33	448	33	296	14.7	66.1	0.68
GL896276.1	4964	6103	CpG: 76	1139	76	748	13.3	65.7	0.63
chr6	3346031	3346362	CpG: 25	331	25	202	15.1	61	0.82
chr2	157941149	157942324	CpG: 96	1175	96	757	16.3	64.4	0.79
chr1	9011572	9011907	CpG: 26	335	26	213	15.5	63.6	0.77
chr7	58500607	58500827	CpG: 17	220	17	153	15.5	69.5	0.64
chrX	36989110	36989561	CpG: 32	451	32	295	14.2	65.4	0.66
chr9	8673505	8674748	CpG: 100	1243	100	835	16.1	67.2	0.71
chr12	62827998	62828446	CpG: 35	448	35	284	15.6	63.4	0.79
chr1	307002541	307002848	CpG: 25	307	25	205	16.3	66.8	0.73
chr9	149784408	149784836	CpG: 41	428	41	299	19.2	69.9	0.79
chr2	149678058	149679920	CpG: 147	1862	147	1205	15.8	64.7	0.76
chr3	141742109	141742514	CpG: 33	405	33	268	16.3	66.2	0.76
chr13	216968067	216968408	CpG: 24	341	24	228	14.1	66.9	0.63
chr18	2367132	2367342	CpG: 17	210	17	117	16.2	55.7	1.07
chr5	1305080	1305599	CpG: 49	519	49	355	18.9	68.4	0.82
chr2	4008657	4008906	CpG: 17	249	17	150	13.7	60.2	0.75
chr14	29453262	29453572	CpG: 24	310	24	203	15.5	65.5	0.72
chr11	230972	231173	CpG: 15	201	15	142	14.9	70.6	0.6
chr6	128070293	128070733	CpG: 41	440	41	284	18.6	64.5	0.9
chr3	4537635	4539114	CpG: 108	1479	108	1019	14.6	68.9	0.62
chr5	105702904	105703607	CpG: 59	703	59	459	16.8	65.3	0.79
chr2	157661996	157663466	CpG: 108	1470	108	1007	14.7	68.5	0.63
chr7	28004834	28005455	CpG: 45	621	45	398	14.5	64.1	0.75
chr6	70577497	70577929	CpG: 46	432	46	306	21.3	70.8	0.85
chr17	66213358	66214551	CpG: 90	1193	90	772	15.1	64.7	0.72
chr15	142284639	142285100	CpG: 36	461	36	312	15.6	67.7	0.69
chr13	217511957	217512545	CpG: 65	588	65	423	22.1	71.9	0.86
chr3	141414512	141424482	CpG: 617	9970	617	6102	12.4	61.2	0.66
chr3	41684531	41684970	CpG: 32	439	32	293	14.6	66.7	0.65
chr11	85453777	85454214	CpG: 36	437	36	291	16.5	66.6	0.74
chr7	42159786	42160513	CpG: 54	727	54	411	14.9	56.5	0.97
chr1	307096259	307096520	CpG: 28	261	28	196	21.5	75.1	0.79
chr6	59647215	59647963	CpG: 52	748	52	483	13.9	64.6	0.67
chr8	46035152	46035509	CpG: 25	357	25	216	14	60.5	0.78
chr4	6121510	6121914	CpG: 30	404	30	281	14.9	69.6	0.61
GL894772.1	5425	5993	CpG: 45	568	45	299	15.8	52.6	1.15
chr7	86052	86450	CpG: 33	398	33	272	16.6	68.3	0.71
chr11	84574797	84575032	CpG: 18	235	18	146	15.3	62.1	0.79
chr2	223928	224293	CpG: 29	365	29	262	15.9	71.8	0.62
chr3	5541562	5542382	CpG: 75	820	75	555	18.3	67.7	0.82
chr17	67587898	67588624	CpG: 54	726	54	465	14.9	64	0.73
chr7	1714245	1714537	CpG: 23	292	23	203	15.8	69.5	0.67
chr1	307364189	307364918	CpG: 52	729	52	501	14.3	68.7	0.61
chr7	129308115	129308319	CpG: 16	204	16	141	15.7	69.1	0.66
chr14	152356578	152357228	CpG: 55	650	55	442	16.9	68	0.74
chr10	30125246	30125772	CpG: 39	526	39	336	14.8	63.9	0.73
chr13	218572579	218573315	CpG: 56	736	56	516	15.2	70.1	0.62
chr1	210740503	210740886	CpG: 29	383	29	216	15.1	56.4	0.95
chr2	149588708	149589000	CpG: 22	292	22	188	15.1	64.4	0.73
chr9	9201546	9201861	CpG: 24	315	24	205	15.2	65.1	0.73
chr3	1727493	1733250	CpG: 383	5757	383	3725	13.3	64.7	0.64
chr7	62663275	62665276	CpG: 138	2001	138	1321	13.8	66	0.63
chr18	2681913	2683119	CpG: 87	1206	87	763	14.4	63.3	0.72
chr6	49570563	49572214	CpG: 152	1651	152	923	18.4	55.9	1.19
chr15	149848365	149848645	CpG: 22	280	22	187	15.7	66.8	0.71
chr17	64894808	64895252	CpG: 46	444	46	302	20.7	68	0.9
chr3	39017330	39019742	CpG: 177	2412	177	1592	14.7	66	0.68
chr3	141026056	141027191	CpG: 85	1135	85	742	15	65.4	0.7
GL895582.1	7413	7945	CpG: 47	532	47	356	17.7	66.9	0.79
chr3	41265441	41266173	CpG: 59	732	59	522	16.1	71.3	0.63
chr18	1185128	1186029	CpG: 57	901	57	571	12.7	63.4	0.64
chr5	76447494	76448014	CpG: 55	520	55	340	21.2	65.4	1
chr3	1752012	1752449	CpG: 35	437	35	306	16	70	0.65
chr1	9878017	9880299	CpG: 182	2282	182	1531	16	67.1	0.72
chr13	216255159	216255668	CpG: 35	509	35	334	13.8	65.6	0.65
chr7	129875679	129880105	CpG: 280	4426	280	2532	12.7	57.2	0.77
chr9	153167303	153167835	CpG: 44	532	44	325	16.5	61.1	0.92
chr8	3586280	3586662	CpG: 31	382	31	250	16.2	65.4	0.77
chr3	17851429	17851915	CpG: 43	486	43	339	17.7	69.8	0.75
chr12	54710821	54712932	CpG: 143	2111	143	1336	13.5	63.3	0.68
chr11	252330	253964	CpG: 129	1634	129	1044	15.8	63.9	0.77
chr17	68954620	68955656	CpG: 85	1036	85	689	16.4	66.5	0.74
chr7	130070794	130071737	CpG: 60	943	60	608	12.7	64.5	0.65
chr11	7872680	7873449	CpG: 82	769	82	535	21.3	69.6	0.88
chr11	74707342	74708614	CpG: 95	1272	95	772	14.9	60.7	0.81
chrX	101558744	101559472	CpG: 74	728	74	490	20.3	67.3	0.9
chrX	46416663	46418319	CpG: 163	1656	163	987	19.7	59.6	1.13
chr2	59390617	59390897	CpG: 25	280	25	191	17.9	68.2	0.78
chr7	128721792	128722489	CpG: 54	697	54	389	15.5	55.8	1.02
chr11	86441813	86443462	CpG: 171	1649	171	1191	20.7	72.2	0.82
chrX	143231163	143232638	CpG: 136	1475	136	912	18.4	61.8	0.96
chr2	65154857	65155433	CpG: 46	576	46	385	16	66.8	0.72
chr12	53911365	53912339	CpG: 89	974	89	641	18.3	65.8	0.85
chr17	68355960	68356397	CpG: 35	437	35	290	16	66.4	0.73
chr12	49690630	49691664	CpG: 75	1034	75	675	14.5	65.3	0.68
chr4	142474863	142475258	CpG: 44	395	44	278	22.3	70.4	0.97
chr6	30479434	30479727	CpG: 26	293	26	185	17.7	63.1	0.89
chr1	2162844	2165054	CpG: 150	2210	150	1288	13.6	58.3	0.8
chr2	158062793	158064216	CpG: 100	1423	100	909	14.1	63.9	0.69
chr2	700095	700369	CpG: 23	274	23	193	16.8	70.4	0.68
chr15	134649855	134651516	CpG: 153	1661	153	1214	18.4	73.1	0.69
chr7	129315524	129316036	CpG: 39	512	39	333	15.2	65	0.72
chr12	19588885	19589095	CpG: 14	210	14	134	13.3	63.8	0.66
chr2	143967356	143967570	CpG: 18	214	18	139	16.8	65	0.8
chr9	863932	864325	CpG: 34	393	34	240	17.3	61.1	0.98
chr12	56202415	56202699	CpG: 20	284	20	174	14.1	61.3	0.75
chr5	110763038	110770552	CpG: 523	7514	523	4508	13.9	60	0.77
chr1	2190102	2190589	CpG: 38	487	38	286	15.6	58.7	0.91
chr17	69252768	69253119	CpG: 32	351	32	234	18.2	66.7	0.82
chr17	45213349	45213618	CpG: 24	269	24	181	17.8	67.3	0.79
chr15	154684920	154688606	CpG: 260	3686	260	2488	14.1	67.5	0.62
chr8	143299822	143300241	CpG: 40	419	40	273	19.1	65.2	0.9
chr12	15882745	15882970	CpG: 24	225	24	151	21.3	67.1	0.95
chr10	63680024	63681104	CpG: 91	1080	91	611	16.9	56.6	1.05
chr3	9240829	9241116	CpG: 23	287	23	163	16	56.8	1.03
chr17	68030168	68030448	CpG: 30	280	30	186	21.4	66.4	0.97
chr9	12402064	12402798	CpG: 54	734	54	503	14.7	68.5	0.63
chr6	58418765	58419041	CpG: 23	276	23	198	16.7	71.7	0.68
chr9	6850447	6851029	CpG: 46	582	46	397	15.8	68.2	0.72
chr14	153099579	153102034	CpG: 182	2455	182	1664	14.8	67.8	0.65
chrX	102731072	102731909	CpG: 80	837	80	508	19.1	60.7	1.05
chr6	104104137	104105552	CpG: 133	1415	133	894	18.8	63.2	0.95
chr14	152977114	152983422	CpG: 380	6308	380	3873	12	61.4	0.64
chr7	132078178	132079357	CpG: 89	1179	89	747	15.1	63.4	0.75
chrX	113105777	113106397	CpG: 55	620	55	386	17.7	62.3	0.92
chr6	2581894	2582663	CpG: 69	769	69	490	17.9	63.7	0.88
chr12	1411916	1420584	CpG: 568	8668	568	5686	13.1	65.6	0.61
chr9	146568229	146569348	CpG: 83	1119	83	675	14.8	60.3	0.82
chr11	11572430	11572879	CpG: 40	449	40	283	17.8	63	0.9
chr6	5061175	5061962	CpG: 88	787	88	565	22.4	71.8	0.9
GL892617.2	160916	161147	CpG: 21	231	21	164	18.2	71	0.72
chr9	13930798	13931092	CpG: 24	294	24	197	16.3	67	0.74
chr1	307495827	307497039	CpG: 101	1212	101	848	16.7	70	0.68
chr10	60645067	60645517	CpG: 32	450	32	283	14.2	62.9	0.73
chr5	2798893	2799306	CpG: 43	413	43	278	20.8	67.3	0.92
chr3	141755980	141764437	CpG: 637	8457	637	5489	15.1	64.9	0.72
chr3	874296	877150	CpG: 212	2854	212	1644	14.9	57.6	0.9
chr1	29116155	29116754	CpG: 47	599	47	387	15.7	64.6	0.76
chr15	154228301	154229042	CpG: 79	741	79	504	21.3	68	0.94
chr7	1115250	1117347	CpG: 138	2097	138	1334	13.2	63.6	0.66
chr6	52235773	52236353	CpG: 41	580	41	379	14.1	65.3	0.67
GL894800.1	58271	58532	CpG: 22	261	22	177	16.9	67.8	0.74
chr9	148304736	148305210	CpG: 41	474	41	307	17.3	64.8	0.83
chr5	83856696	83857199	CpG: 64	503	64	364	25.4	72.4	0.98
chrX	131288777	131298268	CpG: 642	9491	642	5400	13.5	56.9	0.83
chr7	129276312	129277481	CpG: 92	1169	92	765	15.7	65.4	0.74
chr1	2335561	2336507	CpG: 75	946	75	590	15.9	62.4	0.82
chr6	62446179	62448211	CpG: 203	2032	203	1325	20	65.2	0.94
chr3	813515	853751	CpG: 2572	40236	2572	22572	12.8	56.1	0.81
chr12	349042	351205	CpG: 154	2163	154	1354	14.2	62.6	0.73
chr3	9355303	9355711	CpG: 33	408	33	260	16.2	63.7	0.8
chr2	1065750	1066317	CpG: 44	567	44	384	15.5	67.7	0.68
chr14	80773718	80774984	CpG: 99	1266	99	846	15.6	66.8	0.7
chr10	74531398	74531868	CpG: 39	470	39	294	16.6	62.6	0.85
chrX	48405180	48405872	CpG: 74	692	74	501	21.4	72.4	0.83
chr18	6562425	6562682	CpG: 23	257	23	182	17.9	70.8	0.72
chr4	672896	674977	CpG: 146	2081	146	1398	14	67.2	0.62
chr10	74924656	74924922	CpG: 26	266	26	171	19.5	64.3	0.95
chr15	154480771	154481403	CpG: 56	632	56	412	17.7	65.2	0.84
chrX	29067482	29068464	CpG: 89	982	89	631	18.1	64.3	0.89
chr17	68174306	68174767	CpG: 32	461	32	290	13.9	62.9	0.7
chrX	141886959	141888095	CpG: 81	1136	81	741	14.3	65.2	0.68
chrX	143577567	143577863	CpG: 25	296	25	218	16.9	73.6	0.64
chr16	85903798	85931679	CpG: 1733	27881	1733	16143	12.4	57.9	0.74
chr16	85607381	85610311	CpG: 215	2930	215	1740	14.7	59.4	0.83
chr1	187418532	187419014	CpG: 59	482	59	361	24.5	74.9	0.87
chrX	116675362	116676055	CpG: 56	693	56	441	16.2	63.6	0.83
chr10	75504040	75506380	CpG: 187	2340	187	1523	16	65.1	0.76
chr3	41249269	41253849	CpG: 309	4580	309	2862	13.5	62.5	0.69
chr13	200447976	200450470	CpG: 194	2494	194	1491	15.6	59.8	0.87
chr12	4505515	4505890	CpG: 30	375	30	250	16	66.7	0.74
chr2	80999230	81000148	CpG: 67	918	67	603	14.6	65.7	0.68
chr1	24946985	24947735	CpG: 64	750	64	470	17.1	62.7	0.87
chr12	1153503	1153780	CpG: 22	277	22	176	15.9	63.5	0.79
chrX	141891540	141893777	CpG: 158	2237	158	1508	14.1	67.4	0.63
chr7	27719669	27719993	CpG: 27	324	27	224	16.7	69.1	0.7
chr6	51059266	51060222	CpG: 74	956	74	609	15.5	63.7	0.77
chr3	2258385	2258976	CpG: 41	591	41	390	13.9	66	0.64
chr11	87539676	87539962	CpG: 25	286	25	196	17.5	68.5	0.74
chrX	48147790	48148168	CpG: 26	378	26	253	13.8	66.9	0.62
chr11	75569397	75570303	CpG: 71	906	71	595	15.7	65.7	0.73
chr5	2825164	2825380	CpG: 18	216	18	161	16.7	74.5	0.6
chr6	70064715	70064925	CpG: 18	210	18	142	17.1	67.6	0.79
JH118437.1	121471	121688	CpG: 15	217	15	149	13.8	68.7	0.61
chr3	31753881	31754476	CpG: 45	595	45	389	15.1	65.4	0.72
chr2	157816465	157817692	CpG: 93	1227	93	811	15.2	66.1	0.7
chr16	83604947	83605242	CpG: 23	295	23	193	15.6	65.4	0.73
chr6	51794569	51795151	CpG: 75	582	75	414	25.8	71.1	1.04
chr6	145642257	145642885	CpG: 75	628	75	452	23.9	72	0.94
chr9	7618775	7620555	CpG: 118	1780	118	1184	13.3	66.5	0.6
chrX	102506430	102508834	CpG: 160	2404	160	1589	13.3	66.1	0.61
chr8	77193	80320	CpG: 233	3127	233	1817	14.9	58.1	0.88
chr12	76439	77044	CpG: 46	605	46	398	15.2	65.8	0.7
chrX	143235902	143236864	CpG: 68	962	68	651	14.1	67.7	0.62
chr7	35702343	35702947	CpG: 43	604	43	400	14.2	66.2	0.65
chr11	86591313	86591543	CpG: 22	230	22	159	19.1	69.1	0.8
chr13	217369978	217371100	CpG: 99	1122	99	783	17.6	69.8	0.72
chr6	78332859	78337015	CpG: 279	4156	279	2760	13.4	66.4	0.62
chr15	152232623	152234611	CpG: 181	1988	181	1342	18.2	67.5	0.8
chr1	2600441	2600779	CpG: 23	338	23	217	13.6	64.2	0.66
chr9	1258967	1259417	CpG: 36	450	36	306	16	68	0.69
chr3	42403229	42404760	CpG: 147	1531	147	971	19.2	63.4	0.95
chr13	216761424	216764529	CpG: 198	3105	198	1785	12.8	57.5	0.77
chr3	865369	866135	CpG: 80	766	80	517	20.9	67.5	0.92
chr3	135387839	135388614	CpG: 62	775	62	501	16	64.6	0.79
chr17	64047727	64048330	CpG: 45	603	45	366	14.9	60.7	0.82
chr7	86027038	86027450	CpG: 29	412	29	259	14.1	62.9	0.74
chr11	18016012	18017595	CpG: 145	1583	145	1000	18.3	63.2	0.92
chr8	4419836	4420309	CpG: 43	473	43	340	18.2	71.9	0.7
chr4	2945362	2946381	CpG: 78	1019	78	674	15.3	66.1	0.71
chr12	957215	977283	CpG: 1351	20068	1351	13265	13.5	66.1	0.62
chr8	1590902	1591637	CpG: 75	735	75	549	20.4	74.7	0.73
GL893800.1	13369	13604	CpG: 26	235	26	169	22.1	71.9	0.86
chr1	308343888	308344613	CpG: 53	725	53	500	14.6	69	0.62
chr6	2945957	2946491	CpG: 45	534	45	371	16.9	69.5	0.71
chr2	1240134	1241502	CpG: 93	1368	93	886	13.6	64.8	0.65
chr8	1303082	1304452	CpG: 104	1370	104	922	15.2	67.3	0.67
chr3	18092592	18093160	CpG: 47	568	47	400	16.5	70.4	0.67
chr13	217774851	217777802	CpG: 209	2951	209	1906	14.2	64.6	0.68
chr9	45789970	45790688	CpG: 52	718	52	490	14.5	68.2	0.64
chr11	7770647	7771151	CpG: 44	504	44	330	17.5	65.5	0.86
chr6	47576593	47578281	CpG: 127	1688	127	1021	15	60.5	0.82
chr1	378202	378512	CpG: 21	310	21	196	13.5	63.2	0.68
chr4	8420804	8421610	CpG: 73	806	73	503	18.1	62.4	0.94
chr11	772081	773024	CpG: 75	943	75	646	15.9	68.5	0.68
chr15	150342149	150342850	CpG: 47	701	47	447	13.4	63.8	0.66
chr2	157113030	157113633	CpG: 54	603	54	440	17.9	73	0.69
chr4	10663659	10664348	CpG: 63	689	63	443	18.3	64.3	0.89
chr15	89771273	89771869	CpG: 60	596	60	418	20.1	70.1	0.86
chr5	8182801	8183563	CpG: 64	762	64	520	16.8	68.2	0.72
chrX	7399542	7399903	CpG: 33	361	33	254	18.3	70.4	0.74
chr11	86416981	86417995	CpG: 73	1014	73	644	14.4	63.5	0.71
chr3	135912863	135913240	CpG: 30	377	30	239	15.9	63.4	0.8
chr2	2783895	2785868	CpG: 130	1973	130	1206	13.2	61.1	0.71
chr9	149300940	149301159	CpG: 17	219	17	130	15.5	59.4	0.89
chr10	75799458	75800009	CpG: 41	551	41	371	14.9	67.3	0.66
chr5	110976884	110977404	CpG: 42	520	42	354	16.2	68.1	0.7
chr2	103826550	103827573	CpG: 87	1023	87	646	17	63.1	0.86
chr3	5438291	5439299	CpG: 82	1008	82	639	16.3	63.4	0.81
chr17	67517581	67517929	CpG: 25	348	25	219	14.4	62.9	0.73
chr15	150427556	150428260	CpG: 70	704	70	446	19.9	63.4	0.99
chr15	149914251	149914464	CpG: 20	213	20	152	18.8	71.4	0.75
chr12	416835	419752	CpG: 226	2917	226	2007	15.5	68.8	0.66
chr12	60008301	60008596	CpG: 23	295	23	178	15.6	60.3	0.87
chr6	2049815	2050097	CpG: 24	282	24	173	17	61.3	0.91
chrX	141820696	141821908	CpG: 123	1212	123	759	20.3	62.6	1.05
chr11	85062374	85063635	CpG: 112	1261	112	868	17.8	68.8	0.76
chr8	329539	329780	CpG: 20	241	20	146	16.6	60.6	0.9
chr10	70944177	70944830	CpG: 46	653	46	425	14.1	65.1	0.69
chr3	121187949	121188535	CpG: 47	586	47	410	16	70	0.66
chr11	15480395	15480681	CpG: 23	286	23	194	16.1	67.8	0.7
chr14	153203587	153210408	CpG: 434	6821	434	4365	12.7	64	0.62
chr10	74600287	74601069	CpG: 62	782	62	479	15.9	61.3	0.86
chr6	76301449	76305211	CpG: 270	3762	270	2167	14.4	57.6	0.87
chr1	161417958	161421045	CpG: 225	3087	225	1757	14.6	56.9	0.9
GL896163.1	464	1535	CpG: 85	1071	85	642	15.9	59.9	0.89
chr6	54882853	54887335	CpG: 336	4482	336	2963	15	66.1	0.69
chr12	2634424	2636974	CpG: 177	2550	177	1517	13.9	59.5	0.79
chr6	55895495	55895750	CpG: 17	255	17	166	13.3	65.1	0.64
chr7	67314004	67314795	CpG: 94	791	94	560	23.8	70.8	0.95
chr1	2369289	2369724	CpG: 39	435	39	272	17.9	62.5	0.92
chr8	76620823	76621431	CpG: 58	608	58	462	19.1	76	0.69
chr2	158446966	158451550	CpG: 288	4584	288	2833	12.6	61.8	0.66
chr6	62119257	62119701	CpG: 33	444	33	307	14.9	69.1	0.62
chr1	4358065	4359049	CpG: 72	984	72	648	14.6	65.9	0.68
chr11	74707342	74708614	CpG: 95	1272	95	772	14.9	60.7	0.81
chr15	151984206	151984617	CpG: 30	411	30	282	14.6	68.6	0.62
chr3	5483771	5484606	CpG: 66	835	66	591	15.8	70.8	0.63
chr15	157517130	157518169	CpG: 76	1039	76	699	14.6	67.3	0.65
chr3	3789217	3789670	CpG: 36	453	36	299	15.9	66	0.73
chr8	76607359	76608862	CpG: 140	1503	140	999	18.6	66.5	0.84
chr1	3077063	3077629	CpG: 37	566	37	379	13.1	67	0.61
chr7	34498907	34499876	CpG: 69	969	69	590	14.2	60.9	0.77
chr9	29519646	29520399	CpG: 55	753	55	490	14.6	65.1	0.69
chr14	152324015	152324240	CpG: 21	225	21	164	18.7	72.9	0.72
chr11	19353463	19353667	CpG: 20	204	20	148	19.6	72.5	0.77
JH118844.1	1514	2003	CpG: 35	489	35	336	14.3	68.7	0.61
chr3	41717963	41718702	CpG: 68	739	68	505	18.4	68.3	0.79
chr6	1800304	1800726	CpG: 35	422	35	297	16.6	70.4	0.67
chr2	156503357	156503622	CpG: 28	265	28	184	21.1	69.4	0.88
chr6	50017884	50019065	CpG: 120	1181	120	800	20.3	67.7	0.89
chr6	42880973	42881577	CpG: 56	604	56	411	18.5	68	0.82
chr11	85125050	85125317	CpG: 21	267	21	163	15.7	61	0.86
chr14	152196767	152200884	CpG: 348	4117	348	2820	16.9	68.5	0.72
chr3	141637169	141637616	CpG: 37	447	37	261	16.6	58.4	0.98
chr3	59364810	59365027	CpG: 25	217	25	159	23	73.3	0.87
chr12	1475186	1475630	CpG: 33	444	33	310	14.9	69.8	0.62
chr3	3527078	3529092	CpG: 141	2014	141	1124	14	55.8	0.9
chr4	93241180	93241775	CpG: 42	595	42	332	14.1	55.8	0.92
chr11	86211464	86212172	CpG: 63	708	63	463	17.8	65.4	0.84
chr1	157998997	158011158	CpG: 968	12161	968	8355	15.9	68.7	0.67
chr6	56580339	56581218	CpG: 69	879	69	567	15.7	64.5	0.77
chr10	51297685	51298523	CpG: 81	838	81	550	19.3	65.6	0.9
chr6	3999551	4000119	CpG: 46	568	46	383	16.2	67.4	0.72
chr3	141414512	141424482	CpG: 617	9970	617	6102	12.4	61.2	0.66
chr17	69241569	69244389	CpG: 253	2820	253	1836	17.9	65.1	0.85
chr12	1048227	1052152	CpG: 338	3925	338	2689	17.2	68.5	0.74
chr16	6865431	6865907	CpG: 37	476	37	318	15.5	66.8	0.7
chr14	152426464	152428184	CpG: 123	1720	123	1060	14.3	61.6	0.76
chrX	13289211	13289607	CpG: 31	396	31	264	15.7	66.7	0.71
chr9	14793501	14794089	CpG: 59	588	59	386	20.1	65.6	0.93
chr2	157008992	157009618	CpG: 77	626	77	459	24.6	73.3	0.92
chr18	5325401	5326469	CpG: 103	1068	103	767	19.3	71.8	0.75
chr13	216691463	216692180	CpG: 59	717	59	498	16.5	69.5	0.69
chr11	9418981	9419599	CpG: 57	618	57	412	18.4	66.7	0.87
chr4	136523342	136524048	CpG: 75	706	75	451	21.2	63.9	1.04
chr15	91368472	91369368	CpG: 83	896	83	601	18.5	67.1	0.82
chr1	2945300	2945623	CpG: 24	323	24	217	14.9	67.2	0.66
chr7	2813423	2813781	CpG: 30	358	30	231	16.8	64.5	0.81
chr8	146579868	146580103	CpG: 17	235	17	133	14.5	56.6	0.91
chr2	148310972	148311418	CpG: 44	446	44	295	19.7	66.1	0.9
GL892627.1	36450	36729	CpG: 20	279	20	193	14.3	69.2	0.6
chr3	2183622	2184020	CpG: 31	398	31	275	15.6	69.1	0.65
chr9	595866	596697	CpG: 62	831	62	552	14.9	66.4	0.68
chr5	1489446	1489859	CpG: 29	413	29	277	14	67.1	0.63
chrX	112640381	112640946	CpG: 71	565	71	404	25.1	71.5	0.98
chrX	12846571	12847473	CpG: 86	902	86	562	19.1	62.3	0.99
chr16	55402344	55403522	CpG: 110	1178	110	769	18.7	65.3	0.88
chr6	59449859	59451491	CpG: 104	1632	104	1040	12.7	63.7	0.63
chr8	143068605	143068862	CpG: 31	257	31	190	24.1	73.9	0.89
chr5	1034657	1035473	CpG: 57	816	57	527	14	64.6	0.68
chr1	308856491	308883539	CpG: 1821	27048	1821	16121	13.5	59.6	0.76
chr11	85366144	85366618	CpG: 35	474	35	312	14.8	65.8	0.69
chr8	143011	143338	CpG: 30	327	30	225	18.3	68.8	0.78
chr9	12315051	12316415	CpG: 98	1364	98	832	14.4	61	0.78
chr8	1650335	1651579	CpG: 124	1244	124	893	19.9	71.8	0.78
GL896332.1	31835	32208	CpG: 34	373	34	246	18.2	66	0.86
chr12	18683103	18683938	CpG: 60	835	60	568	14.4	68	0.63
chrX	16494843	16495213	CpG: 29	370	29	221	15.7	59.7	0.88
chr2	59148211	59148449	CpG: 18	238	18	158	15.1	66.4	0.7
chr11	77322069	77323038	CpG: 82	969	82	587	16.9	60.6	0.93
chr15	62377364	62377580	CpG: 19	216	19	139	17.6	64.4	0.86
chr11	85128211	85128546	CpG: 25	335	25	198	14.9	59.1	0.86
chr11	27309724	27311880	CpG: 189	2156	189	1421	17.5	65.9	0.81
GL896361.1	33043	33393	CpG: 31	350	31	179	17.7	51.1	1.35
chr6	638958	640223	CpG: 115	1265	115	835	18.2	66	0.84
chr13	217048985	217049977	CpG: 67	992	67	666	13.5	67.1	0.6
chr10	31339874	31340614	CpG: 57	740	57	467	15.4	63.1	0.78
chr8	1594250	1595068	CpG: 63	818	63	549	15.4	67.1	0.69
chr12	452786	453664	CpG: 73	878	73	538	16.6	61.3	0.89
chr17	68292585	68293127	CpG: 48	542	48	326	17.7	60.1	0.98
chr18	5584193	5585922	CpG: 142	1729	142	1032	16.4	59.7	0.93
chr12	1401287	1404794	CpG: 269	3507	269	1992	15.3	56.8	0.95
chr6	65660897	65661447	CpG: 46	550	46	343	16.7	62.4	0.88
chr7	37410901	37411276	CpG: 33	375	33	255	17.6	68	0.76
chr1	110152431	110153105	CpG: 76	674	76	469	22.6	69.6	0.93
chr15	133284658	133284864	CpG: 17	206	17	138	16.5	67	0.74
chr10	11002849	11003224	CpG: 33	375	33	225	17.6	60	0.99
chr1	306819094	306820229	CpG: 86	1135	86	705	15.2	62.1	0.79
chr3	570493	570939	CpG: 54	446	54	306	24.2	68.6	1.03
chr9	8560214	8562819	CpG: 248	2605	248	1722	19	66.1	0.87
chr7	130375142	130375959	CpG: 59	817	59	547	14.4	67	0.65
GL893376.1	53383	54226	CpG: 62	843	62	512	14.7	60.7	0.8
chr9	63159081	63160475	CpG: 93	1394	93	873	13.3	62.6	0.68
chrX	9454653	9455116	CpG: 43	463	43	302	18.6	65.2	0.88
chr3	41090816	41091127	CpG: 28	311	28	215	18	69.1	0.76
chr7	689253	689469	CpG: 22	216	22	140	20.4	64.8	0.99
chr11	86250103	86251483	CpG: 110	1380	110	978	15.9	70.9	0.64
chr4	141483663	141483876	CpG: 17	213	17	142	16	66.7	0.72
chr14	16271431	16271797	CpG: 27	366	27	245	14.8	66.9	0.66
chr12	58923638	58924267	CpG: 60	629	60	432	19.1	68.7	0.82
chr12	49929432	49929750	CpG: 23	318	23	220	14.5	69.2	0.61
chr4	121294277	121294628	CpG: 26	351	26	244	14.8	69.5	0.62
chr15	149910027	149910277	CpG: 19	250	19	170	15.2	68	0.66
chr5	110743264	110744143	CpG: 73	879	73	572	16.6	65.1	0.79
chr4	142937922	142938492	CpG: 51	570	51	366	17.9	64.2	0.87
chr12	554367	555255	CpG: 67	888	67	622	15.1	70	0.62
chr3	1778279	1779005	CpG: 67	726	67	496	18.5	68.3	0.8
chr18	50054036	50056664	CpG: 194	2628	194	1627	14.8	61.9	0.78
chr10	75595697	75595898	CpG: 22	201	22	147	21.9	73.1	0.82
chr3	3405221	3406843	CpG: 128	1622	128	913	15.8	56.3	1
chr18	23713291	23713541	CpG: 20	250	20	171	16	68.4	0.69
GL892833.1	51526	52150	CpG: 45	624	45	416	14.4	66.7	0.65
chr15	133672802	133673248	CpG: 36	446	36	314	16.1	70.4	0.68
chr10	19115537	19115961	CpG: 28	424	28	245	13.2	57.8	0.79
chr14	15292445	15293915	CpG: 151	1470	151	978	20.5	66.5	0.94
chr8	147276384	147276914	CpG: 49	530	49	339	18.5	64	0.93
chr6	1967177	1968300	CpG: 85	1123	85	743	15.1	66.2	0.69
chr6	63644210	63644413	CpG: 17	203	17	137	16.7	67.5	0.78
chr9	12402064	12402798	CpG: 54	734	54	503	14.7	68.5	0.63
chr17	66536066	66537461	CpG: 121	1395	121	912	17.3	65.4	0.81
chr7	34867711	34867955	CpG: 22	244	22	172	18	70.5	0.74
chr5	98465	98952	CpG: 32	487	32	319	13.1	65.5	0.62
chr2	27178538	27178741	CpG: 21	203	21	143	20.7	70.4	0.9
chr6	1041087	1041507	CpG: 39	420	39	291	18.6	69.3	0.78
chr1	2670804	2671206	CpG: 27	402	27	255	13.4	63.4	0.67
chr4	129251571	129251872	CpG: 32	301	32	204	21.3	67.8	0.95
chrX	128550792	128554933	CpG: 356	4141	356	2497	17.2	60.3	0.94
chr8	57458428	57459280	CpG: 58	852	58	516	13.6	60.6	0.75
chr11	2168788	2168997	CpG: 17	209	17	137	16.3	65.6	0.76
chr17	68001035	68001669	CpG: 63	634	63	445	19.9	70.2	0.81
chr4	2197577	2197935	CpG: 32	358	32	239	17.9	66.8	0.8
chr2	156366555	156367396	CpG: 62	841	62	508	14.7	60.4	0.81
chr8	130011818	130012431	CpG: 54	613	54	395	17.6	64.4	0.85
chr11	3730624	3731343	CpG: 58	719	58	461	16.1	64.1	0.8
GL893873.1	29465	29689	CpG: 17	224	17	139	15.2	62.1	0.79
chrX	47051300	47051752	CpG: 39	452	39	275	17.3	60.8	0.94
chr2	65586200	65586851	CpG: 48	651	48	443	14.7	68	0.65
GL892353.1	26504	26971	CpG: 51	467	51	295	21.8	63.2	1.1
chr3	140780737	140781412	CpG: 52	675	52	442	15.4	65.5	0.73
chrX	140192200	140193623	CpG: 123	1423	123	810	17.3	56.9	1.07
GL893376.1	38546	38748	CpG: 18	202	18	138	17.8	68.3	0.77
chrX	142239032	142259755	CpG: 1413	20723	1413	13076	13.6	63.1	0.69
chr16	86316364	86316570	CpG: 15	206	15	133	14.6	64.6	0.72
chr16	58333743	58334059	CpG: 38	316	38	231	24.1	73.1	0.91
chr14	153273952	153274217	CpG: 19	265	19	176	14.3	66.4	0.65
chr1	2536194	2538109	CpG: 166	1915	166	1249	17.3	65.2	0.82
chr8	139773829	139774642	CpG: 69	813	69	500	17	61.5	0.9
chr2	1441944	1442303	CpG: 31	359	31	235	17.3	65.5	0.81
chr1	163572135	163572406	CpG: 29	271	29	180	21.4	66.4	0.97
chr7	2762419	2763574	CpG: 88	1155	88	757	15.2	65.5	0.71
chr5	89792827	89793063	CpG: 21	236	21	159	17.8	67.4	0.82
chr3	2182327	2182776	CpG: 38	449	38	328	16.9	73.1	0.64
chrX	140730088	140731438	CpG: 105	1350	105	890	15.6	65.9	0.72
chr12	59430842	59431750	CpG: 68	908	68	614	15	67.6	0.66
chr7	131021349	131021958	CpG: 51	609	51	353	16.7	58	1
chr14	140862102	140862369	CpG: 20	267	20	177	15	66.3	0.7
chr10	74790323	74790827	CpG: 42	504	42	336	16.7	66.7	0.75
chr14	152830195	152873849	CpG: 2636	43654	2636	26891	12.1	61.6	0.64
chr4	1564397	1564612	CpG: 18	215	18	145	16.7	67.4	0.77
chr4	142392140	142392640	CpG: 50	500	50	312	20	62.4	1.03
chr6	40697155	40697925	CpG: 54	770	54	497	14	64.5	0.67
chr1	554342	554968	CpG: 47	626	47	374	15	59.7	0.85
chr10	69830604	69831165	CpG: 65	561	65	395	23.2	70.4	0.94
chr12	25435294	25435593	CpG: 32	299	32	210	21.4	70.2	0.87
chr9	152590928	152591892	CpG: 75	964	75	578	15.6	60	0.87
chr3	40869465	40870217	CpG: 54	752	54	499	14.4	66.4	0.66
chr12	62257456	62257851	CpG: 31	395	31	267	15.7	67.6	0.69
chr7	131050064	131050901	CpG: 81	837	81	547	19.4	65.4	0.91
chr1	554342	554968	CpG: 47	626	47	374	15	59.7	0.85
chr4	142388148	142389030	CpG: 69	882	69	574	15.6	65.1	0.75
chr1	2214452	2215380	CpG: 70	928	70	632	15.1	68.1	0.65
chr2	60904304	60904850	CpG: 47	546	47	349	17.2	63.9	0.84
chr17	68977229	68977633	CpG: 33	404	33	282	16.3	69.8	0.67
GL893234.1	11814	12307	CpG: 31	493	31	295	12.6	59.8	0.7
chr10	75203771	75204084	CpG: 23	313	23	218	14.7	69.6	0.62
chr11	84741001	84749278	CpG: 547	8277	547	5173	13.2	62.5	0.68
chrX	114616187	114616942	CpG: 59	755	59	445	15.6	58.9	0.92
chr7	34850412	34851445	CpG: 77	1033	77	674	14.9	65.2	0.71
chrX	39920491	39927590	CpG: 511	7099	511	4337	14.4	61.1	0.77
chr11	85049414	85049826	CpG: 31	412	31	259	15	62.9	0.77
chr6	70542281	70542525	CpG: 16	244	16	153	13.1	62.7	0.69
chr8	1396963	1397170	CpG: 22	207	22	153	21.3	73.9	0.78
chr17	69108478	69108916	CpG: 47	438	47	294	21.5	67.1	0.96
chr12	1196373	1202252	CpG: 429	5879	429	3998	14.6	68	0.63
chr6	47955277	47956610	CpG: 147	1333	147	945	22.1	70.9	0.88
chr2	146615034	146615923	CpG: 69	889	69	552	15.5	62.1	0.81
chr13	217780704	217781599	CpG: 90	895	90	595	20.1	66.5	0.91
chr1	761711	763654	CpG: 136	1943	136	1277	14	65.7	0.65
chr1	559853	560108	CpG: 18	255	18	172	14.1	67.5	0.63
chr14	54536412	54536672	CpG: 25	260	25	163	19.2	62.7	0.99
chr9	1508061	1508821	CpG: 57	760	57	516	15	67.9	0.65
chr6	152919148	152919589	CpG: 35	441	35	319	15.9	72.3	0.61
chr6	17764025	17765540	CpG: 141	1515	141	1004	18.6	66.3	0.85
chr10	76207744	76208605	CpG: 63	861	63	543	14.6	63.1	0.74
chr15	153007315	153016771	CpG: 578	9456	578	5693	12.2	60.2	0.67
GL892627.1	49772	50596	CpG: 56	824	56	461	13.6	55.9	0.87
chr5	110942830	110946678	CpG: 360	3848	360	2451	18.7	63.7	0.92
chr14	54778334	54779964	CpG: 159	1630	159	1097	19.5	67.3	0.86
chrX	432953	433453	CpG: 37	500	37	291	14.8	58.2	0.88
chr15	153780162	153781014	CpG: 73	852	73	579	17.1	68	0.75
chr6	77206886	77207253	CpG: 30	367	30	260	16.3	70.8	0.65
chr3	140497406	140501078	CpG: 246	3672	246	2049	13.4	55.8	0.86
chr14	124404469	124406311	CpG: 124	1842	124	1175	13.5	63.8	0.66
chr6	63315587	63316514	CpG: 65	927	65	607	14	65.5	0.66
chr13	206983588	206983818	CpG: 29	230	29	157	25.2	68.3	1.1
chr17	69167211	69167534	CpG: 27	323	27	225	16.7	69.7	0.69
chr15	91429021	91429590	CpG: 44	569	44	363	15.5	63.8	0.76
chr14	150692448	150692765	CpG: 29	317	29	226	18.3	71.3	0.72
chr2	1487043	1488098	CpG: 72	1055	72	683	13.6	64.7	0.65
chr14	146426977	146427291	CpG: 30	314	30	228	19.1	72.6	0.73
chr18	60993343	60993736	CpG: 38	393	38	286	19.3	72.8	0.74
chr11	1299010	1299478	CpG: 33	468	33	288	14.1	61.5	0.75
chr12	676	1171	CpG: 44	495	44	340	17.8	68.7	0.76
chr3	82967348	82972055	CpG: 332	4707	332	2772	14.1	58.9	0.81
chr2	77588790	77589839	CpG: 93	1049	93	676	17.7	64.4	0.85
chr12	2443940	2444248	CpG: 29	308	29	208	18.8	67.5	0.83
chr15	154780573	154781919	CpG: 101	1346	101	832	15	61.8	0.79
chr1	308844334	308845464	CpG: 105	1130	105	776	18.6	68.7	0.79
chr4	123412168	123412537	CpG: 36	369	36	251	19.5	68	0.85
chr7	130886932	130887566	CpG: 53	634	53	420	16.7	66.2	0.77
chr2	157956267	157959174	CpG: 190	2907	190	1747	13.1	60.1	0.73
chr2	103847716	103848191	CpG: 37	475	37	298	15.6	62.7	0.8
chr3	41094646	41094903	CpG: 18	257	18	174	14	67.7	0.61
chr2	112243358	112243698	CpG: 24	340	24	226	14.1	66.5	0.66
chr10	14247391	14247980	CpG: 50	589	50	392	17	66.6	0.77
chr9	152704530	152705016	CpG: 35	486	35	305	14.4	62.8	0.74
chr1	313826625	313826870	CpG: 18	245	18	173	14.7	70.6	0.61
chr2	69574581	69575346	CpG: 70	765	70	520	18.3	68	0.79
chr7	67642131	67642540	CpG: 49	409	49	287	24	70.2	0.98
chr6	9522042	9522400	CpG: 29	358	29	243	16.2	67.9	0.71
chr17	66137637	66138163	CpG: 37	526	37	320	14.1	60.8	0.76
chr15	153768217	153769150	CpG: 68	933	68	619	14.6	66.3	0.66
chr3	3716906	3718640	CpG: 136	1734	136	1150	15.7	66.3	0.71
chr7	1428231	1428839	CpG: 51	608	51	405	16.8	66.6	0.76
chr5	3353247	3354301	CpG: 80	1054	80	697	15.2	66.1	0.7
chr13	216633492	216636357	CpG: 193	2865	193	1905	13.5	66.5	0.61
chr14	152356578	152357228	CpG: 55	650	55	442	16.9	68	0.74
chr3	141720597	141722474	CpG: 119	1877	119	1186	12.7	63.2	0.64
chr14	152941234	152947351	CpG: 397	6117	397	3744	13	61.2	0.69
chr6	79917994	79922258	CpG: 309	4264	309	2682	14.5	62.9	0.73
chr16	84803084	84803761	CpG: 53	677	53	436	15.7	64.4	0.76
chr4	366615	369100	CpG: 226	2485	226	1692	18.2	68.1	0.79
chr11	3928745	3929704	CpG: 72	959	72	621	15	64.8	0.72
chr3	51610563	51610960	CpG: 31	397	31	259	15.6	65.2	0.75
chr1	157998997	158011158	CpG: 968	12161	968	8355	15.9	68.7	0.67
chr7	260771	261216	CpG: 34	445	34	293	15.3	65.8	0.71
chr4	1005102	1006089	CpG: 79	987	79	670	16	67.9	0.7
chr7	128678284	128678793	CpG: 38	509	38	321	14.9	63.1	0.75
chr3	41959145	41960973	CpG: 130	1828	130	1234	14.2	67.5	0.63
chr14	152001720	152003268	CpG: 110	1548	110	1009	14.2	65.2	0.67
chr12	9029815	9034298	CpG: 304	4483	304	2591	13.6	57.8	0.81
chr6	59708801	59710678	CpG: 144	1877	144	1248	15.3	66.5	0.7
chr4	1828063	1828411	CpG: 30	348	30	225	17.2	64.7	0.83
chr12	62046964	62047675	CpG: 57	711	57	459	16	64.6	0.8
chr10	70835304	70835643	CpG: 25	339	25	210	14.7	61.9	0.77
chr8	127894025	127894495	CpG: 40	470	40	315	17	67	0.76
chr14	54048560	54049208	CpG: 52	648	52	424	16	65.4	0.76
chr9	102505185	102505484	CpG: 21	299	21	199	14	66.6	0.66
chrX	127896396	127897149	CpG: 71	753	71	457	18.9	60.7	1.03
chr15	157680621	157681041	CpG: 29	420	29	265	13.8	63.1	0.7
chr7	127975825	127976632	CpG: 63	807	63	549	15.6	68	0.68
chr7	27614134	27615056	CpG: 78	922	78	587	16.9	63.7	0.84
chr6	154508187	154509390	CpG: 102	1203	102	768	17	63.8	0.84
chr11	4072104	4072664	CpG: 42	560	42	356	15	63.6	0.76
chr14	152830195	152873849	CpG: 2636	43654	2636	26891	12.1	61.6	0.64
chr13	212314947	212315272	CpG: 30	325	30	196	18.5	60.3	1.06
chr14	124463275	124463544	CpG: 22	269	22	179	16.4	66.5	0.74
chr3	11658554	11659214	CpG: 53	660	53	431	16.1	65.3	0.77
chr11	85801898	85802343	CpG: 37	445	37	297	16.6	66.7	0.77
chr5	33955709	33956053	CpG: 25	344	25	202	14.5	58.7	0.84
chr3	134758242	134758511	CpG: 20	269	20	171	14.9	63.6	0.74
chr15	153398049	153398639	CpG: 44	590	44	406	14.9	68.8	0.63
GL896557.1	3164	3507	CpG: 25	343	25	237	14.6	69.1	0.62
chr10	72584021	72584940	CpG: 83	919	83	576	18.1	62.7	0.92
chr16	85685413	85686364	CpG: 77	951	77	660	16.2	69.4	0.67
chr5	817269	818366	CpG: 85	1097	85	670	15.5	61.1	0.84
chr10	74360076	74360470	CpG: 32	394	32	265	16.2	67.3	0.77
chr18	3135105	3135914	CpG: 58	809	58	492	14.3	60.8	0.78
chr18	1664112	1664701	CpG: 41	589	41	337	13.9	57.2	0.86
chr13	216425854	216426378	CpG: 36	524	36	313	13.7	59.7	0.77
chr13	216972933	216973602	CpG: 63	669	63	450	18.8	67.3	0.83
chr18	4858413	4858659	CpG: 20	246	20	177	16.3	72	0.65
chr15	152950434	152950691	CpG: 20	257	20	184	15.6	71.6	0.61
chrX	8454546	8455167	CpG: 63	621	63	420	20.3	67.6	0.89
chr16	85388930	85389983	CpG: 92	1053	92	724	17.5	68.8	0.74
chr1	307599235	307599751	CpG: 39	516	39	364	15.1	70.5	0.62
chr18	1817631	1818138	CpG: 40	507	40	335	15.8	66.1	0.72
chr11	85347104	85348145	CpG: 74	1041	74	717	14.2	68.9	0.6
chr5	3969989	3970900	CpG: 72	911	72	615	15.8	67.5	0.69
chr14	147439466	147439693	CpG: 19	227	19	151	16.7	66.5	0.76
chr13	217467200	217467884	CpG: 57	684	57	415	16.7	60.7	0.91
GL893738.1	18155	18586	CpG: 33	431	33	278	15.3	64.5	0.74
chr11	602331	602771	CpG: 34	440	34	277	15.5	63	0.79
chr9	28712259	28712678	CpG: 38	419	38	273	18.1	65.2	0.86
GL896404.1	14164	14668	CpG: 38	504	38	290	15.1	57.5	0.92
chr10	12328414	12329069	CpG: 83	655	83	469	25.3	71.6	1
chr12	188735	198338	CpG: 614	9603	614	5339	12.8	55.6	0.83
chrX	144034345	144035018	CpG: 60	673	60	444	17.8	66	0.83
chrX	142262873	142264095	CpG: 102	1222	102	794	16.7	65	0.79
chr7	105088	105722	CpG: 45	634	45	397	14.2	62.6	0.73
chr15	153773571	153773818	CpG: 21	247	21	175	17	70.9	0.7
chr12	2517421	2518615	CpG: 96	1194	96	725	16.1	60.7	0.88
chr1	308789675	308790207	CpG: 50	532	50	382	18.8	71.8	0.73
GL896445.1	1479	1722	CpG: 19	243	19	173	15.6	71.2	0.62
chr10	13549401	13550354	CpG: 66	953	66	599	13.9	62.9	0.71
chr3	40581670	40583211	CpG: 148	1541	148	1089	19.2	70.7	0.78
chr18	52365495	52365727	CpG: 16	232	16	156	13.8	67.2	0.61
chr16	85800407	85802762	CpG: 163	2355	163	1545	13.8	65.6	0.64
chr11	585743	586146	CpG: 32	403	32	253	15.9	62.8	0.81
chr9	531682	533334	CpG: 160	1652	160	1070	19.4	64.8	0.93
chr2	149333470	149336153	CpG: 196	2683	196	1604	14.6	59.8	0.82
chr14	148219421	148220759	CpG: 130	1338	130	834	19.4	62.3	1
chr4	6988268	6988545	CpG: 22	277	22	197	15.9	71.1	0.63
chr1	746787	749622	CpG: 194	2835	194	1789	13.7	63.1	0.69
chr10	74274334	74274589	CpG: 22	255	22	179	17.3	70.2	0.75
chr2	155182523	155184310	CpG: 138	1787	138	1095	15.4	61.3	0.83
chr15	37956352	37956741	CpG: 27	389	27	244	13.9	62.7	0.72
chr6	1189359	1191125	CpG: 154	1766	154	1220	17.4	69.1	0.73
chr5	110958159	110960169	CpG: 167	2010	167	1397	16.6	69.5	0.69
chr3	29513748	29514136	CpG: 37	388	37	256	19.1	66	0.88
chr2	53790174	53791036	CpG: 92	862	92	584	21.3	67.7	0.93
chr6	1129011	1129888	CpG: 69	877	69	613	15.7	69.9	0.67
chr16	85949261	85960700	CpG: 751	11439	751	7424	13.1	64.9	0.62
chr12	62878131	62878839	CpG: 60	708	60	511	16.9	72.2	0.66
chr3	134564744	134565170	CpG: 29	426	29	270	13.6	63.4	0.68
chr7	130280182	130280393	CpG: 16	211	16	146	15.2	69.2	0.64
chr15	122788117	122788441	CpG: 28	324	28	206	17.3	63.6	0.89
chr18	3233376	3233604	CpG: 19	228	19	162	16.7	71.1	0.66
chr3	18795814	18796805	CpG: 86	991	86	612	17.4	61.8	0.93
chr16	85363526	85364009	CpG: 38	483	38	297	15.7	61.5	0.83
chr6	154981307	154981776	CpG: 38	469	38	315	16.2	67.2	0.72
chrX	39794362	39797955	CpG: 316	3593	316	2317	17.6	64.5	0.85
chr2	76651127	76652317	CpG: 94	1190	94	774	15.8	65	0.75
chr14	149391139	149392218	CpG: 80	1079	80	636	14.8	58.9	0.85
chr18	1142353	1142607	CpG: 20	254	20	163	15.7	64.2	0.79
chr5	188213	189702	CpG: 106	1489	106	946	14.2	63.5	0.71
chr11	85180095	85181471	CpG: 88	1376	88	850	12.8	61.8	0.67
chr13	218510952	218512481	CpG: 117	1529	117	1050	15.3	68.7	0.65
chr12	1778155	1779484	CpG: 109	1329	109	867	16.4	65.2	0.78
chr7	129578983	129579314	CpG: 29	331	29	232	17.5	70.1	0.72
chr7	2388565	2388939	CpG: 33	374	33	252	17.6	67.4	0.8
chr11	84741001	84749278	CpG: 547	8277	547	5173	13.2	62.5	0.68
chr11	71120846	71121176	CpG: 23	330	23	210	13.9	63.6	0.69
chr6	16132617	16132830	CpG: 16	213	16	133	15	62.4	0.79
chr10	13498277	13499274	CpG: 88	997	88	654	17.7	65.6	0.83
GL894010.1	22174	22564	CpG: 27	390	27	258	13.8	66.2	0.64
chr10	69833412	69834018	CpG: 47	606	47	397	15.5	65.5	0.72
chr2	924594	925045	CpG: 35	451	35	286	15.5	63.4	0.77
chr12	13646966	13647355	CpG: 33	389	33	232	17	59.6	0.95
chr16	86020364	86043680	CpG: 1527	23316	1527	15179	13.1	65.1	0.62
chrX	130130133	130131520	CpG: 123	1387	123	814	17.7	58.7	1.03
chrX	20850259	20852726	CpG: 211	2467	211	1465	17.1	59.4	0.97
chr6	56660495	56661201	CpG: 70	706	70	469	19.8	66.4	0.9
chr13	216732752	216733059	CpG: 24	307	24	193	15.6	62.9	0.8
chr6	64851400	64851830	CpG: 47	430	47	309	21.9	71.9	0.86
chr15	157639814	157640379	CpG: 52	565	52	411	18.4	72.7	0.7
chr13	212135023	212135368	CpG: 28	345	28	233	16.2	67.5	0.72
chr11	1098917	1099174	CpG: 22	257	22	172	17.1	66.9	0.79
chr15	153812613	153822345	CpG: 626	9732	626	5888	12.9	60.5	0.71
chr7	1446207	1446658	CpG: 32	451	32	286	14.2	63.4	0.75
chr6	57693355	57694526	CpG: 115	1171	115	717	19.6	61.2	1.05
chr2	141908319	141909810	CpG: 130	1491	130	904	17.4	60.6	0.95
chr7	1955340	1955706	CpG: 31	366	31	234	16.9	63.9	0.83
chr15	122424822	122428115	CpG: 275	3293	275	2150	16.7	65.3	0.78
chr12	7862869	7863206	CpG: 37	337	37	213	22	63.2	1.11
chr6	155066308	155066719	CpG: 36	411	36	297	17.5	72.3	0.67
chr7	131211565	131212105	CpG: 41	540	41	369	15.2	68.3	0.65
chr6	4433704	4433995	CpG: 25	291	25	198	17.2	68	0.75
chr7	48128797	48130286	CpG: 156	1489	156	1039	21	69.8	0.86
chr6	13207083	13207304	CpG: 23	221	23	142	20.8	64.3	1.02
chr12	32304338	32304849	CpG: 54	511	54	328	21.1	64.2	1.03
chr1	202044833	202046053	CpG: 90	1220	90	769	14.8	63	0.74
chr18	50076024	50077465	CpG: 122	1441	122	826	16.9	57.3	1.03
chr2	39201	70452	CpG: 1914	31251	1914	18219	12.2	58.3	0.72
chrX	143612096	143613729	CpG: 157	1633	157	1089	19.2	66.7	0.86
chr7	1156775	1158164	CpG: 107	1389	107	839	15.4	60.4	0.85
JH118724.1	350	617	CpG: 22	267	22	181	16.5	67.8	0.72
chr14	53289995	53290417	CpG: 35	422	35	241	16.6	57.1	1.03
chr6	44132570	44132912	CpG: 27	342	27	223	15.8	65.2	0.75
chr6	78140797	78142817	CpG: 133	2020	133	1273	13.2	63	0.67
chr17	57464277	57465722	CpG: 124	1445	124	853	17.2	59	0.99
chr11	85120027	85120241	CpG: 15	214	15	136	14	63.6	0.72
chr8	146166871	146167535	CpG: 55	664	55	436	16.6	65.7	0.77
chr14	152333509	152335845	CpG: 156	2336	156	1504	13.4	64.4	0.65
chrX	129613181	129614251	CpG: 107	1070	107	675	20	63.1	1.01
chr3	140801863	140804117	CpG: 157	2254	157	1470	13.9	65.2	0.66
chr14	63860111	63861835	CpG: 136	1724	136	1052	15.8	61	0.85
chr17	66506989	66508820	CpG: 161	1831	161	1210	17.6	66.1	0.81
chr10	13498277	13499274	CpG: 88	997	88	654	17.7	65.6	0.83
chr3	17520206	17520910	CpG: 68	704	68	489	19.3	69.5	0.8
chr11	23862634	23862967	CpG: 29	333	29	202	17.4	60.7	0.97
chr3	26201276	26201938	CpG: 70	662	70	459	21.1	69.3	0.88
chr12	49890469	49890849	CpG: 28	380	28	225	14.7	59.2	0.84
chr12	1025120	1036052	CpG: 768	10932	768	7303	14.1	66.8	0.63
chr1	184819760	184820369	CpG: 48	609	48	417	15.8	68.5	0.67
chr5	15717653	15719027	CpG: 132	1374	132	867	19.2	63.1	0.97
chr17	59739481	59794963	CpG: 3597	55482	3597	32623	13	58.8	0.75
chr12	3150339	3150833	CpG: 36	494	36	315	14.6	63.8	0.72
chr12	304184	307551	CpG: 229	3367	229	2259	13.6	67.1	0.6
chr4	120000479	120000763	CpG: 21	284	21	173	14.8	60.9	0.8
chr7	131099898	131101034	CpG: 79	1136	79	740	13.9	65.1	0.7
chr12	56344885	56347248	CpG: 175	2363	175	1526	14.8	64.6	0.71
chr12	13568687	13569074	CpG: 32	387	32	232	16.5	59.9	0.92
chr12	63090367	63090631	CpG: 20	264	20	185	15.2	70.1	0.62
chr16	52711453	52712811	CpG: 104	1358	104	913	15.3	67.2	0.69
chr15	147737729	147738166	CpG: 33	437	33	303	15.1	69.3	0.63
chr4	142491442	142492138	CpG: 54	696	54	404	15.5	58	0.92
chr11	87112897	87113648	CpG: 54	751	54	446	14.4	59.4	0.82
chr6	58006202	58008622	CpG: 185	2420	185	1646	15.3	68	0.66
chr8	1527364	1528372	CpG: 66	1008	66	662	13.1	65.7	0.61
chr1	304825846	304827905	CpG: 156	2059	156	1367	15.2	66.4	0.69
chr15	154438901	154440238	CpG: 84	1337	84	854	12.6	63.9	0.62
chrX	64845294	64845745	CpG: 37	451	37	287	16.4	63.6	0.82
chr11	4702450	4702712	CpG: 23	262	23	160	17.6	61.1	0.96
chr4	142720881	142721333	CpG: 35	452	35	306	15.5	67.7	0.71
chr17	65168019	65168663	CpG: 50	644	50	410	15.5	63.7	0.77
chr13	206250220	206250430	CpG: 19	210	19	146	18.1	69.5	0.78
chr7	120770098	120770373	CpG: 35	275	35	190	25.5	69.1	1.07
chr4	6825845	6826367	CpG: 35	522	35	315	13.4	60.3	0.74
chr4	599279	600325	CpG: 137	1046	137	743	26.2	71	1.05
chr15	150266654	150267576	CpG: 106	922	106	590	23	64	1.12
chr6	7247808	7249792	CpG: 144	1984	144	1302	14.5	65.6	0.68
chr13	217455424	217457060	CpG: 120	1636	120	998	14.7	61	0.79
chr8	3840704	3841352	CpG: 44	648	44	432	13.6	66.7	0.62
chr12	4713351	4713861	CpG: 39	510	39	349	15.3	68.4	0.68
GL896433.1	11754	12132	CpG: 28	378	28	257	14.8	68	0.65
chr12	63173887	63175355	CpG: 103	1468	103	964	14	65.7	0.65
chr2	58285655	58287881	CpG: 193	2226	193	1405	17.3	63.1	0.87
chr4	1039501	1041327	CpG: 157	1826	157	1244	17.2	68.1	0.74
chrX	139171871	139172537	CpG: 58	666	58	475	17.4	71.3	0.68
chrX	98263980	98264718	CpG: 58	738	58	472	15.7	64	0.8
chr3	141766532	141773725	CpG: 444	7193	444	4337	12.3	60.3	0.68
chr6	668760	669666	CpG: 66	906	66	569	14.6	62.8	0.74
chr11	1873209	1873528	CpG: 26	319	26	227	16.3	71.2	0.65
chr9	48285341	48285767	CpG: 39	426	39	295	18.3	69.2	0.76
chr13	216632142	216632556	CpG: 35	414	35	274	16.9	66.2	0.77
chr10	75165458	75167808	CpG: 152	2350	152	1389	12.9	59.1	0.74
chrX	102988373	102988831	CpG: 34	458	34	280	14.8	61.1	0.81
chr14	121953332	121954054	CpG: 67	722	67	476	18.6	65.9	0.85
chr6	57980152	57980621	CpG: 36	469	36	306	15.4	65.2	0.73
chr11	85815895	85817206	CpG: 111	1311	111	847	16.9	64.6	0.83
chr6	59997250	59999803	CpG: 170	2553	170	1591	13.3	62.3	0.69
chr8	145252673	145253471	CpG: 65	798	65	539	16.3	67.5	0.71
chr10	27960098	27960601	CpG: 37	503	37	337	14.7	67	0.69
chr18	58585061	58585899	CpG: 69	838	69	517	16.5	61.7	1.05
chr12	188735	198338	CpG: 614	9603	614	5339	12.8	55.6	0.83
chr6	50959361	50959608	CpG: 21	247	21	177	17	71.7	0.67
chr6	54688431	54688761	CpG: 28	330	28	231	17	70	0.73
chr12	18206581	18207491	CpG: 108	910	108	644	23.7	70.8	0.95
chr7	132025931	132026368	CpG: 30	437	30	274	13.7	62.7	0.7
chr2	61718706	61719522	CpG: 89	816	89	568	21.8	69.6	0.91
chr15	152899204	152899505	CpG: 23	301	23	200	15.3	66.4	0.71
chr12	49976189	49976696	CpG: 51	507	51	334	20.1	65.9	0.94
chr4	874154	874704	CpG: 46	550	46	362	16.7	65.8	0.79
chr3	141766532	141773725	CpG: 444	7193	444	4337	12.3	60.3	0.68
chr13	218618541	218619259	CpG: 56	718	56	490	15.6	68.2	0.67
chr15	36618902	36620014	CpG: 103	1112	103	674	18.5	60.6	1.01
GL894842.1	1176	1591	CpG: 30	415	30	268	14.5	64.6	0.71
chr1	1594450	1608367	CpG: 937	13917	937	8796	13.5	63.2	0.67
chrX	122584324	122585620	CpG: 106	1296	106	866	16.4	66.8	0.73
chr4	75583	76015	CpG: 37	432	37	318	17.1	73.6	0.64
chr13	218505771	218506739	CpG: 89	968	89	559	18.4	57.7	1.1
chr13	29462993	29463209	CpG: 16	216	16	137	14.8	63.4	0.75
chr12	14848191	14848870	CpG: 57	679	57	456	16.8	67.2	0.74
chr1	59322922	59323224	CpG: 22	302	22	185	14.6	61.3	0.78
chr5	110557564	110557950	CpG: 29	386	29	250	15	64.8	0.72
chr12	391949	413435	CpG: 1469	21486	1469	13815	13.7	64.3	0.66
chr12	323070	323770	CpG: 48	700	48	460	13.7	65.7	0.64
chr12	5355303	5356464	CpG: 89	1161	89	731	15.3	63	0.78
chr9	129029932	129030458	CpG: 49	526	49	350	18.6	66.5	0.87
chr1	308365187	308366040	CpG: 59	853	59	530	13.8	62.1	0.72
chr9	151373717	151374390	CpG: 53	673	53	407	15.8	60.5	0.86
chr2	149143794	149144625	CpG: 75	831	75	501	18.1	60.3	1
chr1	2807821	2808237	CpG: 33	416	33	280	15.9	67.3	0.7
chr11	84674441	84676023	CpG: 125	1582	125	975	15.8	61.6	0.85
chr3	5438291	5439299	CpG: 82	1008	82	639	16.3	63.4	0.81
chr7	1603047	1604983	CpG: 123	1936	123	1202	12.7	62.1	0.66
chr6	153751641	153752415	CpG: 66	774	66	536	17.1	69.3	0.71
chrX	79076611	79077149	CpG: 39	538	39	340	14.5	63.2	0.75
chr13	37144666	37144957	CpG: 33	291	33	205	22.7	70.4	0.93
GL896367.1	7073	7357	CpG: 25	284	25	188	17.6	66.2	0.8
chr9	72168652	72169367	CpG: 65	715	65	482	18.2	67.4	0.8
chr9	527578	527806	CpG: 17	228	17	158	14.9	69.3	0.63
chr13	142756405	142756647	CpG: 19	242	19	162	15.7	66.9	0.71
chr4	142420458	142420846	CpG: 34	388	34	221	17.5	57	1.11
chr3	2110634	2111002	CpG: 32	368	32	261	17.4	70.9	0.69
chr2	158079721	158080137	CpG: 28	416	28	262	13.5	63	0.68
chr5	7512270	7512989	CpG: 52	719	52	493	14.5	68.6	0.63
chr7	129995827	129996382	CpG: 60	555	60	390	21.6	70.3	0.88
chr3	726442	727800	CpG: 94	1358	94	865	13.8	63.7	0.68
chr13	73576801	73577023	CpG: 16	222	16	137	14.4	61.7	0.83
chr10	74926091	74927227	CpG: 78	1136	78	621	13.7	54.7	0.92
chr13	217511957	217512545	CpG: 65	588	65	423	22.1	71.9	0.86
chr7	131301370	131303062	CpG: 126	1692	126	1132	14.9	66.9	0.68
chr12	36310985	36311189	CpG: 17	204	17	146	16.7	71.6	0.65
GL896485.1	1193	10063	CpG: 652	8870	652	5774	14.7	65.1	0.7
chr8	347839	365609	CpG: 1091	17770	1091	10058	12.3	56.6	0.77
chr11	1050555	1050913	CpG: 32	358	32	249	17.9	69.6	0.75
chr8	347839	365609	CpG: 1091	17770	1091	10058	12.3	56.6	0.77
chr2	158427866	158428592	CpG: 55	726	55	493	15.2	67.9	0.67
chr4	118549673	118550655	CpG: 97	982	97	627	19.8	63.8	0.97
chr1	305434079	305436358	CpG: 150	2279	150	1436	13.2	63	0.66
chr10	17113776	17114371	CpG: 47	595	47	398	15.8	66.9	0.71
JH118775.1	58685	58952	CpG: 20	267	20	173	15	64.8	0.74
chr7	57581814	57582374	CpG: 49	560	49	367	17.5	65.5	0.82
chr6	2625862	2627151	CpG: 89	1289	89	764	13.8	59.3	0.79
chr6	54882206	54882437	CpG: 20	231	20	163	17.3	70.6	0.74
chr11	4513904	4514514	CpG: 64	610	64	401	21	65.7	0.98
chr5	111120921	111122185	CpG: 88	1264	88	789	13.9	62.4	0.72
chr2	157647973	157650452	CpG: 159	2479	159	1495	12.8	60.3	0.71
chr6	1149161	1151611	CpG: 164	2450	164	1539	13.4	62.8	0.68
chr16	85713088	85713983	CpG: 65	895	65	609	14.5	68	0.63
chr7	40949546	40949944	CpG: 34	398	34	270	17.1	67.8	0.75
chr1	2331616	2332611	CpG: 72	995	72	674	14.5	67.7	0.63
chr6	2373299	2373539	CpG: 20	240	20	153	16.7	63.8	0.83
chr9	11599360	11599765	CpG: 31	405	31	283	15.3	69.9	0.63
chr9	148310194	148311007	CpG: 80	813	80	564	19.7	69.4	0.83
chr2	162213211	162214064	CpG: 64	853	64	527	15	61.8	0.79
chr2	5132916	5133597	CpG: 45	681	45	452	13.2	66.4	0.62
chr12	20846787	20847124	CpG: 25	337	25	226	14.8	67.1	0.67
chr7	128835425	128842557	CpG: 441	7132	441	4322	12.4	60.6	0.67
chrX	21231598	21232222	CpG: 65	624	65	435	20.8	69.7	0.86
chr3	140455198	140455504	CpG: 27	306	27	210	17.6	68.6	0.76
chr14	10682098	10683560	CpG: 109	1462	109	909	14.9	62.2	0.78
chr2	91763851	91764203	CpG: 35	352	35	249	19.9	70.7	0.8
chr11	87293930	87295017	CpG: 92	1087	92	733	16.9	67.4	0.81
chr5	56375	56962	CpG: 42	587	42	379	14.3	64.6	0.69
chr14	153181116	153183447	CpG: 186	2331	186	1625	16	69.7	0.66
chr3	18303707	18304673	CpG: 83	966	83	659	17.2	68.2	0.75
chr7	80438480	80438812	CpG: 28	332	28	233	16.9	70.2	0.69
chrX	141837182	141838287	CpG: 76	1105	76	744	13.8	67.3	0.63
chr12	56355687	56356919	CpG: 93	1232	93	752	15.1	61	0.81
chr8	1518438	1519566	CpG: 78	1128	78	726	13.8	64.4	0.68
chr4	72465	72739	CpG: 22	274	22	181	16.1	66.1	0.74
chr7	1525751	1526911	CpG: 75	1160	75	734	12.9	63.3	0.65
chr7	24808680	24809002	CpG: 28	322	28	229	17.4	71.1	0.69
chr7	1029006	1041079	CpG: 775	12073	775	6882	12.8	57	0.79
chr6	58400192	58401645	CpG: 106	1453	106	1011	14.6	69.6	0.6
GL893077.1	16866	17197	CpG: 25	331	25	218	15.1	65.9	0.7
chr3	983957	984757	CpG: 55	800	55	464	13.8	58	0.82
chrX	6803067	6804143	CpG: 73	1076	73	692	13.6	64.3	0.66
chr17	69105928	69106140	CpG: 15	212	15	140	14.2	66	0.68
chr10	40187030	40187368	CpG: 34	338	34	238	20.1	70.4	0.82
chr2	858117	859036	CpG: 61	919	61	609	13.3	66.3	0.61
chr8	4212323	4212810	CpG: 39	487	39	326	16	66.9	0.72
chr15	154940441	154940674	CpG: 17	233	17	155	14.6	66.5	0.68
chr10	69637582	69638244	CpG: 55	662	55	408	16.6	61.6	0.88
chr6	155339798	155340424	CpG: 49	626	49	412	15.7	65.8	0.74
chr15	153332691	153333043	CpG: 27	352	27	249	15.3	70.7	0.62
chr4	142388148	142389030	CpG: 69	882	69	574	15.6	65.1	0.75
chr13	217516382	217518217	CpG: 144	1835	144	1233	15.7	67.2	0.69
chr6	58443807	58445053	CpG: 108	1246	108	897	17.3	72	0.67
chr2	9323611	9324240	CpG: 45	629	45	429	14.3	68.2	0.62
chr6	79658203	79658747	CpG: 60	544	60	375	22.1	68.9	0.94
chr4	6239061	6239544	CpG: 46	483	46	316	19	65.4	0.89
chr14	144099081	144099538	CpG: 34	457	34	296	14.9	64.8	0.74
chr15	152397998	152400040	CpG: 128	2042	128	1264	12.5	61.9	0.66
chr11	15525	16797	CpG: 115	1272	115	848	18.1	66.7	0.81
chr1	307327836	307328358	CpG: 33	522	33	308	12.6	59	0.73
chr7	45450057	45450292	CpG: 22	235	22	163	18.7	69.4	0.89
chr1	82936693	82938247	CpG: 127	1554	127	939	16.3	60.4	0.91
chr3	3479951	3480620	CpG: 56	669	56	450	16.7	67.3	0.74
chr6	52989919	52990347	CpG: 29	428	29	280	13.6	65.4	0.65
chr3	137776814	137777080	CpG: 22	266	22	168	16.5	63.2	0.83
chr1	2773908	2778377	CpG: 350	4469	350	2802	15.7	62.7	0.8
chr14	143769722	143771055	CpG: 127	1333	127	920	19.1	69	0.81
chr13	35427384	35428026	CpG: 47	642	47	386	14.6	60.1	0.83
chr10	74085378	74086200	CpG: 72	822	72	511	17.5	62.2	0.91
chr9	708452	710456	CpG: 155	2004	155	1349	15.5	67.3	0.69
chr1	313807341	313808833	CpG: 106	1492	106	986	14.2	66.1	0.65
chr2	934915	935121	CpG: 17	206	17	138	16.5	67	0.75
chr16	85771331	85771685	CpG: 23	354	23	232	13	65.5	0.61
chrX	10411038	10411303	CpG: 21	265	21	174	15.8	65.7	0.74
chr2	157829200	157829831	CpG: 61	631	61	428	19.3	67.8	0.85
chr14	150853792	150854614	CpG: 87	822	87	595	21.2	72.4	0.81
chr14	150966076	150966481	CpG: 49	405	49	285	24.2	70.4	0.98
chr3	42649176	42649818	CpG: 44	642	44	393	13.7	61.2	0.73
chr3	32885565	32886244	CpG: 52	679	52	421	15.3	62	0.8
chr3	7544724	7545072	CpG: 25	348	25	216	14.4	62.1	0.76
chr9	130511644	130511995	CpG: 31	351	31	236	17.7	67.2	0.78
chr3	1020337	1020922	CpG: 45	585	45	363	15.4	62.1	0.8
chr12	15036204	15037450	CpG: 97	1246	97	792	15.6	63.6	0.78
chr5	556868	557466	CpG: 55	598	55	398	18.4	66.6	0.83
chr18	3117424	3118547	CpG: 96	1123	96	749	17.1	66.7	0.78
chr11	913565	916024	CpG: 160	2459	160	1485	13	60.4	0.71
chr15	123460716	123460956	CpG: 20	240	20	171	16.7	71.2	0.72
chr14	150991370	150991773	CpG: 32	403	32	262	15.9	65	0.75
chr16	85761002	85761668	CpG: 51	666	51	412	15.3	61.9	0.8
chr6	155056496	155058752	CpG: 164	2256	164	1570	14.5	69.6	0.6
chr12	62423805	62424659	CpG: 67	854	67	516	15.7	60.4	0.86
chr15	154696818	154697108	CpG: 30	290	30	212	20.7	73.1	0.78
chr13	208205375	208206105	CpG: 82	730	82	506	22.5	69.3	0.97
chr4	141453892	141454185	CpG: 29	293	29	207	19.8	70.6	0.8
JH118519.1	10356	10713	CpG: 32	357	32	235	17.9	65.8	0.83
chr5	66518468	66519543	CpG: 112	1075	112	732	20.8	68.1	0.91
chr1	81596487	81597300	CpG: 89	813	89	584	21.9	71.8	0.88
GL896203.1	6812	8205	CpG: 107	1393	107	825	15.4	59.2	0.88
chr7	88965822	88968460	CpG: 193	2638	193	1601	14.6	60.7	0.8
chr1	3348995	3349629	CpG: 51	634	51	374	16.1	59	0.93
chr15	89539800	89540328	CpG: 45	528	45	352	17	66.7	0.77
chr11	75036088	75036518	CpG: 45	430	45	288	20.9	67	0.93
chr14	32700780	32702208	CpG: 92	1428	92	873	12.9	61.1	0.69
chr12	24636003	24636352	CpG: 29	349	29	226	16.6	64.8	0.84
chr9	6960161	6960554	CpG: 46	393	46	280	23.4	71.2	0.93
chr2	140559344	140560039	CpG: 56	695	56	439	16.1	63.2	0.81
chr2	1272401	1272810	CpG: 28	409	28	247	13.7	60.4	0.75
chr3	121137374	121137667	CpG: 22	293	22	195	15	66.6	0.68
chr2	149670046	149671104	CpG: 78	1058	78	696	14.7	65.8	0.68
chr1	182925481	182925947	CpG: 33	466	33	303	14.2	65	0.67
chr6	4519610	4519962	CpG: 30	352	30	226	17	64.2	0.83
chr5	108423336	108423995	CpG: 67	659	67	426	20.3	64.6	0.97
chr7	2567313	2567758	CpG: 40	445	40	293	18	65.8	0.83
chr10	15781779	15782350	CpG: 39	571	39	370	13.7	64.8	0.66
chr12	56688159	56688438	CpG: 21	279	21	177	15.1	63.4	0.75
chr8	2417950	2418496	CpG: 37	546	37	361	13.6	66.1	0.62
chr7	35785233	35785679	CpG: 33	446	33	307	14.8	68.8	0.63
chr17	68585851	68586497	CpG: 45	646	45	389	13.9	60.2	0.77
chr17	66749436	66749792	CpG: 29	356	29	240	16.3	67.4	0.72
chr12	62753854	62756199	CpG: 170	2345	170	1360	14.5	58	0.87
chr3	144272051	144272288	CpG: 21	237	21	174	17.7	73.4	0.66
chr11	86883328	86883793	CpG: 33	465	33	316	14.2	68	0.61
chr3	41044134	41044868	CpG: 55	734	55	503	15	68.5	0.64
chr3	40478568	40479651	CpG: 101	1083	101	758	18.7	70	0.76
chr4	137226441	137226843	CpG: 46	402	46	269	22.9	66.9	1.02
chr12	554367	555255	CpG: 67	888	67	622	15.1	70	0.62
chr10	73838480	73839058	CpG: 38	578	38	383	13.1	66.3	0.6
chr12	6380670	6381694	CpG: 75	1024	75	705	14.6	68.8	0.63
chr15	67625579	67625923	CpG: 24	344	24	212	14	61.6	0.76
chr2	31490975	31492234	CpG: 83	1259	83	715	13.2	56.8	0.82
chr9	148753831	148754191	CpG: 28	360	28	225	15.6	62.5	0.8
chr2	157301308	157304918	CpG: 249	3610	249	2307	13.8	63.9	0.68
chr13	217657624	217666219	CpG: 541	8595	541	4977	12.6	57.9	0.76
chr15	154569894	154570947	CpG: 72	1053	72	708	13.7	67.2	0.61
chr12	56203091	56203309	CpG: 19	218	19	139	17.4	63.8	0.86
chr3	1045147	1048222	CpG: 210	3075	210	1962	13.7	63.8	0.67
chr13	217531181	217532389	CpG: 97	1208	97	846	16.1	70	0.65
chr9	7345314	7346614	CpG: 99	1300	99	842	15.2	64.8	0.73
chr3	4235664	4237325	CpG: 135	1661	135	1096	16.3	66	0.75
JH118431.1	47763	48141	CpG: 28	378	28	244	14.8	64.6	0.72
chr17	33313362	33313600	CpG: 28	238	28	181	23.5	76.1	0.81
chr13	217069862	217070184	CpG: 25	322	25	220	15.5	68.3	0.67
chr9	4717389	4717790	CpG: 27	401	27	255	13.5	63.6	0.7
chr6	54491323	54492879	CpG: 143	1556	143	987	18.4	63.4	0.92
chr2	157078500	157079017	CpG: 37	517	37	337	14.3	65.2	0.68
chr14	46510981	46512057	CpG: 83	1076	83	700	15.4	65.1	0.73
chrX	126649932	126650334	CpG: 32	402	32	243	15.9	60.4	0.9
chr11	1900183	1901022	CpG: 66	839	66	570	15.7	67.9	0.71
chr3	93915513	93915999	CpG: 33	486	33	314	13.6	64.6	0.68
chr6	50545952	50546773	CpG: 65	821	65	545	15.8	66.4	0.72
chr2	9244381	9245673	CpG: 94	1292	94	820	14.6	63.5	0.72
chr7	53547700	53548946	CpG: 97	1246	97	831	15.6	66.7	0.71
chr15	155017475	155019916	CpG: 205	2441	205	1506	16.8	61.7	0.88
chr15	146944619	146944891	CpG: 25	272	25	180	18.4	66.2	0.84
chr15	153948931	153950713	CpG: 116	1782	116	1173	13	65.8	0.6
chrX	144230009	144230242	CpG: 26	233	26	165	22.3	70.8	0.91
chr8	335704	339196	CpG: 293	3492	293	2347	16.8	67.2	0.74
chr11	86502123	86506929	CpG: 314	4806	314	2922	13.1	60.8	0.71
chr12	15430703	15432634	CpG: 183	1931	183	1357	19	70.3	0.77
chr3	135538088	135538637	CpG: 42	549	42	342	15.3	62.3	0.79
chr2	150065679	150066788	CpG: 89	1109	89	751	16.1	67.7	0.71
chr2	16202330	16203494	CpG: 143	1164	143	818	24.6	70.3	1
chr6	12027133	12028454	CpG: 145	1321	145	922	22	69.8	0.9
chr14	151017937	151018278	CpG: 26	341	26	237	15.2	69.5	0.66
chr9	902369	906689	CpG: 282	4320	282	2575	13.1	59.6	0.74
chr7	1087846	1089741	CpG: 120	1895	120	1160	12.7	61.2	0.68
chrX	130958774	130959310	CpG: 65	536	65	373	24.3	69.6	1.01
chr4	79150805	79152214	CpG: 95	1409	95	919	13.5	65.2	0.65
chr6	65513063	65513715	CpG: 61	652	61	424	18.7	65	0.9
chr8	1909489	1909908	CpG: 38	419	38	294	18.1	70.2	0.74
chr15	151837422	151837740	CpG: 24	318	24	204	15.1	64.2	0.73
chr3	135322305	135323525	CpG: 78	1220	78	791	12.8	64.8	0.61
chr4	366615	369100	CpG: 226	2485	226	1692	18.2	68.1	0.79
chr17	66158919	66159209	CpG: 21	290	21	190	14.5	65.5	0.69
chr11	76089829	76093833	CpG: 306	4004	306	2374	15.3	59.3	0.87
chrX	6413746	6415164	CpG: 122	1418	122	864	17.2	60.9	0.93
chr10	75225683	75225953	CpG: 24	270	24	164	17.8	60.7	0.96
chr12	24743305	24743707	CpG: 31	402	31	276	15.4	68.7	0.67
chr13	218357813	218366104	CpG: 520	8291	520	5116	12.5	61.7	0.66
chr13	218455069	218455316	CpG: 21	247	21	167	17	67.6	0.75
chr1	2243449	2244570	CpG: 88	1121	88	747	15.7	66.6	0.71
chr3	42011456	42013351	CpG: 155	1895	155	1203	16.4	63.5	0.81
chr4	114435167	114435526	CpG: 27	359	27	237	15	66	0.69
chr13	217143571	217151157	CpG: 469	7586	469	4514	12.4	59.5	0.7
chr10	72526763	72527312	CpG: 36	549	36	283	13.1	51.5	0.99
chr14	152529340	152529845	CpG: 42	505	42	350	16.6	69.3	0.7
chr15	150172609	150173016	CpG: 30	407	30	250	14.7	61.4	0.79
chr4	135156098	135156342	CpG: 18	244	18	160	14.8	65.6	0.69
chr14	3603923	3605289	CpG: 111	1366	111	911	16.3	66.7	0.73
chr4	370985	371554	CpG: 57	569	57	398	20	69.9	0.82
chr3	104447099	104447427	CpG: 26	328	26	203	15.9	61.9	0.83
chr3	19664954	19665553	CpG: 47	599	47	416	15.7	69.4	0.65
chr7	1581319	1581692	CpG: 48	373	48	277	25.7	74.3	0.96
chr3	22317023	22317392	CpG: 35	369	35	252	19	68.3	0.82
chr12	1486678	1487090	CpG: 34	412	34	290	16.5	70.4	0.67
chr12	34609807	34610023	CpG: 19	216	19	139	17.6	64.4	0.85
chr6	749219	753052	CpG: 326	3833	326	2495	17	65.1	0.8
chr18	4999124	4999402	CpG: 29	278	29	182	20.9	65.5	1
chr1	308778373	308779354	CpG: 86	981	86	647	17.5	66	0.81
chrX	122480390	122481710	CpG: 87	1320	87	796	13.2	60.3	0.73
chr8	143372258	143372977	CpG: 78	719	78	509	21.7	70.8	0.87
chr14	80076989	80077267	CpG: 23	278	23	185	16.5	66.5	0.77
chr12	1037610	1038171	CpG: 47	561	47	394	16.8	70.2	0.68
chr3	1628329	1635680	CpG: 472	7351	472	4514	12.8	61.4	0.68
chr17	54008613	54009221	CpG: 55	608	55	424	18.1	69.7	0.75
chr7	128261501	128262265	CpG: 90	764	90	490	23.6	64.1	1.15
chr2	53845278	53846441	CpG: 107	1163	107	800	18.4	68.8	0.78
chr6	48757089	48757414	CpG: 25	325	25	213	15.4	65.5	0.73
chr3	41756462	41756732	CpG: 35	270	35	196	25.9	72.6	1
chr5	33094435	33094995	CpG: 37	560	37	358	13.2	63.9	0.65
chr8	506628	506902	CpG: 23	274	23	188	16.8	68.6	0.76
chr12	63102858	63103423	CpG: 44	565	44	369	15.6	65.3	0.73
chr4	110271415	110271627	CpG: 19	212	19	131	17.9	61.8	0.95
chr2	74179462	74180446	CpG: 70	984	70	657	14.2	66.8	0.64
chr12	172862	178145	CpG: 384	5283	384	3212	14.5	60.8	0.79
chr5	110912077	110912488	CpG: 37	411	37	286	18	69.6	0.77
chr7	4665363	4668232	CpG: 195	2869	195	1739	13.6	60.6	0.75
chr3	1620341	1622451	CpG: 150	2110	150	1452	14.2	68.8	0.61
JH118437.1	108038	108803	CpG: 56	765	56	480	14.6	62.7	0.75
chr3	9032853	9033193	CpG: 29	340	29	215	17.1	63.2	0.85
chr13	216987937	216988522	CpG: 51	585	51	400	17.4	68.4	0.75
chr13	216898188	216899252	CpG: 85	1064	85	746	16	70.1	0.65
chr6	679239	680135	CpG: 60	896	60	581	13.4	64.8	0.64
chr8	1105689	1107810	CpG: 142	2121	142	1307	13.4	61.6	0.71
chr15	146805986	146807076	CpG: 83	1090	83	772	15.2	70.8	0.61
chr2	59993257	59994174	CpG: 71	917	71	599	15.5	65.3	0.73
chr1	308436499	308437295	CpG: 52	796	52	530	13.1	66.6	0.62
chr14	17511748	17512694	CpG: 101	946	101	633	21.4	66.9	0.95
chr8	74846045	74846905	CpG: 70	860	70	601	16.3	69.9	0.68
chr6	156974264	156974639	CpG: 28	375	28	251	14.9	66.9	0.67
chr6	62430543	62431185	CpG: 53	642	53	448	16.5	69.8	0.68
chr5	798202	799064	CpG: 60	862	60	551	13.9	63.9	0.68
chr7	1193080	1193762	CpG: 52	682	52	476	15.2	69.8	0.64
chrX	37655401	37655677	CpG: 27	276	27	206	19.6	74.6	0.77
chr4	83148268	83148561	CpG: 23	293	23	180	15.7	61.4	0.83
chr3	41103563	41104406	CpG: 65	843	65	581	15.4	68.9	0.65
chr12	4040891	4041129	CpG: 17	238	17	167	14.3	70.2	0.6
chr8	82598121	82598878	CpG: 66	757	66	458	17.4	60.5	0.95
chr14	35117486	35118008	CpG: 44	522	44	357	16.9	68.4	0.72
chr11	78271215	78271453	CpG: 23	238	23	166	19.3	69.7	0.8
chr12	1613787	1630919	CpG: 1106	17132	1106	10742	12.9	62.7	0.66
chr2	157509129	157510714	CpG: 110	1585	110	1002	13.9	63.2	0.71
chr2	4278017	4278305	CpG: 25	288	25	182	17.4	63.2	0.87
chr10	75605627	75606010	CpG: 29	383	29	244	15.1	63.7	0.75
chr13	131871914	131872219	CpG: 25	305	25	200	16.4	65.6	0.76
chr10	63597230	63597843	CpG: 46	613	46	411	15	67	0.75
chr6	1161305	1161649	CpG: 28	344	28	227	16.3	66	0.75
chr5	110577905	110578496	CpG: 47	591	47	400	15.9	67.7	0.7
chr12	55125688	55126523	CpG: 68	835	68	546	16.3	65.4	0.78
chr11	26573283	26574592	CpG: 115	1309	115	809	17.6	61.8	0.92
chr1	286210354	286210587	CpG: 20	233	20	155	17.2	66.5	0.78
chr14	102095179	102095596	CpG: 31	417	31	267	14.9	64	0.75
chr9	150290579	150292792	CpG: 162	2213	162	1454	14.6	65.7	0.68
chr7	94986718	94989629	CpG: 245	2911	245	1773	16.8	60.9	0.91
chr7	41954783	41955444	CpG: 71	661	71	458	21.5	69.3	0.9
chr3	4519102	4519989	CpG: 66	887	66	575	14.9	64.8	0.71
chr3	1817264	1817560	CpG: 23	296	23	213	15.5	72	0.6
chr16	84329946	84330340	CpG: 31	394	31	244	15.7	61.9	0.82
chr13	216984962	216986537	CpG: 121	1575	121	1079	15.4	68.5	0.65
chr9	142480302	142480845	CpG: 54	543	54	355	19.9	65.4	0.93
chr5	44494720	44495279	CpG: 37	559	37	361	13.2	64.6	0.67
chr14	6447443	6447670	CpG: 17	227	17	161	15	70.9	0.66
chr15	2372409	2372735	CpG: 32	326	32	217	19.6	66.6	0.89
chr5	5211210	5215047	CpG: 256	3837	256	2555	13.3	66.6	0.6
chr13	217639848	217640113	CpG: 28	265	28	172	21.1	64.9	1
chr3	388790	390112	CpG: 119	1322	119	907	18	68.6	0.76
chr1	2431288	2431593	CpG: 22	305	22	196	14.4	64.3	0.7
chr12	62908721	62909445	CpG: 92	724	92	539	25.4	74.4	0.94
chr1	305523555	305525246	CpG: 125	1691	125	1091	14.8	64.5	0.71
chr6	12241108	12242156	CpG: 93	1048	93	733	17.7	69.9	0.73
chr7	130199866	130204451	CpG: 304	4585	304	2765	13.3	60.3	0.73
chr9	57230521	57231076	CpG: 39	555	39	365	14.1	65.8	0.68
chr15	146805986	146807076	CpG: 83	1090	83	772	15.2	70.8	0.61
chr5	9078904	9079267	CpG: 36	363	36	258	19.8	71.1	0.8
chr5	111024771	111025469	CpG: 60	698	60	485	17.2	69.5	0.71
chrX	44480043	44480336	CpG: 29	293	29	183	19.8	62.5	1.03
chr3	72715140	72716343	CpG: 109	1203	109	715	18.1	59.4	1.03
chr2	71183248	71183911	CpG: 49	663	49	449	14.8	67.7	0.67
chrX	130844763	130847204	CpG: 200	2441	200	1428	16.4	58.5	0.96
chr12	55130198	55130870	CpG: 53	672	53	374	15.8	55.7	1.05
chr3	41739144	41740327	CpG: 91	1183	91	822	15.4	69.5	0.64
chr3	3689893	3690278	CpG: 27	385	27	256	14	66.5	0.63
chr11	3855422	3855646	CpG: 16	224	16	142	14.3	63.4	0.73
chr4	6807266	6807930	CpG: 68	664	68	450	20.5	67.8	0.89
chr4	1685096	1685540	CpG: 31	444	31	265	14	59.7	0.8
chr9	9451852	9452623	CpG: 58	771	58	520	15	67.4	0.66
chr15	134611049	134612144	CpG: 93	1095	93	729	17	66.6	0.77
chr2	149222461	149223101	CpG: 59	640	59	440	18.4	68.8	0.78
chr1	2719496	2723024	CpG: 232	3528	232	2134	13.2	60.5	0.72
chr11	4493961	4495651	CpG: 134	1690	134	1148	15.9	67.9	0.69
chr3	7938955	7939665	CpG: 57	710	57	489	16.1	68.9	0.69
chr7	131142024	131142970	CpG: 86	946	86	614	18.2	64.9	0.86
chr4	1550276	1550713	CpG: 33	437	33	278	15.1	63.6	0.75
chr7	43800854	43801235	CpG: 43	381	43	272	22.6	71.4	0.91
chr4	1444308	1444893	CpG: 46	585	46	376	15.7	64.3	0.76
chr2	148911423	148912802	CpG: 145	1379	145	801	21	58.1	1.26
chr10	75210154	75212012	CpG: 149	1858	149	1210	16	65.1	0.76
chr1	3461777	3464699	CpG: 204	2922	204	1823	14	62.4	0.72
chr9	924377	924903	CpG: 50	526	50	362	19	68.8	0.82
chr11	2620106	2620623	CpG: 41	517	41	338	15.9	65.4	0.76
chr12	2585319	2596954	CpG: 743	11635	743	7190	12.8	61.8	0.67
chrX	43208388	43210404	CpG: 150	2016	150	1302	14.9	64.6	0.73
chr17	62567108	62567427	CpG: 24	319	24	212	15	66.5	0.68
chr11	85834023	85837447	CpG: 245	3424	245	2137	14.3	62.4	0.74
chr8	2002985	2003511	CpG: 45	526	45	362	17.1	68.8	0.72
chr13	37284740	37285714	CpG: 106	974	106	664	21.8	68.2	0.95
chr1	10809032	10809638	CpG: 41	606	41	366	13.5	60.4	0.75
chr9	7356648	7357450	CpG: 66	802	66	590	16.5	73.6	0.61
chr11	74768681	74769136	CpG: 36	455	36	309	15.8	67.9	0.71
chr7	54714173	54714816	CpG: 74	643	74	474	23	73.7	0.85
chr1	308186185	308187257	CpG: 78	1072	78	690	14.6	64.4	0.7
chr17	68866493	68867043	CpG: 52	550	52	372	18.9	67.6	0.83
chr1	2022742	2023042	CpG: 29	300	29	200	19.3	66.7	0.88
GL895338.2	42133	42400	CpG: 19	267	19	182	14.2	68.2	0.62
chr3	140520775	140521422	CpG: 43	647	43	402	13.3	62.1	0.7
chrX	103974695	103975754	CpG: 100	1059	100	712	18.9	67.2	0.84
chr1	1048660	1049718	CpG: 75	1058	75	667	14.2	63	0.72
GL892911.1	265145	265517	CpG: 26	372	26	245	14	65.9	0.64
chr1	212241665	212242498	CpG: 74	833	74	522	17.8	62.7	0.92
chr3	138990534	138990991	CpG: 36	457	36	263	15.8	57.5	0.96
chr9	145730599	145730995	CpG: 37	396	37	279	18.7	70.5	0.75
chr3	3741317	3741991	CpG: 52	674	52	439	15.4	65.1	0.74
chr2	8070088	8070313	CpG: 19	225	19	143	16.9	63.6	0.85
chr7	132069601	132069887	CpG: 23	286	23	194	16.1	67.8	0.7
chr7	31303815	31304078	CpG: 28	263	28	174	21.3	66.2	0.99
chr1	303155996	303156219	CpG: 18	223	18	149	16.1	66.8	0.72
chr11	3874263	3874744	CpG: 38	481	38	331	15.8	68.8	0.67
chr11	62385980	62386742	CpG: 55	762	55	496	14.4	65.1	0.71
chr6	60006187	60006808	CpG: 53	621	53	438	17.1	70.5	0.69
chr9	120115047	120115940	CpG: 71	893	71	606	15.9	67.9	0.72
chr6	154210578	154212559	CpG: 143	1981	143	1208	14.4	61	0.8
chr4	1966572	1966794	CpG: 20	222	20	146	18	65.8	0.84
chr1	2008031	2008416	CpG: 36	385	36	266	18.7	69.1	0.79
chr6	64028652	64030030	CpG: 93	1378	93	892	13.5	64.7	0.65
chr12	19243809	19245287	CpG: 96	1478	96	913	13	61.8	0.69
chr6	40749295	40750606	CpG: 121	1311	121	936	18.5	71.4	0.74
chr4	142413557	142413820	CpG: 21	263	21	175	16	66.5	0.74
chr12	63217030	63219674	CpG: 198	2644	198	1795	15	67.9	0.65
chr3	328740	334369	CpG: 391	5629	391	3214	13.9	57.1	0.85
chr17	68995220	68995926	CpG: 72	706	72	502	20.4	71.1	0.81
chr13	216968760	216969223	CpG: 33	463	33	287	14.3	62	0.74
chr6	63745364	63746855	CpG: 96	1491	96	910	12.9	61	0.69
chr1	305266389	305266949	CpG: 39	560	39	349	13.9	62.3	0.72
chr8	1065438	1068983	CpG: 261	3545	261	2198	14.7	62	0.77
chr15	154902971	154903179	CpG: 20	208	20	151	19.2	72.6	0.75
chr12	62862337	62863058	CpG: 55	721	55	493	15.3	68.4	0.66
chr3	9399261	9400610	CpG: 120	1349	120	921	17.8	68.3	0.76
chr1	308757406	308757819	CpG: 33	413	33	286	16	69.2	0.67
chr4	142291808	142292376	CpG: 50	568	50	398	17.6	70.1	0.73
chr11	26383757	26383989	CpG: 21	232	21	150	18.1	64.7	0.9
chr2	5773081	5774659	CpG: 117	1578	117	1057	14.8	67	0.67
chr2	1240134	1241502	CpG: 93	1368	93	886	13.6	64.8	0.65
chr1	36507465	36507747	CpG: 20	282	20	168	14.2	59.6	0.82
chr7	132285493	132286176	CpG: 56	683	56	418	16.4	61.2	0.88
chr5	508509	515405	CpG: 514	6896	514	4213	14.9	61.1	0.8
chr10	77180260	77180471	CpG: 31	211	31	148	29.4	70.1	1.2
chrX	6744533	6746817	CpG: 188	2284	188	1528	16.5	66.9	0.74
chr6	155214063	155215451	CpG: 105	1388	105	891	15.1	64.2	0.73
chr1	2218796	2219613	CpG: 63	817	63	497	15.4	60.8	0.84
chr12	1790719	1793631	CpG: 199	2912	199	1800	13.7	61.8	0.72
chr3	1727493	1733250	CpG: 383	5757	383	3725	13.3	64.7	0.64
chr13	206983588	206983818	CpG: 29	230	29	157	25.2	68.3	1.1
chr4	1101433	1102030	CpG: 45	597	45	384	15.1	64.3	0.73
chr1	8327313	8328050	CpG: 56	737	56	481	15.2	65.3	0.71
chr9	92429258	92429606	CpG: 26	348	26	211	14.9	60.6	0.83
chr10	75137104	75139142	CpG: 144	2038	144	1345	14.1	66	0.65
chr8	4350470	4350926	CpG: 33	456	33	304	14.5	66.7	0.65
chr11	87095740	87095983	CpG: 24	243	24	158	19.8	65	0.95
chr18	5584193	5585922	CpG: 142	1729	142	1032	16.4	59.7	0.93
chr6	55588135	55588767	CpG: 49	632	49	405	15.5	64.1	0.76
chr12	2743806	2744609	CpG: 83	803	83	520	20.7	64.8	0.99
chr11	22057332	22058427	CpG: 87	1095	87	751	15.9	68.6	0.68
chr5	6829031	6830411	CpG: 112	1380	112	867	16.2	62.8	0.83
chr14	152262265	152263096	CpG: 62	831	62	564	14.9	67.9	0.65
chr14	14155685	14156415	CpG: 70	730	70	514	19.2	70.4	0.78
chr10	32810404	32810651	CpG: 18	247	18	145	14.6	58.7	0.87
chr9	24335009	24335243	CpG: 18	234	18	140	15.4	59.8	0.88
chr3	14732559	14733299	CpG: 53	740	53	473	14.3	63.9	0.73
chr2	3472520	3474295	CpG: 131	1775	131	1177	14.8	66.3	0.67
chr5	2752299	2754101	CpG: 117	1802	117	1051	13	58.3	0.76
chr3	41372657	41373561	CpG: 79	904	79	645	17.5	71.3	0.69
chrX	76477681	76478314	CpG: 46	633	46	390	14.5	61.6	0.77
chr4	114957792	114958202	CpG: 36	410	36	240	17.6	58.5	1.03
chrX	142097028	142098228	CpG: 83	1200	83	767	13.8	63.9	0.68
chr3	40894741	40895336	CpG: 48	595	48	424	16.1	71.3	0.65
chr11	6138916	6139391	CpG: 39	475	39	339	16.4	71.4	0.65
chr1	2143446	2145112	CpG: 117	1666	117	1050	14	63	0.71
chr1	4733630	4734491	CpG: 63	861	63	526	14.6	61.1	0.78
chr12	5602417	5603100	CpG: 53	683	53	471	15.5	69	0.65
chr6	1687343	1689639	CpG: 155	2296	155	1476	13.5	64.3	0.66
chr6	954703	963202	CpG: 620	8499	620	5184	14.6	61	0.79
chr2	82286974	82287550	CpG: 52	576	52	382	18.1	66.3	0.84
chr3	82965357	82965751	CpG: 35	394	35	248	17.8	62.9	0.9
chr18	2314955	2315451	CpG: 35	496	35	333	14.1	67.1	0.65
chr13	210156595	210157442	CpG: 83	847	83	597	19.6	70.5	0.8
chr8	145648338	145648745	CpG: 45	407	45	294	22.1	72.2	0.87
chr4	138690417	138690789	CpG: 33	372	33	234	17.7	62.9	0.91
chr11	85898619	85900818	CpG: 148	2199	148	1372	13.5	62.4	0.69
chr1	8388381	8388681	CpG: 25	300	25	171	16.7	57	1.03
chr7	1799399	1799662	CpG: 25	263	25	175	19	66.5	0.86
chr13	215510106	215511060	CpG: 67	954	67	610	14	63.9	0.69
chr12	15077230	15077950	CpG: 58	720	58	421	16.1	58.5	0.95
chr13	217406088	217409481	CpG: 239	3393	239	2087	14.1	61.5	0.75
chr17	41896000	41896849	CpG: 86	849	86	605	20.3	71.3	0.8
chr4	2102397	2103333	CpG: 83	936	83	631	17.7	67.4	0.78
chrX	109625316	109626144	CpG: 64	828	64	534	15.5	64.5	0.74
chr13	216559019	216559484	CpG: 42	465	42	314	18.1	67.5	0.8
chr9	8038298	8038730	CpG: 44	432	44	326	20.4	75.5	0.74
chr2	5231098	5233508	CpG: 149	2410	149	1540	12.4	63.9	0.61
chr7	81434698	81435211	CpG: 39	513	39	338	15.2	65.9	0.72
chr4	142743503	142743806	CpG: 29	303	29	199	19.1	65.7	0.9
chr17	36359309	36361635	CpG: 182	2326	182	1430	15.6	61.5	0.83
chr18	21709235	21709623	CpG: 30	388	30	267	15.5	68.8	0.65
chr6	44603665	44603955	CpG: 25	290	25	184	17.2	63.4	0.89
chr3	140843651	140843920	CpG: 23	269	23	185	17.1	68.8	0.73
chr18	1339033	1339705	CpG: 47	672	47	450	14	67	0.62
chrX	100895670	100897116	CpG: 104	1446	104	846	14.4	58.5	0.85
chr2	66820919	66821499	CpG: 53	580	53	371	18.3	64	0.91
chr1	306934550	306935361	CpG: 68	811	68	513	16.8	63.3	0.84
chr7	1459694	1460872	CpG: 74	1178	74	719	12.6	61	0.68
chr1	3608563	3609092	CpG: 52	529	52	364	19.7	68.8	0.83
chr6	49812119	49812748	CpG: 60	629	60	454	19.1	72.2	0.74
chr2	591585	592405	CpG: 65	820	65	565	15.9	68.9	0.67
chr18	30640994	30641273	CpG: 36	279	36	209	25.8	74.9	0.94
chr12	40843619	40846299	CpG: 206	2680	206	1694	15.4	63.2	0.77
chrX	143553456	143555510	CpG: 159	2054	159	1321	15.5	64.3	0.75
chr17	59156082	59156718	CpG: 45	636	45	374	14.2	58.8	0.82
chr3	140180842	140181043	CpG: 18	201	18	141	17.9	70.1	0.76
chrX	65726465	65727567	CpG: 80	1102	80	568	14.5	51.5	1.12
chr12	925347	928624	CpG: 215	3277	215	2127	13.1	64.9	0.63
chr4	106033515	106041268	CpG: 770	7753	770	5729	19.9	73.9	0.73
chr8	5719056	5719635	CpG: 39	579	39	353	13.5	61	0.73
chr6	301441	301788	CpG: 28	347	28	239	16.1	68.9	0.68
chr16	84542590	84543131	CpG: 51	541	51	352	18.9	65.1	0.89
chrX	67916817	67917310	CpG: 38	493	38	319	15.4	64.7	0.74
chr17	65790333	65791111	CpG: 51	778	51	442	13.1	56.8	0.81
chr1	306789398	306790084	CpG: 61	686	61	463	17.8	67.5	0.79
chr2	149690566	149693920	CpG: 284	3354	284	2207	16.9	65.8	0.79
chr11	86231324	86232208	CpG: 77	884	77	571	17.4	64.6	0.84
chr2	146615034	146615923	CpG: 69	889	69	552	15.5	62.1	0.81
chr4	1197426	1198202	CpG: 60	776	60	501	15.5	64.6	0.74
chr3	1962569	1963490	CpG: 68	921	68	564	14.8	61.2	0.79
chr2	462898	463831	CpG: 66	933	66	604	14.1	64.7	0.68
chr15	154944828	154946124	CpG: 100	1296	100	805	15.4	62.1	0.81
chr6	51169268	51171693	CpG: 162	2425	162	1605	13.4	66.2	0.61
chr1	314047870	314048376	CpG: 44	506	44	356	17.4	70.4	0.72
chr7	2048292	2053166	CpG: 320	4874	320	3192	13.1	65.5	0.62
chr15	151809522	151810534	CpG: 74	1012	74	644	14.6	63.6	0.72
chr11	23343527	23343761	CpG: 19	234	19	147	16.2	62.8	0.82
chr12	62609646	62610623	CpG: 71	977	71	636	14.5	65.1	0.69
chr13	216652599	216656470	CpG: 325	3871	325	2059	16.8	53.2	1.19
chr2	7554131	7555679	CpG: 141	1548	141	971	18.2	62.7	0.93
chr8	1096064	1096445	CpG: 34	381	34	231	17.8	60.6	0.97
chr14	23777891	23778259	CpG: 35	368	35	258	19	70.1	0.8
chrX	141886959	141888095	CpG: 81	1136	81	741	14.3	65.2	0.68
chr9	143020538	143020992	CpG: 51	454	51	324	22.5	71.4	0.89
chr1	11155557	11155772	CpG: 19	215	19	140	17.7	65.1	0.84
chr10	15820411	15821723	CpG: 124	1312	124	841	18.9	64.1	0.93
chr8	144298072	144299084	CpG: 99	1012	99	592	19.6	58.5	1.15
chr16	85700415	85707107	CpG: 430	6692	430	4209	12.9	62.9	0.65
chr8	1303082	1304452	CpG: 104	1370	104	922	15.2	67.3	0.67
chr7	128632625	128632937	CpG: 28	312	28	228	17.9	73.1	0.67
chr1	303596494	303596721	CpG: 18	227	18	143	15.9	63	0.8
chr1	308663162	308663670	CpG: 38	508	38	355	15	69.9	0.61
chr2	65477016	65478694	CpG: 128	1678	128	1097	15.3	65.4	0.71
GL896226.2	47651	47892	CpG: 24	241	24	144	19.9	59.8	1.15
chr6	50056680	50057094	CpG: 32	414	32	283	15.5	68.4	0.69
chrX	139809712	139810068	CpG: 31	356	31	242	17.4	68	0.75
chr3	101511086	101513044	CpG: 157	1958	157	1065	16	54.4	1.08
chr5	110708550	110724385	CpG: 990	15835	990	9707	12.5	61.3	0.67
chr9	134531396	134531618	CpG: 17	222	17	144	15.3	64.9	0.73
chr14	79364377	79364910	CpG: 37	533	37	350	13.9	65.7	0.65
chr6	2908759	2909931	CpG: 96	1172	96	799	16.4	68.2	0.71
chr2	158337850	158339655	CpG: 125	1805	125	1197	13.9	66.3	0.63
chr10	73370895	73371537	CpG: 54	642	54	426	16.8	66.4	0.76
chr3	1965123	1968778	CpG: 233	3655	233	2083	12.7	57	0.79
chr13	212218408	212219072	CpG: 44	664	44	389	13.3	58.6	0.78
chr11	416029	416583	CpG: 56	554	56	358	20.2	64.6	0.98
chr13	52769755	52771201	CpG: 148	1446	148	996	20.5	68.9	0.87
chr8	1052898	1053134	CpG: 16	236	16	148	13.6	62.7	0.69
chr1	206636011	206637227	CpG: 92	1216	92	759	15.1	62.4	0.78
chr14	10682098	10683560	CpG: 109	1462	109	909	14.9	62.2	0.78
chr7	131258754	131266503	CpG: 539	7749	539	4959	13.9	64	0.68
GL894543.1	1333	1730	CpG: 34	397	34	216	17.1	54.4	1.17
chr3	141427565	141429290	CpG: 132	1725	132	1109	15.3	64.3	0.74
chr15	155262918	155263416	CpG: 52	498	52	388	20.9	77.9	0.73
chr7	1078986	1079396	CpG: 40	410	40	285	19.5	69.5	0.81
chr13	217375017	217386689	CpG: 803	11672	803	7085	13.8	60.7	0.75
chr3	1797810	1798372	CpG: 43	562	43	382	15.3	68	0.66
chr3	3461856	3462702	CpG: 74	846	74	586	17.5	69.3	0.73
chr2	162191485	162191838	CpG: 26	353	26	218	14.7	61.8	0.77
chr16	85812256	85812854	CpG: 46	598	46	419	15.4	70.1	0.63
chr12	62040953	62041445	CpG: 37	492	37	314	15	63.8	0.75
chrX	143301206	143302904	CpG: 118	1698	118	1053	13.9	62	0.73
chr6	1376499	1380147	CpG: 254	3648	254	2342	13.9	64.2	0.68
chr16	59935117	59935622	CpG: 53	505	53	323	21	64	1.03
chr13	217288038	217288653	CpG: 51	615	51	423	16.6	68.8	0.71
chrX	140527681	140527917	CpG: 19	236	19	155	16.1	65.7	0.76
chr12	62495416	62496245	CpG: 85	829	85	567	20.5	68.4	0.88
chr9	146519366	146520078	CpG: 50	712	50	462	14	64.9	0.67
chr8	1282352	1283150	CpG: 54	798	54	476	13.5	59.6	0.76
chr2	59198074	59198347	CpG: 24	273	24	196	17.6	71.8	0.68
chr2	816414	816850	CpG: 34	436	34	285	15.6	65.4	0.74
chr14	152883060	152883647	CpG: 43	587	43	367	14.7	62.5	0.75
chr12	47399268	47400173	CpG: 63	905	63	591	13.9	65.3	0.65
chr10	74305807	74306225	CpG: 39	418	39	289	18.7	69.1	0.78
chr4	464559	465063	CpG: 46	504	46	375	18.3	74.4	0.66
chr1	307846531	307846765	CpG: 19	234	19	152	16.2	65	0.77
chr6	59301733	59302143	CpG: 32	410	32	296	15.6	72.2	0.6
chr17	12489296	12489545	CpG: 20	249	20	166	16.1	66.7	0.77
chr1	303001614	303002823	CpG: 111	1209	111	815	18.4	67.4	0.81
chr3	5997387	5997672	CpG: 21	285	21	147	14.7	51.6	1.11
chr13	4036482	4037643	CpG: 108	1161	108	813	18.6	70	0.76
chr7	2557818	2558224	CpG: 29	406	29	269	14.3	66.3	0.66
chr5	97131368	97131988	CpG: 67	620	67	421	21.6	67.9	0.94
chr8	41028000	41028572	CpG: 39	572	39	327	13.6	57.2	0.84
chr2	6448000	6448657	CpG: 61	657	61	421	18.6	64.1	0.91
chr11	85882269	85882842	CpG: 41	573	41	375	14.3	65.4	0.67
chrX	41388728	41389040	CpG: 25	312	25	201	16	64.4	0.77
chr9	143648643	143649164	CpG: 46	521	46	343	17.7	65.8	0.82
chr6	60466924	60467186	CpG: 20	262	20	145	15.3	55.3	1
chr13	85639031	85639330	CpG: 20	299	20	162	13.4	54.2	0.93
chr10	75223142	75223955	CpG: 64	813	64	488	15.7	60	0.87
chr1	2754624	2755701	CpG: 85	1077	85	693	15.8	64.3	0.77
chr12	4102190	4102656	CpG: 32	466	32	307	13.7	65.9	0.64
chr2	148442094	148443618	CpG: 175	1524	175	841	23	55.2	1.56
chr11	1648886	1650319	CpG: 145	1433	145	921	20.2	64.3	0.98
chr7	9061759	9062855	CpG: 102	1096	102	710	18.6	64.8	0.9
chr6	1941035	1942310	CpG: 91	1275	91	845	14.3	66.3	0.65
chr5	3496737	3496999	CpG: 31	262	31	189	23.7	72.1	0.92
chr1	8608960	8610345	CpG: 92	1385	92	837	13.3	60.4	0.73
chr8	140988342	140988914	CpG: 60	572	60	411	21	71.9	0.82
chr3	27857798	27858127	CpG: 27	329	27	221	16.4	67.2	0.74
chr10	60645067	60645517	CpG: 32	450	32	283	14.2	62.9	0.73
chr1	314082944	314090230	CpG: 473	7286	473	4233	13	58.1	0.77
chr6	36274014	36274290	CpG: 24	276	24	156	17.4	56.5	1.15
chr12	1638208	1661559	CpG: 1411	23351	1411	13870	12.1	59.4	0.69
chr3	4689820	4692116	CpG: 175	2296	175	1573	15.2	68.5	0.65
chr12	3297510	3298198	CpG: 45	688	45	422	13.1	61.3	0.7
chr12	1803499	1804628	CpG: 74	1129	74	651	13.1	57.7	0.8
chr18	56201878	56204469	CpG: 169	2591	169	1583	13	61.1	0.7
chr18	50061183	50064830	CpG: 273	3647	273	2130	15	58.4	0.88
chr6	155294786	155295336	CpG: 40	550	40	371	14.5	67.5	0.64
chr2	72180062	72180458	CpG: 44	396	44	284	22.2	71.7	0.89
chr3	141664922	141665165	CpG: 18	243	18	169	14.8	69.5	0.63
chr3	6045535	6046494	CpG: 71	959	71	603	14.8	62.9	0.75
chr12	7848902	7849166	CpG: 26	264	26	174	19.7	65.9	0.91
chr2	147318163	147318904	CpG: 63	741	63	453	17	61.1	0.91
chr13	87342285	87342701	CpG: 41	416	41	260	19.7	62.5	1.01
chr4	141236324	141236565	CpG: 23	241	23	159	19.1	66	0.89
chr6	42799087	42800989	CpG: 148	1902	148	1191	15.6	62.6	0.81
chr7	128856003	128857672	CpG: 110	1669	110	1078	13.2	64.6	0.63
chr3	32816651	32817302	CpG: 46	651	46	403	14.1	61.9	0.74
chr12	1025120	1036052	CpG: 768	10932	768	7303	14.1	66.8	0.63
chr6	27671801	27673554	CpG: 123	1753	123	1018	14	58.1	0.83
chr1	294618543	294622157	CpG: 254	3614	254	2056	14.1	56.9	0.87
chr12	60164346	60164563	CpG: 20	217	20	149	18.4	68.7	0.78
chr17	65096219	65096608	CpG: 33	389	33	265	17	68.1	0.74
chr6	50296231	50296438	CpG: 17	207	17	144	16.4	69.6	0.69
chr18	55505813	55508172	CpG: 153	2359	153	1489	13	63.1	0.65
chr1	2734449	2740248	CpG: 415	5799	415	3497	14.3	60.3	0.79
chr8	143079957	143080215	CpG: 28	258	28	180	21.7	69.8	0.9
chr3	51834435	51835320	CpG: 69	885	69	581	15.6	65.6	0.72
chr7	131038420	131039248	CpG: 88	828	88	565	21.3	68.2	0.91
chr7	5302400	5302908	CpG: 44	508	44	357	17.3	70.3	0.7
chr2	17473979	17475265	CpG: 103	1286	103	808	16	62.8	0.83
chr6	152367857	152368505	CpG: 73	648	73	443	22.5	68.4	0.97
chrX	44313783	44314076	CpG: 29	293	29	182	19.8	62.1	1.04
chr12	48723566	48723883	CpG: 26	317	26	221	16.4	69.7	0.69
chr6	4482894	4484595	CpG: 117	1701	117	1021	13.8	60	0.76
chr6	151014578	151014851	CpG: 19	273	19	181	13.9	66.3	0.63
chr7	39705709	39706906	CpG: 83	1197	83	810	13.9	67.7	0.61
chr1	62206918	62207191	CpG: 19	273	19	173	13.9	63.4	0.7
chr6	73161165	73161898	CpG: 63	733	63	512	17.2	69.8	0.71
chr12	431575	431868	CpG: 24	293	24	186	16.4	63.5	0.81
chr12	60111336	60113236	CpG: 139	1900	139	1191	14.6	62.7	0.75
chr4	106343665	106344152	CpG: 55	487	55	343	22.6	70.4	0.92
chr13	79105255	79105642	CpG: 49	387	49	291	25.3	75.2	0.92
chr10	75904748	75905448	CpG: 45	700	45	446	12.9	63.7	0.64
chr13	216922633	216929089	CpG: 450	6456	450	4255	13.9	65.9	0.64
chr1	306915205	306915935	CpG: 57	730	57	476	15.6	65.2	0.75
chr14	27858827	27859870	CpG: 94	1043	94	706	18	67.7	0.79
chr17	53270346	53270943	CpG: 57	597	57	408	19.1	68.3	0.82
chr3	41196760	41197294	CpG: 43	534	43	367	16.1	68.7	0.68
chr14	30557360	30557583	CpG: 18	223	18	144	16.1	64.6	0.8
chr4	96938967	96942368	CpG: 337	3401	337	2163	19.8	63.6	1
chr14	44801439	44801768	CpG: 24	329	24	216	14.6	65.7	0.68
chr2	76838512	76840222	CpG: 175	1710	175	1151	20.5	67.3	0.91
chr4	82657189	82658359	CpG: 90	1170	90	764	15.4	65.3	0.72
chr1	2773908	2778377	CpG: 350	4469	350	2802	15.7	62.7	0.8
chr3	5433355	5434224	CpG: 68	869	68	558	15.7	64.2	0.78
chr12	3360363	3361858	CpG: 108	1495	108	993	14.4	66.4	0.66
chr7	132092	132883	CpG: 59	791	59	519	14.9	65.6	0.7
chr8	37597146	37597835	CpG: 60	689	60	461	17.4	66.9	0.79
chr14	149201111	149201393	CpG: 24	282	24	196	17	69.5	0.71
chr6	3176132	3176350	CpG: 20	218	20	157	18.3	72	0.82
chr10	71543525	71544571	CpG: 77	1046	77	628	14.7	60	0.82
chr7	129270597	129271668	CpG: 156	1071	156	791	29.1	73.9	1.07
chr2	5851479	5852851	CpG: 119	1372	119	927	17.3	67.6	0.76
chr12	5495339	5495551	CpG: 15	212	15	147	14.2	69.3	0.62
chr6	83581519	83581812	CpG: 24	293	24	194	16.4	66.2	0.75
chr6	71789704	71789979	CpG: 23	275	23	184	16.7	66.9	0.75
chr16	85949261	85960700	CpG: 751	11439	751	7424	13.1	64.9	0.62
chr6	1903394	1903816	CpG: 31	422	31	280	14.7	66.4	0.68
chr2	2257426	2257782	CpG: 27	356	27	250	15.2	70.2	0.64
GL896477.1	909	1412	CpG: 38	503	38	355	15.1	70.6	0.62
chr1	307481620	307482440	CpG: 63	820	63	553	15.4	67.4	0.68
chr5	67769523	67770563	CpG: 90	1040	90	636	17.3	61.2	0.92
chr8	24321203	24324440	CpG: 284	3237	284	1952	17.5	60.3	0.97
chr16	85543934	85545833	CpG: 128	1899	128	1145	13.5	60.3	0.74
chr12	55072931	55073578	CpG: 58	647	58	356	17.9	55	1.21
chr1	306455456	306456246	CpG: 59	790	59	499	14.9	63.2	0.75
chr3	30352498	30353399	CpG: 72	901	72	530	16	58.8	0.94
chr1	305530021	305530646	CpG: 48	625	48	389	15.4	62.2	0.79
chr8	825974	826419	CpG: 37	445	37	295	16.6	66.3	0.76
chr4	111282207	111282740	CpG: 38	533	38	348	14.3	65.3	0.67
chr3	11665952	11666490	CpG: 60	538	60	388	22.3	72.1	0.86
chr13	208205375	208206105	CpG: 82	730	82	506	22.5	69.3	0.97
chr7	3240952	3241307	CpG: 27	355	27	221	15.2	62.3	0.79
chrX	36255286	36256129	CpG: 79	843	79	587	18.7	69.6	0.78
chr6	46151976	46152196	CpG: 18	220	18	137	16.4	62.3	0.85
chr6	44676743	44677063	CpG: 28	320	28	220	17.5	68.8	0.74
chr2	135524658	135525766	CpG: 71	1108	71	681	12.8	61.5	0.68
chr12	3150339	3150833	CpG: 36	494	36	315	14.6	63.8	0.72
chr7	32855265	32855476	CpG: 15	211	15	145	14.2	68.7	0.63
chrX	109612011	109617625	CpG: 343	5614	343	3509	12.2	62.5	0.63
chr10	75054390	75054659	CpG: 25	269	25	172	18.6	63.9	0.93
chr18	55227057	55229157	CpG: 156	2100	156	1422	14.9	67.7	0.65
chr7	64061762	64062130	CpG: 27	368	27	248	14.7	67.4	0.7
chr2	53294987	53295707	CpG: 58	720	58	489	16.1	67.9	0.7
chr1	303491533	303492087	CpG: 48	554	48	368	17.3	66.4	0.79
chr3	813515	853751	CpG: 2572	40236	2572	22572	12.8	56.1	0.81
chr2	1525803	1526567	CpG: 63	764	63	526	16.5	68.8	0.7
chr6	49225810	49226314	CpG: 38	504	38	338	15.1	67.1	0.67
chr12	1102387	1103534	CpG: 110	1147	110	793	19.2	69.1	0.8
chr14	150558946	150560022	CpG: 82	1076	82	678	15.2	63	0.77
chr6	146505498	146506171	CpG: 70	673	70	490	20.8	72.8	0.79
chr2	439002	442567	CpG: 266	3565	266	2332	14.9	65.4	0.7
chrX	143113127	143113821	CpG: 48	694	48	388	13.8	55.9	0.89
JH118450.1	83876	84166	CpG: 20	290	20	180	13.8	62.1	0.73
chr14	152830195	152873849	CpG: 2636	43654	2636	26891	12.1	61.6	0.64
chr6	1604472	1604760	CpG: 21	288	21	183	14.6	63.5	0.74
chr3	42363493	42364082	CpG: 58	589	58	426	19.7	72.3	0.76
chr16	85903798	85931679	CpG: 1733	27881	1733	16143	12.4	57.9	0.74
chrX	46877617	46879066	CpG: 131	1449	131	885	18.1	61.1	0.97
chr5	81539810	81540015	CpG: 15	205	15	132	14.6	64.4	0.71
chr14	24818927	24819194	CpG: 23	267	23	197	17.2	73.8	0.71
chr15	151935793	151936140	CpG: 27	347	27	250	15.6	72	0.63
chr12	1411916	1420584	CpG: 568	8668	568	5686	13.1	65.6	0.61
chr11	135018	135418	CpG: 42	400	42	291	21	72.8	0.8
chr6	49922364	49922580	CpG: 19	216	19	155	17.6	71.8	0.69
chr15	150113719	150114145	CpG: 30	426	30	253	14.1	59.4	0.81
chr12	62686012	62687032	CpG: 104	1020	104	705	20.4	69.1	0.86
chr2	1035784	1036808	CpG: 67	1024	67	662	13.1	64.6	0.63
chr13	134669641	134669864	CpG: 16	223	16	154	14.3	69.1	0.64
chr3	41254810	41255336	CpG: 40	526	40	368	15.2	70	0.62
chr3	4223979	4224624	CpG: 46	645	46	424	14.3	65.7	0.66
chr13	37130571	37130872	CpG: 30	301	30	201	19.9	66.8	0.9
chr2	1436296	1436815	CpG: 39	519	39	345	15	66.5	0.69
chr18	56381547	56382303	CpG: 72	756	72	520	19	68.8	0.81
chr2	520599	521407	CpG: 66	808	66	564	16.3	69.8	0.67
chr7	45141473	45143541	CpG: 206	2068	206	1342	19.9	64.9	0.94
chr5	110708550	110724385	CpG: 990	15835	990	9707	12.5	61.3	0.67
chr17	34275983	34278106	CpG: 228	2123	228	1486	21.5	70	0.88
chr12	60594298	60594638	CpG: 30	340	30	225	17.6	66.2	0.81
chr9	1526519	1526748	CpG: 18	229	18	163	15.7	71.2	0.62
chr6	154958579	154958816	CpG: 24	237	24	168	20.3	70.9	0.81
chr1	11900718	11901094	CpG: 28	376	28	229	14.9	60.9	0.83
chrX	141914347	141914917	CpG: 45	570	45	378	15.8	66.3	0.72
chr13	218305736	218306498	CpG: 54	762	54	470	14.2	61.7	0.75
chr4	141807938	141809029	CpG: 96	1091	96	690	17.6	63.2	0.89
chr4	2296420	2302361	CpG: 394	5941	394	3749	13.3	63.1	0.67
chr15	150373176	150373887	CpG: 50	711	50	419	14.1	58.9	0.81
chr1	2690879	2691438	CpG: 47	559	47	374	16.8	66.9	0.75
chr1	174659876	174660352	CpG: 32	476	32	301	13.4	63.2	0.69
chr12	957215	977283	CpG: 1351	20068	1351	13265	13.5	66.1	0.62
chr9	1441418	1441646	CpG: 16	228	16	152	14	66.7	0.63
chr3	40872106	40874324	CpG: 177	2218	177	1473	16	66.4	0.72
chr7	3231227	3231730	CpG: 54	503	54	321	21.5	63.8	1.09
chr6	50065665	50066028	CpG: 30	363	30	244	16.5	67.2	0.74
chr13	217765352	217770846	CpG: 412	5494	412	3577	15	65.1	0.71
chr5	44581680	44582105	CpG: 37	425	37	265	17.4	62.4	0.9
chr1	297136007	297136364	CpG: 30	357	30	233	16.8	65.3	0.79
chr4	142310563	142311107	CpG: 47	544	47	360	17.3	66.2	0.79
chr10	11626382	11627620	CpG: 127	1238	127	760	20.5	61.4	1.09
chr2	77153271	77153585	CpG: 25	314	25	216	15.9	68.8	0.68
chr6	155191775	155194519	CpG: 173	2744	173	1737	12.6	63.3	0.63
chr10	75835961	75838782	CpG: 205	2821	205	1808	14.5	64.1	0.72
chr1	759873	760328	CpG: 32	455	32	297	14.1	65.3	0.66
JH118528.1	169602	169828	CpG: 23	226	23	149	20.4	65.9	0.94
chr10	507805	508657	CpG: 99	852	99	607	23.2	71.2	0.92
chr4	1988821	1989920	CpG: 77	1099	77	637	14	58	0.84
chr7	25215555	25215801	CpG: 24	246	24	179	19.5	72.8	0.74
chr7	83660953	83661252	CpG: 26	299	26	179	17.4	59.9	0.97
GL894439.1	15887	17148	CpG: 85	1261	85	753	13.5	59.7	0.76
chr10	58308845	58311058	CpG: 202	2213	202	1447	18.3	65.4	0.85
chr3	40047591	40049185	CpG: 126	1594	126	1079	15.8	67.7	0.69
chr13	218163906	218166163	CpG: 156	2257	156	1517	13.8	67.2	0.61
chr2	151110686	151110975	CpG: 24	289	24	190	16.6	65.7	0.81
chr3	4213377	4215014	CpG: 113	1637	113	1005	13.8	61.4	0.74
chr6	59868839	59871224	CpG: 226	2385	226	1596	19	66.9	0.85
chr1	303254047	303254759	CpG: 54	712	54	442	15.2	62.1	0.79
chr14	151873843	151874201	CpG: 27	358	27	253	15.1	70.7	0.6
chr7	127841180	127841550	CpG: 34	370	34	263	18.4	71.1	0.73
chr16	82397931	82398742	CpG: 53	811	53	519	13.1	64	0.64
chr4	142243153	142243665	CpG: 49	512	49	337	19.1	65.8	0.88
chr7	128018096	128018822	CpG: 55	726	55	476	15.2	65.6	0.71
chr2	66549481	66550279	CpG: 56	798	56	525	14	65.8	0.66
chr13	144784389	144784857	CpG: 40	468	40	308	17.1	65.8	0.79
chr16	85295884	85296115	CpG: 17	231	17	158	14.7	68.4	0.63
chr15	153021084	153021322	CpG: 18	238	18	163	15.1	68.5	0.65
chr7	1045404	1052294	CpG: 444	6890	444	4224	12.9	61.3	0.69
chr9	153581973	153582566	CpG: 49	593	49	399	16.5	67.3	0.73
chr2	6477067	6477784	CpG: 52	717	52	477	14.5	66.5	0.67
chr6	154797005	154797463	CpG: 47	458	47	348	20.5	76	0.71
chr1	2407220	2407539	CpG: 30	319	30	221	18.8	69.3	0.79
chr9	30433568	30435487	CpG: 191	1919	191	1290	19.9	67.2	0.88
chr15	150417403	150418159	CpG: 56	756	56	477	14.8	63.1	0.75
chrX	126613152	126613604	CpG: 48	452	48	324	21.2	71.7	0.84
chr5	97131368	97131988	CpG: 67	620	67	421	21.6	67.9	0.94
chr17	35851089	35852862	CpG: 174	1773	174	1097	19.6	61.9	1.02
chr10	71187484	71189033	CpG: 126	1549	126	991	16.3	64	0.79
chr15	150192225	150193759	CpG: 107	1534	107	942	14	61.4	0.75
chr3	33149668	33149876	CpG: 19	208	19	144	18.3	69.2	0.76
chr7	130241106	130241336	CpG: 16	230	16	155	13.9	67.4	0.61
chr12	61398679	61399382	CpG: 49	703	49	434	13.9	61.7	0.74
chrX	139090651	139097227	CpG: 465	6576	465	4511	14.1	68.6	0.6
chr3	49786240	49786751	CpG: 40	511	40	346	15.7	67.7	0.68
chr5	140842	141576	CpG: 57	734	57	466	15.5	63.5	0.77
chr7	128117256	128118086	CpG: 65	830	65	576	15.7	69.4	0.65
chr6	83572460	83572927	CpG: 68	467	68	350	29.1	74.9	1.04
chrX	9292173	9293829	CpG: 165	1656	165	1085	19.9	65.5	0.93
chr6	47511651	47512163	CpG: 39	512	39	322	15.2	62.9	0.77
chr7	37240972	37241235	CpG: 26	263	26	177	19.8	67.3	0.88
chr3	141686344	141686709	CpG: 27	365	27	255	14.8	69.9	0.61
chr16	85294656	85295605	CpG: 73	949	73	630	15.4	66.4	0.74
chr16	85101409	85102191	CpG: 52	782	52	504	13.3	64.5	0.64
chr6	157267148	157267845	CpG: 55	697	55	452	15.8	64.8	0.76
chr10	58718491	58719193	CpG: 50	702	50	424	14.2	60.4	0.78
chr5	567065	568080	CpG: 110	1015	110	663	21.7	65.3	1.02
chr9	55546500	55546831	CpG: 29	331	29	226	17.5	68.3	0.77
chr3	120664271	120664814	CpG: 40	543	40	363	14.7	66.9	0.66
chr6	58386970	58387387	CpG: 34	417	34	292	16.3	70	0.67
chr16	42882328	42883127	CpG: 75	799	75	559	18.8	70	0.77
chr4	134871414	134872687	CpG: 90	1273	90	816	14.1	64.1	0.69
chr12	6436714	6436975	CpG: 20	261	20	171	15.3	65.5	0.75
chr8	146680530	146681003	CpG: 39	473	39	295	16.5	62.4	0.85
chr12	7937810	7938905	CpG: 76	1095	76	719	13.9	65.7	0.64
chr13	218509481	218509850	CpG: 35	369	35	241	19	65.3	0.89
chr6	1894515	1894992	CpG: 39	477	39	295	16.4	61.8	0.86
chr14	15294965	15296124	CpG: 83	1159	83	714	14.3	61.6	0.76
chr16	86762440	86762991	CpG: 43	551	43	372	15.6	67.5	0.69
chr12	44624546	44625221	CpG: 52	675	52	448	15.4	66.4	0.71
chr3	3629940	3634686	CpG: 292	4746	292	2900	12.3	61.1	0.66
chr12	3437018	3438229	CpG: 89	1211	89	754	14.7	62.3	0.76
chr11	86298345	86299366	CpG: 78	1021	78	687	15.3	67.3	0.68
chr15	153374258	153375134	CpG: 60	876	60	556	13.7	63.5	0.68
chr3	3753137	3753981	CpG: 79	844	79	548	18.7	64.9	0.9
chr3	134020542	134021125	CpG: 41	583	41	394	14.1	67.6	0.62
chr11	85712645	85713965	CpG: 94	1320	94	785	14.2	59.5	0.8
chrX	109612011	109617625	CpG: 343	5614	343	3509	12.2	62.5	0.63
GL894244.1	8259	8756	CpG: 40	497	40	330	16.1	66.4	0.73
chr2	147550251	147550987	CpG: 66	736	66	389	17.9	52.9	1.32
chr1	307004937	307006119	CpG: 99	1182	99	806	16.8	68.2	0.77
[truncated: 3,518 more rows]
