# Supplementary material for: Genome-wide analysis of DNA methylation in obese, lean, and miniature pig breeds
Source: Sci Rep. 2016 Jul 22;6:30160. doi: 10.1038/srep30160 (PMC4957084; doi:10.1038/srep30160)
Supplement: Supplementary Table S8 [file srep30160-s9.xls]

## Sheet: Table S8
Table S8. Methylated genes in Lndrace pigs.
Gene ID
ENSSSCG00000005588
ENSSSCG00000023697
ENSSSCG00000022732
ENSSSCG00000023053
ENSSSCG00000028012
ENSSSCG00000023846
ENSSSCG00000021811
ENSSSCG00000021684
ENSSSCG00000025868
ENSSSCG00000026089
ENSSSCG00000026174
ENSSSCG00000023718
ENSSSCG00000024489
ENSSSCG00000021020
ENSSSCG00000022681
ENSSSCG00000026117
ENSSSCG00000021848
ENSSSCG00000025243
ENSSSCG00000025395
ENSSSCG00000028935
ENSSSCG00000022305
ENSSSCG00000007247
ENSSSCG00000024765
ENSSSCG00000027668
ENSSSCG00000024385
ENSSSCG00000027519
ENSSSCG00000028102
ENSSSCG00000026785
ENSSSCG00000027288
ENSSSCG00000024135
ENSSSCG00000021263
ENSSSCG00000029954
ENSSSCG00000027186
ENSSSCG00000025932
ENSSSCG00000024071
ENSSSCG00000029853
ENSSSCG00000023447
ENSSSCG00000024800
ENSSSCG00000020968
ENSSSCG00000009516
ENSSSCG00000002881
ENSSSCG00000026123
ENSSSCG00000027914
ENSSSCG00000028847
ENSSSCG00000010973
ENSSSCG00000029946
ENSSSCG00000021730
ENSSSCG00000017816
ENSSSCG00000026967
ENSSSCG00000024282
ENSSSCG00000016151
ENSSSCG00000010974
ENSSSCG00000028002
ENSSSCG00000002891
ENSSSCG00000023809
ENSSSCG00000024524
ENSSSCG00000006277
ENSSSCG00000016846
ENSSSCG00000016848
ENSSSCG00000002892
ENSSSCG00000013131
ENSSSCG00000009517
ENSSSCG00000025611
ENSSSCG00000021432
ENSSSCG00000027944
ENSSSCG00000002893
ENSSSCG00000024712
ENSSSCG00000008993
ENSSSCG00000029045
ENSSSCG00000001268
ENSSSCG00000023042
ENSSSCG00000008994
ENSSSCG00000025963
ENSSSCG00000021925
ENSSSCG00000020807
ENSSSCG00000024314
ENSSSCG00000026449
ENSSSCG00000027158
ENSSSCG00000013132
ENSSSCG00000021707
ENSSSCG00000027428
ENSSSCG00000016850
ENSSSCG00000017817
ENSSSCG00000021644
ENSSSCG00000008998
ENSSSCG00000028901
ENSSSCG00000026631
ENSSSCG00000006276
ENSSSCG00000023745
ENSSSCG00000016153
ENSSSCG00000028023
ENSSSCG00000024943
ENSSSCG00000016851
ENSSSCG00000023180
ENSSSCG00000024185
ENSSSCG00000022575
ENSSSCG00000009518
ENSSSCG00000010980
ENSSSCG00000016853
ENSSSCG00000025953
ENSSSCG00000002888
ENSSSCG00000025987
ENSSSCG00000029996
ENSSSCG00000009519
ENSSSCG00000002900
ENSSSCG00000016855
ENSSSCG00000015606
ENSSSCG00000010981
ENSSSCG00000029513
ENSSSCG00000026886
ENSSSCG00000029652
ENSSSCG00000009000
ENSSSCG00000025474
ENSSSCG00000030383
ENSSSCG00000010166
ENSSSCG00000023768
ENSSSCG00000029375
ENSSSCG00000025114
ENSSSCG00000021761
ENSSSCG00000016857
ENSSSCG00000023629
ENSSSCG00000029674
ENSSSCG00000024561
ENSSSCG00000013057
ENSSSCG00000017755
ENSSSCG00000006280
ENSSSCG00000025306
ENSSSCG00000029268
ENSSSCG00000023801
ENSSSCG00000029257
ENSSSCG00000006281
ENSSSCG00000026551
ENSSSCG00000023138
ENSSSCG00000029124
ENSSSCG00000010984
ENSSSCG00000013139
ENSSSCG00000027554
ENSSSCG00000030100
ENSSSCG00000002889
ENSSSCG00000023578
ENSSSCG00000016086
ENSSSCG00000023165
ENSSSCG00000021139
ENSSSCG00000010924
ENSSSCG00000028195
ENSSSCG00000027308
ENSSSCG00000014189
ENSSSCG00000021406
ENSSSCG00000006282
ENSSSCG00000029592
ENSSSCG00000025522
ENSSSCG00000009004
ENSSSCG00000016087
ENSSSCG00000026957
ENSSSCG00000025630
ENSSSCG00000029122
ENSSSCG00000021102
ENSSSCG00000028789
ENSSSCG00000028821
ENSSSCG00000024582
ENSSSCG00000026248
ENSSSCG00000025312
ENSSSCG00000029523
ENSSSCG00000024921
ENSSSCG00000024149
ENSSSCG00000022683
ENSSSCG00000009521
ENSSSCG00000021378
ENSSSCG00000006214
ENSSSCG00000001304
ENSSSCG00000025437
ENSSSCG00000029264
ENSSSCG00000026721
ENSSSCG00000024199
ENSSSCG00000027257
ENSSSCG00000030649
ENSSSCG00000029561
ENSSSCG00000001157
ENSSSCG00000024355
ENSSSCG00000028505
ENSSSCG00000009002
ENSSSCG00000025188
ENSSSCG00000009446
ENSSSCG00000029597
ENSSSCG00000026252
ENSSSCG00000009003
ENSSSCG00000009001
ENSSSCG00000029724
ENSSSCG00000023198
ENSSSCG00000027664
ENSSSCG00000009007
ENSSSCG00000016856
ENSSSCG00000016152
ENSSSCG00000028676
ENSSSCG00000007180
ENSSSCG00000011574
ENSSSCG00000024911
ENSSSCG00000027130
ENSSSCG00000009009
ENSSSCG00000010986
ENSSSCG00000026147
ENSSSCG00000022662
ENSSSCG00000010925
ENSSSCG00000021821
ENSSSCG00000024598
ENSSSCG00000024892
ENSSSCG00000022821
ENSSSCG00000021645
ENSSSCG00000022110
ENSSSCG00000024711
ENSSSCG00000006216
ENSSSCG00000029200
ENSSSCG00000002902
ENSSSCG00000027105
ENSSSCG00000025888
ENSSSCG00000016859
ENSSSCG00000011516
ENSSSCG00000023684
ENSSSCG00000021177
ENSSSCG00000025985
ENSSSCG00000022541
ENSSSCG00000000022
ENSSSCG00000003791
ENSSSCG00000009011
ENSSSCG00000025973
ENSSSCG00000021767
ENSSSCG00000009010
ENSSSCG00000023958
ENSSSCG00000021050
ENSSSCG00000016088
ENSSSCG00000000024
ENSSSCG00000024542
ENSSSCG00000027062
ENSSSCG00000004068
ENSSSCG00000016860
ENSSSCG00000013144
ENSSSCG00000024576
ENSSSCG00000021189
ENSSSCG00000021058
ENSSSCG00000024682
ENSSSCG00000009448
ENSSSCG00000024079
ENSSSCG00000010987
ENSSSCG00000027083
ENSSSCG00000026495
ENSSSCG00000016861
ENSSSCG00000024439
ENSSSCG00000027590
ENSSSCG00000010163
ENSSSCG00000023743
ENSSSCG00000025471
ENSSSCG00000009522
ENSSSCG00000013145
ENSSSCG00000009012
ENSSSCG00000029894
ENSSSCG00000027155
ENSSSCG00000014082
ENSSSCG00000030300
ENSSSCG00000006283
ENSSSCG00000009014
ENSSSCG00000023046
ENSSSCG00000020746
ENSSSCG00000027252
ENSSSCG00000016858
ENSSSCG00000009015
ENSSSCG00000025596
ENSSSCG00000027231
ENSSSCG00000026200
ENSSSCG00000027982
ENSSSCG00000027663
ENSSSCG00000022830
ENSSSCG00000022033
ENSSSCG00000023032
ENSSSCG00000016862
ENSSSCG00000009449
ENSSSCG00000025053
ENSSSCG00000026239
ENSSSCG00000016863
ENSSSCG00000008032
ENSSSCG00000025510
ENSSSCG00000020752
ENSSSCG00000025417
ENSSSCG00000004069
ENSSSCG00000029194
ENSSSCG00000025299
ENSSSCG00000002290
ENSSSCG00000030506
ENSSSCG00000028236
ENSSSCG00000029609
ENSSSCG00000028493
ENSSSCG00000009523
ENSSSCG00000017833
ENSSSCG00000010164
ENSSSCG00000011117
ENSSSCG00000016864
ENSSSCG00000010990
ENSSSCG00000017829
ENSSSCG00000016865
ENSSSCG00000016090
ENSSSCG00000026431
ENSSSCG00000003792
ENSSSCG00000010926
ENSSSCG00000023383
ENSSSCG00000009524
ENSSSCG00000029772
ENSSSCG00000028916
ENSSSCG00000029643
ENSSSCG00000011518
ENSSSCG00000020717
ENSSSCG00000030553
ENSSSCG00000010094
ENSSSCG00000009017
ENSSSCG00000022029
ENSSSCG00000017756
ENSSSCG00000016866
ENSSSCG00000012732
ENSSSCG00000027195
ENSSSCG00000013146
ENSSSCG00000027174
ENSSSCG00000012733
ENSSSCG00000015048
ENSSSCG00000023315
ENSSSCG00000002903
ENSSSCG00000025281
ENSSSCG00000010095
ENSSSCG00000016403
ENSSSCG00000026803
ENSSSCG00000021560
ENSSSCG00000024931
ENSSSCG00000012734
ENSSSCG00000002904
ENSSSCG00000016407
ENSSSCG00000016406
ENSSSCG00000010643
ENSSSCG00000009341
ENSSSCG00000023454
ENSSSCG00000016091
ENSSSCG00000026856
ENSSSCG00000016156
ENSSSCG00000016589
ENSSSCG00000016590
ENSSSCG00000026664
ENSSSCG00000009018
ENSSSCG00000025410
ENSSSCG00000012735
ENSSSCG00000021269
ENSSSCG00000028866
ENSSSCG00000027255
ENSSSCG00000012736
ENSSSCG00000016591
ENSSSCG00000020930
ENSSSCG00000012739
ENSSSCG00000024458
ENSSSCG00000013147
ENSSSCG00000027825
ENSSSCG00000009019
ENSSSCG00000010096
ENSSSCG00000008820
ENSSSCG00000022861
ENSSSCG00000027783
ENSSSCG00000016405
ENSSSCG00000022367
ENSSSCG00000026661
ENSSSCG00000006284
ENSSSCG00000025769
ENSSSCG00000020895
ENSSSCG00000016867
ENSSSCG00000014083
ENSSSCG00000020884
ENSSSCG00000021827
ENSSSCG00000021208
ENSSSCG00000029671
ENSSSCG00000023719
ENSSSCG00000023263
ENSSSCG00000024966
ENSSSCG00000021171
ENSSSCG00000027007
ENSSSCG00000017822
ENSSSCG00000026809
ENSSSCG00000011519
ENSSSCG00000021594
ENSSSCG00000021491
ENSSSCG00000016869
ENSSSCG00000027973
ENSSSCG00000016592
ENSSSCG00000016092
ENSSSCG00000009021
ENSSSCG00000000025
ENSSSCG00000025425
ENSSSCG00000026652
ENSSSCG00000024434
ENSSSCG00000020677
ENSSSCG00000016408
ENSSSCG00000024680
ENSSSCG00000016871
ENSSSCG00000003793
ENSSSCG00000008029
ENSSSCG00000016593
ENSSSCG00000009023
ENSSSCG00000012741
ENSSSCG00000016872
ENSSSCG00000030151
ENSSSCG00000028133
ENSSSCG00000024358
ENSSSCG00000010927
ENSSSCG00000022823
ENSSSCG00000022129
ENSSSCG00000002292
ENSSSCG00000021569
ENSSSCG00000014931
ENSSSCG00000009024
ENSSSCG00000013438
ENSSSCG00000013415
ENSSSCG00000028200
ENSSSCG00000013148
ENSSSCG00000021006
ENSSSCG00000030529
ENSSSCG00000016409
ENSSSCG00000002822
ENSSSCG00000028251
ENSSSCG00000028785
ENSSSCG00000016410
ENSSSCG00000002905
ENSSSCG00000024157
ENSSSCG00000004924
ENSSSCG00000024987
ENSSSCG00000027584
ENSSSCG00000010165
ENSSSCG00000027200
ENSSSCG00000016595
ENSSSCG00000001948
ENSSSCG00000014933
ENSSSCG00000002823
ENSSSCG00000004923
ENSSSCG00000022865
ENSSSCG00000029474
ENSSSCG00000016873
ENSSSCG00000029086
ENSSSCG00000008821
ENSSSCG00000025390
ENSSSCG00000010991
ENSSSCG00000027146
ENSSSCG00000016411
ENSSSCG00000024151
ENSSSCG00000022871
ENSSSCG00000029606
ENSSSCG00000012742
ENSSSCG00000009028
ENSSSCG00000011521
ENSSSCG00000024558
ENSSSCG00000021563
ENSSSCG00000022637
ENSSSCG00000025955
ENSSSCG00000009029
ENSSSCG00000016597
ENSSSCG00000026797
ENSSSCG00000002538
ENSSSCG00000000023
ENSSSCG00000014084
ENSSSCG00000023515
ENSSSCG00000016414
ENSSSCG00000022778
ENSSSCG00000028734
ENSSSCG00000029294
ENSSSCG00000016157
ENSSSCG00000016874
ENSSSCG00000030368
ENSSSCG00000022163
ENSSSCG00000029912
ENSSSCG00000016412
ENSSSCG00000029119
ENSSSCG00000016416
ENSSSCG00000023754
ENSSSCG00000012108
ENSSSCG00000010534
ENSSSCG00000008823
ENSSSCG00000010097
ENSSSCG00000026781
ENSSSCG00000008824
ENSSSCG00000026764
ENSSSCG00000028099
ENSSSCG00000020832
ENSSSCG00000028126
ENSSSCG00000008094
ENSSSCG00000000026
ENSSSCG00000013425
ENSSSCG00000026649
ENSSSCG00000030635
ENSSSCG00000013149
ENSSSCG00000013424
ENSSSCG00000016599
ENSSSCG00000009030
ENSSSCG00000027090
ENSSSCG00000026887
ENSSSCG00000020792
ENSSSCG00000021669
ENSSSCG00000016600
ENSSSCG00000023914
ENSSSCG00000003794
ENSSSCG00000016601
ENSSSCG00000028986
ENSSSCG00000028841
ENSSSCG00000022409
ENSSSCG00000030044
ENSSSCG00000026092
ENSSSCG00000025314
ENSSSCG00000022827
ENSSSCG00000009031
ENSSSCG00000030109
ENSSSCG00000016602
ENSSSCG00000024626
ENSSSCG00000024162
ENSSSCG00000022756
ENSSSCG00000026916
ENSSSCG00000011522
ENSSSCG00000008826
ENSSSCG00000028651
ENSSSCG00000010992
ENSSSCG00000026377
ENSSSCG00000026356
ENSSSCG00000024644
ENSSSCG00000029641
ENSSSCG00000020942
ENSSSCG00000024944
ENSSSCG00000014085
ENSSSCG00000021346
ENSSSCG00000009035
ENSSSCG00000014934
ENSSSCG00000022376
ENSSSCG00000006217
ENSSSCG00000022160
ENSSSCG00000026552
ENSSSCG00000021392
ENSSSCG00000014087
ENSSSCG00000002826
ENSSSCG00000014088
ENSSSCG00000021713
ENSSSCG00000016603
ENSSSCG00000030063
ENSSSCG00000028920
ENSSSCG00000017823
ENSSSCG00000003795
ENSSSCG00000016876
ENSSSCG00000021507
ENSSSCG00000016604
ENSSSCG00000029546
ENSSSCG00000011410
ENSSSCG00000006286
ENSSSCG00000016877
ENSSSCG00000026022
ENSSSCG00000029829
ENSSSCG00000013422
ENSSSCG00000009456
ENSSSCG00000010169
ENSSSCG00000030141
ENSSSCG00000002906
ENSSSCG00000002045
ENSSSCG00000025003
ENSSSCG00000025627
ENSSSCG00000017252
ENSSSCG00000026063
ENSSSCG00000002824
ENSSSCG00000009036
ENSSSCG00000028330
ENSSSCG00000012743
ENSSSCG00000000028
ENSSSCG00000016605
ENSSSCG00000009037
ENSSSCG00000020798
ENSSSCG00000011619
ENSSSCG00000017253
ENSSSCG00000008827
ENSSSCG00000021179
ENSSSCG00000008828
ENSSSCG00000009039
ENSSSCG00000022284
ENSSSCG00000023476
ENSSSCG00000022787
ENSSSCG00000015049
ENSSSCG00000017824
ENSSSCG00000023304
ENSSSCG00000009041
ENSSSCG00000027526
ENSSSCG00000014089
ENSSSCG00000016606
ENSSSCG00000025428
ENSSSCG00000009042
ENSSSCG00000021984
ENSSSCG00000027457
ENSSSCG00000022069
ENSSSCG00000029275
ENSSSCG00000023000
ENSSSCG00000008829
ENSSSCG00000010931
ENSSSCG00000009043
ENSSSCG00000021302
ENSSSCG00000022597
ENSSSCG00000030627
ENSSSCG00000016607
ENSSSCG00000015050
ENSSSCG00000023630
ENSSSCG00000002052
ENSSSCG00000026324
ENSSSCG00000010993
ENSSSCG00000011411
ENSSSCG00000008030
ENSSSCG00000014935
ENSSSCG00000007698
ENSSSCG00000028391
ENSSSCG00000005197
ENSSSCG00000021676
ENSSSCG00000008830
ENSSSCG00000024122
ENSSSCG00000020672
ENSSSCG00000006218
ENSSSCG00000016878
ENSSSCG00000021447
ENSSSCG00000025828
ENSSSCG00000024809
ENSSSCG00000021943
ENSSSCG00000026311
ENSSSCG00000008831
ENSSSCG00000016159
ENSSSCG00000024369
ENSSSCG00000017579
ENSSSCG00000016417
ENSSSCG00000002051
ENSSSCG00000008061
ENSSSCG00000024383
ENSSSCG00000021220
ENSSSCG00000022121
ENSSSCG00000008832
ENSSSCG00000029201
ENSSSCG00000013421
ENSSSCG00000024565
ENSSSCG00000016608
ENSSSCG00000029988
ENSSSCG00000002825
ENSSSCG00000024180
ENSSSCG00000022102
ENSSSCG00000016420
ENSSSCG00000008833
ENSSSCG00000025645
ENSSSCG00000011412
ENSSSCG00000021837
ENSSSCG00000011524
ENSSSCG00000022082
ENSSSCG00000029245
ENSSSCG00000025957
ENSSSCG00000020910
ENSSSCG00000021433
ENSSSCG00000023251
ENSSSCG00000024356
ENSSSCG00000009457
ENSSSCG00000014091
ENSSSCG00000016609
ENSSSCG00000023513
ENSSSCG00000010930
ENSSSCG00000003797
ENSSSCG00000022947
ENSSSCG00000029000
ENSSSCG00000014092
ENSSSCG00000022035
ENSSSCG00000022103
ENSSSCG00000008834
ENSSSCG00000002294
ENSSSCG00000021260
ENSSSCG00000027596
ENSSSCG00000001340
ENSSSCG00000020991
ENSSSCG00000010994
ENSSSCG00000006219
ENSSSCG00000024362
ENSSSCG00000010995
ENSSSCG00000027716
ENSSSCG00000023077
ENSSSCG00000002050
ENSSSCG00000030622
ENSSSCG00000021756
ENSSSCG00000009526
ENSSSCG00000015369
ENSSSCG00000010099
ENSSSCG00000028733
ENSSSCG00000027969
ENSSSCG00000024918
ENSSSCG00000023881
ENSSSCG00000014443
ENSSSCG00000027702
ENSSSCG00000024803
ENSSSCG00000002049
ENSSSCG00000026473
ENSSSCG00000002907
ENSSSCG00000016398
ENSSSCG00000013612
ENSSSCG00000002827
ENSSSCG00000027536
ENSSSCG00000002047
ENSSSCG00000009527
ENSSSCG00000015051
ENSSSCG00000024593
ENSSSCG00000002046
ENSSSCG00000010996
ENSSSCG00000014093
ENSSSCG00000010447
ENSSSCG00000027864
ENSSSCG00000025221
ENSSSCG00000002053
ENSSSCG00000016423
ENSSSCG00000027697
ENSSSCG00000020775
ENSSSCG00000024722
ENSSSCG00000026675
ENSSSCG00000025022
ENSSSCG00000021623
ENSSSCG00000030518
ENSSSCG00000010100
ENSSSCG00000003798
ENSSSCG00000008835
ENSSSCG00000021860
ENSSSCG00000009528
ENSSSCG00000009044
ENSSSCG00000024963
ENSSSCG00000030621
ENSSSCG00000011413
ENSSSCG00000008836
ENSSSCG00000028798
ENSSSCG00000022007
ENSSSCG00000025741
ENSSSCG00000021485
ENSSSCG00000002901
ENSSSCG00000002056
ENSSSCG00000008838
ENSSSCG00000030517
ENSSSCG00000023985
ENSSSCG00000009459
ENSSSCG00000026939
ENSSSCG00000013994
ENSSSCG00000009045
ENSSSCG00000016424
ENSSSCG00000023292
ENSSSCG00000016427
ENSSSCG00000013060
ENSSSCG00000024394
ENSSSCG00000013153
ENSSSCG00000025748
ENSSSCG00000003676
ENSSSCG00000025717
ENSSSCG00000027672
ENSSSCG00000030071
ENSSSCG00000016611
ENSSSCG00000023359
ENSSSCG00000027749
ENSSSCG00000025272
ENSSSCG00000010929
ENSSSCG00000026255
ENSSSCG00000023526
ENSSSCG00000024070
ENSSSCG00000006287
ENSSSCG00000016426
ENSSSCG00000011806
ENSSSCG00000027580
ENSSSCG00000029828
ENSSSCG00000008063
ENSSSCG00000021660
ENSSSCG00000008031
ENSSSCG00000010101
ENSSSCG00000008116
ENSSSCG00000025120
ENSSSCG00000016296
ENSSSCG00000028418
ENSSSCG00000003679
ENSSSCG00000009046
ENSSSCG00000026218
ENSSSCG00000024606
ENSSSCG00000008839
ENSSSCG00000013065
ENSSSCG00000013150
ENSSSCG00000022057
ENSSSCG00000016428
ENSSSCG00000022997
ENSSSCG00000022041
ENSSSCG00000009047
ENSSSCG00000003680
ENSSSCG00000021622
ENSSSCG00000029581
ENSSSCG00000000333
ENSSSCG00000017826
ENSSSCG00000028873
ENSSSCG00000024182
ENSSSCG00000008842
ENSSSCG00000028381
ENSSSCG00000012744
ENSSSCG00000027714
ENSSSCG00000002908
ENSSSCG00000010448
ENSSSCG00000028615
ENSSSCG00000006220
ENSSSCG00000026577
ENSSSCG00000028008
ENSSSCG00000020663
ENSSSCG00000022086
ENSSSCG00000008692
ENSSSCG00000022734
ENSSSCG00000023469
ENSSSCG00000028680
ENSSSCG00000006288
ENSSSCG00000010383
ENSSSCG00000022630
ENSSSCG00000011415
ENSSSCG00000025041
ENSSSCG00000010928
ENSSSCG00000021529
ENSSSCG00000000334
ENSSSCG00000016430
ENSSSCG00000010449
ENSSSCG00000017832
ENSSSCG00000002305
ENSSSCG00000028547
ENSSSCG00000026527
ENSSSCG00000021309
ENSSSCG00000009529
ENSSSCG00000024802
ENSSSCG00000021265
ENSSSCG00000027024
ENSSSCG00000021543
ENSSSCG00000024924
ENSSSCG00000003681
ENSSSCG00000022813
ENSSSCG00000023670
ENSSSCG00000002895
ENSSSCG00000000038
ENSSSCG00000015377
ENSSSCG00000014390
ENSSSCG00000024030
ENSSSCG00000029484
ENSSSCG00000029256
ENSSSCG00000002828
ENSSSCG00000016431
ENSSSCG00000014002
ENSSSCG00000016057
ENSSSCG00000024955
ENSSSCG00000026851
ENSSSCG00000016882
ENSSSCG00000025288
ENSSSCG00000010170
ENSSSCG00000023938
ENSSSCG00000022173
ENSSSCG00000008695
ENSSSCG00000008758
ENSSSCG00000001337
ENSSSCG00000022389
ENSSSCG00000022342
ENSSSCG00000023901
ENSSSCG00000006229
ENSSSCG00000011805
ENSSSCG00000000029
ENSSSCG00000010997
ENSSSCG00000022368
ENSSSCG00000021502
ENSSSCG00000014444
ENSSSCG00000022744
ENSSSCG00000030265
ENSSSCG00000027986
ENSSSCG00000021899
ENSSSCG00000023082
ENSSSCG00000022092
ENSSSCG00000009530
ENSSSCG00000012745
ENSSSCG00000016058
ENSSSCG00000030324
ENSSSCG00000022093
ENSSSCG00000027372
ENSSSCG00000016613
ENSSSCG00000013152
ENSSSCG00000025498
ENSSSCG00000017836
ENSSSCG00000025870
ENSSSCG00000026658
ENSSSCG00000015052
ENSSSCG00000020986
ENSSSCG00000014114
ENSSSCG00000029773
ENSSSCG00000028088
ENSSSCG00000020914
ENSSSCG00000026023
ENSSSCG00000010102
ENSSSCG00000016513
ENSSSCG00000014391
ENSSSCG00000023124
ENSSSCG00000007973
ENSSSCG00000025125
ENSSSCG00000008693
ENSSSCG00000029497
ENSSSCG00000022873
ENSSSCG00000026308
ENSSSCG00000028041
ENSSSCG00000010450
ENSSSCG00000023998
ENSSSCG00000016433
ENSSSCG00000014094
ENSSSCG00000016514
ENSSSCG00000009460
ENSSSCG00000016434
ENSSSCG00000024266
ENSSSCG00000016516
ENSSSCG00000003682
ENSSSCG00000027169
ENSSSCG00000012298
ENSSSCG00000024560
ENSSSCG00000011809
ENSSSCG00000014428
ENSSSCG00000025982
ENSSSCG00000027408
ENSSSCG00000023869
ENSSSCG00000011414
ENSSSCG00000024121
ENSSSCG00000011527
ENSSSCG00000027167
ENSSSCG00000029409
ENSSSCG00000024431
ENSSSCG00000000266
ENSSSCG00000016614
ENSSSCG00000011810
ENSSSCG00000011115
ENSSSCG00000025065
ENSSSCG00000023480
ENSSSCG00000014003
ENSSSCG00000015053
ENSSSCG00000009531
ENSSSCG00000013042
ENSSSCG00000016450
ENSSSCG00000024020
ENSSSCG00000013151
ENSSSCG00000010645
ENSSSCG00000028395
ENSSSCG00000023360
ENSSSCG00000022538
ENSSSCG00000009532
ENSSSCG00000009388
ENSSSCG00000030328
ENSSSCG00000010171
ENSSSCG00000029574
ENSSSCG00000027965
ENSSSCG00000027429
ENSSSCG00000013067
ENSSSCG00000000338
ENSSSCG00000009389
ENSSSCG00000029309
ENSSSCG00000000614
ENSSSCG00000011528
ENSSSCG00000029188
ENSSSCG00000030239
ENSSSCG00000022916
ENSSSCG00000022446
ENSSSCG00000029576
ENSSSCG00000023462
ENSSSCG00000025266
ENSSSCG00000002306
ENSSSCG00000008759
ENSSSCG00000020998
ENSSSCG00000027572
ENSSSCG00000007970
ENSSSCG00000010451
ENSSSCG00000027510
ENSSSCG00000030255
ENSSSCG00000022229
ENSSSCG00000022155
ENSSSCG00000011770
ENSSSCG00000007841
ENSSSCG00000023456
ENSSSCG00000021534
ENSSSCG00000007845
ENSSSCG00000011416
ENSSSCG00000026582
ENSSSCG00000008844
ENSSSCG00000014095
ENSSSCG00000013068
ENSSSCG00000029157
ENSSSCG00000024497
ENSSSCG00000009048
ENSSSCG00000026708
ENSSSCG00000023279
ENSSSCG00000028430
ENSSSCG00000010452
ENSSSCG00000029882
ENSSSCG00000002829
ENSSSCG00000030273
ENSSSCG00000010172
ENSSSCG00000022432
ENSSSCG00000023748
ENSSSCG00000012065
ENSSSCG00000003799
ENSSSCG00000003683
ENSSSCG00000021958
ENSSSCG00000022506
ENSSSCG00000010998
ENSSSCG00000011811
ENSSSCG00000004075
ENSSSCG00000008694
ENSSSCG00000011812
ENSSSCG00000000289
ENSSSCG00000024197
ENSSSCG00000015618
ENSSSCG00000024050
ENSSSCG00000014096
ENSSSCG00000014004
ENSSSCG00000002622
ENSSSCG00000009333
ENSSSCG00000027764
ENSSSCG00000011542
ENSSSCG00000016517
ENSSSCG00000005669
ENSSSCG00000011540
ENSSSCG00000021289
ENSSSCG00000022145
ENSSSCG00000023925
ENSSSCG00000010647
ENSSSCG00000001022
ENSSSCG00000023293
ENSSSCG00000016518
ENSSSCG00000023529
ENSSSCG00000026448
ENSSSCG00000015350
ENSSSCG00000023252
ENSSSCG00000023849
ENSSSCG00000013066
ENSSSCG00000015378
ENSSSCG00000027092
ENSSSCG00000014097
ENSSSCG00000024381
ENSSSCG00000028708
ENSSSCG00000005670
ENSSSCG00000021753
ENSSSCG00000022982
ENSSSCG00000024988
ENSSSCG00000012746
ENSSSCG00000017630
ENSSSCG00000015320
ENSSSCG00000016519
ENSSSCG00000025592
ENSSSCG00000026121
ENSSSCG00000005285
ENSSSCG00000005671
ENSSSCG00000016520
ENSSSCG00000015071
ENSSSCG00000028350
ENSSSCG00000010103
ENSSSCG00000007962
ENSSSCG00000014430
ENSSSCG00000030234
ENSSSCG00000020753
ENSSSCG00000026140
ENSSSCG00000004076
ENSSSCG00000005672
ENSSSCG00000020865
ENSSSCG00000028609
ENSSSCG00000029731
ENSSSCG00000000034
ENSSSCG00000010184
ENSSSCG00000002557
ENSSSCG00000022517
ENSSSCG00000028581
ENSSSCG00000024459
ENSSSCG00000014007
ENSSSCG00000025553
ENSSSCG00000027129
ENSSSCG00000016521
ENSSSCG00000002559
ENSSSCG00000015982
ENSSSCG00000009049
ENSSSCG00000023301
ENSSSCG00000012066
ENSSSCG00000022289
ENSSSCG00000009533
ENSSSCG00000023217
ENSSSCG00000023587
ENSSSCG00000028951
ENSSSCG00000027246
ENSSSCG00000016522
ENSSSCG00000028470
ENSSSCG00000002560
ENSSSCG00000030095
ENSSSCG00000023341
ENSSSCG00000028372
ENSSSCG00000005678
ENSSSCG00000016616
ENSSSCG00000022318
ENSSSCG00000010934
ENSSSCG00000009674
ENSSSCG00000000290
ENSSSCG00000028792
ENSSSCG00000014396
ENSSSCG00000023501
ENSSSCG00000021157
ENSSSCG00000020863
ENSSSCG00000009334
ENSSSCG00000022859
ENSSSCG00000029481
ENSSSCG00000025893
ENSSSCG00000027826
ENSSSCG00000014445
ENSSSCG00000030314
ENSSSCG00000024620
ENSSSCG00000027196
ENSSSCG00000026118
ENSSSCG00000005679
ENSSSCG00000008761
ENSSSCG00000027757
ENSSSCG00000027793
ENSSSCG00000020980
ENSSSCG00000029983
ENSSSCG00000029732
ENSSSCG00000002554
ENSSSCG00000005680
ENSSSCG00000015379
ENSSSCG00000026532
ENSSSCG00000011529
ENSSSCG00000006225
ENSSSCG00000022963
ENSSSCG00000002839
ENSSSCG00000002743
ENSSSCG00000026120
ENSSSCG00000005688
ENSSSCG00000022206
ENSSSCG00000026103
ENSSSCG00000016443
ENSSSCG00000011772
ENSSSCG00000027557
ENSSSCG00000016885
ENSSSCG00000003684
ENSSSCG00000015620
ENSSSCG00000026276
ENSSSCG00000023903
ENSSSCG00000005674
ENSSSCG00000013155
ENSSSCG00000010648
ENSSSCG00000015054
ENSSSCG00000005683
ENSSSCG00000010384
ENSSSCG00000012749
ENSSSCG00000010385
ENSSSCG00000021978
ENSSSCG00000025902
ENSSSCG00000028512
ENSSSCG00000002307
ENSSSCG00000027502
ENSSSCG00000020833
ENSSSCG00000000033
ENSSSCG00000026005
ENSSSCG00000027919
ENSSSCG00000015621
ENSSSCG00000002623
ENSSSCG00000022078
ENSSSCG00000025964
ENSSSCG00000028600
ENSSSCG00000025012
ENSSSCG00000026317
ENSSSCG00000006107
ENSSSCG00000027601
ENSSSCG00000026933
ENSSSCG00000029419
ENSSSCG00000022053
ENSSSCG00000016527
ENSSSCG00000021042
ENSSSCG00000027075
ENSSSCG00000026084
ENSSSCG00000026915
ENSSSCG00000024735
ENSSSCG00000015055
ENSSSCG00000009535
ENSSSCG00000028805
ENSSSCG00000023229
ENSSSCG00000021581
ENSSSCG00000009461
ENSSSCG00000026412
ENSSSCG00000022403
ENSSSCG00000012145
ENSSSCG00000028760
ENSSSCG00000016617
ENSSSCG00000009462
ENSSSCG00000022714
ENSSSCG00000014447
ENSSSCG00000028806
ENSSSCG00000026254
ENSSSCG00000024946
ENSSSCG00000021541
ENSSSCG00000022763
ENSSSCG00000030426
ENSSSCG00000009050
ENSSSCG00000003801
ENSSSCG00000000267
ENSSSCG00000021462
ENSSSCG00000023790
ENSSSCG00000009051
ENSSSCG00000025068
ENSSSCG00000010104
ENSSSCG00000027248
ENSSSCG00000026054
ENSSSCG00000016618
ENSSSCG00000006289
ENSSSCG00000021034
ENSSSCG00000008762
ENSSSCG00000014540
ENSSSCG00000027269
ENSSSCG00000020662
ENSSSCG00000016444
ENSSSCG00000026288
ENSSSCG00000021703
ENSSSCG00000010173
ENSSSCG00000028428
ENSSSCG00000026530
ENSSSCG00000012527
ENSSSCG00000008677
ENSSSCG00000004078
ENSSSCG00000010455
ENSSSCG00000012754
ENSSSCG00000028639
ENSSSCG00000002831
ENSSSCG00000006108
ENSSSCG00000000031
ENSSSCG00000030386
ENSSSCG00000024828
ENSSSCG00000026831
ENSSSCG00000016619
ENSSSCG00000027121
ENSSSCG00000025942
ENSSSCG00000012528
ENSSSCG00000023017
ENSSSCG00000015984
ENSSSCG00000028914
ENSSSCG00000011420
ENSSSCG00000017835
ENSSSCG00000024341
ENSSSCG00000021377
ENSSSCG00000020819
ENSSSCG00000002626
ENSSSCG00000000619
ENSSSCG00000021354
ENSSSCG00000024027
ENSSSCG00000009335
ENSSSCG00000022150
ENSSSCG00000016528
ENSSSCG00000008697
ENSSSCG00000029487
ENSSSCG00000002625
ENSSSCG00000014939
ENSSSCG00000010456
ENSSSCG00000008763
ENSSSCG00000025523
ENSSSCG00000021176
ENSSSCG00000008843
ENSSSCG00000007968
ENSSSCG00000021075
ENSSSCG00000020879
ENSSSCG00000022617
ENSSSCG00000014431
ENSSSCG00000014098
ENSSSCG00000008845
ENSSSCG00000000040
ENSSSCG00000029208
ENSSSCG00000027118
ENSSSCG00000022497
ENSSSCG00000029532
ENSSSCG00000001024
ENSSSCG00000009052
ENSSSCG00000025524
ENSSSCG00000005689
ENSSSCG00000008765
ENSSSCG00000011813
ENSSSCG00000002551
ENSSSCG00000001341
ENSSSCG00000014117
ENSSSCG00000023868
ENSSSCG00000010829
ENSSSCG00000023283
ENSSSCG00000014395
ENSSSCG00000008767
ENSSSCG00000016884
ENSSSCG00000006227
ENSSSCG00000026186
ENSSSCG00000016620
ENSSSCG00000028122
ENSSSCG00000028388
ENSSSCG00000023467
ENSSSCG00000012532
ENSSSCG00000020878
ENSSSCG00000011530
ENSSSCG00000027882
ENSSSCG00000021380
ENSSSCG00000016533
ENSSSCG00000016432
ENSSSCG00000005698
ENSSSCG00000015985
ENSSSCG00000004080
ENSSSCG00000010387
ENSSSCG00000028781
ENSSSCG00000009536
ENSSSCG00000029168
ENSSSCG00000029947
ENSSSCG00000028667
ENSSSCG00000004081
ENSSSCG00000009537
ENSSSCG00000000359
ENSSSCG00000021781
ENSSSCG00000005699
ENSSSCG00000010388
ENSSSCG00000010426
ENSSSCG00000010830
ENSSSCG00000027795
ENSSSCG00000024405
ENSSSCG00000008768
ENSSSCG00000013552
ENSSSCG00000010105
ENSSSCG00000009539
ENSSSCG00000008847
ENSSSCG00000016887
ENSSSCG00000026486
ENSSSCG00000024753
ENSSSCG00000014394
ENSSSCG00000010175
ENSSSCG00000029219
ENSSSCG00000010457
ENSSSCG00000006109
ENSSSCG00000017258
ENSSSCG00000026197
ENSSSCG00000026167
ENSSSCG00000022393
ENSSSCG00000002309
ENSSSCG00000016621
ENSSSCG00000030611
ENSSSCG00000029814
ENSSSCG00000006290
ENSSSCG00000000620
ENSSSCG00000008678
ENSSSCG00000030402
ENSSSCG00000005701
ENSSSCG00000016532
ENSSSCG00000017259
ENSSSCG00000011543
ENSSSCG00000012534
ENSSSCG00000024799
ENSSSCG00000008850
ENSSSCG00000012071
ENSSSCG00000010389
ENSSSCG00000011545
ENSSSCG00000013157
ENSSSCG00000001025
ENSSSCG00000002310
ENSSSCG00000010390
ENSSSCG00000008676
ENSSSCG00000017834
ENSSSCG00000000041
ENSSSCG00000003686
ENSSSCG00000024152
ENSSSCG00000021883
ENSSSCG00000027524
ENSSSCG00000001342
ENSSSCG00000028471
ENSSSCG00000027905
ENSSSCG00000030700
ENSSSCG00000028484
ENSSSCG00000015351
ENSSSCG00000015074
ENSSSCG00000030132
ENSSSCG00000008769
ENSSSCG00000017260
ENSSSCG00000009053
ENSSSCG00000028437
ENSSSCG00000012070
ENSSSCG00000023658
ENSSSCG00000011417
ENSSSCG00000000035
ENSSSCG00000008849
ENSSSCG00000010831
ENSSSCG00000023090
ENSSSCG00000009055
ENSSSCG00000022543
ENSSSCG00000022421
ENSSSCG00000024371
ENSSSCG00000015622
ENSSSCG00000009540
ENSSSCG00000000362
ENSSSCG00000015616
ENSSSCG00000000268
ENSSSCG00000009994
ENSSSCG00000001917
ENSSSCG00000025708
ENSSSCG00000016448
ENSSSCG00000028376
ENSSSCG00000002627
ENSSSCG00000010933
ENSSSCG00000022267
ENSSSCG00000015380
ENSSSCG00000002311
ENSSSCG00000028597
ENSSSCG00000007167
ENSSSCG00000016531
ENSSSCG00000029354
ENSSSCG00000022477
ENSSSCG00000009336
ENSSSCG00000021708
ENSSSCG00000009465
ENSSSCG00000012755
ENSSSCG00000022507
ENSSSCG00000009057
ENSSSCG00000011546
ENSSSCG00000017261
ENSSSCG00000009054
ENSSSCG00000016438
ENSSSCG00000008852
ENSSSCG00000023909
ENSSSCG00000022355
ENSSSCG00000024578
ENSSSCG00000024788
ENSSSCG00000001912
ENSSSCG00000002105
ENSSSCG00000024477
ENSSSCG00000026360
ENSSSCG00000030178
ENSSSCG00000009464
ENSSSCG00000016625
ENSSSCG00000023712
ENSSSCG00000017759
ENSSSCG00000014099
ENSSSCG00000002628
ENSSSCG00000024486
ENSSSCG00000002106
ENSSSCG00000014448
ENSSSCG00000016530
ENSSSCG00000023902
ENSSSCG00000017262
ENSSSCG00000016529
ENSSSCG00000003687
ENSSSCG00000002257
ENSSSCG00000005702
ENSSSCG00000025653
ENSSSCG00000016737
ENSSSCG00000030532
ENSSSCG00000025617
ENSSSCG00000021027
ENSSSCG00000000361
ENSSSCG00000016449
ENSSSCG00000012072
ENSSSCG00000027971
ENSSSCG00000013043
ENSSSCG00000029166
ENSSSCG00000009060
ENSSSCG00000008770
ENSSSCG00000029510
ENSSSCG00000008851
ENSSSCG00000017264
ENSSSCG00000002834
ENSSSCG00000010185
ENSSSCG00000009059
ENSSSCG00000016442
ENSSSCG00000014432
ENSSSCG00000002295
ENSSSCG00000004948
ENSSSCG00000010935
ENSSSCG00000005703
ENSSSCG00000016535
ENSSSCG00000017263
ENSSSCG00000008853
ENSSSCG00000014393
ENSSSCG00000009466
ENSSSCG00000016794
ENSSSCG00000025832
ENSSSCG00000016454
ENSSSCG00000011422
ENSSSCG00000022853
ENSSSCG00000021266
ENSSSCG00000004951
ENSSSCG00000005704
ENSSSCG00000022126
ENSSSCG00000022222
ENSSSCG00000026253
ENSSSCG00000016455
ENSSSCG00000025270
ENSSSCG00000016888
ENSSSCG00000010391
ENSSSCG00000027579
ENSSSCG00000016451
ENSSSCG00000017265
ENSSSCG00000005706
ENSSSCG00000010832
ENSSSCG00000012760
ENSSSCG00000016096
ENSSSCG00000025883
ENSSSCG00000014450
ENSSSCG00000027544
ENSSSCG00000002313
ENSSSCG00000014100
ENSSSCG00000011424
ENSSSCG00000008771
ENSSSCG00000016452
ENSSSCG00000008675
ENSSSCG00000002741
ENSSSCG00000008772
ENSSSCG00000022559
ENSSSCG00000004952
ENSSSCG00000020711
ENSSSCG00000002835
ENSSSCG00000012757
ENSSSCG00000017266
ENSSSCG00000000042
ENSSSCG00000023992
ENSSSCG00000015063
ENSSSCG00000017647
ENSSSCG00000016453
ENSSSCG00000029361
ENSSSCG00000000622
ENSSSCG00000010459
ENSSSCG00000017267
ENSSSCG00000016892
ENSSSCG00000003532
ENSSSCG00000016738
ENSSSCG00000008773
ENSSSCG00000001026
ENSSSCG00000022790
ENSSSCG00000021273
ENSSSCG00000010937
ENSSSCG00000015353
ENSSSCG00000030543
ENSSSCG00000014715
ENSSSCG00000021413
ENSSSCG00000013044
ENSSSCG00000027054
ENSSSCG00000010304
ENSSSCG00000021206
ENSSSCG00000010176
ENSSSCG00000029757
ENSSSCG00000026156
ENSSSCG00000030353
ENSSSCG00000010649
ENSSSCG00000024269
ENSSSCG00000015988
ENSSSCG00000016626
ENSSSCG00000026747
ENSSSCG00000022705
ENSSSCG00000002898
ENSSSCG00000023022
ENSSSCG00000016539
ENSSSCG00000014433
ENSSSCG00000005707
ENSSSCG00000002296
ENSSSCG00000014392
ENSSSCG00000016458
ENSSSCG00000011261
ENSSSCG00000016435
ENSSSCG00000023194
ENSSSCG00000003802
ENSSSCG00000015383
ENSSSCG00000000625
ENSSSCG00000024577
ENSSSCG00000014298
ENSSSCG00000020780
ENSSSCG00000028804
ENSSSCG00000016095
ENSSSCG00000030396
ENSSSCG00000016459
ENSSSCG00000002314
ENSSSCG00000024571
ENSSSCG00000005710
ENSSSCG00000002629
ENSSSCG00000006110
ENSSSCG00000025360
ENSSSCG00000023727
ENSSSCG00000027836
ENSSSCG00000021190
ENSSSCG00000020872
ENSSSCG00000010460
ENSSSCG00000022125
ENSSSCG00000016540
ENSSSCG00000011425
ENSSSCG00000010999
ENSSSCG00000028983
ENSSSCG00000008854
ENSSSCG00000016541
ENSSSCG00000015325
ENSSSCG00000025382
ENSSSCG00000016742
ENSSSCG00000003954
ENSSSCG00000017837
ENSSSCG00000002747
ENSSSCG00000024445
ENSSSCG00000022127
ENSSSCG00000028136
ENSSSCG00000005711
ENSSSCG00000000036
ENSSSCG00000028895
ENSSSCG00000012535
ENSSSCG00000003803
ENSSSCG00000015257
ENSSSCG00000009061
ENSSSCG00000022184
ENSSSCG00000009203
ENSSSCG00000024420
ENSSSCG00000013072
ENSSSCG00000002630
ENSSSCG00000008944
ENSSSCG00000007168
ENSSSCG00000008857
ENSSSCG00000027742
ENSSSCG00000008696
ENSSSCG00000021130
ENSSSCG00000025295
ENSSSCG00000024780
ENSSSCG00000000363
ENSSSCG00000022262
ENSSSCG00000008698
ENSSSCG00000007169
ENSSSCG00000008774
ENSSSCG00000028339
ENSSSCG00000007170
ENSSSCG00000003690
ENSSSCG00000010833
ENSSSCG00000000292
ENSSSCG00000021686
ENSSSCG00000015461
ENSSSCG00000029399
ENSSSCG00000025076
ENSSSCG00000015064
ENSSSCG00000013551
ENSSSCG00000023616
ENSSSCG00000009075
ENSSSCG00000026282
ENSSSCG00000021864
ENSSSCG00000011531
ENSSSCG00000003955
ENSSSCG00000011423
ENSSSCG00000017758
ENSSSCG00000000472
ENSSSCG00000024947
ENSSSCG00000030423
ENSSSCG00000010303
ENSSSCG00000007171
ENSSSCG00000028712
ENSSSCG00000015462
ENSSSCG00000028442
ENSSSCG00000016542
ENSSSCG00000023820
ENSSSCG00000021715
ENSSSCG00000025311
ENSSSCG00000010186
ENSSSCG00000026361
ENSSSCG00000027824
ENSSSCG00000024174
ENSSSCG00000015065
ENSSSCG00000028172
ENSSSCG00000003956
ENSSSCG00000024839
ENSSSCG00000025048
ENSSSCG00000023498
ENSSSCG00000025089
ENSSSCG00000011815
ENSSSCG00000013045
ENSSSCG00000005713
ENSSSCG00000022783
ENSSSCG00000000473
ENSSSCG00000016893
ENSSSCG00000002455
ENSSSCG00000022270
ENSSSCG00000008858
ENSSSCG00000025127
ENSSSCG00000008700
ENSSSCG00000011551
ENSSSCG00000014009
ENSSSCG00000024591
ENSSSCG00000015384
ENSSSCG00000005715
ENSSSCG00000026760
ENSSSCG00000021661
ENSSSCG00000025204
ENSSSCG00000002836
ENSSSCG00000027877
ENSSSCG00000002573
ENSSSCG00000004954
ENSSSCG00000006114
ENSSSCG00000010177
ENSSSCG00000023266
ENSSSCG00000020958
ENSSSCG00000004955
ENSSSCG00000016543
ENSSSCG00000009338
ENSSSCG00000016907
ENSSSCG00000014101
ENSSSCG00000025258
ENSSSCG00000027337
ENSSSCG00000025135
ENSSSCG00000023741
ENSSSCG00000026583
ENSSSCG00000012758
ENSSSCG00000003805
ENSSSCG00000005716
ENSSSCG00000024399
ENSSSCG00000008682
ENSSSCG00000017838
ENSSSCG00000011935
ENSSSCG00000026936
ENSSSCG00000022525
ENSSSCG00000001027
ENSSSCG00000022396
ENSSSCG00000014435
ENSSSCG00000025830
ENSSSCG00000016544
ENSSSCG00000004082
ENSSSCG00000030260
ENSSSCG00000007172
ENSSSCG00000011532
ENSSSCG00000014710
ENSSSCG00000029203
ENSSSCG00000016461
ENSSSCG00000026992
ENSSSCG00000027676
ENSSSCG00000017018
ENSSSCG00000014453
ENSSSCG00000024393
ENSSSCG00000008945
ENSSSCG00000011934
ENSSSCG00000011817
ENSSSCG00000003957
ENSSSCG00000009062
ENSSSCG00000027849
ENSSSCG00000016795
ENSSSCG00000023615
ENSSSCG00000010546
ENSSSCG00000010650
ENSSSCG00000016627
ENSSSCG00000008783
ENSSSCG00000004956
ENSSSCG00000015073
ENSSSCG00000010306
ENSSSCG00000010392
ENSSSCG00000027950
ENSSSCG00000008683
ENSSSCG00000010320
ENSSSCG00000027622
ENSSSCG00000024142
ENSSSCG00000006115
ENSSSCG00000007982
ENSSSCG00000007146
ENSSSCG00000023623
ENSSSCG00000016628
ENSSSCG00000008785
ENSSSCG00000027659
ENSSSCG00000028124
ENSSSCG00000017839
ENSSSCG00000003691
ENSSSCG00000002315
ENSSSCG00000023345
ENSSSCG00000023404
ENSSSCG00000010597
ENSSSCG00000028870
ENSSSCG00000014454
ENSSSCG00000022932
ENSSSCG00000000475
ENSSSCG00000025130
ENSSSCG00000026842
ENSSSCG00000023136
ENSSSCG00000008681
ENSSSCG00000029907
ENSSSCG00000010321
ENSSSCG00000015625
ENSSSCG00000005717
ENSSSCG00000025652
ENSSSCG00000000364
ENSSSCG00000009541
ENSSSCG00000024638
ENSSSCG00000028232
ENSSSCG00000015626
ENSSSCG00000026065
ENSSSCG00000010179
ENSSSCG00000028773
ENSSSCG00000009076
ENSSSCG00000028554
ENSSSCG00000020868
ENSSSCG00000011550
ENSSSCG00000010599
ENSSSCG00000009542
ENSSSCG00000027025
ENSSSCG00000001190
ENSSSCG00000008946
ENSSSCG00000008860
ENSSSCG00000009995
ENSSSCG00000012212
ENSSSCG00000022635
ENSSSCG00000021327
ENSSSCG00000025777
ENSSSCG00000000293
ENSSSCG00000014302
ENSSSCG00000013073
ENSSSCG00000023499
ENSSSCG00000024835
ENSSSCG00000004958
ENSSSCG00000013160
ENSSSCG00000012213
ENSSSCG00000008947
ENSSSCG00000010106
ENSSSCG00000022590
ENSSSCG00000022659
ENSSSCG00000020686
ENSSSCG00000024366
ENSSSCG00000008701
ENSSSCG00000007280
ENSSSCG00000003958
ENSSSCG00000015066
ENSSSCG00000030230
ENSSSCG00000016436
ENSSSCG00000030097
ENSSSCG00000028450
ENSSSCG00000024933
ENSSSCG00000027241
ENSSSCG00000021749
ENSSSCG00000006294
ENSSSCG00000029025
ENSSSCG00000000046
ENSSSCG00000025575
ENSSSCG00000016545
ENSSSCG00000005719
ENSSSCG00000016629
ENSSSCG00000009337
ENSSSCG00000016894
ENSSSCG00000025250
ENSSSCG00000000269
ENSSSCG00000009470
ENSSSCG00000027219
ENSSSCG00000011708
ENSSSCG00000026420
ENSSSCG00000022571
ENSSSCG00000017142
ENSSSCG00000016743
ENSSSCG00000013046
ENSSSCG00000015627
ENSSSCG00000016439
ENSSSCG00000001372
ENSSSCG00000023330
ENSSSCG00000007981
ENSSSCG00000030029
ENSSSCG00000016437
ENSSSCG00000030208
ENSSSCG00000027192
ENSSSCG00000016911
ENSSSCG00000009996
ENSSSCG00000016896
ENSSSCG00000014397
ENSSSCG00000007844
ENSSSCG00000016441
ENSSSCG00000014300
ENSSSCG00000026516
ENSSSCG00000016468
ENSSSCG00000029447
ENSSSCG00000020900
ENSSSCG00000016548
ENSSSCG00000010180
ENSSSCG00000028274
ENSSSCG00000014012
ENSSSCG00000010651
ENSSSCG00000007178
ENSSSCG00000026097
ENSSSCG00000026759
ENSSSCG00000020899
ENSSSCG00000015258
ENSSSCG00000016462
ENSSSCG00000028000
ENSSSCG00000017765
ENSSSCG00000010547
ENSSSCG00000017764
ENSSSCG00000011001
ENSSSCG00000025223
ENSSSCG00000005720
ENSSSCG00000005247
ENSSSCG00000023576
ENSSSCG00000015327
ENSSSCG00000026043
ENSSSCG00000023970
ENSSSCG00000029360
ENSSSCG00000024596
ENSSSCG00000007179
ENSSSCG00000008684
ENSSSCG00000021222
ENSSSCG00000010187
ENSSSCG00000017140
ENSSSCG00000029969
ENSSSCG00000008786
ENSSSCG00000027810
ENSSSCG00000005721
ENSSSCG00000011937
ENSSSCG00000029884
ENSSSCG00000030189
ENSSSCG00000015072
ENSSSCG00000005723
ENSSSCG00000022276
ENSSSCG00000012759
ENSSSCG00000028536
ENSSSCG00000024376
ENSSSCG00000023785
ENSSSCG00000010429
ENSSSCG00000024954
ENSSSCG00000014303
ENSSSCG00000027665
ENSSSCG00000023699
ENSSSCG00000022687
ENSSSCG00000026149
ENSSSCG00000025890
ENSSSCG00000005724
ENSSSCG00000024208
ENSSSCG00000017843
ENSSSCG00000000037
ENSSSCG00000009471
ENSSSCG00000010461
ENSSSCG00000008702
ENSSSCG00000014742
ENSSSCG00000008787
ENSSSCG00000027713
ENSSSCG00000017665
ENSSSCG00000010600
ENSSSCG00000008862
ENSSSCG00000009069
ENSSSCG00000004957
ENSSSCG00000006891
ENSSSCG00000026591
ENSSSCG00000024679
ENSSSCG00000024991
ENSSSCG00000028563
ENSSSCG00000008703
ENSSSCG00000016440
ENSSSCG00000030045
ENSSSCG00000027437
ENSSSCG00000024592
ENSSSCG00000009206
ENSSSCG00000003806
ENSSSCG00000009077
ENSSSCG00000022419
ENSSSCG00000001227
ENSSSCG00000025737
ENSSSCG00000000272
ENSSSCG00000016898
ENSSSCG00000022194
ENSSSCG00000023824
ENSSSCG00000005725
ENSSSCG00000024749
ENSSSCG00000026196
ENSSSCG00000028950
ENSSSCG00000027907
ENSSSCG00000002837
ENSSSCG00000012392
ENSSSCG00000026475
ENSSSCG00000024603
ENSSSCG00000010107
ENSSSCG00000026458
ENSSSCG00000003963
ENSSSCG00000014119
ENSSSCG00000008789
ENSSSCG00000008686
ENSSSCG00000005727
ENSSSCG00000009208
ENSSSCG00000000476
ENSSSCG00000030139
ENSSSCG00000028580
ENSSSCG00000000477
ENSSSCG00000022949
ENSSSCG00000008503
ENSSSCG00000005730
ENSSSCG00000016094
ENSSSCG00000002746
ENSSSCG00000012074
ENSSSCG00000025536
ENSSSCG00000009070
ENSSSCG00000030569
ENSSSCG00000028524
ENSSSCG00000007847
ENSSSCG00000029906
ENSSSCG00000024526
ENSSSCG00000014456
ENSSSCG00000016799
ENSSSCG00000008687
ENSSSCG00000008706
ENSSSCG00000001913
ENSSSCG00000029691
ENSSSCG00000025367
ENSSSCG00000021665
ENSSSCG00000005729
ENSSSCG00000008704
ENSSSCG00000009071
ENSSSCG00000014457
ENSSSCG00000013074
ENSSSCG00000010548
ENSSSCG00000004961
ENSSSCG00000029827
ENSSSCG00000022729
ENSSSCG00000026882
ENSSSCG00000008319
ENSSSCG00000002316
ENSSSCG00000029241
ENSSSCG00000022896
ENSSSCG00000014103
ENSSSCG00000014722
ENSSSCG00000006182
[truncated: 15,361 more rows]
