# Supplementary material for: Genome-wide analysis of DNA methylation in obese, lean, and miniature pig breeds
Source: Sci Rep. 2016 Jul 22;6:30160. doi: 10.1038/srep30160 (PMC4957084; doi:10.1038/srep30160)
Supplement: Supplementary Table S10 [file srep30160-s11.xls]

## Sheet: Table S10
Table S10. Differentially methylated genes between Tongcheng and Landrace pigs.
Chromosome	Start	End	Tags_Tongcheng	Tags_Landrace	logFC	logCPM	P_Value	FDR	Associate Gene
chr4	132374099	132374307	240	4	-7.10946	5.84887	1.54357e-26	6.77471e-22	ENSSSCG00000006878
chr3	31487841	31488103	309	11	-6.05383	6.23628	3.71933e-24	8.16207e-20	ENSSSCG00000007885
chr18	715785	715962	209	5	-6.60031	5.64756	8.38676e-24	1.22698e-19	ENSSSCG00000016403
chr2	42380701	42381006	229	6	-6.4773	5.78541	1.2344e-23	1.35445e-19	ENSSSCG00000026074
chr1	248682333	248682538	175	4	-6.65394	5.38103	2.14479e-23	1.88269e-19	ENSSSCG00000029150
chr18	44291847	44292112	283	11	-5.92706	6.10832	2.76111e-23	2.01975e-19	ENSSSCG00000024754
chrX	90208659	90208893	170	4	-6.61214	5.33798	3.86379e-23	2.4226e-19	ENSSSCG00000012483
chr11	70821465	70821738	333	18	-5.46012	6.35867	1.71598e-22	9.41428e-19	ENSSSCG00000009496
chr14	141237461	141237643	230	10	-5.7632	5.80346	5.6976e-22	2.77853e-18	ENSSSCG00000010688
chr2	132208996	132209189	227	10	-5.74427	5.7843	7.8334e-22	3.43808e-18	ENSSSCG00000014239
chr17	15236746	15236950	147	4	-6.40252	5.12181	1.01433e-21	4.04719e-18	ENSSSCG00000023009
chr7	116637617	116637846	205	8	-5.91294	5.62895	1.21615e-21	4.44808e-18	ENSSSCG00000002423
chr11	87106079	87106250	163	5	-6.24182	5.27979	2.18421e-21	7.25678e-18	ENSSSCG00000022957
chr6	112520329	112520570	199	8	-5.8701	5.58538	2.31476e-21	7.25678e-18	ENSSSCG00000003744
chr4	38366870	38367111	356	24	-5.14492	6.46565	2.71157e-21	7.93406e-18	ENSSSCG00000006060
chr17	21882300	21882534	196	8	-5.84819	5.5631	3.33394e-21	9.14541e-18	ENSSSCG00000007066
chr7	17458543	17458819	260	14	-5.46177	5.99246	3.66964e-21	9.47413e-18	ENSSSCG00000001080
chr7	124790666	124790870	205	9	-5.74648	5.63224	7.65294e-21	1.86604e-17	ENSSSCG00000002502
chr5	24135937	24136365	170	7	-5.83116	5.35024	9.6529e-21	2.22982e-17	ENSSSCG00000024919
chr3	15656813	15657020	202	9	-5.72521	5.61068	1.0897e-20	2.39135e-17	ENSSSCG00000026457
chrX	86231016	86231434	196	9	-5.68173	5.56656	2.0852e-20	4.28111e-17	ENSSSCG00000012474
chr18	11025704	11026000	195	10	-5.52513	5.56255	2.24346e-20	4.28111e-17	ENSSSCG00000016512
chr9	8855755	8855939	195	10	-5.52513	5.56255	2.24346e-20	4.28111e-17	ENSSSCG00000014827
chr14	136723825	136724061	177	8	-5.70114	5.41351	3.0939e-20	5.43166e-17	ENSSSCG00000010654
chrX	5436089	5436370	160	7	-5.74373	5.261	3.83468e-20	6.47324e-17	ENSSSCG00000012101
chr2	785101	785441	141	5	-6.03275	5.06483	5.23518e-20	8.51008e-17	ENSSSCG00000028106
chr1	302931933	302932170	172	8	-5.65982	5.37146	5.93332e-20	9.30048e-17	ENSSSCG00000005652
chr11	6770084	6770452	269	19	-5.07501	6.05381	6.69325e-20	1.01299e-16	ENSSSCG00000009326
chr17	28322906	28323113	227	14	-5.26601	5.79599	7.56162e-20	1.06477e-16	ENSSSCG00000007080
chrX	64690638	64690929	333	27	-4.87983	6.37586	7.7632e-20	1.06477e-16	ENSSSCG00000012396
chr1	307123454	307123764	183	9	-5.58276	5.46615	9.39505e-20	1.1923e-16	ENSSSCG00000026425
chr11	72289689	72289912	291	22	-4.9787	6.17334	9.56233e-20	1.1923e-16	ENSSSCG00000009502
chr2	19000837	19001068	168	8	-5.62589	5.33693	9.77967e-20	1.1923e-16	ENSSSCG00000013278
chr15	138390550	138390787	168	8	-5.62589	5.33693	9.77967e-20	1.1923e-16	ENSSSCG00000024710
chr5	32213930	32214198	250	18	-5.04663	5.94612	1.06358e-19	1.26163e-16	ENSSSCG00000023788
chr8	50433556	50433753	223	15	-5.14203	5.77324	1.10705e-19	1.27865e-16	ENSSSCG00000008881
chr9	103145163	103145294	152	7	-5.66977	5.18549	1.13697e-19	1.27953e-16	ENSSSCG00000015394
chr1	302233381	302233716	247	17	-5.11086	5.92614	1.41846e-19	1.5564e-16	ENSSSCG00000005625
chr3	5214024	5214283	150	7	-5.65067	5.16598	1.50324e-19	1.6092e-16	ENSSSCG00000007589
chr4	31874305	31874519	177	9	-5.53468	5.41738	1.90726e-19	1.99308e-16	ENSSSCG00000006034
chr14	30518194	30518494	203	13	-5.21039	5.63113	2.20544e-19	2.19993e-16	ENSSSCG00000020756
chr4	122769594	122769743	147	6	-5.83802	5.13145	2.41111e-19	2.35164e-16	ENSSSCG00000006851
chr18	47347903	47348078	188	11	-5.33718	5.5128	2.62078e-19	2.50056e-16	ENSSSCG00000016684
chr11	76356220	76356420	265	20	-4.98007	6.03475	2.71197e-19	2.53252e-16	ENSSSCG00000009522
chr13	25324961	25325234	435	43	-4.59737	6.77984	2.82333e-19	2.58159e-16	ENSSSCG00000011254
chr3	90666860	90667083	130	4	-6.22531	4.93874	3.02401e-19	2.62271e-16	ENSSSCG00000008406
chr1	268657424	268657595	187	11	-5.32949	5.50504	3.04758e-19	2.62271e-16	ENSSSCG00000005377
chr6	46244774	46245010	127	4	-6.19164	4.90394	5.18986e-19	4.29779e-16	ENSSSCG00000003061
chr6	46244774	46245010	127	4	-6.19164	4.90394	5.18986e-19	4.29779e-16	ENSSSCG00000003063
chr1	284523371	284523632	141	7	-5.56144	5.07489	5.77575e-19	4.45836e-16	ENSSSCG00000005475
chr8	40470520	40470749	126	4	-6.18024	4.89215	5.79007e-19	4.45836e-16	ENSSSCG00000008826
chr7	65614254	65614408	181	12	-5.15883	5.46133	6.07846e-19	4.52175e-16	ENSSSCG00000001931
chr1	124715823	124715980	140	6	-5.76767	5.05935	6.37664e-19	4.66451e-16	ENSSSCG00000004587
chr17	43689797	43690045	278	24	-4.78821	6.11262	6.90623e-19	4.96909e-16	ENSSSCG00000007291
chr12	35217409	35217590	265	22	-4.84371	6.03961	7.49818e-19	5.30798e-16	ENSSSCG00000017622
chr1	292711457	292711759	139	6	-5.75733	5.04875	7.78166e-19	5.33652e-16	ENSSSCG00000028117
chr4	79558399	79558664	139	7	-5.54084	5.05385	7.78166e-19	5.33652e-16	ENSSSCG00000006233
chr10	56066229	56066495	203	15	-5.00651	5.63769	8.7513e-19	5.73275e-16	ENSSSCG00000011074
chr1	255747370	255747695	138	6	-5.74692	5.03808	9.51143e-19	6.13469e-16	ENSSSCG00000023520
chr13	148318933	148319178	151	8	-5.47204	5.1804	9.64441e-19	6.13469e-16	ENSSSCG00000011881
chr6	85081197	85081375	123	5	-5.83582	4.86213	1.00809e-18	6.32071e-16	ENSSSCG00000003627
chr6	13809772	13810078	137	6	-5.73644	5.02733	1.0522e-18	6.4091e-16	ENSSSCG00000002729
chr18	15129609	15129826	364	36	-4.59553	6.51811	1.0806e-18	6.4091e-16	ENSSSCG00000016535
chr11	11687636	11687858	162	9	-5.40698	5.28784	1.28283e-18	7.50712e-16	ENSSSCG00000021381
chr6	94817144	94817318	120	5	-5.80022	4.82547	1.58515e-18	9.03535e-16	ENSSSCG00000003687
chr5	9630421	9630596	120	5	-5.80022	4.82547	1.58515e-18	9.03535e-16	ENSSSCG00000028256
chrX	70963734	70964026	184	13	-5.06867	5.48885	1.82792e-18	1.00263e-15	ENSSSCG00000012437
chr14	138368507	138368669	172	12	-5.08528	5.38736	1.85038e-18	1.00263e-15	ENSSSCG00000010664
chr3	76666769	76666957	196	15	-4.95591	5.58712	1.90258e-18	1.01834e-15	ENSSSCG00000008340
chr7	105730765	105731058	133	6	-5.69371	4.98354	1.94526e-18	1.02865e-15	ENSSSCG00000002388
chr16	57059294	57059512	119	4	-6.09783	4.80691	1.99391e-18	1.04182e-15	ENSSSCG00000017000
chr4	30712489	30712691	118	4	-6.08566	4.79432	2.23805e-18	1.14218e-15	ENSSSCG00000006029
chr15	54551865	54552034	118	5	-5.77598	4.80052	2.23805e-18	1.14218e-15	ENSSSCG00000015807
chr3	75992854	75993020	132	6	-5.68283	4.97238	2.39561e-18	1.20854e-15	ENSSSCG00000008335
chr17	28235396	28235643	372	40	-4.47559	6.55543	2.58871e-18	1.27661e-15	ENSSSCG00000007080
chr6	119145321	119145491	117	5	-5.76371	4.78788	2.8242e-18	1.37727e-15	ENSSSCG00000003754
chr4	3880389	3880685	155	10	-5.19406	5.2277	3.3687e-18	1.58981e-15	ENSSSCG00000005938
chr8	134425729	134425943	116	4	-6.06102	4.76882	3.57166e-18	1.6352e-15	ENSSSCG00000009192
chr10	53080440	53080629	116	5	-5.75134	4.77514	3.57166e-18	1.6352e-15	ENSSSCG00000011070
chr2	119191667	119192061	167	12	-5.04273	5.3446	3.57666e-18	1.6352e-15	ENSSSCG00000014195
chr3	15659202	15659526	129	6	-5.64968	4.93841	3.65238e-18	1.65261e-15	ENSSSCG00000026457
chrX	138589161	138589356	297	30	-4.56375	6.21964	4.95346e-18	2.19738e-15	ENSSSCG00000012730
chr18	44294872	44295194	254	24	-4.65799	5.98419	4.9565e-18	2.19738e-15	ENSSSCG00000024754
chr7	7035761	7035989	114	4	-6.03594	4.74287	5.10095e-18	2.21664e-15	ENSSSCG00000001035
chr4	82679199	82679416	152	9	-5.3151	5.19466	5.2908e-18	2.2766e-15	ENSSSCG00000006249
chr11	48550175	48550332	127	6	-5.62715	4.91531	5.60887e-18	2.37762e-15	ENSSSCG00000009457
chrX	90421042	90421254	113	4	-6.02324	4.72973	5.75093e-18	2.37762e-15	ENSSSCG00000012485
chr6	46258772	46259009	113	4	-6.02324	4.72973	5.75093e-18	2.37762e-15	ENSSSCG00000003061
chr6	46258772	46259009	113	4	-6.02324	4.72973	5.75093e-18	2.37762e-15	ENSSSCG00000003063
chr15	51358483	51358675	151	10	-5.15636	5.18961	5.79643e-18	2.37762e-15	ENSSSCG00000021731
chr13	37853139	37853317	112	5	-5.70074	4.72304	7.32265e-18	2.97584e-15	ENSSSCG00000011443
chr18	14860695	14860896	149	9	-5.28636	5.16552	7.63747e-18	3.00516e-15	ENSSSCG00000016533
chr18	14860695	14860896	149	9	-5.28636	5.16552	7.63747e-18	3.00516e-15	ENSSSCG00000027118
chr11	87132454	87132714	161	11	-5.1136	5.28733	7.66867e-18	3.00516e-15	ENSSSCG00000022957
chr6	143592462	143592598	125	7	-5.38777	4.8976	7.77543e-18	3.02003e-15	ENSSSCG00000026682
chr7	83214525	83214699	160	11	-5.10462	5.27828	8.359e-18	3.21821e-15	ENSSSCG00000002129
chr2	93861974	93862119	124	6	-5.59268	4.87998	8.67804e-18	3.22779e-15	ENSSSCG00000014136
chr9	142118642	142118823	110	5	-5.67477	4.69629	1.05679e-17	3.86522e-15	ENSSSCG00000015582
chr6	5364562	5364743	110	5	-5.67477	4.69629	1.05679e-17	3.86522e-15	ENSSSCG00000002684
chr6	125941757	125942010	158	11	-5.08648	5.26	1.18356e-17	4.29308e-15	ENSSSCG00000003772
chr4	115117388	115117593	146	9	-5.25703	5.13579	1.21779e-17	4.38105e-15	ENSSSCG00000006746
chrX	19473709	19473874	157	12	-4.95369	5.25515	1.29204e-17	4.61038e-15	ENSSSCG00000012167
chr7	34858507	34858701	221	20	-4.7182	5.77508	1.42556e-17	5.04579e-15	ENSSSCG00000001523
chr17	30169628	30169893	230	22	-4.63942	5.83773	1.62899e-17	5.71971e-15	ENSSSCG00000007094
chr1	293008827	293008981	155	12	-4.9352	5.23659	1.68401e-17	5.86597e-15	ENSSSCG00000005510
chr13	90804005	90804311	143	9	-5.22709	5.10544	1.959e-17	6.77012e-15	ENSSSCG00000011677
chr6	146500379	146500887	165	13	-4.91149	5.33126	2.00115e-17	6.86176e-15	ENSSSCG00000003847
chr14	138175520	138175794	142	10	-5.06775	5.10011	2.15675e-17	7.1712e-15	ENSSSCG00000010662
chr9	6818139	6818336	142	10	-5.06775	5.10011	2.15675e-17	7.1712e-15	ENSSSCG00000014791
chrX	105356951	105357147	142	10	-5.06775	5.10011	2.15675e-17	7.1712e-15	ENSSSCG00000012582
chr15	51064199	51064438	267	29	-4.45878	6.06709	2.31026e-17	7.62385e-15	ENSSSCG00000015775
chr15	148556204	148556535	141	9	-5.20678	5.08486	2.61707e-17	8.57188e-15	ENSSSCG00000016313
chr17	47079952	47080178	194	17	-4.76252	5.5792	2.74279e-17	8.91712e-15	ENSSSCG00000007346
chr6	13017758	13017978	140	9	-5.19652	5.07446	2.88448e-17	9.3088e-15	ENSSSCG00000030420
chr10	33080205	33080367	117	6	-5.5089	4.79411	3.00176e-17	9.5469e-15	ENSSSCG00000010952
chr7	101985869	101986125	117	7	-5.29241	4.8003	3.00176e-17	9.5469e-15	ENSSSCG00000002333
chr11	11633511	11633712	104	4	-5.90358	4.60588	3.28452e-17	1.02239e-14	ENSSSCG00000009350
chr9	29773139	29773349	104	4	-5.90358	4.60588	3.28452e-17	1.02239e-14	ENSSSCG00000014946
chr4	45996518	45996700	104	5	-5.5939	4.61304	3.28452e-17	1.02239e-14	ENSSSCG00000006106
chr10	18125355	18125611	171	15	-4.75913	5.39077	3.40337e-17	1.04457e-14	ENSSSCG00000010872
chr6	88538653	88538781	171	15	-4.75913	5.39077	3.40337e-17	1.04457e-14	ENSSSCG00000024651
chr9	98898409	98898771	127	8	-5.22246	4.92657	3.76992e-17	1.14904e-14	ENSSSCG00000015377
chr1	179393885	179394073	138	10	-5.02655	5.05852	3.87092e-17	1.17169e-14	ENSSSCG00000004912
chr13	25267371	25267571	210	20	-4.64457	5.70225	4.26721e-17	1.28279e-14	ENSSSCG00000011253
chr3	140474405	140474550	158	13	-4.84898	5.26866	4.68767e-17	1.38994e-14	ENSSSCG00000024665
chr9	40059630	40059833	137	9	-5.16528	5.04282	4.71865e-17	1.38994e-14	ENSSSCG00000028201
chr4	85182685	85183071	137	10	-5.01606	5.04794	4.71865e-17	1.38994e-14	ENSSSCG00000006266
chr17	29367713	29367904	136	10	-5.00549	5.03728	5.21285e-17	1.52528e-14	ENSSSCG00000007084
chr5	7586291	7586439	114	6	-5.47145	4.75573	5.38852e-17	1.56624e-14	ENSSSCG00000020777
chr1	93559975	93560200	275	31	-4.40571	6.11335	5.65953e-17	1.63419e-14	ENSSSCG00000025745
chr10	56257795	56258163	125	8	-5.19957	4.90332	5.79778e-17	1.66317e-14	ENSSSCG00000011075
chr6	155312739	155312898	113	6	-5.45875	4.74272	6.06747e-17	1.72923e-14	ENSSSCG00000003950
chr13	118742089	118742266	101	5	-5.5517	4.5696	6.31015e-17	1.77534e-14	ENSSSCG00000020763
chr2	135025994	135026161	101	5	-5.5517	4.5696	6.31015e-17	1.77534e-14	ENSSSCG00000027018
chr13	208099460	208099655	205	20	-4.60982	5.66791	7.27116e-17	2.03268e-14	ENSSSCG00000028112
chr15	2893556	2893758	133	9	-5.12256	4.99955	8.62932e-17	2.36713e-14	ENSSSCG00000022919
chr17	37246603	37247009	133	9	-5.12256	4.99955	8.62932e-17	2.36713e-14	ENSSSCG00000007171
chr6	152822979	152823272	133	10	-4.97333	5.00483	8.62932e-17	2.36713e-14	ENSSSCG00000003909
chr14	135766425	135766661	122	8	-5.16454	4.86773	8.98368e-17	2.44903e-14	ENSSSCG00000010650
chr4	120098343	120098524	99	5	-5.52287	4.53992	9.41461e-17	2.55066e-14	ENSSSCG00000006805
chr1	248003522	248003735	183	18	-4.5967	5.49923	9.52041e-17	2.5635e-14	ENSSSCG00000005243
chr17	62508658	62509024	98	5	-5.50823	4.52486	1.07732e-16	2.86568e-14	ENSSSCG00000007488
chr5	96338905	96339087	98	5	-5.50823	4.52486	1.07732e-16	2.86568e-14	ENSSSCG00000000918
chr2	9783303	9783543	200	20	-4.57421	5.63275	1.17012e-16	3.06559e-14	ENSSSCG00000013093
chr5	88198288	88198501	131	9	-5.10071	4.97742	1.17343e-16	3.06559e-14	ENSSSCG00000026697
chr2	7703856	7704061	131	9	-5.10071	4.97742	1.17343e-16	3.06559e-14	ENSSSCG00000013052
chr6	13923337	13923483	109	6	-5.40679	4.68948	1.25162e-16	3.21869e-14	ENSSSCG00000002730
chr8	134391502	134391734	120	8	-5.14071	4.84353	1.25403e-16	3.21869e-14	ENSSSCG00000009192
chr1	306129277	306129509	120	8	-5.14071	4.84353	1.25403e-16	3.21869e-14	ENSSSCG00000005723
chr7	3390882	3391019	160	14	-4.76158	5.29107	1.38818e-16	3.52181e-14	ENSSSCG00000001016
chr11	13396888	13397025	160	14	-4.76158	5.29107	1.38818e-16	3.52181e-14	ENSSSCG00000009362
chr16	51893275	51893623	97	5	-5.49345	4.50965	1.4138e-16	3.5662e-14	ENSSSCG00000016971
chr6	148303879	148304078	130	10	-4.94044	4.97166	1.44332e-16	3.61984e-14	ENSSSCG00000003871
chr2	36225784	36226000	129	9	-5.07853	4.95497	1.60174e-16	3.97565e-14	ENSSSCG00000013339
chr14	42977957	42978165	96	4	-5.78819	4.48643	1.62142e-16	3.97565e-14	ENSSSCG00000009910
chr1	305086636	305086998	96	5	-5.47851	4.49428	1.62142e-16	3.97565e-14	ENSSSCG00000005710
chr5	105500481	105500778	107	6	-5.38009	4.66214	1.81209e-16	4.34605e-14	ENSSSCG00000000938
chr13	24097718	24097987	107	7	-5.1636	4.66899	1.81209e-16	4.34605e-14	ENSSSCG00000011243
chr9	31057363	31057493	107	7	-5.1636	4.66899	1.81209e-16	4.34605e-14	ENSSSCG00000014966
chr14	11675816	11675972	147	12	-4.85879	5.15991	2.13623e-16	5.04367e-14	ENSSSCG00000030130
chr10	8725131	8725329	95	5	-5.46341	4.47875	2.13744e-16	5.04367e-14	ENSSSCG00000010814
chr18	33265918	33266086	95	5	-5.46341	4.47875	2.13744e-16	5.04367e-14	ENSSSCG00000016638
chr1	304436251	304436585	176	17	-4.62209	5.43981	2.20377e-16	5.14487e-14	ENSSSCG00000005699
chr3	45952309	45952530	176	18	-4.54045	5.44359	2.20377e-16	5.14487e-14	ENSSSCG00000022493
chrX	17182961	17183178	285	36	-4.24263	6.17465	2.2674e-16	5.26541e-14	ENSSSCG00000012160
chr11	71854242	71854410	136	11	-4.87027	5.04242	2.54752e-16	5.88477e-14	ENSSSCG00000027851
chr13	206267582	206267875	105	6	-5.35289	4.63428	2.63813e-16	6.06216e-14	ENSSSCG00000012035
chr15	122944207	122944397	126	10	-4.89537	4.92625	2.71398e-16	6.20399e-14	ENSSSCG00000016147
chr15	84983604	84983845	282	37	-4.18803	6.16209	2.75403e-16	6.26292e-14	ENSSSCG00000015931
chr17	50413854	50414038	125	10	-4.88388	4.91467	3.01989e-16	6.83212e-14	ENSSSCG00000027279
chr10	25345067	25345307	145	12	-4.83904	5.1401	3.09445e-16	6.96488e-14	ENSSSCG00000010902
chr9	10279495	10279879	200	23	-4.37422	5.64255	3.13324e-16	7.01623e-14	ENSSSCG00000021702
chr1	254764499	254764735	93	4	-5.74242	4.43906	3.25398e-16	7.2496e-14	ENSSSCG00000005269
chr7	118349957	118350116	144	12	-4.82906	5.1301	3.39774e-16	7.4938e-14	ENSSSCG00000002431
chr9	99853684	99853850	144	12	-4.82906	5.1301	3.39774e-16	7.4938e-14	ENSSSCG00000015379
chr4	128824523	128824706	163	16	-4.59797	5.3261	3.43685e-16	7.54217e-14	ENSSSCG00000006859
chr15	20164452	20164720	279	37	-4.17261	6.14718	3.51917e-16	7.68441e-14	ENSSSCG00000015701
chr14	12474600	12474849	92	4	-5.72684	4.42293	3.74923e-16	8.06637e-14	ENSSSCG00000009666
chr9	40022499	40022705	92	4	-5.72684	4.42293	3.74923e-16	8.06637e-14	ENSSSCG00000028201
chr2	91766246	91766462	92	4	-5.72684	4.42293	3.74923e-16	8.06637e-14	ENSSSCG00000014128
chr18	44353855	44354024	171	17	-4.58053	5.39862	3.81607e-16	8.11193e-14	ENSSSCG00000021290
chr15	101868330	101868495	103	6	-5.32516	4.60589	3.86271e-16	8.11193e-14	ENSSSCG00000016030
chr12	48621592	48621727	103	7	-5.10867	4.61304	3.86271e-16	8.11193e-14	ENSSSCG00000017799
chr10	45979864	45980286	189	21	-4.42283	5.55576	3.86283e-16	8.11193e-14	ENSSSCG00000011022
chr10	28972230	28972500	133	11	-4.83811	5.0101	4.19825e-16	8.77435e-14	ENSSSCG00000010925
chr9	10819775	10820233	259	34	-4.18671	6.03642	4.29234e-16	8.92847e-14	ENSSSCG00000014855
chr7	24706732	24706979	113	8	-5.05406	4.75556	4.43153e-16	9.17452e-14	ENSSSCG00000001397
chr7	103969285	103969439	142	12	-4.80889	5.10988	4.50737e-16	9.24432e-14	ENSSSCG00000002375
chrX	48857005	48857299	142	13	-4.69502	5.11474	4.50737e-16	9.24432e-14	ENSSSCG00000012307
chr8	140230246	140230489	205	24	-4.34889	5.68063	4.9728e-16	1.00604e-13	ENSSSCG00000009213
chr13	51762096	51762315	91	4	-5.71108	4.40663	4.98946e-16	1.00604e-13	ENSSSCG00000011497
chr14	135138618	135138910	102	6	-5.3111	4.5915	4.99697e-16	1.00604e-13	ENSSSCG00000010639
chr10	15330441	15330715	102	7	-5.09461	4.59873	4.99697e-16	1.00604e-13	ENSSSCG00000028881
chr2	60237351	60237707	132	11	-4.82722	4.99917	5.14127e-16	1.03037e-13	ENSSSCG00000013869
chr2	29681990	29682265	101	7	-5.0804	4.58427	5.68915e-16	1.13061e-13	ENSSSCG00000013311
chr18	12694292	12694543	131	11	-4.81626	4.98816	5.69296e-16	1.13061e-13	ENSSSCG00000016521
chr2	79955197	79955373	90	5	-5.38547	4.3986	5.76295e-16	1.13935e-13	ENSSSCG00000014011
chr13	147614243	147614451	149	14	-4.65887	5.18866	6.15353e-16	1.21111e-13	ENSSSCG00000027709
chr16	23791789	23792126	130	11	-4.80521	4.97706	6.98902e-16	1.36941e-13	ENSSSCG00000016846
chr4	67402819	67403131	278	38	-4.12913	6.14442	7.13408e-16	1.39162e-13	ENSSSCG00000006174
chr2	31217827	31218011	396	59	-4.0071	6.67261	7.24568e-16	1.40399e-13	ENSSSCG00000024950
chr7	119753448	119753606	139	12	-4.7781	5.07904	7.27097e-16	1.40399e-13	ENSSSCG00000002442
chr6	125332393	125332542	100	6	-5.28255	4.56228	7.38943e-16	1.40399e-13	ENSSSCG00000027873
chr1	312358149	312358299	100	6	-5.28255	4.56228	7.38943e-16	1.40399e-13	ENSSSCG00000005801
chr4	34567644	34567932	100	6	-5.28255	4.56228	7.38943e-16	1.40399e-13	ENSSSCG00000006038
chr1	20638938	20639077	100	7	-5.06606	4.56967	7.38943e-16	1.40399e-13	ENSSSCG00000004113
chr3	46244323	46244524	89	4	-5.67905	4.37348	7.7076e-16	1.45813e-13	ENSSSCG00000008103
chr18	16217603	16217781	129	11	-4.79407	4.96588	7.74871e-16	1.45962e-13	ENSSSCG00000016543
chr15	52541184	52541350	138	12	-4.76769	5.06861	8.00947e-16	1.50131e-13	ENSSSCG00000015784
chr2	133386218	133386454	110	8	-5.01526	4.71621	8.03844e-16	1.50131e-13	ENSSSCG00000014242
chr9	50017534	50017823	276	38	-4.11872	6.13438	8.69076e-16	1.61626e-13	ENSSSCG00000015082
chr12	40151037	40151320	275	38	-4.11348	6.12933	9.13256e-16	1.69126e-13	ENSSSCG00000017693
chr13	2736844	2736995	99	6	-5.26806	4.54745	9.62435e-16	1.76005e-13	ENSSSCG00000026677
chr17	50630677	50631008	99	6	-5.26806	4.54745	9.62435e-16	1.76005e-13	ENSSSCG00000027279
chr17	53301581	53301712	99	7	-5.05157	4.55493	9.62435e-16	1.76005e-13	ENSSSCG00000007402
chr15	61736493	61736720	88	4	-5.66276	4.35663	1.03437e-15	1.87598e-13	ENSSSCG00000015843
chr6	78066287	78066672	88	5	-5.35308	4.36531	1.03437e-15	1.87598e-13	ENSSSCG00000003570
chr14	80611959	80612267	136	12	-4.74664	5.04753	1.07304e-15	1.93015e-13	ENSSSCG00000010278
chr13	26023405	26023551	136	13	-4.63277	5.05262	1.07304e-15	1.93015e-13	ENSSSCG00000011261
chr16	22964614	22964767	98	6	-5.25342	4.53248	1.09953e-15	1.95379e-13	ENSSSCG00000016841
chr15	74478330	74478493	98	6	-5.25342	4.53248	1.09953e-15	1.95379e-13	ENSSSCG00000015888
chr8	5736363	5736617	98	7	-5.03693	4.54004	1.09953e-15	1.95379e-13	ENSSSCG00000008731
chr15	57417159	57417526	87	5	-5.3366	4.34838	1.19985e-15	2.12344e-13	ENSSSCG00000015830
chr9	7429591	7429825	205	25	-4.29042	5.68379	1.20747e-15	2.12834e-13	ENSSSCG00000014803
chr8	41855068	41855348	117	10	-4.78852	4.81868	1.26374e-15	2.21861e-13	ENSSSCG00000030621
chr1	87790627	87790801	126	11	-4.76015	4.93183	1.30645e-15	2.27552e-13	ENSSSCG00000004425
chr2	87830813	87831100	135	13	-4.62213	5.04201	1.30652e-15	2.27552e-13	ENSSSCG00000014097
chrX	142090694	142090959	143	15	-4.50127	5.13443	1.40481e-15	2.42745e-13	ENSSSCG00000024676
chr9	2474294	2474558	143	15	-4.50127	5.13443	1.40481e-15	2.42745e-13	ENSSSCG00000029634
chr5	80392661	80392957	97	6	-5.23864	4.51735	1.43818e-15	2.43507e-13	ENSSSCG00000026597
chr2	45062959	45063103	97	6	-5.23864	4.51735	1.43818e-15	2.43507e-13	ENSSSCG00000025406
chr14	66185165	66185421	97	7	-5.02215	4.52501	1.43818e-15	2.43507e-13	ENSSSCG00000010199
chr2	49850217	49850474	97	7	-5.02215	4.52501	1.43818e-15	2.43507e-13	ENSSSCG00000013399
chr11	7537034	7537198	134	12	-4.72528	5.02615	1.44251e-15	2.43507e-13	ENSSSCG00000009333
chr6	13527596	13527773	186	22	-4.33319	5.53661	1.47158e-15	2.47463e-13	ENSSSCG00000020691
chr18	48014538	48014823	143	14	-4.59961	5.12965	1.54236e-15	2.58375e-13	ENSSSCG00000016688
chr15	147299379	147299577	202	25	-4.26915	5.66304	1.57537e-15	2.62902e-13	ENSSSCG00000022612
chr11	48424904	48425158	185	23	-4.26179	5.53254	1.58242e-15	2.63077e-13	ENSSSCG00000009457
chr2	28172648	28172868	86	4	-5.62962	4.32236	1.61874e-15	2.67092e-13	ENSSSCG00000013297
chr9	74930829	74931014	86	5	-5.31994	4.33126	1.61874e-15	2.67092e-13	ENSSSCG00000015298
chr4	74306572	74306763	115	10	-4.76366	4.79369	1.77946e-15	2.91419e-13	ENSSSCG00000023221
chrX	122204649	122205230	115	10	-4.76366	4.79369	1.77946e-15	2.91419e-13	ENSSSCG00000012653
chr8	45694161	45694338	124	11	-4.73708	4.90869	1.79682e-15	2.92083e-13	ENSSSCG00000008858
chr7	103664140	103664494	124	11	-4.73708	4.90869	1.79682e-15	2.92083e-13	ENSSSCG00000002368
chr7	14591101	14591289	85	5	-5.30308	4.31395	1.88275e-15	3.04922e-13	ENSSSCG00000001074
chrX	70853325	70853622	114	10	-4.75107	4.78103	1.99657e-15	3.22166e-13	ENSSSCG00000012435
chr1	202665821	202666055	132	12	-4.70359	5.00445	2.15199e-15	3.4471e-13	ENSSSCG00000005039
chr17	34492317	34492650	132	12	-4.70359	5.00445	2.15199e-15	3.4471e-13	ENSSSCG00000007121
chr3	6336297	6336443	95	6	-5.2086	4.48664	2.16318e-15	3.45243e-13	ENSSSCG00000007607
chr1	204798211	204798549	198	26	-4.18412	5.63818	2.36026e-15	3.74512e-13	ENSSSCG00000005052
chr6	13796709	13796861	131	13	-4.57876	4.99879	2.3807e-15	3.74512e-13	ENSSSCG00000002729
chr2	3186969	3187189	131	13	-4.57876	4.99879	2.3807e-15	3.74512e-13	ENSSSCG00000012885
chr1	74428920	74429099	122	11	-4.71363	4.88519	2.48138e-15	3.86321e-13	ENSSSCG00000004347
chr14	136130844	136130992	94	6	-5.19335	4.47104	2.48217e-15	3.86321e-13	ENSSSCG00000010651
chr3	280252	280400	94	6	-5.19335	4.47104	2.48217e-15	3.86321e-13	ENSSSCG00000007543
chr6	86031746	86032062	113	9	-4.88759	4.76193	2.51749e-15	3.88529e-13	ENSSSCG00000003640
chr9	65275375	65275586	113	9	-4.88759	4.76193	2.51749e-15	3.88529e-13	ENSSSCG00000015253
chr11	25426677	25426956	286	43	-3.99249	6.19477	2.52292e-15	3.88529e-13	ENSSSCG00000009430
chr8	77615197	77615387	84	5	-5.28602	4.29643	2.55401e-15	3.90576e-13	ENSSSCG00000008990
chr18	22845554	22845744	84	5	-5.28602	4.29643	2.55401e-15	3.90576e-13	ENSSSCG00000022865
chr10	20757603	20757796	139	15	-4.46036	5.09389	2.72144e-15	4.13302e-13	ENSSSCG00000010879
chr3	46273859	46274040	348	55	-3.92169	6.48836	2.75521e-15	4.15479e-13	ENSSSCG00000008103
chr3	46273859	46274040	348	55	-3.92169	6.48836	2.75521e-15	4.15479e-13	ENSSSCG00000008105
chr1	211816110	211816226	103	8	-4.92047	4.62015	2.76418e-15	4.15479e-13	ENSSSCG00000005095
chr1	299680593	299680997	180	22	-4.28591	5.49032	2.85056e-15	4.27e-13	ENSSSCG00000005599
chr4	91597786	91598023	130	12	-4.68158	4.98243	2.91718e-15	4.34018e-13	ENSSSCG00000006314
chr4	91597786	91598023	130	12	-4.68158	4.98243	2.91718e-15	4.34018e-13	ENSSSCG00000006312
chr5	73710508	73710676	83	5	-5.26876	4.27871	2.97884e-15	4.39685e-13	ENSSSCG00000000781
chr1	11026713	11026994	138	14	-4.54829	5.07861	2.99535e-15	4.39685e-13	ENSSSCG00000021649
chr15	55761417	55761741	138	15	-4.44995	5.08358	2.99535e-15	4.39685e-13	ENSSSCG00000015827
chr12	42423813	42424073	138	15	-4.44995	5.08358	2.99535e-15	4.39685e-13	ENSSSCG00000017722
chr4	117695720	117695951	129	12	-4.67044	4.9713	3.23119e-15	4.68781e-13	ENSSSCG00000006771
chrX	19250630	19250846	129	13	-4.55658	4.9767	3.23119e-15	4.68781e-13	ENSSSCG00000012165
chr10	15940088	15940419	93	6	-5.17793	4.45528	3.27571e-15	4.68781e-13	ENSSSCG00000029429
chr6	37884628	37884756	93	7	-4.96144	4.46331	3.27571e-15	4.68781e-13	ENSSSCG00000022521
chr4	42049315	42049593	154	17	-4.42953	5.24929	3.27901e-15	4.68781e-13	ENSSSCG00000006083
chr4	1038484	1038698	154	18	-4.3479	5.25365	3.27901e-15	4.68781e-13	ENSSSCG00000006954
chr8	80033022	80033219	111	10	-4.71262	4.7424	3.57896e-15	5.08352e-13	ENSSSCG00000009007
chr9	9418434	9418623	111	10	-4.71262	4.7424	3.57896e-15	5.08352e-13	ENSSSCG00000020856
chr2	60243956	60244094	137	14	-4.5378	5.06819	3.63262e-15	5.14309e-13	ENSSSCG00000013869
chr14	137534512	137534674	92	6	-5.16234	4.43936	3.76742e-15	5.28282e-13	ENSSSCG00000010655
chr7	81005047	81005187	92	7	-4.94585	4.44748	3.76742e-15	5.28282e-13	ENSSSCG00000002025
chr7	116660170	116660439	92	7	-4.94585	4.44748	3.76742e-15	5.28282e-13	ENSSSCG00000002423
chr17	54027018	54027332	136	15	-4.4289	5.06274	4.00266e-15	5.59479e-13	ENSSSCG00000007439
chr6	149071034	149071152	101	8	-4.8922	4.59153	4.05289e-15	5.6352e-13	ENSSSCG00000003877
chr6	128449366	128449536	82	5	-5.25129	4.26078	4.06389e-15	5.6352e-13	ENSSSCG00000003781
chr18	16881049	16881239	457	78	-3.81204	6.89552	4.07008e-15	5.6352e-13	ENSSSCG00000016544
chr8	57887601	57888016	110	9	-4.8488	4.72277	4.53749e-15	6.22346e-13	ENSSSCG00000008902
chr16	18561337	18561555	110	9	-4.8488	4.72277	4.53749e-15	6.22346e-13	ENSSSCG00000016809
chr8	140738005	140738397	81	5	-5.2336	4.24264	4.7536e-15	6.43936e-13	ENSSSCG00000024493
chr2	112599493	112599848	81	5	-5.2336	4.24264	4.7536e-15	6.43936e-13	ENSSSCG00000025287
chr4	91001247	91001431	81	5	-5.2336	4.24264	4.7536e-15	6.43936e-13	ENSSSCG00000006307
chr5	98833001	98833185	81	5	-5.2336	4.24264	4.7536e-15	6.43936e-13	ENSSSCG00000000922
chr15	148550210	148550565	118	11	-4.66557	4.83703	4.79266e-15	6.47231e-13	ENSSSCG00000016313
chr1	284370176	284370610	246	36	-4.03039	5.96972	4.96472e-15	6.68407e-13	ENSSSCG00000005472
chr8	39736605	39736879	91	7	-4.9301	4.43149	4.99516e-15	6.68407e-13	ENSSSCG00000008813
chr14	3201152	3201413	91	7	-4.9301	4.43149	4.99516e-15	6.68407e-13	ENSSSCG00000009591
chr14	12438812	12439098	167	20	-4.31416	5.37679	5.06178e-15	6.69936e-13	ENSSSCG00000009666
chr14	95840442	95840733	151	17	-4.40117	5.22129	5.06855e-15	6.69936e-13	ENSSSCG00000010371
chr17	28289941	28290160	109	9	-4.83563	4.70949	5.11343e-15	6.69936e-13	ENSSSCG00000007080
chr1	20459773	20459965	109	10	-4.68641	4.71608	5.11343e-15	6.69936e-13	ENSSSCG00000004112
chr14	8641745	8642014	360	59	-3.86962	6.5417	5.28128e-15	6.89868e-13	ENSSSCG00000009641
chr7	14821104	14821437	126	12	-4.63652	4.9374	5.4212e-15	7.03954e-13	ENSSSCG00000001076
chr15	35382537	35382774	126	12	-4.63652	4.9374	5.4212e-15	7.03954e-13	ENSSSCG00000027033
chr8	128639999	128640171	174	23	-4.17339	5.44629	5.62071e-15	7.27708e-13	ENSSSCG00000009172
chr18	705411	705599	351	58	-3.85769	6.50533	5.7456e-15	7.39028e-13	ENSSSCG00000016403
chr15	156310251	156310384	90	7	-4.91417	4.41532	5.75866e-15	7.39028e-13	ENSSSCG00000028679
chr14	114748477	114748743	90	7	-4.91417	4.41532	5.75866e-15	7.39028e-13	ENSSSCG00000010478
chr4	61892747	61893028	259	39	-3.98973	6.04851	6.10373e-15	7.81028e-13	ENSSSCG00000006158
chr3	38758582	38758887	108	9	-4.82235	4.69609	6.50504e-15	8.25111e-13	ENSSSCG00000007930
chr14	22310880	22311055	80	5	-5.2157	4.22427	6.52344e-15	8.25111e-13	ENSSSCG00000009720
chr14	97342000	97342174	80	5	-5.2157	4.22427	6.52344e-15	8.25111e-13	ENSSSCG00000010383
chr6	53793601	53793868	149	18	-4.3003	5.20685	6.60622e-15	8.33181e-13	ENSSSCG00000003277
chr6	4433524	4433856	310	51	-3.86348	6.32221	7.16022e-15	9.00465e-13	ENSSSCG00000002669
chr14	147307042	147307178	132	14	-4.48419	5.01495	7.22064e-15	9.05468e-13	ENSSSCG00000028253
chr13	206313400	206313810	107	9	-4.80894	4.68256	7.34337e-15	9.18236e-13	ENSSSCG00000012035
chr2	72528476	72528990	317	52	-3.86777	6.35479	7.3695e-15	9.18885e-13	ENSSSCG00000024580
chr6	10036039	10036253	79	4	-5.50725	4.19587	7.65351e-15	9.40611e-13	ENSSSCG00000002696
chr1	302475045	302475458	79	4	-5.50725	4.19587	7.65351e-15	9.40611e-13	ENSSSCG00000005636
chr10	50862995	50863172	79	5	-5.19756	4.20569	7.65351e-15	9.40611e-13	ENSSSCG00000011046
chr16	71578418	71578574	89	6	-5.11455	4.39054	7.67233e-15	9.40611e-13	ENSSSCG00000017052
chr8	117489078	117489480	89	7	-4.89806	4.39898	7.67233e-15	9.40611e-13	ENSSSCG00000009125
chr9	37993688	37993956	89	7	-4.89806	4.39898	7.67233e-15	9.40611e-13	ENSSSCG00000014993
chr18	26626691	26626991	163	20	-4.2792	5.34251	8.2011e-15	1.00251e-12	ENSSSCG00000016613
chr1	158734385	158734601	194	27	-4.1006	5.6129	8.22294e-15	1.00251e-12	ENSSSCG00000004839
chr9	130592637	130592834	131	15	-4.37489	5.00933	8.81725e-15	1.06903e-12	ENSSSCG00000023997
chr9	55075269	55075459	131	15	-4.37489	5.00933	8.81725e-15	1.06903e-12	ENSSSCG00000015136
chr9	142117373	142117690	88	6	-5.09827	4.37391	8.86683e-15	1.06914e-12	ENSSSCG00000015582
chr4	129949979	129950137	88	6	-5.09827	4.37391	8.86683e-15	1.06914e-12	ENSSSCG00000006874
chr1	261868462	261868647	216	32	-4.01187	5.7782	9.05518e-15	1.08885e-12	ENSSSCG00000005291
chr2	125503062	125503249	106	10	-4.64617	4.67572	9.37463e-15	1.12419e-12	ENSSSCG00000014224
chr15	147150931	147151140	200	28	-4.09239	5.65872	9.95962e-15	1.19108e-12	ENSSSCG00000016291
chr16	35402163	35402286	97	8	-4.83394	4.53261	1.0132e-14	1.20187e-12	ENSSSCG00000016894
chr14	124915787	124916126	97	8	-4.83394	4.53261	1.0132e-14	1.20187e-12	ENSSSCG00000010607
chr14	82890742	82891161	78	4	-5.48888	4.1769	1.05675e-14	1.23751e-12	ENSSSCG00000010313
chr1	247795269	247795461	78	5	-5.1792	4.18687	1.05675e-14	1.23751e-12	ENSSSCG00000005241
chr11	83464999	83465303	105	9	-4.78173	4.65514	1.06016e-14	1.23751e-12	ENSSSCG00000009543
chr16	79277016	79277292	105	10	-4.63251	4.66202	1.06016e-14	1.23751e-12	ENSSSCG00000017095
chr1	242189956	242190145	105	10	-4.63251	4.66202	1.06016e-14	1.23751e-12	ENSSSCG00000005208
chr14	120523165	120523450	214	31	-4.044	5.76231	1.09059e-14	1.26966e-12	ENSSSCG00000010544
chr9	150568547	150568756	153	19	-4.26124	5.24879	1.13886e-14	1.31255e-12	ENSSSCG00000025867
chr14	97855801	97856061	153	19	-4.26124	5.24879	1.13886e-14	1.31255e-12	ENSSSCG00000010390
chrX	19602034	19602198	121	12	-4.57813	4.87911	1.1394e-14	1.31255e-12	ENSSSCG00000012167
chr11	14280127	14280275	121	13	-4.46427	4.88489	1.1394e-14	1.31255e-12	ENSSSCG00000009367
chr9	9476524	9476762	96	8	-4.819	4.51751	1.1581e-14	1.32712e-12	ENSSSCG00000014840
chr9	28332996	28333163	113	11	-4.60314	4.77457	1.18511e-14	1.35348e-12	ENSSSCG00000014935
chr1	284940830	284940990	87	6	-5.08179	4.3571	1.18727e-14	1.35348e-12	ENSSSCG00000005480
chr11	83568363	83568634	129	14	-4.45104	4.98207	1.19336e-14	1.3569e-12	ENSSSCG00000009543
chr2	29167674	29167916	280	45	-3.89659	6.16989	1.19977e-14	1.36066e-12	ENSSSCG00000013304
chr8	34802183	34802489	228	35	-3.96124	5.86173	1.24355e-14	1.39963e-12	ENSSSCG00000008802
chr15	146557725	146558178	77	4	-5.47029	4.1577	1.24369e-14	1.39963e-12	ENSSSCG00000022177
chrX	125761673	125761924	167	23	-4.11417	5.38865	1.32211e-14	1.48408e-12	ENSSSCG00000012680
chr3	121183277	121183454	112	11	-4.59033	4.76175	1.33019e-14	1.48555e-12	ENSSSCG00000008578
chr1	185075909	185076087	112	11	-4.59033	4.76175	1.33019e-14	1.48555e-12	ENSSSCG00000026078
chr1	32211815	32211974	144	18	-4.25108	5.15852	1.35781e-14	1.49788e-12	ENSSSCG00000004166
chr1	92682323	92682534	104	9	-4.76794	4.64124	1.3583e-14	1.49788e-12	ENSSSCG00000004451
chr8	69846345	69846631	104	10	-4.61871	4.64819	1.3583e-14	1.49788e-12	ENSSSCG00000008924
chr3	71554778	71555056	104	10	-4.61871	4.64819	1.3583e-14	1.49788e-12	ENSSSCG00000008262
chr4	72781944	72782222	104	10	-4.61871	4.64819	1.3583e-14	1.49788e-12	ENSSSCG00000006199
chr1	212948460	212948805	197	28	-4.07059	5.63762	1.39235e-14	1.53159e-12	ENSSSCG00000005106
chr10	58051136	58051302	120	12	-4.56617	4.86717	1.41453e-14	1.54437e-12	ENSSSCG00000011079
chr6	137813569	137813892	120	12	-4.56617	4.86717	1.41453e-14	1.54437e-12	ENSSSCG00000003816
chr3	38282102	38282263	211	31	-4.02364	5.74267	1.49143e-14	1.62027e-12	ENSSSCG00000007922
chr14	53359936	53360167	95	8	-4.80391	4.50226	1.51628e-14	1.64319e-12	ENSSSCG00000010071
chr5	33474402	33474586	103	10	-4.60478	4.63423	1.53889e-14	1.65139e-12	ENSSSCG00000000471
chr1	120584199	120584393	103	10	-4.60478	4.63423	1.53889e-14	1.65139e-12	ENSSSCG00000004571
chr15	145538888	145539071	103	10	-4.60478	4.63423	1.53889e-14	1.65139e-12	ENSSSCG00000016272
chr4	39911894	39912078	103	10	-4.60478	4.63423	1.53889e-14	1.65139e-12	ENSSSCG00000006069
chr5	63805192	63805487	247	40	-3.88494	5.98547	1.58267e-14	1.69011e-12	ENSSSCG00000000628
chr3	59136211	59136339	210	31	-4.01679	5.73606	1.6922e-14	1.80268e-12	ENSSSCG00000008193
chr13	94321776	94322011	76	4	-5.45145	4.13825	1.72816e-14	1.82769e-12	ENSSSCG00000011690
chr6	154084603	154084839	76	4	-5.45145	4.13825	1.72816e-14	1.82769e-12	ENSSSCG00000027843
chr3	75714766	75714949	76	5	-5.14176	4.14852	1.72816e-14	1.82769e-12	ENSSSCG00000023409
chr12	39011821	39012054	94	8	-4.78865	4.48685	1.73687e-14	1.82809e-12	ENSSSCG00000017676
chr8	40089704	40089938	94	8	-4.78865	4.48685	1.73687e-14	1.82809e-12	ENSSSCG00000026803
chr12	39012644	39012807	85	6	-5.04827	4.3229	1.85151e-14	1.94409e-12	ENSSSCG00000017676
chr5	101866442	101866749	149	19	-4.22304	5.21136	1.92131e-14	2.01256e-12	ENSSSCG00000000934
chr18	42553939	42554227	118	13	-4.42807	4.84896	1.96357e-14	2.05193e-12	ENSSSCG00000016663
chr1	141279921	141280136	102	9	-4.73994	4.61305	1.97899e-14	2.05338e-12	ENSSSCG00000004679
chr5	9557904	9558099	102	10	-4.59072	4.62015	1.97899e-14	2.05338e-12	ENSSSCG00000028256
chr3	54048555	54048741	102	10	-4.59072	4.62015	1.97899e-14	2.05338e-12	ENSSSCG00000008153
chr13	25085371	25085781	126	14	-4.41711	4.94844	1.99248e-14	2.0625e-12	ENSSSCG00000011249
chr15	53788595	53788808	75	4	-5.43236	4.11855	2.04048e-14	2.08757e-12	ENSSSCG00000015802
chr8	129816287	129816525	75	4	-5.43236	4.11855	2.04048e-14	2.08757e-12	ENSSSCG00000009176
chr7	93699345	93699530	75	5	-5.12267	4.12897	2.04048e-14	2.08757e-12	ENSSSCG00000002262
chr12	40118062	40118248	75	5	-5.12267	4.12897	2.04048e-14	2.08757e-12	ENSSSCG00000017693
chr7	22930877	22931063	75	5	-5.12267	4.12897	2.04048e-14	2.08757e-12	ENSSSCG00000024278
chr2	28468164	28468471	244	39	-3.90368	5.96609	2.07562e-14	2.11858e-12	ENSSSCG00000013299
chr6	101295421	101295767	193	28	-4.04101	5.60902	2.0938e-14	2.12724e-12	ENSSSCG00000025584
chr1	83278200	83278376	193	28	-4.04101	5.60902	2.0938e-14	2.12724e-12	ENSSSCG00000004382
chr11	34604651	34604771	133	16	-4.30468	5.03608	2.19306e-14	2.22294e-12	ENSSSCG00000009448
chr11	70804652	70804917	109	11	-4.55118	4.72264	2.38889e-14	2.4134e-12	ENSSSCG00000009496
chr7	82529858	82530104	170	24	-4.0789	5.41748	2.39745e-14	2.4134e-12	ENSSSCG00000023790
chr7	82529858	82530104	170	24	-4.0789	5.41748	2.39745e-14	2.4134e-12	ENSSSCG00000027075
chr12	19269593	19269925	117	12	-4.52967	4.83078	2.44928e-14	2.45993e-12	ENSSSCG00000017359
chr3	60808639	60808805	84	6	-5.03121	4.30551	2.50094e-14	2.50608e-12	ENSSSCG00000008216
chr12	46590609	46590847	92	8	-4.75765	4.45555	2.62225e-14	2.60977e-12	ENSSSCG00000027801
chr11	11499475	11499712	92	8	-4.75765	4.45555	2.62225e-14	2.60977e-12	ENSSSCG00000009350
chrX	38622325	38622635	116	12	-4.51729	4.81845	2.73749e-14	2.71829e-12	ENSSSCG00000012238
chr18	44213520	44213747	74	4	-5.41301	4.0986	2.85416e-14	2.79618e-12	ENSSSCG00000024754
chr16	46534770	46534984	74	4	-5.41301	4.0986	2.85416e-14	2.79618e-12	ENSSSCG00000029340
chr18	107899	108128	74	4	-5.41301	4.0986	2.85416e-14	2.79618e-12	ENSSSCG00000025510
chr1	306919123	306919366	74	4	-5.41301	4.0986	2.85416e-14	2.79618e-12	ENSSSCG00000005734
chr8	12487540	12487727	74	5	-5.10333	4.10918	2.85416e-14	2.79618e-12	ENSSSCG00000026232
chr14	44165200	44165405	219	34	-3.94476	5.80315	2.86059e-14	2.79625e-12	ENSSSCG00000009937
chr9	138521936	138522145	100	9	-4.71139	4.58432	2.89981e-14	2.80145e-12	ENSSSCG00000015567
chr2	28113007	28113406	100	10	-4.56217	4.59157	2.89981e-14	2.80145e-12	ENSSSCG00000013296
chr3	58037810	58038010	100	10	-4.56217	4.59157	2.89981e-14	2.80145e-12	ENSSSCG00000008187
chr15	111248026	111248315	83	6	-5.01395	4.28791	2.9106e-14	2.80145e-12	ENSSSCG00000016068
chr1	264924284	264924595	83	6	-5.01395	4.28791	2.9106e-14	2.80145e-12	ENSSSCG00000005343
chr1	179974377	179974677	83	6	-5.01395	4.28791	2.9106e-14	2.80145e-12	ENSSSCG00000004919
chr17	6209716	6209838	131	16	-4.28283	5.01456	2.94953e-14	2.83271e-12	ENSSSCG00000028673
chr13	44649131	44649382	123	15	-4.28403	4.91967	3.02554e-14	2.88897e-12	ENSSSCG00000011482
chr15	74215295	74215590	261	44	-3.82753	6.07104	3.03444e-14	2.88897e-12	ENSSSCG00000015886
chr15	74215295	74215590	261	44	-3.82753	6.07104	3.03444e-14	2.88897e-12	ENSSSCG00000015885
chr1	135202978	135203285	175	26	-4.00604	5.46552	3.08859e-14	2.93416e-12	ENSSSCG00000004643
chr7	4686414	4686645	372	69	-3.69166	6.6028	3.27449e-14	3.09858e-12	ENSSSCG00000001022
chr13	213479112	213479357	167	24	-4.05323	5.39258	3.27578e-14	3.09858e-12	ENSSSCG00000012071
chrX	4157537	4157739	99	9	-4.69691	4.56974	3.29794e-14	3.11283e-12	ENSSSCG00000026520
chr2	142274466	142274729	174	26	-3.99778	5.45754	3.33012e-14	3.13646e-12	ENSSSCG00000014302
chr6	92039214	92039552	73	5	-5.08372	4.08912	3.38135e-14	3.17789e-12	ENSSSCG00000003682
chr7	122915906	122916259	107	11	-4.52448	4.69599	3.41702e-14	3.20455e-12	ENSSSCG00000002481
chrX	78230168	78230470	115	13	-4.39094	4.81213	3.4247e-14	3.20491e-12	ENSSSCG00000023546
chr3	125533237	125533467	91	8	-4.7419	4.43965	3.46413e-14	3.2212e-12	ENSSSCG00000025357
chr9	73559748	73559988	91	8	-4.7419	4.43965	3.46413e-14	3.2212e-12	ENSSSCG00000015647
chr13	206186606	206186893	114	13	-4.37835	4.79965	3.83339e-14	3.55703e-12	ENSSSCG00000021598
chr3	75159777	75160007	173	26	-3.98946	5.44951	3.87394e-14	3.58707e-12	ENSSSCG00000020736
chr11	12117624	12117934	129	16	-4.26064	4.99274	3.98089e-14	3.66013e-12	ENSSSCG00000029956
chr3	125781207	125781451	90	8	-4.72597	4.42359	3.9862e-14	3.66013e-12	ENSSSCG00000008599
chrX	138559982	138560224	90	8	-4.72597	4.42359	3.9862e-14	3.66013e-12	ENSSSCG00000012730
chr5	4829245	4829477	90	8	-4.72597	4.42359	3.9862e-14	3.66013e-12	ENSSSCG00000000072
chr14	143032944	143033162	73	4	-5.3934	4.07837	4.01056e-14	3.66715e-12	ENSSSCG00000028063
chr1	42089904	42090110	208	33	-3.91328	5.72887	4.14929e-14	3.7607e-12	ENSSSCG00000029277
chr2	93841472	93841850	121	15	-4.2604	4.89638	4.1577e-14	3.7607e-12	ENSSSCG00000014136
chr13	206220836	206221210	136	18	-4.16866	5.07776	4.16427e-14	3.7607e-12	ENSSSCG00000012036
chr16	55586935	55587208	172	25	-4.0373	5.43765	4.17972e-14	3.7669e-12	ENSSSCG00000016989
chr6	96762790	96762983	98	10	-4.53304	4.56244	4.27416e-14	3.83625e-12	ENSSSCG00000003694
chrX	103702382	103702564	98	10	-4.53304	4.56244	4.27416e-14	3.83625e-12	ENSSSCG00000024583
chr12	21364662	21364866	235	39	-3.84948	5.91431	4.50523e-14	4.0354e-12	ENSSSCG00000030350
chr15	146799966	146800126	81	6	-4.97879	4.2521	4.61361e-14	4.10733e-12	ENSSSCG00000025325
chr1	105332839	105333146	81	6	-4.97879	4.2521	4.61361e-14	4.10733e-12	ENSSSCG00000004491
chr3	66441775	66441922	81	6	-4.97879	4.2521	4.61361e-14	4.10733e-12	ENSSSCG00000008250
chr13	74713130	74713324	72	5	-5.06384	4.0688	4.76242e-14	4.23123e-12	ENSSSCG00000011575
chr12	45981282	45981627	150	20	-4.15935	5.22527	4.79215e-14	4.24904e-12	ENSSSCG00000017753
chr18	21501787	21501945	113	12	-4.47951	4.78083	4.81022e-14	4.25646e-12	ENSSSCG00000016590
chr6	85434482	85434770	97	10	-4.51826	4.54766	4.8707e-14	4.28407e-12	ENSSSCG00000024887
chr6	45648256	45648440	97	10	-4.51826	4.54766	4.8707e-14	4.28407e-12	ENSSSCG00000030182
chr13	106139221	106139405	97	10	-4.51826	4.54766	4.8707e-14	4.28407e-12	ENSSSCG00000027556
chr4	87373302	87373482	105	11	-4.49728	4.66885	4.91287e-14	4.31251e-12	ENSSSCG00000006277
chr17	59434033	59434349	199	31	-3.93919	5.66137	5.082e-14	4.45207e-12	ENSSSCG00000007478
chr11	18897415	18897649	149	21	-4.07991	5.22032	5.22884e-14	4.57159e-12	ENSSSCG00000022623
chr16	22188789	22189034	89	8	-4.70986	4.40735	5.29076e-14	4.60737e-12	ENSSSCG00000016831
chr4	30294848	30295206	89	8	-4.70986	4.40735	5.29076e-14	4.60737e-12	ENSSSCG00000006025
chr2	16592837	16593068	112	12	-4.4667	4.76808	5.39249e-14	4.6774e-12	ENSSSCG00000013243
chr2	89545650	89545891	112	12	-4.4667	4.76808	5.39249e-14	4.6774e-12	ENSSSCG00000014110
chr9	118775040	118775201	198	31	-3.93193	5.65439	5.42978e-14	4.70045e-12	ENSSSCG00000015445
chr2	79513959	79514164	97	9	-4.66748	4.54016	5.55429e-14	4.78027e-12	ENSSSCG00000014008
chr3	48196700	48196905	97	9	-4.66748	4.54016	5.55429e-14	4.78027e-12	ENSSSCG00000008115
chr1	305473564	305473899	134	17	-4.22894	5.0518	5.55465e-14	4.78027e-12	ENSSSCG00000027241
chr18	10104251	10104387	88	7	-4.88178	4.38246	6.10268e-14	5.21102e-12	ENSSSCG00000016501
chr6	94822689	94822960	88	7	-4.88178	4.38246	6.10268e-14	5.21102e-12	ENSSSCG00000003687
chr5	108040458	108040594	88	7	-4.88178	4.38246	6.10268e-14	5.21102e-12	ENSSSCG00000023494
chr6	18068284	18068509	88	8	-4.69357	4.39094	6.10268e-14	5.21102e-12	ENSSSCG00000002804
chr3	6349981	6350280	80	6	-4.96088	4.23387	6.30205e-14	5.37082e-12	ENSSSCG00000007607
chr3	9547495	9547899	326	61	-3.67857	6.40993	6.46189e-14	5.49636e-12	ENSSSCG00000007684
chr8	87597168	87597407	71	4	-5.35336	4.03711	6.73949e-14	5.65576e-12	ENSSSCG00000009035
chrX	90388455	90388622	71	5	-5.04368	4.04821	6.73949e-14	5.65576e-12	ENSSSCG00000012486
chr3	125588800	125588968	71	5	-5.04368	4.04821	6.73949e-14	5.65576e-12	ENSSSCG00000030115
chr18	26298468	26298636	71	5	-5.04368	4.04821	6.73949e-14	5.65576e-12	ENSSSCG00000016611
chrX	98343509	98343676	71	5	-5.04368	4.04821	6.73949e-14	5.65576e-12	ENSSSCG00000012534
chr1	155721414	155721581	71	5	-5.04368	4.04821	6.73949e-14	5.65576e-12	ENSSSCG00000004823
chr3	110237573	110237891	154	22	-4.06094	5.27097	6.77029e-14	5.65997e-12	ENSSSCG00000008503
chr15	8545930	8546082	111	13	-4.3399	4.76157	6.7876e-14	5.66364e-12	ENSSSCG00000015670
chr15	147371600	147371857	291	54	-3.69007	6.24189	6.93499e-14	5.77565e-12	ENSSSCG00000016295
chr1	182436904	182437252	103	11	-4.46956	4.64121	7.10105e-14	5.90275e-12	ENSSSCG00000004948
chr13	210853630	210853864	132	17	-4.20726	5.03053	7.43384e-14	6.1677e-12	ENSSSCG00000012062
chr14	12320362	12320649	160	24	-3.99148	5.33278	7.88779e-14	6.53198e-12	ENSSSCG00000009664
chr18	46654654	46654968	117	15	-4.21193	4.84869	7.94824e-14	6.545e-12	ENSSSCG00000016674
chr2	30665084	30665260	153	22	-4.05154	5.26184	8.019e-14	6.58916e-12	ENSSSCG00000026433
chr6	93741721	93741963	70	4	-5.33292	4.01605	8.0319e-14	6.58916e-12	ENSSSCG00000003686
chr13	145590817	145591056	87	8	-4.6771	4.37434	8.13935e-14	6.65244e-12	ENSSSCG00000021656
chr15	134602195	134602493	255	46	-3.73011	6.04398	8.3228e-14	6.78974e-12	ENSSSCG00000029968
chr3	57159052	57159229	152	22	-4.04209	5.25266	8.73095e-14	7.10949e-12	ENSSSCG00000008177
chr2	100135099	100135333	294	55	-3.67848	6.25791	8.84801e-14	7.17817e-12	ENSSSCG00000024741
chr2	100135099	100135333	294	55	-3.67848	6.25791	8.84801e-14	7.17817e-12	ENSSSCG00000023484
chr16	65136449	65136658	138	19	-4.11245	5.10326	8.99126e-14	7.26036e-12	ENSSSCG00000017022
chr17	28330480	28330730	124	16	-4.20365	4.93673	9.01548e-14	7.26036e-12	ENSSSCG00000007080
chr12	49287028	49287294	131	18	-4.11465	5.02497	9.04483e-14	7.27065e-12	ENSSSCG00000017810
chr13	119241660	119241836	102	11	-4.45549	4.6272	9.10526e-14	7.30585e-12	ENSSSCG00000011750
chr1	286777560	286777699	86	7	-4.84864	4.34887	9.41162e-14	7.44281e-12	ENSSSCG00000005494
chr5	14003850	14003988	86	7	-4.84864	4.34887	9.41162e-14	7.44281e-12	ENSSSCG00000000169
chr6	58956879	58957158	86	7	-4.84864	4.34887	9.41162e-14	7.44281e-12	ENSSSCG00000028706
chr14	13731187	13731440	86	7	-4.84864	4.34887	9.41162e-14	7.44281e-12	ENSSSCG00000009681
chr4	78478763	78478901	86	7	-4.84864	4.34887	9.41162e-14	7.44281e-12	ENSSSCG00000025087
chr1	132384529	132384667	86	7	-4.84864	4.34887	9.41162e-14	7.44281e-12	ENSSSCG00000004620
chr2	44207467	44207658	94	10	-4.47297	4.50244	9.45784e-14	7.4525e-12	ENSSSCG00000013373
chr12	37893867	37894058	94	10	-4.47297	4.50244	9.45784e-14	7.4525e-12	ENSSSCG00000021384
chr16	54996289	54996580	109	13	-4.31368	4.73564	9.62349e-14	7.56944e-12	ENSSSCG00000016982
chr11	26014032	26014290	116	15	-4.19955	4.83653	9.90151e-14	7.77419e-12	ENSSSCG00000024244
chr17	30204607	30204924	78	6	-4.92439	4.19674	1.01356e-13	7.91549e-12	ENSSSCG00000007095
chr9	139973628	139973793	78	6	-4.92439	4.19674	1.01356e-13	7.91549e-12	ENSSSCG00000015576
chr8	43937335	43937654	78	6	-4.92439	4.19674	1.01356e-13	7.91549e-12	ENSSSCG00000008844
chr1	311292815	311292993	101	11	-4.44129	4.61306	1.032e-13	8.03091e-12	ENSSSCG00000028791
chr16	26859632	26859809	101	11	-4.44129	4.61306	1.032e-13	8.03091e-12	ENSSSCG00000024598
chr2	76724410	76724687	144	21	-4.03069	5.17249	1.06215e-13	8.2509e-12	ENSSSCG00000028363
chr5	1250679	1250981	198	33	-3.84223	5.66082	1.09394e-13	8.48287e-12	ENSSSCG00000000013
chr14	46876471	46876673	69	4	-5.31218	3.9947	1.14504e-13	8.82658e-12	ENSSSCG00000009958
chr15	142344008	142344223	69	4	-5.31218	3.9947	1.14504e-13	8.82658e-12	ENSSSCG00000016244
chr14	7690096	7690268	69	5	-5.0025	4.00617	1.14504e-13	8.82658e-12	ENSSSCG00000009631
chr6	64287223	64287502	164	25	-3.96862	5.37123	1.14631e-13	8.82658e-12	ENSSSCG00000003398
chr9	22619974	22620150	204	34	-3.84244	5.70513	1.19637e-13	9.19594e-12	ENSSSCG00000014919
chr15	115799249	115799464	190	32	-3.8269	5.60067	1.21822e-13	9.3475e-12	ENSSSCG00000016093
chrX	46807404	46807642	210	37	-3.76286	5.75413	1.22157e-13	9.35683e-12	ENSSSCG00000012271
chr5	110299668	110299912	122	16	-4.1802	4.91372	1.23347e-13	9.35795e-12	ENSSSCG00000000959
chr16	51772038	51772237	115	15	-4.18707	4.82427	1.23585e-13	9.35795e-12	ENSSSCG00000016968
chr8	12360183	12360373	115	15	-4.18707	4.82427	1.23585e-13	9.35795e-12	ENSSSCG00000023941
chr2	154307103	154307317	93	9	-4.60678	4.47919	1.23945e-13	9.35795e-12	ENSSSCG00000014416
chr14	58831718	58832083	93	10	-4.45755	4.48706	1.23945e-13	9.35795e-12	ENSSSCG00000010145
chr4	122772097	122772279	93	10	-4.45755	4.48706	1.23945e-13	9.35795e-12	ENSSSCG00000006851
chr5	65142796	65142992	163	25	-3.9598	5.36272	1.2409e-13	9.35795e-12	ENSSSCG00000000659
chr16	25563873	25564271	85	7	-4.83178	4.33179	1.26158e-13	9.43286e-12	ENSSSCG00000016855
chr1	280735880	280736020	85	7	-4.83178	4.33179	1.26158e-13	9.43286e-12	ENSSSCG00000005445
chr2	8659336	8659618	85	7	-4.83178	4.33179	1.26158e-13	9.43286e-12	ENSSSCG00000013065
chrX	48063295	48063577	85	7	-4.83178	4.33179	1.26158e-13	9.43286e-12	ENSSSCG00000012294
chr18	43820501	43820850	85	8	-4.64358	4.3406	1.26158e-13	9.43286e-12	ENSSSCG00000016667
chr2	150859234	150859445	156	23	-4.01591	5.29328	1.29071e-13	9.61787e-12	ENSSSCG00000014399
chr1	297221783	297221956	156	23	-4.01591	5.29328	1.29071e-13	9.61787e-12	ENSSSCG00000005574
chr2	120420109	120420289	100	11	-4.42694	4.59878	1.32821e-13	9.84712e-12	ENSSSCG00000014199
chr10	20604460	20604808	100	11	-4.42694	4.59878	1.32821e-13	9.84712e-12	ENSSSCG00000010879
chrX	41524007	41524210	68	4	-5.29114	3.97305	1.36977e-13	1.01096e-11	ENSSSCG00000012253
chr5	8157117	8157291	68	5	-4.98146	3.98471	1.36977e-13	1.01096e-11	ENSSSCG00000021944
chr15	104514685	104514990	121	16	-4.16833	4.90208	1.37051e-13	1.01096e-11	ENSSSCG00000016036
chr7	3411548	3411888	114	14	-4.27281	4.80579	1.38171e-13	1.0158e-11	ENSSSCG00000001016
chr14	81281617	81281748	114	15	-4.17448	4.8119	1.38171e-13	1.0158e-11	ENSSSCG00000010289
chr2	80870073	80870269	142	20	-4.08031	5.14821	1.39269e-13	1.02216e-11	ENSSSCG00000024043
chr18	8540076	8540271	92	10	-4.44197	4.47152	1.42044e-13	1.03884e-11	ENSSSCG00000016491
chr1	231263260	231263444	92	10	-4.44197	4.47152	1.42044e-13	1.03884e-11	ENSSSCG00000005186
chr12	23833830	23834127	222	40	-3.73104	5.83895	1.42252e-13	1.03884e-11	ENSSSCG00000017515
chr7	99980166	99980321	135	19	-4.08076	5.07236	1.44201e-13	1.04784e-11	ENSSSCG00000002315
chr17	54005753	54006114	135	19	-4.08076	5.07236	1.44201e-13	1.04784e-11	ENSSSCG00000007439
chr2	57969239	57969445	135	19	-4.08076	5.07236	1.44201e-13	1.04784e-11	ENSSSCG00000013939
chrX	46115394	46115619	84	8	-4.62652	4.32345	1.46252e-13	1.05749e-11	ENSSSCG00000012266
chr5	85946487	85946713	84	8	-4.62652	4.32345	1.46252e-13	1.05749e-11	ENSSSCG00000000858
chr5	85946487	85946713	84	8	-4.62652	4.32345	1.46252e-13	1.05749e-11	ENSSSCG00000000859
chr11	74706099	74706449	128	17	-4.16289	4.98705	1.48695e-13	1.07163e-11	ENSSSCG00000009511
chr10	57940134	57940305	128	17	-4.16289	4.98705	1.48695e-13	1.07163e-11	ENSSSCG00000011079
chr3	42332331	42332763	99	11	-4.41245	4.58437	1.50824e-13	1.08519e-11	ENSSSCG00000008041
chr7	118907284	118907664	155	23	-4.00664	5.28429	1.52423e-13	1.0949e-11	ENSSSCG00000002436
chr7	122524124	122524431	175	29	-3.84951	5.47661	1.54059e-13	1.10484e-11	ENSSSCG00000002474
chr9	8314628	8314778	106	13	-4.27345	4.69588	1.54454e-13	1.10587e-11	ENSSSCG00000014820
chr1	266510659	266510882	161	26	-3.8858	5.34959	1.57651e-13	1.12692e-11	ENSSSCG00000005356
chr8	134349486	134349706	168	27	-3.89308	5.41256	1.62122e-13	1.157e-11	ENSSSCG00000009192
chr14	46033901	46034136	127	17	-4.15158	4.97597	1.64432e-13	1.16457e-11	ENSSSCG00000009955
chr6	140174474	140174693	127	18	-4.06994	4.98134	1.64432e-13	1.16457e-11	ENSSSCG00000003826
chr3	128257294	128257619	76	6	-4.88695	4.15869	1.6451e-13	1.16457e-11	ENSSSCG00000008614
chr6	136016261	136016417	76	6	-4.88695	4.15869	1.6451e-13	1.16457e-11	ENSSSCG00000025672
chr15	35968995	35969321	76	6	-4.88695	4.15869	1.6451e-13	1.16457e-11	ENSSSCG00000029536
chr13	82828965	82829249	84	7	-4.81472	4.31451	1.69693e-13	1.19933e-11	ENSSSCG00000011642
chr7	81000961	81001154	113	15	-4.16177	4.79943	1.72967e-13	1.2205e-11	ENSSSCG00000002025
chr12	16852460	16852758	265	50	-3.66573	6.10583	1.74377e-13	1.22848e-11	ENSSSCG00000017308
chr1	3255577	3255985	245	46	-3.67241	5.98943	1.82665e-13	1.2848e-11	ENSSSCG00000004023
chr1	19356818	19357067	140	20	-4.05986	5.1283	1.83144e-13	1.28611e-11	ENSSSCG00000028974
chrX	90611294	90611519	160	26	-3.87681	5.34095	1.85161e-13	1.29819e-11	ENSSSCG00000012488
chr6	37907364	37907524	75	6	-4.86786	4.1393	1.93739e-13	1.35617e-11	ENSSSCG00000022521
chr3	30060318	30060673	98	11	-4.39782	4.56981	1.94861e-13	1.35994e-11	ENSSSCG00000023626
chr5	9493407	9493613	67	4	-5.26979	3.95109	1.96785e-13	1.35994e-11	ENSSSCG00000028256
chr1	141893316	141893510	67	5	-4.96011	3.96295	1.96785e-13	1.35994e-11	ENSSSCG00000023996
chr9	30383740	30384140	67	5	-4.96011	3.96295	1.96785e-13	1.35994e-11	ENSSSCG00000014955
chr8	67507207	67507386	67	5	-4.96011	3.96295	1.96785e-13	1.35994e-11	ENSSSCG00000008919
chr3	17138106	17138368	83	7	-4.79746	4.29704	1.97066e-13	1.35994e-11	ENSSSCG00000007748
chr17	47503775	47504003	83	8	-4.60925	4.30609	1.97066e-13	1.35994e-11	ENSSSCG00000007350
chr17	50491864	50492210	83	8	-4.60925	4.30609	1.97066e-13	1.35994e-11	ENSSSCG00000027279
chr2	53072658	53072897	83	8	-4.60925	4.30609	1.97066e-13	1.35994e-11	ENSSSCG00000013410
chr13	76195789	76195946	159	25	-3.92397	5.32816	2.00743e-13	1.3828e-11	ENSSSCG00000011592
chr2	154271389	154271547	126	18	-4.05854	4.97023	2.01323e-13	1.3828e-11	ENSSSCG00000014416
chr2	154319530	154319743	126	18	-4.05854	4.97023	2.01323e-13	1.3828e-11	ENSSSCG00000014416
chr4	43133337	43133473	205	36	-3.76744	5.71803	2.0169e-13	1.38315e-11	ENSSSCG00000006088
chr6	2087581	2087848	269	52	-3.63095	6.13075	2.11818e-13	1.45034e-11	ENSSSCG00000002657
chr9	52372960	52373248	152	24	-3.91752	5.26134	2.13269e-13	1.45457e-11	ENSSSCG00000015126
chr16	60189098	60189390	250	47	-3.67064	6.01942	2.13852e-13	1.45457e-11	ENSSSCG00000017018
chr12	21134172	21134579	90	9	-4.55951	4.4318	2.14755e-13	1.45457e-11	ENSSSCG00000017427
chr12	56206465	56206872	90	9	-4.55951	4.4318	2.14755e-13	1.45457e-11	ENSSSCG00000017987
chr14	31731322	31731520	90	10	-4.41028	4.43995	2.14755e-13	1.45457e-11	ENSSSCG00000009787
chr14	59235216	59235404	90	10	-4.41028	4.43995	2.14755e-13	1.45457e-11	ENSSSCG00000024830
chr9	62821209	62821476	97	11	-4.38303	4.55512	2.21705e-13	1.49933e-11	ENSSSCG00000021545
chr9	21955985	21956161	125	17	-4.12869	4.95358	2.229e-13	1.50509e-11	ENSSSCG00000014909
chr14	153220203	153220584	223	41	-3.70205	5.84789	2.28282e-13	1.53435e-11	ENSSSCG00000010774
chr2	7629133	7629276	223	41	-3.70205	5.84789	2.28282e-13	1.53435e-11	ENSSSCG00000013052
chr2	7629133	7629276	223	41	-3.70205	5.84789	2.28282e-13	1.53435e-11	ENSSSCG00000013054
chr8	39707451	39707675	66	4	-5.24812	3.92881	2.36333e-13	1.57879e-11	ENSSSCG00000008813
chr15	19957887	19958099	66	4	-5.24812	3.92881	2.36333e-13	1.57879e-11	ENSSSCG00000015700
chr18	8661793	8661973	66	5	-4.93844	3.94087	2.36333e-13	1.57879e-11	ENSSSCG00000016492
chr13	14054869	14055230	66	5	-4.93844	3.94087	2.36333e-13	1.57879e-11	ENSSSCG00000011212
chrX	127297516	127297777	111	15	-4.13603	4.77418	2.43177e-13	1.61958e-11	ENSSSCG00000012700
chr2	14790906	14791154	104	12	-4.35985	4.66196	2.50136e-13	1.66341e-11	ENSSSCG00000029706
chr11	7260397	7260621	196	35	-3.74314	5.65328	2.60921e-13	1.7325e-11	ENSSSCG00000009330
chrX	40487786	40487975	137	21	-3.95884	5.10282	2.65092e-13	1.75754e-11	ENSSSCG00000012250
chr6	9987739	9987994	82	7	-4.77998	4.27936	2.66485e-13	1.76145e-11	ENSSSCG00000002696
chr9	77840335	77840577	82	8	-4.59178	4.28854	2.66485e-13	1.76145e-11	ENSSSCG00000015307
chr4	111923304	111923600	74	6	-4.84852	4.11966	2.69568e-13	1.77382e-11	ENSSSCG00000027153
chr14	37449013	37449334	74	6	-4.84852	4.11966	2.69568e-13	1.77382e-11	ENSSSCG00000009856
chr6	66515151	66515312	74	6	-4.84852	4.11966	2.69568e-13	1.77382e-11	ENSSSCG00000003438
chr4	114346788	114347024	347	72	-3.53006	6.51381	2.81046e-13	1.84658e-11	ENSSSCG00000006738
chr3	1860060	1860215	103	12	-4.34592	4.64815	2.82586e-13	1.84839e-11	ENSSSCG00000022641
chr10	17034330	17034494	103	12	-4.34592	4.64815	2.82586e-13	1.84839e-11	ENSSSCG00000010862
chr15	28158555	28158709	103	12	-4.34592	4.64815	2.82586e-13	1.84839e-11	ENSSSCG00000015716
chr15	106135134	106135323	89	10	-4.39418	4.42392	2.83974e-13	1.85471e-11	ENSSSCG00000016049
chr9	136883451	136883721	214	40	-3.67811	5.7888	2.90977e-13	1.89505e-11	ENSSSCG00000015557
chr15	88669394	88669735	137	20	-4.02863	5.09794	2.91015e-13	1.89505e-11	ENSSSCG00000015960
chr8	127088479	127088665	182	32	-3.76487	5.54144	3.01252e-13	1.95881e-11	ENSSSCG00000009162
chr15	122982256	122982409	156	26	-3.84031	5.30588	3.01853e-13	1.95981e-11	ENSSSCG00000016147
chr12	12880152	12880421	81	7	-4.7623	4.26148	3.10311e-13	2.01175e-11	ENSSSCG00000017266
chr14	82700894	82701058	73	6	-4.82891	4.09977	3.18499e-13	2.0527e-11	ENSSSCG00000010311
chr5	68145595	68145922	73	6	-4.82891	4.09977	3.18499e-13	2.0527e-11	ENSSSCG00000000723
chr6	125355593	125355740	136	20	-4.01806	5.08767	3.19583e-13	2.05667e-11	ENSSSCG00000027873
chr14	82323128	82323327	175	30	-3.80089	5.48028	3.2545e-13	2.0674e-11	ENSSSCG00000010298
chr5	24137814	24138115	149	23	-3.94971	5.22922	3.26608e-13	2.0674e-11	ENSSSCG00000024919
chr11	70803034	70803238	88	9	-4.52711	4.39935	3.26929e-13	2.0674e-11	ENSSSCG00000009496
chr9	115791717	115792116	162	27	-3.84064	5.36219	3.27807e-13	2.0674e-11	ENSSSCG00000026110
chr10	21462393	21462665	95	11	-4.353	4.52529	3.27844e-13	2.0674e-11	ENSSSCG00000010880
chr1	224957083	224957251	95	11	-4.353	4.52529	3.27844e-13	2.0674e-11	ENSSSCG00000028884
chr10	21462393	21462665	95	11	-4.353	4.52529	3.27844e-13	2.0674e-11	ENSSSCG00000023775
chr17	28170684	28170852	95	11	-4.353	4.52529	3.27844e-13	2.0674e-11	ENSSSCG00000007080
chr1	224957083	224957251	95	11	-4.353	4.52529	3.27844e-13	2.0674e-11	ENSSSCG00000005150
chr16	58066998	58067165	95	11	-4.353	4.52529	3.27844e-13	2.0674e-11	ENSSSCG00000017006
chr7	120192504	120192671	95	11	-4.353	4.52529	3.27844e-13	2.0674e-11	ENSSSCG00000002445
chr15	122558768	122559030	95	11	-4.353	4.52529	3.27844e-13	2.0674e-11	ENSSSCG00000023779
chr5	4279050	4279341	257	51	-3.59305	6.06657	3.33717e-13	2.0984e-11	ENSSSCG00000000059
chr2	7091033	7091285	257	51	-3.59305	6.06657	3.33717e-13	2.0984e-11	ENSSSCG00000013043
chr12	56107182	56107517	65	5	-4.91644	3.91848	3.42262e-13	2.14598e-11	ENSSSCG00000024527
chr13	49557659	49557827	65	5	-4.91644	3.91848	3.42262e-13	2.14598e-11	ENSSSCG00000027617
chr3	7922132	7922609	109	14	-4.20815	4.74209	3.43476e-13	2.15052e-11	ENSSSCG00000027466
chr1	21922852	21923096	102	12	-4.33186	4.63421	3.613e-13	2.25568e-11	ENSSSCG00000004120
chr8	31042250	31042396	102	13	-4.21799	4.64118	3.613e-13	2.25568e-11	ENSSSCG00000008774
chr1	267390628	267390857	122	17	-4.09367	4.91934	3.7316e-13	2.31655e-11	ENSSSCG00000005364
chr9	5811137	5811472	122	17	-4.09367	4.91934	3.7316e-13	2.31655e-11	ENSSSCG00000014748
chr16	40952278	40952491	122	18	-4.01203	4.92494	3.7316e-13	2.31655e-11	ENSSSCG00000029695
chr3	134668497	134668710	122	18	-4.01203	4.92494	3.7316e-13	2.31655e-11	ENSSSCG00000008635
chr7	34511294	34511719	108	14	-4.19486	4.72902	3.85784e-13	2.38495e-11	ENSSSCG00000030668
chr8	3092884	3093112	135	21	-3.93763	5.0823	3.85808e-13	2.38495e-11	ENSSSCG00000027178
chr7	106735688	106735873	135	21	-3.93763	5.0823	3.85808e-13	2.38495e-11	ENSSSCG00000002405
chr13	141229682	141230057	154	26	-3.8217	5.28803	3.86783e-13	2.38761e-11	ENSSSCG00000011827
chr16	4481066	4481202	198	36	-3.71734	5.6704	4.0859e-13	2.51354e-11	ENSSSCG00000016784
chr6	150818682	150819143	101	13	-4.20379	4.62719	4.08901e-13	2.51354e-11	ENSSSCG00000003881
chrX	142217524	142217985	101	13	-4.20379	4.62719	4.08901e-13	2.51354e-11	ENSSSCG00000012790
chr14	12226941	12227159	64	4	-5.20378	3.88327	4.12739e-13	2.52651e-11	ENSSSCG00000009663
chr14	68171757	68171974	64	4	-5.20378	3.88327	4.12739e-13	2.52651e-11	ENSSSCG00000010211
chr18	45340383	45340553	64	5	-4.8941	3.89576	4.12739e-13	2.52651e-11	ENSSSCG00000016668
chr1	304191712	304192220	210	39	-3.68726	5.76009	4.19365e-13	2.55788e-11	ENSSSCG00000005698
chr16	51895635	51895919	80	7	-4.74439	4.24338	4.21943e-13	2.55788e-11	ENSSSCG00000016971
chr2	19869218	19869578	80	8	-4.55619	4.25282	4.21943e-13	2.55788e-11	ENSSSCG00000013282
chr18	22889241	22889466	80	8	-4.55619	4.25282	4.21943e-13	2.55788e-11	ENSSSCG00000022865
chr14	96614672	96614922	80	8	-4.55619	4.25282	4.21943e-13	2.55788e-11	ENSSSCG00000010379
chr13	102206244	102206492	80	8	-4.55619	4.25282	4.21943e-13	2.55788e-11	ENSSSCG00000024205
chr1	311426652	311427073	147	23	-3.93023	5.2104	4.23244e-13	2.5587e-11	ENSSSCG00000005785
chr9	50374657	50374860	147	24	-3.86928	5.21488	4.23244e-13	2.5587e-11	ENSSSCG00000015085
chr4	15220867	15221158	134	20	-3.9967	5.06694	4.24125e-13	2.5605e-11	ENSSSCG00000005969
chr9	125217936	125218106	94	11	-4.33774	4.51015	4.26978e-13	2.56362e-11	ENSSSCG00000015474
chr9	100140319	100140489	94	11	-4.33774	4.51015	4.26978e-13	2.56362e-11	ENSSSCG00000015379
chr14	3223359	3223529	94	11	-4.33774	4.51015	4.26978e-13	2.56362e-11	ENSSSCG00000009591
chr8	67484897	67485102	87	9	-4.51064	4.38287	4.34345e-13	2.60074e-11	ENSSSCG00000008919
chr16	22309714	22309897	87	10	-4.36141	4.39133	4.34345e-13	2.60074e-11	ENSSSCG00000016832
chr16	58244831	58245133	72	6	-4.80903	4.07961	4.4611e-13	2.66755e-11	ENSSSCG00000017008
chr14	146842494	146842965	159	27	-3.81369	5.33635	4.51107e-13	2.69375e-11	ENSSSCG00000010745
chr15	85079080	85079435	107	14	-4.18145	4.71583	4.87461e-13	2.90688e-11	ENSSSCG00000015934
chr18	3348795	3349197	79	7	-4.72626	4.22507	4.92716e-13	2.93424e-11	ENSSSCG00000016423
chr5	93407810	93408196	152	25	-3.85904	5.26566	4.96817e-13	2.94113e-11	ENSSSCG00000000907
chr13	59849436	59849587	152	26	-3.80285	5.26996	4.96817e-13	2.94113e-11	ENSSSCG00000011518
chr8	30535211	30535418	86	9	-4.49397	4.3662	5.01245e-13	2.94113e-11	ENSSSCG00000008772
chr13	25101688	25102013	86	9	-4.49397	4.3662	5.01245e-13	2.94113e-11	ENSSSCG00000011249
chr13	25101688	25102013	86	9	-4.49397	4.3662	5.01245e-13	2.94113e-11	ENSSSCG00000011252
chrX	43817297	43817481	86	10	-4.34475	4.37477	5.01245e-13	2.94113e-11	ENSSSCG00000021846
chr15	122904528	122904712	86	10	-4.34475	4.37477	5.01245e-13	2.94113e-11	ENSSSCG00000016147
chr1	247185218	247185494	86	10	-4.34475	4.37477	5.01245e-13	2.94113e-11	ENSSSCG00000005237
chr14	32558537	32558722	86	10	-4.34475	4.37477	5.01245e-13	2.94113e-11	ENSSSCG00000009802
chr9	141118176	141118372	86	10	-4.34475	4.37477	5.01245e-13	2.94113e-11	ENSSSCG00000023451
chr3	118494557	118494845	86	10	-4.34475	4.37477	5.01245e-13	2.94113e-11	ENSSSCG00000008549
chr4	79089176	79089400	120	17	-4.06983	4.89608	5.10949e-13	2.99406e-11	ENSSSCG00000006231
chr7	17323936	17324223	202	38	-3.66855	5.70402	5.17308e-13	3.02728e-11	ENSSSCG00000001080
chr3	43498875	43499181	71	6	-4.78887	4.05919	5.28873e-13	3.09084e-11	ENSSSCG00000030204
chr12	34135006	34135265	189	34	-3.73229	5.60012	5.44881e-13	3.17173e-11	ENSSSCG00000017616
chr10	62704251	62704515	189	34	-3.73229	5.60012	5.44881e-13	3.17173e-11	ENSSSCG00000011103
chr12	34135006	34135265	189	34	-3.73229	5.60012	5.44881e-13	3.17173e-11	ENSSSCG00000029475
chr14	151016307	151016601	238	47	-3.59969	5.95258	5.5703e-13	3.23313e-11	ENSSSCG00000010757
chr16	58047355	58047612	93	11	-4.32232	4.49486	5.57639e-13	3.23313e-11	ENSSSCG00000017006
chr7	102118151	102118409	93	11	-4.32232	4.49486	5.57639e-13	3.23313e-11	ENSSSCG00000002337
chr18	56466111	56466387	3	257	5.12232	4.89506	5.61926e-13	3.2494e-11	ENSSSCG00000027468
chr14	24102385	24102684	113	16	-4.06971	4.80557	5.61926e-13	3.2494e-11	ENSSSCG00000009733
chr5	24105897	24106114	119	18	-3.97613	4.89006	5.6787e-13	3.26655e-11	ENSSSCG00000000414
chr18	43312307	43312525	119	18	-3.97613	4.89006	5.6787e-13	3.26655e-11	ENSSSCG00000016665
chr7	41825488	41825710	157	27	-3.79543	5.31887	5.74682e-13	3.30141e-11	ENSSSCG00000001617
chr4	110418765	110419076	151	25	-3.84952	5.25651	5.87869e-13	3.37276e-11	ENSSSCG00000024481
chr15	51630667	51630818	99	13	-4.17495	4.59881	5.9492e-13	3.40875e-11	ENSSSCG00000015777
chr14	11065493	11065715	63	4	-5.18109	3.85998	6.02775e-13	3.44476e-11	ENSSSCG00000009655
chr2	36427469	36427659	63	5	-4.8714	3.8727	6.02775e-13	3.44476e-11	ENSSSCG00000013339
chr8	59046947	59047146	231	45	-3.61913	5.90681	6.05614e-13	3.45649e-11	ENSSSCG00000022955
chr17	46680380	46680636	328	70	-3.48938	6.43464	6.18689e-13	3.52653e-11	ENSSSCG00000007344
chr4	90764550	90764736	112	16	-4.0569	4.79306	6.28432e-13	3.57278e-11	ENSSSCG00000006304
chr7	124824456	124824696	112	16	-4.0569	4.79306	6.28432e-13	3.57278e-11	ENSSSCG00000002502
chr7	48473391	48473726	92	11	-4.30674	4.47942	6.37952e-13	3.61754e-11	ENSSSCG00000001726
chr12	25772256	25772429	92	11	-4.30674	4.47942	6.37952e-13	3.61754e-11	ENSSSCG00000020796
chr18	16822169	16822416	206	40	-3.62316	5.73687	6.46695e-13	3.66238e-11	ENSSSCG00000016544
chr2	149470894	149471197	85	9	-4.47712	4.34935	6.69186e-13	3.77514e-11	ENSSSCG00000014387
chr9	73122072	73122259	85	10	-4.32789	4.35803	6.69186e-13	3.77514e-11	ENSSSCG00000015645
chr12	27159466	27159654	85	10	-4.32789	4.35803	6.69186e-13	3.77514e-11	ENSSSCG00000017555
chr15	111315212	111315386	137	22	-3.89227	5.10769	6.71011e-13	3.78058e-11	ENSSSCG00000016068
chr12	25812197	25812337	78	7	-4.7079	4.20653	6.73811e-13	3.78179e-11	ENSSSCG00000023586
chr5	74342626	74342906	78	7	-4.7079	4.20653	6.73811e-13	3.78179e-11	ENSSSCG00000000783
chr8	80746025	80746255	78	8	-4.5197	4.21623	6.73811e-13	3.78179e-11	ENSSSCG00000009010
chr9	73091932	73092205	131	21	-3.89426	5.0404	6.84591e-13	3.83249e-11	ENSSSCG00000015645
chr3	50026128	50026356	131	21	-3.89426	5.0404	6.84591e-13	3.83249e-11	ENSSSCG00000028691
chr13	209994134	209994410	105	14	-4.15425	4.68911	6.952e-13	3.88692e-11	ENSSSCG00000012054
chr5	72946714	72946933	118	18	-3.96396	4.87824	7.02372e-13	3.91207e-11	ENSSSCG00000000778
chr4	15183161	15183344	174	32	-3.70004	5.47974	7.15678e-13	3.97106e-11	ENSSSCG00000005969
chr7	39023757	39023912	174	32	-3.70004	5.47974	7.15678e-13	3.97106e-11	ENSSSCG00000030073
chr4	15183161	15183344	174	32	-3.70004	5.47974	7.15678e-13	3.97106e-11	ENSSSCG00000021350
chr10	18557889	18558197	301	64	-3.49442	6.30792	7.19486e-13	3.98715e-11	ENSSSCG00000023278
chr12	16091090	16091331	62	4	-5.15803	3.83634	7.30023e-13	4.03028e-11	ENSSSCG00000017301
chr17	46408927	46409120	62	5	-4.84835	3.84929	7.30023e-13	4.03028e-11	ENSSSCG00000007338
chr14	123365881	123366074	62	5	-4.84835	3.84929	7.30023e-13	4.03028e-11	ENSSSCG00000010586
chr17	14658829	14659143	70	6	-4.76843	4.03849	7.4591e-13	4.11281e-11	ENSSSCG00000007039
chr1	108482898	108483221	130	21	-3.88321	5.02974	7.5421e-13	4.14815e-11	ENSSSCG00000027951
chr7	124837804	124838126	130	21	-3.88321	5.02974	7.5421e-13	4.14815e-11	ENSSSCG00000002502
chr11	17088346	17088574	149	26	-3.7741	5.24244	7.58262e-13	4.16002e-11	ENSSSCG00000009387
chrX	46759956	46760199	98	12	-4.27419	4.57714	7.66254e-13	4.18809e-11	ENSSSCG00000012273
chr14	135988081	135988497	161	28	-3.77958	5.35766	7.68268e-13	4.18809e-11	ENSSSCG00000010651
chr13	212132335	212132669	161	29	-3.72926	5.36167	7.68268e-13	4.18809e-11	ENSSSCG00000022318
chr6	26776249	26776434	216	43	-3.58763	5.81012	7.69422e-13	4.18809e-11	ENSSSCG00000002823
chr4	97102521	97102733	84	9	-4.46006	4.33231	7.74171e-13	4.18809e-11	ENSSSCG00000006357
chr9	141698875	141699087	84	9	-4.46006	4.33231	7.74171e-13	4.18809e-11	ENSSSCG00000015581
chr4	97102521	97102733	84	9	-4.46006	4.33231	7.74171e-13	4.18809e-11	ENSSSCG00000006358
chr1	135384327	135384719	84	10	-4.31083	4.3411	7.74171e-13	4.18809e-11	ENSSSCG00000004646
chr2	133332536	133332913	84	10	-4.31083	4.3411	7.74171e-13	4.18809e-11	ENSSSCG00000014242
chr3	15420197	15420386	84	10	-4.31083	4.3411	7.74171e-13	4.18809e-11	ENSSSCG00000007728
chr17	39090085	39090274	84	10	-4.31083	4.3411	7.74171e-13	4.18809e-11	ENSSSCG00000007198
chr13	36014360	36014533	294	63	-3.48314	6.2743	7.74831e-13	4.18809e-11	ENSSSCG00000011410
chr5	61116655	61116898	111	16	-4.04397	4.78044	7.87159e-13	4.22891e-11	ENSSSCG00000000607
chr5	61116655	61116898	111	16	-4.04397	4.78044	7.87159e-13	4.22891e-11	ENSSSCG00000000608
chr2	28108441	28108713	77	7	-4.6893	4.18776	7.89126e-13	4.22891e-11	ENSSSCG00000013296
chr4	127320130	127320362	77	8	-4.5011	4.19761	7.89126e-13	4.22891e-11	ENSSSCG00000006857
chrX	65866531	65866892	77	8	-4.5011	4.19761	7.89126e-13	4.22891e-11	ENSSSCG00000012405
chr6	104601242	104601473	77	8	-4.5011	4.19761	7.89126e-13	4.22891e-11	ENSSSCG00000003720
chr17	30269659	30269891	77	8	-4.5011	4.19761	7.89126e-13	4.22891e-11	ENSSSCG00000007097
chr6	13812372	13812708	148	26	-3.76439	5.23315	8.25871e-13	4.42042e-11	ENSSSCG00000002729
chr18	47370923	47371148	173	31	-3.73728	5.46814	8.29099e-13	4.43229e-11	ENSSSCG00000016684
chr1	257117104	257117278	91	11	-4.29099	4.46381	8.36755e-13	4.46778e-11	ENSSSCG00000005284
chrX	103084148	103084476	97	12	-4.2594	4.56252	8.70449e-13	4.63641e-11	ENSSSCG00000012571
chr1	93183306	93183449	97	13	-4.14553	4.56988	8.70449e-13	4.63641e-11	ENSSSCG00000004454
chr9	135147480	135147708	184	35	-3.65202	5.56682	9.43654e-13	5.02024e-11	ENSSSCG00000015543
chr8	117367811	117368077	90	11	-4.27506	4.44804	9.59355e-13	5.09143e-11	ENSSSCG00000009125
chr4	113934471	113934647	90	11	-4.27506	4.44804	9.59355e-13	5.09143e-11	ENSSSCG00000006736
chr17	50575691	50575984	116	17	-4.02095	4.84843	9.69409e-13	5.12619e-11	ENSSSCG00000027279
chr6	47955959	47956242	116	17	-4.02095	4.84843	9.69409e-13	5.12619e-11	ENSSSCG00000003103
chr4	130612558	130612894	116	17	-4.02095	4.84843	9.69409e-13	5.12619e-11	ENSSSCG00000006876
chrX	103088300	103088582	159	28	-3.76155	5.34043	9.74743e-13	5.14819e-11	ENSSSCG00000012571
chr4	72851479	72851614	103	14	-4.12652	4.6619	9.96472e-13	5.25032e-11	ENSSSCG00000006199
chr1	124567224	124567437	103	14	-4.12652	4.6619	9.96472e-13	5.25032e-11	ENSSSCG00000004586
chr12	19400333	19400473	128	21	-3.86086	5.00818	1.01075e-12	5.31703e-11	ENSSSCG00000017371
chr3	6618257	6618601	183	34	-3.68577	5.55592	1.01156e-12	5.31703e-11	ENSSSCG00000007618
chr6	16735302	16735494	171	31	-3.72051	5.45218	1.03546e-12	5.43618e-11	ENSSSCG00000028638
chr15	2786207	2786410	83	9	-4.44279	4.31508	1.03878e-12	5.44055e-11	ENSSSCG00000022919
chr10	37505455	37505647	83	10	-4.29357	4.32399	1.03878e-12	5.44055e-11	ENSSSCG00000010997
chrX	31567284	31567617	69	6	-4.74769	4.01751	1.05704e-12	5.52301e-11	ENSSSCG00000028148
chr16	42415690	42415979	69	6	-4.74769	4.01751	1.05704e-12	5.52301e-11	ENSSSCG00000016932
chr1	247966984	247967228	61	4	-5.1346	3.81233	1.07555e-12	5.58424e-11	ENSSSCG00000005243
chr9	94319604	94319816	61	4	-5.1346	3.81233	1.07555e-12	5.58424e-11	ENSSSCG00000029648
chr18	1695594	1695807	61	4	-5.1346	3.81233	1.07555e-12	5.58424e-11	ENSSSCG00000016410
chr1	282134866	282135224	61	5	-4.82492	3.82552	1.07555e-12	5.58424e-11	ENSSSCG00000005455
chrX	46035639	46036011	61	5	-4.82492	3.82552	1.07555e-12	5.58424e-11	ENSSSCG00000012265
chr1	276520853	276521022	230	47	-3.55038	5.90626	1.07639e-12	5.58424e-11	ENSSSCG00000005426
chr8	70072910	70073288	76	7	-4.67046	4.16877	1.08559e-12	5.60545e-11	ENSSSCG00000008927
chr5	36723421	36723683	76	7	-4.67046	4.16877	1.08559e-12	5.60545e-11	ENSSSCG00000023936
chr11	71066278	71066619	76	8	-4.48226	4.17876	1.08559e-12	5.60545e-11	ENSSSCG00000026286
chrX	98822655	98823110	76	8	-4.48226	4.17876	1.08559e-12	5.60545e-11	ENSSSCG00000012540
chr6	93691771	93691985	242	51	-3.50632	5.9853	1.09738e-12	5.65971e-11	ENSSSCG00000003686
chrX	14014242	14014488	170	32	-3.6665	5.44789	1.11557e-12	5.74677e-11	ENSSSCG00000012146
chr12	6281928	6282170	140	24	-3.79893	5.1473	1.12049e-12	5.76382e-11	ENSSSCG00000017219
chrX	64662308	64662556	96	12	-4.24446	4.54777	1.12545e-12	5.76382e-11	ENSSSCG00000012399
chr9	117803623	117803789	96	12	-4.24446	4.54777	1.12545e-12	5.76382e-11	ENSSSCG00000015441
chr7	120524254	120524481	96	13	-4.13059	4.55521	1.12545e-12	5.76382e-11	ENSSSCG00000002450
chr15	138039618	138039763	96	13	-4.13059	4.55521	1.12545e-12	5.76382e-11	ENSSSCG00000028320
chr3	15906726	15907267	158	29	-3.70214	5.33584	1.14379e-12	5.85095e-11	ENSSSCG00000007730
chr10	57660852	57661157	121	19	-3.9229	4.91902	1.16098e-12	5.93193e-11	ENSSSCG00000011078
chr6	43701997	43702286	6	307	4.39598	5.15601	1.17472e-12	5.99516e-11	ENSSSCG00000021947
chr14	82899098	82899315	82	9	-4.42532	4.29764	1.20483e-12	6.10622e-11	ENSSSCG00000010313
chr14	80394128	80394335	82	9	-4.42532	4.29764	1.20483e-12	6.10622e-11	ENSSSCG00000010278
chr14	50756859	50757078	82	9	-4.42532	4.29764	1.20483e-12	6.10622e-11	ENSSSCG00000010015
chr9	125243703	125243898	82	10	-4.2761	4.30668	1.20483e-12	6.10622e-11	ENSSSCG00000015475
chr5	70293385	70293579	82	10	-4.2761	4.30668	1.20483e-12	6.10622e-11	ENSSSCG00000000753
chr1	304371318	304371581	205	41	-3.58067	5.73329	1.23042e-12	6.21689e-11	ENSSSCG00000005699
chr17	5311451	5311781	127	21	-3.84955	4.99728	1.23091e-12	6.21689e-11	ENSSSCG00000006982
chr10	24077290	24077474	108	16	-4.00446	4.74193	1.24253e-12	6.26837e-11	ENSSSCG00000010892
chr6	94825462	94825608	68	6	-4.72665	3.99624	1.26062e-12	6.34504e-11	ENSSSCG00000003687
chr5	13999606	13999927	68	6	-4.72665	3.99624	1.26062e-12	6.34504e-11	ENSSSCG00000000169
chr13	210452091	210452527	89	11	-4.25895	4.43211	1.2639e-12	6.35281e-11	ENSSSCG00000027179
chr15	62101576	62101713	102	14	-4.11246	4.64811	1.27042e-12	6.35281e-11	ENSSSCG00000015846
chr15	104147441	104147751	145	25	-3.79106	5.20042	1.27134e-12	6.35281e-11	ENSSSCG00000016035
chr10	9765567	9765792	75	8	-4.46317	4.15967	1.27522e-12	6.35281e-11	ENSSSCG00000027207
chr14	61767036	61767276	75	8	-4.46317	4.15967	1.27522e-12	6.35281e-11	ENSSSCG00000010165
chr18	46687716	46687963	234	48	-3.54498	5.93222	1.28022e-12	6.35281e-11	ENSSSCG00000016677
chr2	153840117	153840263	95	13	-4.1155	4.54039	1.28098e-12	6.35281e-11	ENSSSCG00000014411
chr18	3410552	3411087	95	13	-4.1155	4.54039	1.28098e-12	6.35281e-11	ENSSSCG00000016423
chr16	23913195	23913342	95	13	-4.1155	4.54039	1.28098e-12	6.35281e-11	ENSSSCG00000016846
chr10	27322257	27322560	95	13	-4.1155	4.54039	1.28098e-12	6.35281e-11	ENSSSCG00000024975
chr14	136395065	136395211	95	13	-4.1155	4.54039	1.28098e-12	6.35281e-11	ENSSSCG00000010653
chr1	282137526	282137756	60	4	-5.11078	3.78795	1.30847e-12	6.46722e-11	ENSSSCG00000005455
chr15	106457057	106457456	60	5	-4.8011	3.80139	1.30847e-12	6.46722e-11	ENSSSCG00000016052
chr18	55204029	55204228	60	5	-4.8011	3.80139	1.30847e-12	6.46722e-11	ENSSSCG00000016732
chrX	125759137	125759547	114	17	-3.99588	4.82403	1.34351e-12	6.61061e-11	ENSSSCG00000012680
chr6	101229825	101230166	114	17	-3.99588	4.82403	1.34351e-12	6.61061e-11	ENSSSCG00000025584
chr1	129141307	129141656	114	17	-3.99588	4.82403	1.34351e-12	6.61061e-11	ENSSSCG00000004612
chr13	144688928	144689214	150	27	-3.72966	5.25602	1.42474e-12	7.00246e-11	ENSSSCG00000011860
chr16	34186968	34187106	101	14	-4.09825	4.63419	1.43571e-12	7.03359e-11	ENSSSCG00000016887
chr14	106477971	106478109	101	14	-4.09825	4.63419	1.43571e-12	7.03359e-11	ENSSSCG00000010429
chr2	153660024	153660224	180	35	-3.62033	5.53683	1.43588e-12	7.03359e-11	ENSSSCG00000014405
chr7	69631737	69632007	88	11	-4.24266	4.41601	1.45234e-12	7.09837e-11	ENSSSCG00000029428
chr12	22288818	22288998	88	11	-4.24266	4.41601	1.45234e-12	7.09837e-11	ENSSSCG00000017472
chr1	283717226	283717648	144	26	-3.72488	5.19541	1.51389e-12	7.39096e-11	ENSSSCG00000005465
chr9	90288072	90288288	185	37	-3.58006	5.58103	1.55396e-12	7.57817e-11	ENSSSCG00000015353
chr15	50957811	50957988	107	16	-3.99105	4.72888	1.56596e-12	7.60287e-11	ENSSSCG00000015774
chr3	39250837	39251078	107	16	-3.99105	4.72888	1.56596e-12	7.60287e-11	ENSSSCG00000007949
chr7	81350566	81350867	119	19	-3.89886	4.89578	1.58676e-12	7.68684e-11	ENSSSCG00000002037
chrX	113074229	113074430	119	19	-3.89886	4.89578	1.58676e-12	7.68684e-11	ENSSSCG00000012607
chr1	302939695	302939908	220	46	-3.51718	5.84345	1.59165e-12	7.70202e-11	ENSSSCG00000005652
chr18	55651884	55652446	161	30	-3.68065	5.36567	1.60439e-12	7.75515e-11	ENSSSCG00000016746
chr2	154564870	154565568	137	24	-3.7677	5.11737	1.61158e-12	7.78132e-11	ENSSSCG00000028976
chr15	51992084	51992364	167	32	-3.64083	5.42355	1.6246e-12	7.81211e-11	ENSSSCG00000015781
chr14	123225592	123225812	81	9	-4.40764	4.28001	1.62508e-12	7.81211e-11	ENSSSCG00000010579
chr15	99846831	99847040	81	9	-4.40764	4.28001	1.62508e-12	7.81211e-11	ENSSSCG00000016022
chr14	153115384	153115692	81	9	-4.40764	4.28001	1.62508e-12	7.81211e-11	ENSSSCG00000010770
chr15	145008728	145008951	143	26	-3.71484	5.18582	1.65275e-12	7.92332e-11	ENSSSCG00000016263
chr8	19266536	19266766	143	26	-3.71484	5.18582	1.65275e-12	7.92332e-11	ENSSSCG00000023001
chr5	66473676	66473876	125	20	-3.89645	4.96987	1.65904e-12	7.92332e-11	ENSSSCG00000000696
chr5	66473676	66473876	125	20	-3.89645	4.96987	1.65904e-12	7.92332e-11	ENSSSCG00000000692
chr5	66473676	66473876	125	20	-3.89645	4.96987	1.65904e-12	7.92332e-11	ENSSSCG00000000697
chr6	77353050	77353241	125	20	-3.89645	4.96987	1.65904e-12	7.92332e-11	ENSSSCG00000003556
chr5	47186941	47187100	94	12	-4.21411	4.51782	1.66282e-12	7.93274e-11	ENSSSCG00000027447
chr3	47817144	47817312	113	17	-3.98318	4.81167	1.67397e-12	7.97727e-11	ENSSSCG00000023050
chr14	63351330	63351711	259	57	-3.44429	6.09111	1.75355e-12	8.33926e-11	ENSSSCG00000010170
chrX	17070463	17070595	106	15	-4.06958	4.70914	1.75939e-12	8.33926e-11	ENSSSCG00000020735
chr13	62963650	62963837	106	16	-3.97752	4.71571	1.75939e-12	8.33926e-11	ENSSSCG00000011524
chr13	20621749	20622016	74	7	-4.63203	4.13005	1.76513e-12	8.33926e-11	ENSSSCG00000021977
chr3	33779085	33779486	74	7	-4.63203	4.13005	1.76513e-12	8.33926e-11	ENSSSCG00000007906
chr17	12519621	12519850	74	8	-4.44382	4.14034	1.76513e-12	8.33926e-11	ENSSSCG00000007023
chr4	34275828	34276071	74	8	-4.44382	4.14034	1.76513e-12	8.33926e-11	ENSSSCG00000006038
chr14	27646522	27646832	67	6	-4.7053	3.97468	1.7997e-12	8.4843e-11	ENSSSCG00000030712
chr1	248603405	248603700	67	6	-4.7053	3.97468	1.7997e-12	8.4843e-11	ENSSSCG00000025033
chr3	120304359	120304644	112	17	-3.97036	4.79922	1.86988e-12	8.77742e-11	ENSSSCG00000008576
chr17	14565141	14565310	112	17	-3.97036	4.79922	1.86988e-12	8.77742e-11	ENSSSCG00000024817
chr9	116410274	116410434	112	18	-3.88872	4.80535	1.86988e-12	8.77742e-11	ENSSSCG00000015432
chr4	34702511	34702831	112	18	-3.88872	4.80535	1.86988e-12	8.77742e-11	ENSSSCG00000006038
chr7	52776743	52777027	80	10	-4.24051	4.27145	1.88985e-12	8.80528e-11	ENSSSCG00000001751
chr2	65465180	65465480	80	10	-4.24051	4.27145	1.88985e-12	8.80528e-11	ENSSSCG00000013764
chr6	72636496	72636771	80	10	-4.24051	4.27145	1.88985e-12	8.80528e-11	ENSSSCG00000003499
chr4	8626591	8626889	80	10	-4.24051	4.27145	1.88985e-12	8.80528e-11	ENSSSCG00000005952
chr2	51420389	51420673	80	10	-4.24051	4.27145	1.88985e-12	8.80528e-11	ENSSSCG00000013403
chr17	66768719	66768917	80	10	-4.24051	4.27145	1.88985e-12	8.80528e-11	ENSSSCG00000007526
chr1	126421060	126421284	93	13	-4.08483	4.51032	1.89643e-12	8.82653e-11	ENSSSCG00000004598
chr13	133903766	133904029	87	11	-4.22619	4.39973	1.92214e-12	8.92729e-11	ENSSSCG00000011801
chr5	92265745	92265917	87	11	-4.22619	4.39973	1.92214e-12	8.92729e-11	ENSSSCG00000000900
chr5	66783187	66783423	59	4	-5.08656	3.76318	1.94561e-12	9.00768e-11	ENSSSCG00000000708
chr13	26845295	26845532	59	4	-5.08656	3.76318	1.94561e-12	9.00768e-11	ENSSSCG00000011269
chr18	3370400	3370585	59	5	-4.77688	3.77687	1.94561e-12	9.00768e-11	ENSSSCG00000016423
chr4	55168286	55168692	118	19	-3.8867	4.88401	1.9584e-12	9.05732e-11	ENSSSCG00000006134
chr8	41071844	41072263	217	45	-3.52896	5.82208	2.00878e-12	9.28056e-11	ENSSSCG00000008830
chr14	64283782	64284080	171	33	-3.63081	5.45964	2.04623e-12	9.44366e-11	ENSSSCG00000010182
chr11	71634019	71634398	73	7	-4.61242	4.11031	2.07999e-12	9.56926e-11	ENSSSCG00000028848
chr16	77361398	77361669	73	7	-4.61242	4.11031	2.07999e-12	9.56926e-11	ENSSSCG00000017078
chr18	26158170	26158400	73	8	-4.42421	4.12076	2.07999e-12	9.56926e-11	ENSSSCG00000016611
chr7	39035156	39035457	66	6	-4.68363	3.95281	2.15444e-12	9.90142e-11	ENSSSCG00000030073
chr1	289376890	289377423	153	28	-3.70608	5.28753	2.19082e-12	1.00581e-10	ENSSSCG00000027360
chr10	51275664	51275876	80	9	-4.38973	4.26217	2.19976e-12	1.00801e-10	ENSSSCG00000011047
chr16	27922643	27922926	176	35	-3.58792	5.50623	2.20022e-12	1.00801e-10	ENSSSCG00000016863
chr6	136165509	136165698	105	15	-4.05591	4.69578	2.22444e-12	1.01382e-10	ENSSSCG00000004829
chr18	15157027	15157349	105	15	-4.05591	4.69578	2.22444e-12	1.01382e-10	ENSSSCG00000016535
chr7	55739743	55739989	105	16	-3.96385	4.70242	2.22444e-12	1.01382e-10	ENSSSCG00000001789
chr4	91044357	91044552	123	20	-3.8732	4.94741	2.24399e-12	1.02167e-10	ENSSSCG00000006307
chr1	304439271	304439524	193	39	-3.56551	5.64516	2.32487e-12	1.05739e-10	ENSSSCG00000005699
chr3	109626076	109626246	111	17	-3.95743	4.78666	2.33654e-12	1.0616e-10	ENSSSCG00000025181
chr16	58226123	58226331	187	38	-3.55727	5.59901	2.33947e-12	1.06184e-10	ENSSSCG00000017008
chr17	37206934	37207142	278	62	-3.42545	6.19717	2.37687e-12	1.07272e-10	ENSSSCG00000007169
chr9	5503116	5503320	58	4	-5.06193	3.738	2.37812e-12	1.07272e-10	ENSSSCG00000029361
chr16	71952544	71952749	58	4	-5.06193	3.738	2.37812e-12	1.07272e-10	ENSSSCG00000017061
chr7	120611482	120611704	58	4	-5.06193	3.738	2.37812e-12	1.07272e-10	ENSSSCG00000002450
chr1	103234618	103234788	58	5	-4.75225	3.75197	2.37812e-12	1.07272e-10	ENSSSCG00000004485
chrX	41406787	41407127	58	5	-4.75225	3.75197	2.37812e-12	1.07272e-10	ENSSSCG00000012253
chr9	108306569	108306732	92	12	-4.18311	4.48726	2.47178e-12	1.10927e-10	ENSSSCG00000015402
chr8	76161166	76161328	92	12	-4.18311	4.48726	2.47178e-12	1.10927e-10	ENSSSCG00000008981
chrX	68468876	68469288	92	12	-4.18311	4.48726	2.47178e-12	1.10927e-10	ENSSSCG00000012424
chr5	62259691	62259842	92	13	-4.06924	4.49506	2.47178e-12	1.10927e-10	ENSSSCG00000000614
chrX	12167653	12167804	92	13	-4.06924	4.49506	2.47178e-12	1.10927e-10	ENSSSCG00000012129
chr1	303103726	303104235	104	15	-4.04211	4.68231	2.50326e-12	1.11654e-10	ENSSSCG00000005657
chr1	303103726	303104235	104	15	-4.04211	4.68231	2.50326e-12	1.11654e-10	ENSSSCG00000005658
chr12	34058287	34058527	104	16	-3.95005	4.68901	2.50326e-12	1.11654e-10	ENSSSCG00000017613
chr17	55198381	55198631	104	16	-3.95005	4.68901	2.50326e-12	1.11654e-10	ENSSSCG00000007454
chr7	47245465	47245816	128	22	-3.79429	5.01341	2.52776e-12	1.12519e-10	ENSSSCG00000001715
chr7	14118851	14119069	128	22	-3.79429	5.01341	2.52776e-12	1.12519e-10	ENSSSCG00000026034
chr2	154063025	154063295	266	59	-3.43315	6.13145	2.54622e-12	1.13226e-10	ENSSSCG00000014409
chrX	66097863	66098064	79	9	-4.3716	4.24412	2.56284e-12	1.13619e-10	ENSSSCG00000012410
chr15	133441878	133442179	79	9	-4.3716	4.24412	2.56284e-12	1.13619e-10	ENSSSCG00000016189
chr1	118256664	118256853	79	10	-4.22237	4.25353	2.56284e-12	1.13619e-10	ENSSSCG00000004551
chr9	130565679	130565956	140	25	-3.74046	5.152	2.57488e-12	1.13923e-10	ENSSSCG00000023997
chr3	5206955	5207290	140	26	-3.68426	5.15668	2.57488e-12	1.13923e-10	ENSSSCG00000007590
chr7	118601790	118602017	110	17	-3.94438	4.77399	2.6138e-12	1.15412e-10	ENSSSCG00000002433
chr6	11996676	11996947	110	18	-3.86274	4.78024	2.6138e-12	1.15412e-10	ENSSSCG00000002708
chr6	35989106	35989260	116	19	-3.86205	4.86021	2.6941e-12	1.186e-10	ENSSSCG00000029234
chr3	9783228	9783580	116	19	-3.86205	4.86021	2.6941e-12	1.186e-10	ENSSSCG00000025430
chr3	130840803	130841027	276	62	-3.41504	6.18751	2.72821e-12	1.19981e-10	ENSSSCG00000008621
chr13	216758124	216758409	122	21	-3.79164	4.94158	2.75001e-12	1.20698e-10	ENSSSCG00000028137
chr7	128669007	128669382	122	21	-3.79164	4.94158	2.75001e-12	1.20698e-10	ENSSSCG00000002515
chr9	30727252	30727460	168	33	-3.60528	5.4355	2.75459e-12	1.20778e-10	ENSSSCG00000014960
chr17	28150661	28150805	145	27	-3.68078	5.20944	2.81559e-12	1.23084e-10	ENSSSCG00000007080
chr5	11689460	11689749	145	27	-3.68078	5.20944	2.81559e-12	1.23084e-10	ENSSSCG00000026671
chr18	27716403	27716709	91	13	-4.05349	4.47964	2.82488e-12	1.23122e-10	ENSSSCG00000016620
chr17	12308733	12308886	91	13	-4.05349	4.47964	2.82488e-12	1.23122e-10	ENSSSCG00000007022
chr8	79148901	79149054	91	13	-4.05349	4.47964	2.82488e-12	1.23122e-10	ENSSSCG00000026886
chr9	57752380	57752558	191	39	-3.55049	5.63103	2.8327e-12	1.2334e-10	ENSSSCG00000022536
chr6	40537714	40537959	253	57	-3.41049	6.0597	2.883e-12	1.25406e-10	ENSSSCG00000002905
chr6	45618378	45618640	72	7	-4.59254	4.09032	2.89756e-12	1.2579e-10	ENSSSCG00000003035
chr9	10002398	10002673	72	7	-4.59254	4.09032	2.89756e-12	1.2579e-10	ENSSSCG00000014841
chr18	40943447	40943812	202	43	-3.49099	5.71943	2.94133e-12	1.27297e-10	ENSSSCG00000016656
chr15	55073718	55073975	85	11	-4.19266	4.36665	2.94387e-12	1.27297e-10	ENSSSCG00000015814
chr2	76204498	76204754	85	11	-4.19266	4.36665	2.94387e-12	1.27297e-10	ENSSSCG00000013471
chr14	153120465	153120819	115	19	-3.84957	4.84817	2.99897e-12	1.29315e-10	ENSSSCG00000010770
chr3	7839078	7839703	115	19	-3.84957	4.84817	2.99897e-12	1.29315e-10	ENSSSCG00000007665
chr12	14676929	14677330	162	32	-3.59699	5.38207	2.99939e-12	1.29315e-10	ENSSSCG00000017277
chr11	75046197	75046363	156	30	-3.63515	5.32249	3.02726e-12	1.29944e-10	ENSSSCG00000022112
chr13	74684575	74684843	97	14	-4.04	4.5772	3.02878e-12	1.29944e-10	ENSSSCG00000011575
chr6	143109523	143109657	97	14	-4.04	4.5772	3.02878e-12	1.29944e-10	ENSSSCG00000003833
chr4	116078086	116078292	97	14	-4.04	4.5772	3.02878e-12	1.29944e-10	ENSSSCG00000006754
chr9	135413970	135414255	133	24	-3.72497	5.0765	3.08315e-12	1.32148e-10	ENSSSCG00000015543
chr6	53795169	53795460	65	6	-4.66163	3.93062	3.09956e-12	1.32592e-10	ENSSSCG00000003277
chr9	94324294	94324586	65	6	-4.66163	3.93062	3.09956e-12	1.32592e-10	ENSSSCG00000029648
chr4	132151535	132151799	212	45	-3.49534	5.7906	3.22031e-12	1.37624e-10	ENSSSCG00000006878
chr8	134384511	134384829	91	12	-4.16735	4.47175	3.23069e-12	1.37933e-10	ENSSSCG00000009192
chr8	34060765	34061104	109	17	-3.93122	4.76122	3.27579e-12	1.39722e-10	ENSSSCG00000008799
chr3	51108355	51108514	138	25	-3.71971	5.13218	3.37216e-12	1.43693e-10	ENSSSCG00000008143
chr3	11323862	11324179	126	22	-3.77159	4.99162	3.38966e-12	1.44299e-10	ENSSSCG00000007720
chr4	134566574	134566845	84	11	-4.1756	4.34983	3.3988e-12	1.44548e-10	ENSSSCG00000028620
chrX	49207320	49207601	71	7	-4.57238	4.07007	3.42556e-12	1.45264e-10	ENSSSCG00000022088
chr1	68320556	68320836	71	7	-4.57238	4.07007	3.42556e-12	1.45264e-10	ENSSSCG00000004336
chr6	73266718	73266969	71	7	-4.57238	4.07007	3.42556e-12	1.45264e-10	ENSSSCG00000003512
chr5	7289545	7289862	78	9	-4.35324	4.22586	3.48838e-12	1.46934e-10	ENSSSCG00000000115
chr2	29525026	29525344	78	9	-4.35324	4.22586	3.48838e-12	1.46934e-10	ENSSSCG00000025765
chr4	132252187	132252377	78	10	-4.20401	4.2354	3.48838e-12	1.46934e-10	ENSSSCG00000006878
chr17	21991987	21992279	78	10	-4.20401	4.2354	3.48838e-12	1.46934e-10	ENSSSCG00000007066
chr15	31478128	31478320	78	10	-4.20401	4.2354	3.48838e-12	1.46934e-10	ENSSSCG00000015726
chr10	14929165	14929356	78	10	-4.20401	4.2354	3.48838e-12	1.46934e-10	ENSSSCG00000025686
chr18	41309878	41310069	78	10	-4.20401	4.2354	3.48838e-12	1.46934e-10	ENSSSCG00000016658
chr8	2294093	2294509	278	64	-3.37977	6.20147	3.53615e-12	1.48803e-10	ENSSSCG00000008706
chr12	56113612	56113966	200	42	-3.51044	5.70291	3.55117e-12	1.48958e-10	ENSSSCG00000024527
chr5	44622878	44623085	57	4	-5.03687	3.71242	3.57037e-12	1.48958e-10	ENSSSCG00000000528
chr7	124957618	124958033	57	4	-5.03687	3.71242	3.57037e-12	1.48958e-10	ENSSSCG00000002505
chr16	78187092	78187317	57	4	-5.03687	3.71242	3.57037e-12	1.48958e-10	ENSSSCG00000017094
chr11	12284627	12284836	57	4	-5.03687	3.71242	3.57037e-12	1.48958e-10	ENSSSCG00000026564
chr6	113144199	113144562	57	5	-4.72719	3.72666	3.57037e-12	1.48958e-10	ENSSSCG00000027935
chr10	32009537	32009939	149	29	-3.61757	5.25552	3.60667e-12	1.50187e-10	ENSSSCG00000010950
chr3	76031348	76031549	149	29	-3.61757	5.25552	3.60667e-12	1.50187e-10	ENSSSCG00000008335
chr7	35454937	35455229	143	27	-3.66075	5.19039	3.65232e-12	1.51943e-10	ENSSSCG00000001531
chrX	126058102	126058304	188	39	-3.52766	5.60958	3.69522e-12	1.53583e-10	ENSSSCG00000012680
chr7	121253086	121253394	64	6	-4.63929	3.90811	3.72516e-12	1.54534e-10	ENSSSCG00000002461
chrX	101946970	101947280	64	6	-4.63929	3.90811	3.72516e-12	1.54534e-10	ENSSSCG00000012556
chr10	27341875	27342075	120	20	-3.83759	4.91309	3.74226e-12	1.54951e-10	ENSSSCG00000024975
chr9	8618536	8618776	120	20	-3.83759	4.91309	3.74226e-12	1.54951e-10	ENSSSCG00000014822
chrX	49009106	49009437	238	54	-3.40009	5.9705	3.86795e-12	1.60004e-10	ENSSSCG00000012308
chr2	37795076	37795211	96	14	-4.02506	4.56261	3.90374e-12	1.61181e-10	ENSSSCG00000013341
chrX	46764441	46764648	96	14	-4.02506	4.56261	3.90374e-12	1.61181e-10	ENSSSCG00000012269
chr4	15203228	15203678	148	28	-3.65817	5.24195	3.92286e-12	1.61818e-10	ENSSSCG00000005969
chr17	30151672	30151799	102	15	-4.01412	4.65499	4.03691e-12	1.66366e-10	ENSSSCG00000007094
chr11	70629990	70630184	77	10	-4.18542	4.21705	4.0756e-12	1.67803e-10	ENSSSCG00000009498
chr5	94409718	94409894	125	22	-3.7601	4.98061	4.12973e-12	1.69872e-10	ENSSSCG00000000912
chr7	53952644	53952793	187	40	-3.48361	5.60569	4.22486e-12	1.73623e-10	ENSSSCG00000001772
chr14	57924237	57924378	170	35	-3.5379	5.4591	4.23064e-12	1.73654e-10	ENSSSCG00000010142
chr8	80078505	80078911	374	93	-3.26971	6.64783	4.23353e-12	1.73654e-10	ENSSSCG00000009007
chr4	15739403	15739680	209	46	-3.4432	5.77433	4.34451e-12	1.77874e-10	ENSSSCG00000005977
chr4	15739403	15739680	209	46	-3.4432	5.77433	4.34451e-12	1.77874e-10	ENSSSCG00000005975
chrX	22473772	22473985	56	4	-5.01137	3.68641	4.38568e-12	1.78394e-10	ENSSSCG00000020801
chr16	60439249	60439460	56	4	-5.01137	3.68641	4.38568e-12	1.78394e-10	ENSSSCG00000017018
chr2	123506838	123507051	56	4	-5.01137	3.68641	4.38568e-12	1.78394e-10	ENSSSCG00000014213
chr16	23479073	23479302	56	4	-5.01137	3.68641	4.38568e-12	1.78394e-10	ENSSSCG00000016842
chr16	23947564	23947775	56	4	-5.01137	3.68641	4.38568e-12	1.78394e-10	ENSSSCG00000016846
chr9	6245292	6245485	56	5	-4.70169	3.70094	4.38568e-12	1.78394e-10	ENSSSCG00000022572
chr2	145987611	145987806	56	5	-4.70169	3.70094	4.38568e-12	1.78394e-10	ENSSSCG00000014329
chr14	7117503	7117712	95	14	-4.00996	4.54787	4.43611e-12	1.80279e-10	ENSSSCG00000009623
chr16	21271772	21272024	130	23	-3.75302	5.04	4.50047e-12	1.82725e-10	ENSSSCG00000016824
chr10	36437313	36437553	225	50	-3.42974	5.88471	4.52114e-12	1.83395e-10	ENSSSCG00000024185
chr1	303296329	303296549	236	54	-3.38792	5.95921	4.53816e-12	1.83885e-10	ENSSSCG00000005667
chr1	144377613	144377947	83	11	-4.15834	4.33283	4.54162e-12	1.83885e-10	ENSSSCG00000004735
chr6	84349829	84350076	101	16	-3.90786	4.64807	4.55563e-12	1.84113e-10	ENSSSCG00000003623
chr5	63245730	63245966	101	16	-3.90786	4.64807	4.55563e-12	1.84113e-10	ENSSSCG00000024152
chr4	112026737	112027090	124	22	-3.74852	4.96951	4.56094e-12	1.84158e-10	ENSSSCG00000006725
chr2	936689	936971	70	7	-4.55194	4.04955	4.80386e-12	1.92902e-10	ENSSSCG00000028918
chr6	11276579	11276833	70	7	-4.55194	4.04955	4.80386e-12	1.92902e-10	ENSSSCG00000021551
chr7	29894426	29894681	70	7	-4.55194	4.04955	4.80386e-12	1.92902e-10	ENSSSCG00000001478
chr15	18652785	18653025	70	8	-4.36373	4.06049	4.80386e-12	1.92902e-10	ENSSSCG00000015692
chr6	68724221	68724447	70	8	-4.36373	4.06049	4.80386e-12	1.92902e-10	ENSSSCG00000003454
chr9	136051265	136051493	70	8	-4.36373	4.06049	4.80386e-12	1.92902e-10	ENSSSCG00000015548
chr9	142440293	142440632	306	73	-3.32885	6.34754	5.02158e-12	2.0146e-10	ENSSSCG00000015584
chr14	137744028	137744335	146	29	-3.58824	5.22776	5.05609e-12	2.02552e-10	ENSSSCG00000026085
chr10	15359852	15360230	224	50	-3.42331	5.87874	5.05804e-12	2.02552e-10	ENSSSCG00000028881
chr6	132594797	132594982	118	21	-3.74357	4.89547	5.1117e-12	2.04515e-10	ENSSSCG00000023754
chr12	6781880	6782086	300	72	-3.32014	6.31929	5.14344e-12	2.05597e-10	ENSSSCG00000024357
chr16	77734497	77734755	112	19	-3.81146	4.81145	5.16107e-12	2.05797e-10	ENSSSCG00000017084
chr7	35238626	35239312	185	40	-3.4681	5.59118	5.1718e-12	2.05797e-10	ENSSSCG00000027053
chr8	34797766	34798168	106	17	-3.89098	4.72224	5.17659e-12	2.05797e-10	ENSSSCG00000008802
chr13	25316588	25316823	106	17	-3.89098	4.72224	5.17659e-12	2.05797e-10	ENSSSCG00000011254
chr14	53293883	53294166	106	17	-3.89098	4.72224	5.17659e-12	2.05797e-10	ENSSSCG00000010068
chr2	128511604	128511921	157	31	-3.59733	5.33532	5.1925e-12	2.05871e-10	ENSSSCG00000027857
chr6	143223677	143223867	157	31	-3.59733	5.33532	5.1925e-12	2.05871e-10	ENSSSCG00000003835
chr2	72446092	72446528	82	11	-4.14087	4.31564	5.25648e-12	2.07098e-10	ENSSSCG00000026402
chrX	41548500	41548669	82	11	-4.14087	4.31564	5.25648e-12	2.07098e-10	ENSSSCG00000012253
chr15	66936886	66937056	82	11	-4.14087	4.31564	5.25648e-12	2.07098e-10	ENSSSCG00000015866
chr2	79570372	79570541	82	11	-4.14087	4.31564	5.25648e-12	2.07098e-10	ENSSSCG00000014009
chr6	154057933	154058187	82	11	-4.14087	4.31564	5.25648e-12	2.07098e-10	ENSSSCG00000003926
chrX	51473367	51473546	201	44	-3.4508	5.71581	5.36973e-12	2.1137e-10	ENSSSCG00000012322
chr6	74765561	74765808	129	24	-3.68094	5.03448	5.44889e-12	2.14102e-10	ENSSSCG00000003527
chr10	51170363	51170733	129	24	-3.68094	5.03448	5.44889e-12	2.14102e-10	ENSSSCG00000011047
chr11	21072529	21072757	228	52	-3.39245	5.90784	5.49017e-12	2.15531e-10	ENSSSCG00000009408
chr8	4104245	4104511	206	45	-3.45394	5.75191	5.5345e-12	2.17077e-10	ENSSSCG00000023907
chr5	88882044	88882203	88	12	-4.11903	4.42424	5.56676e-12	2.17089e-10	ENSSSCG00000000882
chr11	8556483	8556778	88	13	-4.00516	4.43242	5.56676e-12	2.17089e-10	ENSSSCG00000009337
chrX	121822770	121822980	76	9	-4.3158	4.18866	5.57932e-12	2.17089e-10	ENSSSCG00000012649
chr4	113242071	113242266	76	10	-4.16657	4.19847	5.57932e-12	2.17089e-10	ENSSSCG00000006730
chr9	39713229	39713529	76	10	-4.16657	4.19847	5.57932e-12	2.17089e-10	ENSSSCG00000030565
chr8	69866172	69866354	76	10	-4.16657	4.19847	5.57932e-12	2.17089e-10	ENSSSCG00000008924
chr18	3400526	3400721	76	10	-4.16657	4.19847	5.57932e-12	2.17089e-10	ENSSSCG00000016423
chr7	27473064	27473350	76	10	-4.16657	4.19847	5.57932e-12	2.17089e-10	ENSSSCG00000001413
chr2	148138407	148138783	117	21	-3.7313	4.88372	5.67648e-12	2.20674e-10	ENSSSCG00000014364
chr8	127544470	127544888	69	7	-4.5312	4.02875	5.69853e-12	2.21139e-10	ENSSSCG00000009166
chr2	72993479	72993709	69	8	-4.343	4.03987	5.69853e-12	2.21139e-10	ENSSSCG00000026695
chr4	129346496	129346634	94	14	-3.99471	4.533	5.73967e-12	2.22539e-10	ENSSSCG00000006864
chr15	20107706	20107906	100	15	-3.98557	4.62717	5.81164e-12	2.24734e-10	ENSSSCG00000015701
chrX	141973162	141973679	100	15	-3.98557	4.62717	5.81164e-12	2.24734e-10	ENSSSCG00000012774
chr5	63628745	63628925	100	16	-3.89351	4.63417	5.81164e-12	2.24734e-10	ENSSSCG00000000625
chr14	141109900	141110172	7	308	4.18077	5.16909	5.83418e-12	2.25011e-10	ENSSSCG00000010687
chrX	141376314	141376911	134	26	-3.6211	5.09664	5.83418e-12	2.25011e-10	ENSSSCG00000012758
chrX	141376314	141376911	134	26	-3.6211	5.09664	5.83418e-12	2.25011e-10	ENSSSCG00000012757
chr8	4912178	4912481	145	29	-3.57833	5.21839	5.99653e-12	2.31069e-10	ENSSSCG00000022562
chr10	61727627	61727812	156	32	-3.54257	5.33071	6.08726e-12	2.34359e-10	ENSSSCG00000011102
chr15	131323769	131324209	227	52	-3.38611	5.90196	6.13108e-12	2.3584e-10	ENSSSCG00000016177
chr3	18798018	18798377	150	30	-3.5786	5.26896	6.30444e-12	2.42296e-10	ENSSSCG00000007808
chr4	141640513	141640771	248	58	-3.35668	6.03543	6.31178e-12	2.42366e-10	ENSSSCG00000022032
chr11	8634785	8635527	183	39	-3.48879	5.57312	6.34115e-12	2.43281e-10	ENSSSCG00000024888
chrX	47997915	47998317	111	19	-3.79853	4.799	6.43379e-12	2.46189e-10	ENSSSCG00000012290
chr13	210541129	210541487	111	19	-3.79853	4.799	6.43379e-12	2.46189e-10	ENSSSCG00000012059
chrX	47997915	47998317	111	19	-3.79853	4.799	6.43379e-12	2.46189e-10	ENSSSCG00000012289
chr1	210249252	210249541	62	6	-4.59354	3.86209	6.51983e-12	2.47356e-10	ENSSSCG00000005082
chr17	36523765	36524051	62	6	-4.59354	3.86209	6.51983e-12	2.47356e-10	ENSSSCG00000007153
chr8	117237749	117238017	93	14	-3.97929	4.51797	6.53515e-12	2.47356e-10	ENSSSCG00000009123
chr1	267667143	267667282	93	14	-3.97929	4.51797	6.53515e-12	2.47356e-10	ENSSSCG00000005368
chr18	18639731	18639942	75	9	-4.29671	4.16972	6.53754e-12	2.47356e-10	ENSSSCG00000016549
chr7	20538267	20538584	75	9	-4.29671	4.16972	6.53754e-12	2.47356e-10	ENSSSCG00000001091
chr14	14679228	14679547	75	9	-4.29671	4.16972	6.53754e-12	2.47356e-10	ENSSSCG00000009684
chr14	77627528	77627714	75	10	-4.14748	4.17968	6.53754e-12	2.47356e-10	ENSSSCG00000010240
chr17	59982722	59982922	75	10	-4.14748	4.17968	6.53754e-12	2.47356e-10	ENSSSCG00000007481
chr17	3428655	3428840	75	10	-4.14748	4.17968	6.53754e-12	2.47356e-10	ENSSSCG00000021988
chr2	135818059	135818245	75	10	-4.14748	4.17968	6.53754e-12	2.47356e-10	ENSSSCG00000014252
chr13	59987530	59987729	75	10	-4.14748	4.17968	6.53754e-12	2.47356e-10	ENSSSCG00000011519
chr7	39488723	39489013	155	31	-3.57885	5.31785	6.59333e-12	2.49252e-10	ENSSSCG00000001588
chr7	86205443	86205676	55	4	-4.98541	3.65996	6.65137e-12	2.50368e-10	ENSSSCG00000002243
chrX	63606185	63606420	55	4	-4.98541	3.65996	6.65137e-12	2.50368e-10	ENSSSCG00000012377
chr3	83738403	83738618	55	4	-4.98541	3.65996	6.65137e-12	2.50368e-10	ENSSSCG00000008376
chr17	14008985	14009182	55	5	-4.67573	3.67478	6.65137e-12	2.50368e-10	ENSSSCG00000022028
chr6	51989066	51989245	55	5	-4.67573	3.67478	6.65137e-12	2.50368e-10	ENSSSCG00000003244
chr15	91600875	91601046	81	11	-4.12318	4.29825	7.05944e-12	2.65273e-10	ENSSSCG00000022222
chr4	35588237	35588434	182	40	-3.44452	5.56915	7.27073e-12	2.72979e-10	ENSSSCG00000006040
chr9	11380374	11380617	127	24	-3.65841	5.01302	7.27875e-12	2.73046e-10	ENSSSCG00000028979
chr15	26874649	26874878	104	17	-3.86352	4.69568	7.336e-12	2.7323e-10	ENSSSCG00000015714
chr15	142763206	142763321	104	17	-3.86352	4.69568	7.336e-12	2.7323e-10	ENSSSCG00000016248
chrX	43208996	43209273	104	18	-3.78188	4.70231	7.336e-12	2.7323e-10	ENSSSCG00000012257
chrX	112411923	112412255	87	12	-4.10256	4.40807	7.33967e-12	2.7323e-10	ENSSSCG00000012601
chr3	120116982	120117142	87	12	-4.10256	4.40807	7.33967e-12	2.7323e-10	ENSSSCG00000008575
chr2	69713616	69713913	87	13	-3.98869	4.41635	7.33967e-12	2.7323e-10	ENSSSCG00000013644
chr2	69713616	69713913	87	13	-3.98869	4.41635	7.33967e-12	2.7323e-10	ENSSSCG00000013645
chr16	36812081	36812378	87	13	-3.98869	4.41635	7.33967e-12	2.7323e-10	ENSSSCG00000016912
chr3	103044700	103044849	87	13	-3.98869	4.41635	7.33967e-12	2.7323e-10	ENSSSCG00000028599
chr8	4292520	4292801	181	39	-3.47294	5.55828	7.78756e-12	2.89413e-10	ENSSSCG00000008721
chr15	19706978	19707242	68	7	-4.51016	4.00766	8.04685e-12	2.96538e-10	ENSSSCG00000029118
chr8	34046753	34047017	68	7	-4.51016	4.00766	8.04685e-12	2.96538e-10	ENSSSCG00000008799
chr1	178552296	178552560	68	7	-4.51016	4.00766	8.04685e-12	2.96538e-10	ENSSSCG00000004904
chr8	83719700	83719962	68	7	-4.51016	4.00766	8.04685e-12	2.96538e-10	ENSSSCG00000009023
chrX	16980195	16980621	68	7	-4.51016	4.00766	8.04685e-12	2.96538e-10	ENSSSCG00000020735
chr3	126234589	126234850	68	7	-4.51016	4.00766	8.04685e-12	2.96538e-10	ENSSSCG00000008603
chrX	90167220	90167453	68	8	-4.32196	4.01897	8.04685e-12	2.96538e-10	ENSSSCG00000012481
chr10	8790868	8791100	68	8	-4.32196	4.01897	8.04685e-12	2.96538e-10	ENSSSCG00000010814
chr4	67191462	67191814	68	8	-4.32196	4.01897	8.04685e-12	2.96538e-10	ENSSSCG00000006173
chr14	112914361	112914608	68	8	-4.32196	4.01897	8.04685e-12	2.96538e-10	ENSSSCG00000010465
chr12	46032081	46032243	148	30	-3.55924	5.25068	8.08912e-12	2.97845e-10	ENSSSCG00000017755
chr3	122215202	122215530	137	27	-3.59894	5.13173	8.10241e-12	2.98084e-10	ENSSSCG00000008593
chr10	21761377	21761739	80	11	-4.10528	4.28066	8.19159e-12	3.00358e-10	ENSSSCG00000010882
chr14	12914797	12914970	80	11	-4.10528	4.28066	8.19159e-12	3.00358e-10	ENSSSCG00000009672
chr5	70969773	70970122	80	11	-4.10528	4.28066	8.19159e-12	3.00358e-10	ENSSSCG00000000760
chr6	124887244	124887418	80	11	-4.10528	4.28066	8.19159e-12	3.00358e-10	ENSSSCG00000003764
chr7	52095825	52096228	54	4	-4.95897	3.63305	8.21273e-12	3.00631e-10	ENSSSCG00000001746
chr10	14579558	14579778	54	4	-4.95897	3.63305	8.21273e-12	3.00631e-10	ENSSSCG00000010846
chr1	107818816	107819047	164	34	-3.52769	5.40656	8.27496e-12	3.02657e-10	ENSSSCG00000004506
chr5	12787760	12787892	98	15	-3.95645	4.59883	8.41081e-12	3.06806e-10	ENSSSCG00000000162
chr2	135015479	135015722	98	16	-3.86439	4.60598	8.41081e-12	3.06806e-10	ENSSSCG00000014244
chrX	102615689	102615811	98	16	-3.86439	4.60598	8.41081e-12	3.06806e-10	ENSSSCG00000030241
chrX	53417431	53417744	86	12	-4.08589	4.39172	8.43734e-12	3.06806e-10	ENSSSCG00000023152
chr3	57023509	57023670	86	12	-4.08589	4.39172	8.43734e-12	3.06806e-10	ENSSSCG00000008177
chr7	100853556	100853799	86	12	-4.08589	4.39172	8.43734e-12	3.06806e-10	ENSSSCG00000002330
chr6	108628455	108628686	86	12	-4.08589	4.39172	8.43734e-12	3.06806e-10	ENSSSCG00000003730
chr3	83714396	83714677	92	14	-3.96371	4.5028	8.48907e-12	3.08177e-10	ENSSSCG00000008376
chr5	981386	981656	92	14	-3.96371	4.5028	8.48907e-12	3.08177e-10	ENSSSCG00000024864
chr14	11075148	11075323	217	51	-3.34905	5.83901	8.93078e-12	3.23619e-10	ENSSSCG00000009655
chr9	133855008	133855417	180	39	-3.46495	5.5508	8.939e-12	3.23619e-10	ENSSSCG00000015534
chr6	25501008	25501374	180	40	-3.42859	5.55427	8.939e-12	3.23619e-10	ENSSSCG00000021522
chrX	130491171	130491372	74	9	-4.27736	4.15054	9.00293e-12	3.23619e-10	ENSSSCG00000012712
chrX	49107710	49108125	74	9	-4.27736	4.15054	9.00293e-12	3.23619e-10	ENSSSCG00000012308
chr5	32076288	32076504	74	9	-4.27736	4.15054	9.00293e-12	3.23619e-10	ENSSSCG00000000466
chr3	121726422	121726743	74	9	-4.27736	4.15054	9.00293e-12	3.23619e-10	ENSSSCG00000008583
chr5	89514200	89514387	74	10	-4.12814	4.16064	9.00293e-12	3.23619e-10	ENSSSCG00000021098
chr6	73422166	73422355	74	10	-4.12814	4.16064	9.00293e-12	3.23619e-10	ENSSSCG00000026340
chr5	89514200	89514387	74	10	-4.12814	4.16064	9.00293e-12	3.23619e-10	ENSSSCG00000000884
chr9	3327429	3327618	74	10	-4.12814	4.16064	9.00293e-12	3.23619e-10	ENSSSCG00000014614
chr8	133834586	133834774	74	10	-4.12814	4.16064	9.00293e-12	3.23619e-10	ENSSSCG00000029621
chr11	11923550	11924009	185	41	-3.43263	5.59455	9.12927e-12	3.27624e-10	ENSSSCG00000030111
chr13	1824351	1824594	185	41	-3.43263	5.59455	9.12927e-12	3.27624e-10	ENSSSCG00000011186
chrX	89945180	89945320	142	28	-3.5985	5.18535	9.23199e-12	3.30579e-10	ENSSSCG00000012479
chr18	26686901	26687209	142	29	-3.54818	5.18992	9.23199e-12	3.30579e-10	ENSSSCG00000016614
chr17	44623113	44623445	6	274	4.23201	5.00864	9.24175e-12	3.30579e-10	ENSSSCG00000007311
chr14	51146682	51146906	120	22	-3.70124	4.92429	9.24175e-12	3.30579e-10	ENSSSCG00000010025
chr11	71635887	71636278	97	15	-3.94166	4.58446	9.52513e-12	3.36346e-10	ENSSSCG00000028848
chr14	80631912	80632157	97	16	-3.8496	4.59168	9.52513e-12	3.36346e-10	ENSSSCG00000010281
chr5	93828885	93829131	97	16	-3.8496	4.59168	9.52513e-12	3.36346e-10	ENSSSCG00000000911
chr1	247744210	247744333	97	16	-3.8496	4.59168	9.52513e-12	3.36346e-10	ENSSSCG00000005240
chr3	114796151	114796398	97	16	-3.8496	4.59168	9.52513e-12	3.36346e-10	ENSSSCG00000008522
chr4	31680462	31680585	97	16	-3.8496	4.59168	9.52513e-12	3.36346e-10	ENSSSCG00000006033
chr13	28099670	28099964	61	6	-4.57011	3.83856	9.53559e-12	3.36346e-10	ENSSSCG00000025857
chr10	53105450	53105743	61	6	-4.57011	3.83856	9.53559e-12	3.36346e-10	ENSSSCG00000011070
chr17	21871851	21872161	61	6	-4.57011	3.83856	9.53559e-12	3.36346e-10	ENSSSCG00000007066
chr17	21871851	21872161	61	6	-4.57011	3.83856	9.53559e-12	3.36346e-10	ENSSSCG00000007065
chr2	143098869	143099180	61	6	-4.57011	3.83856	9.53559e-12	3.36346e-10	ENSSSCG00000014307
chr13	148329057	148329367	61	6	-4.57011	3.83856	9.53559e-12	3.36346e-10	ENSSSCG00000011881
chr2	44742756	44743048	61	6	-4.57011	3.83856	9.53559e-12	3.36346e-10	ENSSSCG00000013378
chr15	2842431	2842724	61	6	-4.57011	3.83856	9.53559e-12	3.36346e-10	ENSSSCG00000022919
chr3	18280189	18280410	9	339	3.95981	5.30988	9.56443e-12	3.36346e-10	ENSSSCG00000007797
chr6	47338495	47338761	67	7	-4.48881	3.98629	9.57923e-12	3.36346e-10	ENSSSCG00000024772
chr17	38207321	38207587	67	7	-4.48881	3.98629	9.57923e-12	3.36346e-10	ENSSSCG00000007185
chr4	128956137	128956582	67	8	-4.30061	3.99778	9.57923e-12	3.36346e-10	ENSSSCG00000006861
chr1	299049354	299049693	67	8	-4.30061	3.99778	9.57923e-12	3.36346e-10	ENSSSCG00000005591
chr15	80697462	80697700	67	8	-4.30061	3.99778	9.57923e-12	3.36346e-10	ENSSSCG00000015909
chr10	18185377	18185664	114	20	-3.76364	4.84198	9.64895e-12	3.38523e-10	ENSSSCG00000010872
chr14	80019382	80019667	91	14	-3.94795	4.48747	9.68506e-12	3.39248e-10	ENSSSCG00000010276
chr14	78285657	78285931	91	14	-3.94795	4.48747	9.68506e-12	3.39248e-10	ENSSSCG00000010251
chr7	37526096	37526352	136	27	-3.58838	5.12173	9.70496e-12	3.39674e-10	ENSSSCG00000001571
chr3	57048415	57048605	152	31	-3.55066	5.29125	9.86637e-12	3.45048e-10	ENSSSCG00000008177
chr11	6780761	6781110	237	57	-3.31626	5.97251	9.90307e-12	3.46056e-10	ENSSSCG00000009326
chr6	26044698	26044981	141	28	-3.58831	5.17571	1.00729e-11	3.51711e-10	ENSSSCG00000027470
chr3	1875225	1875424	130	25	-3.6336	5.05017	1.02153e-11	3.56398e-10	ENSSSCG00000022641
chr1	306021164	306021776	200	45	-3.41131	5.71218	1.02407e-11	3.56718e-10	ENSSSCG00000005721
chr8	90762381	90762596	200	46	-3.37972	5.71526	1.02407e-11	3.56718e-10	ENSSSCG00000009050
chr6	102764130	102764480	102	17	-3.83552	4.66864	1.04464e-11	3.63019e-10	ENSSSCG00000021683
chr16	23691100	23691372	102	18	-3.75389	4.67541	1.04464e-11	3.63019e-10	ENSSSCG00000016845
chr16	24955642	24955749	102	18	-3.75389	4.67541	1.04464e-11	3.63019e-10	ENSSSCG00000016850
chr15	94614707	94614911	73	9	-4.25775	4.13111	1.05811e-11	3.64239e-10	ENSSSCG00000023181
chr17	29277063	29277268	73	9	-4.25775	4.13111	1.05811e-11	3.64239e-10	ENSSSCG00000007083
chr7	118882883	118883088	73	9	-4.25775	4.13111	1.05811e-11	3.64239e-10	ENSSSCG00000002436
chr13	25672119	25672324	73	9	-4.25775	4.13111	1.05811e-11	3.64239e-10	ENSSSCG00000011260
chr11	21806924	21807142	73	9	-4.25775	4.13111	1.05811e-11	3.64239e-10	ENSSSCG00000009414
chr1	21197933	21198123	73	10	-4.10853	4.14137	1.05811e-11	3.64239e-10	ENSSSCG00000004114
chr6	118028351	118028733	73	10	-4.10853	4.14137	1.05811e-11	3.64239e-10	ENSSSCG00000003749
chr2	143704361	143704551	73	10	-4.10853	4.14137	1.05811e-11	3.64239e-10	ENSSSCG00000014314
chrX	125918110	125918394	73	10	-4.10853	4.14137	1.05811e-11	3.64239e-10	ENSSSCG00000012680
chr9	132769697	132769995	73	10	-4.10853	4.14137	1.05811e-11	3.64239e-10	ENSSSCG00000024674
chr7	20770178	20770478	73	10	-4.10853	4.14137	1.05811e-11	3.64239e-10	ENSSSCG00000001097
chrX	17056520	17056714	113	20	-3.75094	4.8298	1.07433e-11	3.67926e-10	ENSSSCG00000020735
chr3	24335298	24335581	113	21	-3.68115	4.83578	1.07433e-11	3.67926e-10	ENSSSCG00000007839
chr3	24335298	24335581	113	21	-3.68115	4.83578	1.07433e-11	3.67926e-10	ENSSSCG00000007840
chr1	18047641	18047826	113	21	-3.68115	4.83578	1.07433e-11	3.67926e-10	ENSSSCG00000004094
chr1	268805552	268805889	124	23	-3.68488	4.97489	1.07637e-11	3.67926e-10	ENSSSCG00000005378
chr8	73369182	73369343	124	24	-3.62394	4.98024	1.07637e-11	3.67926e-10	ENSSSCG00000024592
chr11	12666791	12667032	124	24	-3.62394	4.98024	1.07637e-11	3.67926e-10	ENSSSCG00000009357
chr7	55372590	55372871	124	24	-3.62394	4.98024	1.07637e-11	3.67926e-10	ENSSSCG00000001783
chr10	69793635	69794010	173	37	-3.48335	5.49014	1.08215e-11	3.69615e-10	ENSSSCG00000011129
chr18	10222613	10222790	79	11	-4.08715	4.26286	1.10588e-11	3.75094e-10	ENSSSCG00000016502
chr14	61702448	61702625	79	11	-4.08715	4.26286	1.10588e-11	3.75094e-10	ENSSSCG00000010165
chr5	84027656	84027833	79	11	-4.08715	4.26286	1.10588e-11	3.75094e-10	ENSSSCG00000000848
chr13	135149770	135149947	79	11	-4.08715	4.26286	1.10588e-11	3.75094e-10	ENSSSCG00000028430
chr13	84606573	84606914	79	11	-4.08715	4.26286	1.10588e-11	3.75094e-10	ENSSSCG00000011653
chr14	59670418	59670595	79	11	-4.08715	4.26286	1.10588e-11	3.75094e-10	ENSSSCG00000010151
chr18	10222613	10222790	79	11	-4.08715	4.26286	1.10588e-11	3.75094e-10	ENSSSCG00000016504
chr5	84027656	84027833	79	11	-4.08715	4.26286	1.10588e-11	3.75094e-10	ENSSSCG00000000849
chr15	116632515	116632678	85	12	-4.06903	4.3752	1.11754e-11	3.77882e-10	ENSSSCG00000016107
chr6	148093404	148093567	85	12	-4.06903	4.3752	1.11754e-11	3.77882e-10	ENSSSCG00000021292
chr6	132245698	132245920	85	13	-3.95517	4.38369	1.11754e-11	3.77882e-10	ENSSSCG00000003792
chr15	123166516	123166668	85	13	-3.95517	4.38369	1.11754e-11	3.77882e-10	ENSSSCG00000016148
chr10	34742253	34742444	167	36	-3.47178	5.43875	1.14313e-11	3.85938e-10	ENSSSCG00000010960
chr9	9176148	9176423	167	36	-3.47178	5.43875	1.14313e-11	3.85938e-10	ENSSSCG00000014834
chr3	17106350	17106663	60	6	-4.54629	3.81467	1.1557e-11	3.89583e-10	ENSSSCG00000020808
chr11	34335438	34335735	60	6	-4.54629	3.81467	1.1557e-11	3.89583e-10	ENSSSCG00000021189
chr6	75680645	75681027	96	15	-3.92672	4.56995	1.22386e-11	4.10667e-10	ENSSSCG00000003539
chr1	213232615	213232740	96	16	-3.83466	4.57726	1.22386e-11	4.10667e-10	ENSSSCG00000005106
chr1	306111142	306111334	166	36	-3.46312	5.43063	1.23119e-11	4.12812e-10	ENSSSCG00000005723
chr3	24551072	24551509	6	270	4.21081	4.98967	1.25843e-11	4.19528e-10	ENSSSCG00000025266
chrX	43373996	43374306	6	270	4.21081	4.98967	1.25843e-11	4.19528e-10	ENSSSCG00000023215
chr4	115031283	115031508	53	4	-4.93204	3.60568	1.25887e-11	4.19528e-10	ENSSSCG00000006745
chr2	30673969	30674213	53	4	-4.93204	3.60568	1.25887e-11	4.19528e-10	ENSSSCG00000026433
chr16	27242809	27243032	53	4	-4.93204	3.60568	1.25887e-11	4.19528e-10	ENSSSCG00000016861
chr14	83405339	83405675	53	5	-4.62236	3.62114	1.25887e-11	4.19528e-10	ENSSSCG00000010315
chr5	105198838	105199191	53	5	-4.62236	3.62114	1.25887e-11	4.19528e-10	ENSSSCG00000000939
chr15	88535083	88535421	53	5	-4.62236	3.62114	1.25887e-11	4.19528e-10	ENSSSCG00000015960
chr2	5789018	5789450	150	32	-3.48601	5.27752	1.26044e-11	4.19578e-10	ENSSSCG00000012983
chr7	99448223	99448427	107	19	-3.74561	4.74818	1.26093e-11	4.19578e-10	ENSSSCG00000002309
chr4	119306090	119306301	90	14	-3.93202	4.47199	1.26322e-11	4.20021e-10	ENSSSCG00000025704
chr18	4953789	4954001	155	33	-3.48914	5.32609	1.28527e-11	4.26196e-10	ENSSSCG00000016426
chr18	4953789	4954001	155	33	-3.48914	5.32609	1.28527e-11	4.26196e-10	ENSSSCG00000016427
chr16	6389827	6390093	78	11	-4.06879	4.24486	1.28665e-11	4.26196e-10	ENSSSCG00000016794
chr4	96764176	96764354	78	11	-4.06879	4.24486	1.28665e-11	4.26196e-10	ENSSSCG00000006346
chr7	21542540	21542719	78	11	-4.06879	4.24486	1.28665e-11	4.26196e-10	ENSSSCG00000001100
chr16	57157976	57158142	84	12	-4.05197	4.35849	1.28766e-11	4.26211e-10	ENSSSCG00000017000
chr2	140617922	140618132	123	23	-3.67321	4.96376	1.31187e-11	4.33897e-10	ENSSSCG00000014287
chr7	116678119	116678336	101	18	-3.73968	4.66178	1.32586e-11	4.38191e-10	ENSSSCG00000002423
chr3	122266076	122266315	112	20	-3.73812	4.81751	1.33366e-11	4.40107e-10	ENSSSCG00000008593
chr2	6924985	6925181	112	20	-3.73812	4.81751	1.33366e-11	4.40107e-10	ENSSSCG00000013034
chr1	280818328	280818515	171	37	-3.46658	5.47444	1.3432e-11	4.4259e-10	ENSSSCG00000005446
chr3	59835624	59835939	171	38	-3.42828	5.47811	1.3432e-11	4.4259e-10	ENSSSCG00000008207
chr1	248953729	248954049	128	25	-3.61125	5.02895	1.35802e-11	4.44925e-10	ENSSSCG00000005249
chr7	65435623	65435879	66	7	-4.46714	3.96461	1.36245e-11	4.44925e-10	ENSSSCG00000001927
chr12	12412784	12413053	66	7	-4.46714	3.96461	1.36245e-11	4.44925e-10	ENSSSCG00000017263
chr10	37079164	37079421	66	7	-4.46714	3.96461	1.36245e-11	4.44925e-10	ENSSSCG00000024384
chr4	87529460	87529715	66	7	-4.46714	3.96461	1.36245e-11	4.44925e-10	ENSSSCG00000006277
chrX	101696836	101697347	66	7	-4.46714	3.96461	1.36245e-11	4.44925e-10	ENSSSCG00000022993
chr8	41316111	41316396	66	7	-4.46714	3.96461	1.36245e-11	4.44925e-10	ENSSSCG00000008833
chr4	44880295	44880521	66	8	-4.27894	3.97629	1.36245e-11	4.44925e-10	ENSSSCG00000006093
chr15	94687062	94687286	66	8	-4.27894	3.97629	1.36245e-11	4.44925e-10	ENSSSCG00000023181
chr6	13087570	13087797	66	8	-4.27894	3.97629	1.36245e-11	4.44925e-10	ENSSSCG00000030420
chr6	83920629	83920871	66	8	-4.27894	3.97629	1.36245e-11	4.44925e-10	ENSSSCG00000003622
chr2	78368765	78368989	66	8	-4.27894	3.97629	1.36245e-11	4.44925e-10	ENSSSCG00000013421
chr2	159008157	159008498	181	41	-3.40111	5.56517	1.37097e-11	4.47373e-10	ENSSSCG00000022552
chr4	4296885	4297073	202	47	-3.36316	5.73163	1.40833e-11	4.59226e-10	ENSSSCG00000005939
chr13	24847770	24848033	106	19	-3.73208	4.7352	1.41303e-11	4.59732e-10	ENSSSCG00000011246
chr13	24847770	24848033	106	19	-3.73208	4.7352	1.41303e-11	4.59732e-10	ENSSSCG00000027550
chr8	35424122	35424432	106	19	-3.73208	4.7352	1.41303e-11	4.59732e-10	ENSSSCG00000008804
chr14	37633432	37633662	217	52	-3.32114	5.8418	1.42521e-11	4.6335e-10	ENSSSCG00000009859
chr18	5571604	5571965	243	60	-3.27855	6.01323	1.43995e-11	4.67796e-10	ENSSSCG00000022734
chr9	73110297	73110721	89	14	-3.91592	4.45634	1.44418e-11	4.68478e-10	ENSSSCG00000015645
chr6	135494496	135494709	89	14	-3.91592	4.45634	1.44418e-11	4.68478e-10	ENSSSCG00000003807
chr14	58824718	58824881	122	24	-3.6005	4.95799	1.44913e-11	4.69737e-10	ENSSSCG00000010145
chr6	35034532	35034948	72	9	-4.23787	4.11144	1.46614e-11	4.71767e-10	ENSSSCG00000002854
chr13	155148538	155148760	72	9	-4.23787	4.11144	1.46614e-11	4.71767e-10	ENSSSCG00000026113
chr7	26899036	26899257	72	9	-4.23787	4.11144	1.46614e-11	4.71767e-10	ENSSSCG00000024604
chr5	11653844	11654147	72	9	-4.23787	4.11144	1.46614e-11	4.71767e-10	ENSSSCG00000026671
chr8	140156924	140157146	72	9	-4.23787	4.11144	1.46614e-11	4.71767e-10	ENSSSCG00000009215
chr1	309657138	309657330	72	10	-4.08865	4.12186	1.46614e-11	4.71767e-10	ENSSSCG00000005770
chr14	124479372	124479566	72	10	-4.08865	4.12186	1.46614e-11	4.71767e-10	ENSSSCG00000010604
chr13	78382450	78382644	72	10	-4.08865	4.12186	1.46614e-11	4.71767e-10	ENSSSCG00000028031
chr6	146965869	146966061	72	10	-4.08865	4.12186	1.46614e-11	4.71767e-10	ENSSSCG00000003854
chr9	79035689	79035881	72	10	-4.08865	4.12186	1.46614e-11	4.71767e-10	ENSSSCG00000015314
chr7	53311143	53311304	149	31	-3.52192	5.26417	1.48592e-11	4.77431e-10	ENSSSCG00000001760
chr5	13969514	13969735	149	31	-3.52192	5.26417	1.48592e-11	4.77431e-10	ENSSSCG00000000169
chr12	25709958	25710117	100	18	-3.72534	4.64802	1.49494e-11	4.78578e-10	ENSSSCG00000017548
chr1	60977338	60977497	100	18	-3.72534	4.64802	1.49494e-11	4.78578e-10	ENSSSCG00000004293
chr2	73570007	73570225	100	18	-3.72534	4.64802	1.49494e-11	4.78578e-10	ENSSSCG00000026403
chr8	130604990	130605258	100	18	-3.72534	4.64802	1.49494e-11	4.78578e-10	ENSSSCG00000028420
chr16	60279662	60279821	100	18	-3.72534	4.64802	1.49494e-11	4.78578e-10	ENSSSCG00000017018
chrX	141823178	141823372	164	36	-3.44564	5.41428	1.54022e-11	4.92712e-10	ENSSSCG00000012767
chr13	55579256	55579486	52	4	-4.9046	3.57783	1.56288e-11	4.98509e-10	ENSSSCG00000011506
chr3	56959014	56959242	52	4	-4.9046	3.57783	1.56288e-11	4.98509e-10	ENSSSCG00000008177
chr8	58421312	58421541	52	4	-4.9046	3.57783	1.56288e-11	4.98509e-10	ENSSSCG00000022882
chr6	132367112	132367341	52	4	-4.9046	3.57783	1.56288e-11	4.98509e-10	ENSSSCG00000003793
chr16	51901201	51901466	143	30	-3.50968	5.20398	1.59154e-11	5.07283e-10	ENSSSCG00000016971
chr1	292749538	292749783	65	8	-4.25694	3.95451	1.62787e-11	5.17734e-10	ENSSSCG00000005506
chr3	114037715	114037945	65	8	-4.25694	3.95451	1.62787e-11	5.17734e-10	ENSSSCG00000008513
chr13	25149895	25150261	65	8	-4.25694	3.95451	1.62787e-11	5.17734e-10	ENSSSCG00000011249
chr14	6507414	6507805	10	355	3.87548	5.37724	1.63261e-11	5.18489e-10	ENSSSCG00000009608
chr15	61421404	61421640	127	25	-3.59994	5.01822	1.64478e-11	5.21601e-10	ENSSSCG00000015840
chr5	99165538	99165871	174	39	-3.41606	5.50514	1.67811e-11	5.31786e-10	ENSSSCG00000000925
chr2	43655564	43655916	210	51	-3.30177	5.7953	1.69406e-11	5.36454e-10	ENSSSCG00000013362
chr1	161590894	161591198	59	6	-4.52207	3.7904	1.7052e-11	5.39529e-10	ENSSSCG00000004856
chr4	36071685	36071896	137	28	-3.54681	5.13649	1.7102e-11	5.39529e-10	ENSSSCG00000026756
chr8	140743039	140743195	83	12	-4.03471	4.3416	1.71361e-11	5.39529e-10	ENSSSCG00000024493
chr18	26598683	26598839	83	12	-4.03471	4.3416	1.71361e-11	5.39529e-10	ENSSSCG00000016613
chr14	124365910	124366223	83	12	-4.03471	4.3416	1.71361e-11	5.39529e-10	ENSSSCG00000010603
chr7	103037577	103037792	83	13	-3.92084	4.35031	1.71361e-11	5.39529e-10	ENSSSCG00000002355
chr17	54014405	54014548	83	13	-3.92084	4.35031	1.71361e-11	5.39529e-10	ENSSSCG00000007439
chr17	21886870	21887013	83	13	-3.92084	4.35031	1.71361e-11	5.39529e-10	ENSSSCG00000007066
chr3	19033960	19034278	116	22	-3.65236	4.87767	1.72001e-11	5.40769e-10	ENSSSCG00000007812
chr1	179390738	179390962	116	22	-3.65236	4.87767	1.72001e-11	5.40769e-10	ENSSSCG00000004912
chr2	8620194	8620404	71	9	-4.21772	4.09152	1.72857e-11	5.41133e-10	ENSSSCG00000013060
chr14	95835786	95835969	71	10	-4.06849	4.10209	1.72857e-11	5.41133e-10	ENSSSCG00000010371
chr18	27470321	27470518	71	10	-4.06849	4.10209	1.72857e-11	5.41133e-10	ENSSSCG00000016618
chr5	7757903	7758184	71	10	-4.06849	4.10209	1.72857e-11	5.41133e-10	ENSSSCG00000028531
chr7	104429732	104429899	77	11	-4.05019	4.22664	1.74641e-11	5.45162e-10	ENSSSCG00000021606
chr2	52198490	52198671	77	11	-4.05019	4.22664	1.74641e-11	5.45162e-10	ENSSSCG00000020720
chr13	209900786	209901044	77	11	-4.05019	4.22664	1.74641e-11	5.45162e-10	ENSSSCG00000012054
chr5	108407261	108407597	77	11	-4.05019	4.22664	1.74641e-11	5.45162e-10	ENSSSCG00000000953
chr10	58786713	58786865	105	19	-3.71841	4.72211	1.77718e-11	5.53981e-10	ENSSSCG00000011085
chr8	72863837	72863989	105	19	-3.71841	4.72211	1.77718e-11	5.53981e-10	ENSSSCG00000023499
chr6	100642851	100643105	94	15	-3.89637	4.54051	1.79081e-11	5.56648e-10	ENSSSCG00000003705
chr5	7500722	7501158	94	16	-3.80431	4.54798	1.79081e-11	5.56648e-10	ENSSSCG00000000120
chr1	200859492	200859735	94	16	-3.80431	4.54798	1.79081e-11	5.56648e-10	ENSSSCG00000005022
chr5	66475645	66475959	168	38	-3.40276	5.4543	1.79686e-11	5.57737e-10	ENSSSCG00000000697
chr5	66475645	66475959	168	38	-3.40276	5.4543	1.79686e-11	5.57737e-10	ENSSSCG00000000692
chr17	41738974	41739195	194	45	-3.36738	5.67136	1.80484e-11	5.59818e-10	ENSSSCG00000007261
chr17	47359011	47359156	131	27	-3.53437	5.07068	1.84391e-11	5.70727e-10	ENSSSCG00000007351
chr17	47359011	47359156	131	27	-3.53437	5.07068	1.84391e-11	5.70727e-10	ENSSSCG00000007350
chr7	94812827	94812972	131	27	-3.53437	5.07068	1.84391e-11	5.70727e-10	ENSSSCG00000002270
chr6	156262466	156262800	110	20	-3.71214	4.79264	1.85099e-11	5.72515e-10	ENSSSCG00000003965
chr2	154053547	154053683	88	14	-3.89963	4.44054	1.89158e-11	5.84247e-10	ENSSSCG00000014409
chr1	83279127	83279397	88	14	-3.89963	4.44054	1.89158e-11	5.84247e-10	ENSSSCG00000004382
chr4	132457503	132457784	99	17	-3.79249	4.62716	1.90378e-11	5.87603e-10	ENSSSCG00000006878
chr1	268859011	268859409	65	7	-4.44514	3.94263	1.94745e-11	5.99394e-10	ENSSSCG00000005379
chr4	129766821	129767096	65	7	-4.44514	3.94263	1.94745e-11	5.99394e-10	ENSSSCG00000006872
chr13	59805566	59805826	65	7	-4.44514	3.94263	1.94745e-11	5.99394e-10	ENSSSCG00000011518
chr13	23630865	23631139	65	7	-4.44514	3.94263	1.94745e-11	5.99394e-10	ENSSSCG00000024222
chr1	8783705	8784069	120	24	-3.57666	4.93539	1.9578e-11	6.01313e-10	ENSSSCG00000004038
chrX	114566314	114566564	120	24	-3.57666	4.93539	1.9578e-11	6.01313e-10	ENSSSCG00000012634
chr2	65346332	65346655	120	24	-3.57666	4.93539	1.9578e-11	6.01313e-10	ENSSSCG00000013772
chr3	80748899	80749216	82	12	-4.01724	4.32453	1.97921e-11	6.05348e-10	ENSSSCG00000027527
chr7	20767844	20768339	82	12	-4.01724	4.32453	1.97921e-11	6.05348e-10	ENSSSCG00000001097
chr10	18035727	18035969	82	12	-4.01724	4.32453	1.97921e-11	6.05348e-10	ENSSSCG00000010872
chr13	192285521	192285884	82	13	-3.90337	4.33335	1.97921e-11	6.05348e-10	ENSSSCG00000012012
chr9	12353064	12353933	82	13	-3.90337	4.33335	1.97921e-11	6.05348e-10	ENSSSCG00000014876
chr14	7030746	7030892	82	13	-3.90337	4.33335	1.97921e-11	6.05348e-10	ENSSSCG00000030228
chr1	256383649	256383907	104	19	-3.70461	4.7089	1.99461e-11	6.08786e-10	ENSSSCG00000005278
chr1	280680804	280681158	104	19	-3.70461	4.7089	1.99461e-11	6.08786e-10	ENSSSCG00000005444
chr9	10072630	10073032	104	19	-3.70461	4.7089	1.99461e-11	6.08786e-10	ENSSSCG00000014843
chr13	80699081	80699209	93	15	-3.88095	4.52557	2.03566e-11	6.20453e-10	ENSSSCG00000023929
chrX	19532741	19532977	93	16	-3.78889	4.53312	2.03566e-11	6.20453e-10	ENSSSCG00000012167
chr3	1097031	1097616	198	47	-3.33432	5.7049	2.04179e-11	6.21641e-10	ENSSSCG00000007558
chrX	113322285	113322958	136	28	-3.53625	5.12652	2.04523e-11	6.21641e-10	ENSSSCG00000024056
chr14	143005406	143005611	136	29	-3.48593	5.13129	2.04523e-11	6.21641e-10	ENSSSCG00000028063
chr17	19746298	19746607	58	6	-4.49744	3.76576	2.07599e-11	6.29248e-10	ENSSSCG00000007056
chr9	74472045	74472351	58	6	-4.49744	3.76576	2.07599e-11	6.29248e-10	ENSSSCG00000028674
chr1	282487686	282487976	58	6	-4.49744	3.76576	2.07599e-11	6.29248e-10	ENSSSCG00000005456
chr14	43883832	43884094	167	38	-3.39415	5.44627	2.08084e-11	6.29849e-10	ENSSSCG00000009932
chr3	119610086	119610450	167	38	-3.39415	5.44627	2.08084e-11	6.29849e-10	ENSSSCG00000030643
chr3	19663450	19663691	4	224	4.5178	4.72752	2.15025e-11	6.49513e-10	ENSSSCG00000007815
chr14	16108945	16109209	98	18	-3.69621	4.62013	2.15025e-11	6.49513e-10	ENSSSCG00000022383
chr18	60991080	60991729	130	26	-3.57741	5.05523	2.22164e-11	6.70157e-10	ENSSSCG00000016776
chr2	89014853	89015105	130	27	-3.52332	5.06026	2.22164e-11	6.70157e-10	ENSSSCG00000014103
chr15	131211891	131212328	135	29	-3.47529	5.12129	2.23764e-11	6.73365e-10	ENSSSCG00000022758
chr4	107615246	107615555	135	29	-3.47529	5.12129	2.23764e-11	6.73365e-10	ENSSSCG00000006646
chrX	44688013	44688278	166	37	-3.42378	5.43443	2.23995e-11	6.73365e-10	ENSSSCG00000012262
chr6	62367838	62367994	166	38	-3.38549	5.43821	2.23995e-11	6.73365e-10	ENSSSCG00000003383
chr6	62367838	62367994	166	38	-3.38549	5.43821	2.23995e-11	6.73365e-10	ENSSSCG00000003384
chr14	148038143	148038472	161	36	-3.41902	5.3894	2.24685e-11	6.74977e-10	ENSSSCG00000010748
chr3	74473733	74474031	151	33	-3.45144	5.29074	2.2538e-11	6.76603e-10	ENSSSCG00000008312
chr18	5996351	5996626	109	21	-3.62919	4.78625	2.3085e-11	6.92549e-10	ENSSSCG00000026023
chr9	137533789	137534067	64	7	-4.4228	3.92033	2.33274e-11	6.97915e-10	ENSSSCG00000030217
chr12	56235847	56236125	64	7	-4.4228	3.92033	2.33274e-11	6.97915e-10	ENSSSCG00000017987
chr10	54858748	54858997	64	8	-4.23459	3.93241	2.33274e-11	6.97915e-10	ENSSSCG00000011059
chr13	28536531	28536779	64	8	-4.23459	3.93241	2.33274e-11	6.97915e-10	ENSSSCG00000011278
chr12	17166233	17166407	114	22	-3.62728	4.8538	2.35997e-11	7.05579e-10	ENSSSCG00000017311
chr5	18529437	18529654	119	23	-3.62554	4.91838	2.39734e-11	7.16265e-10	ENSSSCG00000024092
chr13	15447075	15447288	51	4	-4.87663	3.54947	2.42258e-11	7.22332e-10	ENSSSCG00000011217
chr17	33086232	33086447	51	4	-4.87663	3.54947	2.42258e-11	7.22332e-10	ENSSSCG00000007109
chr9	137572562	137572845	98	17	-3.77785	4.61308	2.43002e-11	7.24058e-10	ENSSSCG00000030217
chr17	62548025	62548280	145	31	-3.48268	5.22727	2.4502e-11	7.29575e-10	ENSSSCG00000007488
chrX	4211310	4211602	3	195	4.72434	4.53666	2.48473e-11	7.36856e-10	ENSSSCG00000026520
chr14	64382221	64382506	87	14	-3.88316	4.42456	2.48473e-11	7.36856e-10	ENSSSCG00000010184
chr10	49568509	49568646	87	14	-3.88316	4.42456	2.48473e-11	7.36856e-10	ENSSSCG00000011040
chr6	46667662	46667867	87	14	-3.88316	4.42456	2.48473e-11	7.36856e-10	ENSSSCG00000003076
chr14	82894907	82895044	87	14	-3.88316	4.42456	2.48473e-11	7.36856e-10	ENSSSCG00000010313
chr8	75022708	75023280	103	19	-3.69069	4.69558	2.51647e-11	7.45765e-10	ENSSSCG00000008966
chr3	71105792	71105986	108	20	-3.68569	4.76735	2.5799e-11	7.63017e-10	ENSSSCG00000021007
chr7	120735441	120735626	108	21	-3.6159	4.77361	2.5799e-11	7.63017e-10	ENSSSCG00000002451
chr8	142099637	142099821	108	21	-3.6159	4.77361	2.5799e-11	7.63017e-10	ENSSSCG00000009228
chr13	119883067	119883411	165	37	-3.41507	5.42629	2.59723e-11	7.67626e-10	ENSSSCG00000020906
chr14	41168004	41168198	92	15	-3.86537	4.51049	2.63548e-11	7.76318e-10	ENSSSCG00000022969
chr13	177522137	177522267	92	15	-3.86537	4.51049	2.63548e-11	7.76318e-10	ENSSSCG00000026130
chr1	259259868	259260258	92	15	-3.86537	4.51049	2.63548e-11	7.76318e-10	ENSSSCG00000005288
chr2	3767868	3768063	92	15	-3.86537	4.51049	2.63548e-11	7.76318e-10	ENSSSCG00000012904
chrX	131294134	131294264	92	15	-3.86537	4.51049	2.63548e-11	7.76318e-10	ENSSSCG00000022501
chrX	60327721	60327880	81	12	-3.99955	4.30726	2.64679e-11	7.7652e-10	ENSSSCG00000012371
chr2	135617449	135617682	81	12	-3.99955	4.30726	2.64679e-11	7.7652e-10	ENSSSCG00000014251
chr1	18502351	18502511	81	12	-3.99955	4.30726	2.64679e-11	7.7652e-10	ENSSSCG00000004101
chr15	8568982	8569141	81	12	-3.99955	4.30726	2.64679e-11	7.7652e-10	ENSSSCG00000015670
chr11	19671451	19671599	81	13	-3.88569	4.31619	2.64679e-11	7.7652e-10	ENSSSCG00000009401
chr8	76242486	76242633	81	13	-3.88569	4.31619	2.64679e-11	7.7652e-10	ENSSSCG00000008983
chr2	15684393	15684643	144	32	-3.42715	5.22235	2.66573e-11	7.81554e-10	ENSSSCG00000023709
chr12	15954976	15955584	97	18	-3.68143	4.60599	2.74781e-11	8.04546e-10	ENSSSCG00000017300
chr1	153491568	153491911	75	11	-4.01226	4.18955	2.78101e-11	8.12639e-10	ENSSSCG00000004811
chr14	145011663	145011927	75	11	-4.01226	4.18955	2.78101e-11	8.12639e-10	ENSSSCG00000010728
chr14	115536126	115536298	75	11	-4.01226	4.18955	2.78101e-11	8.12639e-10	ENSSSCG00000010483
chr3	42820577	42820886	220	55	-3.26028	5.86836	2.7829e-11	8.12652e-10	ENSSSCG00000008062
chr15	138376702	138377049	63	8	-4.2119	3.91	2.79788e-11	8.16483e-10	ENSSSCG00000024710
chr3	74481446	74481709	102	19	-3.67662	4.68214	2.8288e-11	8.24957e-10	ENSSSCG00000008312
chr12	46571725	46572003	86	14	-3.86649	4.40842	2.8509e-11	8.28204e-10	ENSSSCG00000030358
chr5	61133865	61134141	86	14	-3.86649	4.40842	2.8509e-11	8.28204e-10	ENSSSCG00000000610
chr12	46571725	46572003	86	14	-3.86649	4.40842	2.8509e-11	8.28204e-10	ENSSSCG00000027801
chr15	116249572	116249874	69	9	-4.17654	4.05088	2.85125e-11	8.28204e-10	ENSSSCG00000016106
chr9	10276065	10276469	69	9	-4.17654	4.05088	2.85125e-11	8.28204e-10	ENSSSCG00000021702
chr16	12683334	12683655	199	49	-3.28168	5.71777	2.93501e-11	8.51967e-10	ENSSSCG00000016802
chr17	64957485	64957795	174	41	-3.34423	5.5123	2.9389e-11	8.52373e-10	ENSSSCG00000007504
chr16	22517899	22518068	118	23	-3.61337	4.90682	2.94029e-11	8.52373e-10	ENSSSCG00000016835
chr12	60606911	60607145	123	25	-3.55379	4.97453	2.94781e-11	8.53427e-10	ENSSSCG00000030589
chr8	45518390	45518779	123	25	-3.55379	4.97453	2.94781e-11	8.53427e-10	ENSSSCG00000008854
chr1	299566864	299567194	169	39	-3.37401	5.46598	2.97643e-11	8.61142e-10	ENSSSCG00000005598
chr1	130708080	130708211	91	15	-3.84962	4.49525	3.00168e-11	8.66165e-10	ENSSSCG00000024057
chr6	44126516	44126713	91	15	-3.84962	4.49525	3.00168e-11	8.66165e-10	ENSSSCG00000027515
chr13	217495126	217495609	91	16	-3.75755	4.50298	3.00168e-11	8.66165e-10	ENSSSCG00000028571
chr10	18406000	18406185	91	16	-3.75755	4.50298	3.00168e-11	8.66165e-10	ENSSSCG00000028096
chr10	50915765	50916003	50	4	-4.8481	3.5206	3.02494e-11	8.7173e-10	ENSSSCG00000011046
chr7	49985363	49985583	50	4	-4.8481	3.5206	3.02494e-11	8.7173e-10	ENSSSCG00000001734
chr13	118033171	118033332	80	12	-3.98165	4.28979	3.06461e-11	8.79696e-10	ENSSSCG00000011748
chr14	115544612	115544934	80	12	-3.98165	4.28979	3.06461e-11	8.79696e-10	ENSSSCG00000010483
chr15	36367318	36367467	80	13	-3.86778	4.29885	3.06461e-11	8.79696e-10	ENSSSCG00000015743
chr14	51946651	51946800	80	13	-3.86778	4.29885	3.06461e-11	8.79696e-10	ENSSSCG00000010036
chr1	32471401	32471698	80	13	-3.86778	4.29885	3.06461e-11	8.79696e-10	ENSSSCG00000004169
chr14	80462582	80462732	80	13	-3.86778	4.29885	3.06461e-11	8.79696e-10	ENSSSCG00000010278
chr7	14819533	14819767	153	34	-3.42757	5.31268	3.08837e-11	8.82757e-10	ENSSSCG00000001076
chr5	97852294	97852606	57	6	-4.47238	3.74072	3.09136e-11	8.82757e-10	ENSSSCG00000000920
chr16	51784391	51784685	57	6	-4.47238	3.74072	3.09136e-11	8.82757e-10	ENSSSCG00000016968
chr5	105876373	105876703	57	6	-4.47238	3.74072	3.09136e-11	8.82757e-10	ENSSSCG00000000943
chrX	127312808	127313120	57	6	-4.47238	3.74072	3.09136e-11	8.82757e-10	ENSSSCG00000012700
chr5	31756443	31756756	57	6	-4.47238	3.74072	3.09136e-11	8.82757e-10	ENSSSCG00000029815
chr6	145545941	145546237	57	6	-4.47238	3.74072	3.09136e-11	8.82757e-10	ENSSSCG00000027525
chr5	31460762	31461093	148	33	-3.4225	5.26367	3.12407e-11	8.91518e-10	ENSSSCG00000000462
chr14	79502272	79502531	138	30	-3.45836	5.15577	3.18909e-11	9.09481e-10	ENSSSCG00000010272
chr15	88551182	88551390	163	38	-3.35919	5.41375	3.24799e-11	9.23803e-10	ENSSSCG00000015960
chrX	86157671	86157938	112	22	-3.60177	4.82955	3.25079e-11	9.23803e-10	ENSSSCG00000012474
chr8	71621829	71622189	122	25	-3.54202	4.96341	3.25309e-11	9.23803e-10	ENSSSCG00000008942
chr7	123775483	123775653	117	23	-3.6011	4.89517	3.25825e-11	9.23803e-10	ENSSSCG00000002494
chr18	5901650	5902024	203	50	-3.28134	5.74726	3.26615e-11	9.25445e-10	ENSSSCG00000026023
chr7	28435195	28435464	63	7	-4.4001	3.8977	3.36017e-11	9.47194e-10	ENSSSCG00000001444
chr13	213008955	213009238	63	7	-4.4001	3.8977	3.36017e-11	9.47194e-10	ENSSSCG00000028428
chr2	86827180	86827446	63	7	-4.4001	3.8977	3.36017e-11	9.47194e-10	ENSSSCG00000021392
chr13	213008955	213009238	63	7	-4.4001	3.8977	3.36017e-11	9.47194e-10	ENSSSCG00000026288
chr15	87298139	87298406	63	7	-4.4001	3.8977	3.36017e-11	9.47194e-10	ENSSSCG00000015949
chr18	6352839	6353000	142	31	-3.45253	5.19899	3.43859e-11	9.68675e-10	ENSSSCG00000016437
chrX	12992107	12992238	137	30	-3.44788	5.14593	3.48318e-11	9.79978e-10	ENSSSCG00000012136
chr8	126556613	126556809	137	30	-3.44788	5.14593	3.48318e-11	9.79978e-10	ENSSSCG00000009160
chr5	55279390	55279742	96	17	-3.74813	4.58451	3.51975e-11	9.87737e-10	ENSSSCG00000000583
chr13	33097655	33097831	96	17	-3.74813	4.58451	3.51975e-11	9.87737e-10	ENSSSCG00000011329
chr11	16167312	16167737	96	18	-3.66649	4.59172	3.51975e-11	9.87737e-10	ENSSSCG00000009380
chr6	92968613	92969004	132	28	-3.4932	5.08597	3.52459e-11	9.88462e-10	ENSSSCG00000029947
chr1	261807657	261807837	127	27	-3.48966	5.02855	3.5613e-11	9.97483e-10	ENSSSCG00000005291
chr2	59192603	59193046	106	20	-3.65874	4.74162	3.61149e-11	1.00961e-09	ENSSSCG00000029924
chr7	35807349	35807547	106	20	-3.65874	4.74162	3.61149e-11	1.00961e-09	ENSSSCG00000001535
chr12	50892491	50892764	106	21	-3.58895	4.74801	3.61149e-11	1.00961e-09	ENSSSCG00000017838
chr14	24801237	24801462	111	22	-3.58883	4.81728	3.62024e-11	1.01004e-09	ENSSSCG00000028018
chr5	83559879	83560050	152	35	-3.37651	5.30801	3.62225e-11	1.01004e-09	ENSSSCG00000000837
chrX	9303396	9303567	152	35	-3.37651	5.30801	3.62225e-11	1.01004e-09	ENSSSCG00000012114
chr15	156955043	156955211	172	41	-3.32756	5.49684	3.63264e-11	1.01165e-09	ENSSSCG00000016397
chr13	213472624	213472839	172	41	-3.32756	5.49684	3.63264e-11	1.01165e-09	ENSSSCG00000012071
chr6	74575097	74575385	187	45	-3.31439	5.62225	3.67076e-11	1.02162e-09	ENSSSCG00000003523
chr7	60347294	60347443	147	33	-3.41273	5.25453	3.68384e-11	1.02461e-09	ENSSSCG00000030174
chrX	102479106	102479375	85	14	-3.84963	4.39211	3.76147e-11	1.04488e-09	ENSSSCG00000012561
chr1	18527837	18527978	85	14	-3.84963	4.39211	3.76147e-11	1.04488e-09	ENSSSCG00000004101
chr1	84546803	84547102	56	6	-4.44688	3.71528	3.78133e-11	1.04841e-09	ENSSSCG00000004391
chr3	72475626	72475943	56	6	-4.44688	3.71528	3.78133e-11	1.04841e-09	ENSSSCG00000021579
chr4	73701954	73702086	90	15	-3.83369	4.47986	3.90156e-11	1.0763e-09	ENSSSCG00000006202
chr15	131377329	131377462	90	15	-3.83369	4.47986	3.90156e-11	1.0763e-09	ENSSSCG00000016176
chr3	58956114	58956314	90	15	-3.83369	4.47986	3.90156e-11	1.0763e-09	ENSSSCG00000008192
chrX	141431015	141431215	90	15	-3.83369	4.47986	3.90156e-11	1.0763e-09	ENSSSCG00000012759
chr5	105508522	105508775	90	15	-3.83369	4.47986	3.90156e-11	1.0763e-09	ENSSSCG00000000938
chr16	23001491	23001800	90	16	-3.74163	4.48767	3.90156e-11	1.0763e-09	ENSSSCG00000016841
chr13	149670402	149670579	90	16	-3.74163	4.48767	3.90156e-11	1.0763e-09	ENSSSCG00000011889
chr17	36904289	36904511	126	27	-3.47826	5.01783	3.91786e-11	1.08012e-09	ENSSSCG00000022628
chr8	43572090	43572438	22	563	3.40878	6.04354	3.93037e-11	1.08289e-09	ENSSSCG00000008842
chr12	4116542	4116897	166	39	-3.34819	5.44198	3.9832e-11	1.09387e-09	ENSSSCG00000017168
chr2	29778339	29778612	95	18	-3.65139	4.57731	3.98718e-11	1.09387e-09	ENSSSCG00000024791
chr14	32527290	32527502	146	33	-3.40289	5.24534	4.00187e-11	1.09387e-09	ENSSSCG00000009802
chr6	41436699	41436903	196	49	-3.25978	5.69759	4.00256e-11	1.09387e-09	ENSSSCG00000026429
chr15	55629049	55629368	68	9	-4.1555	4.03016	4.00264e-11	1.09387e-09	ENSSSCG00000027599
chr12	48234489	48234692	68	9	-4.1555	4.03016	4.00264e-11	1.09387e-09	ENSSSCG00000017795
chr6	78084555	78084758	68	9	-4.1555	4.03016	4.00264e-11	1.09387e-09	ENSSSCG00000003570
chr1	309645179	309645384	68	9	-4.1555	4.03016	4.00264e-11	1.09387e-09	ENSSSCG00000005771
chr18	45689232	45689436	68	9	-4.1555	4.03016	4.00264e-11	1.09387e-09	ENSSSCG00000016671
chr10	56308839	56309044	68	9	-4.1555	4.03016	4.00264e-11	1.09387e-09	ENSSSCG00000011075
chr2	5868765	5869021	62	7	-4.37705	3.87475	4.04084e-11	1.09477e-09	ENSSSCG00000012988
chrX	86212013	86212267	62	7	-4.37705	3.87475	4.04084e-11	1.09477e-09	ENSSSCG00000012474
chr1	153572212	153572470	62	7	-4.37705	3.87475	4.04084e-11	1.09477e-09	ENSSSCG00000004812
chr10	71565734	71566004	62	7	-4.37705	3.87475	4.04084e-11	1.09477e-09	ENSSSCG00000023105
chr8	40441659	40441883	62	8	-4.18884	3.88726	4.04084e-11	1.09477e-09	ENSSSCG00000008826
chr13	117556941	117557165	62	8	-4.18884	3.88726	4.04084e-11	1.09477e-09	ENSSSCG00000030467
chr13	73107473	73107697	62	8	-4.18884	3.88726	4.04084e-11	1.09477e-09	ENSSSCG00000011549
chr14	28120515	28120739	62	8	-4.18884	3.88726	4.04084e-11	1.09477e-09	ENSSSCG00000009753
chr11	11604827	11605052	62	8	-4.18884	3.88726	4.04084e-11	1.09477e-09	ENSSSCG00000009350
chr13	15354374	15354599	62	8	-4.18884	3.88726	4.04084e-11	1.09477e-09	ENSSSCG00000011217
chr1	304853287	304853762	176	42	-3.32609	5.53112	4.09407e-11	1.10851e-09	ENSSSCG00000005707
chr9	13692175	13692413	79	12	-3.96352	4.27212	4.11899e-11	1.11388e-09	ENSSSCG00000014884
chr1	72806572	72806723	79	13	-3.84965	4.2813	4.11899e-11	1.11388e-09	ENSSSCG00000004344
chrX	48132266	48132479	84	14	-3.83257	4.37562	4.32551e-11	1.16829e-09	ENSSSCG00000012297
chrX	48132266	48132479	84	14	-3.83257	4.37562	4.32551e-11	1.16829e-09	ENSSSCG00000012298
chr2	74917692	74918038	115	23	-3.57624	4.8716	4.44472e-11	1.19745e-09	ENSSSCG00000013508
chr10	15310200	15310659	89	15	-3.81758	4.46431	4.4526e-11	1.19745e-09	ENSSSCG00000028881
chr17	27603912	27604103	89	15	-3.81758	4.46431	4.4526e-11	1.19745e-09	ENSSSCG00000021368
chr2	83914446	83914760	89	15	-3.81758	4.46431	4.4526e-11	1.19745e-09	ENSSSCG00000022661
chr7	117009561	117009739	89	16	-3.72552	4.47222	4.4526e-11	1.19745e-09	ENSSSCG00000002426
chr15	20083379	20083626	89	16	-3.72552	4.47222	4.4526e-11	1.19745e-09	ENSSSCG00000015701
chr7	117009561	117009739	89	16	-3.72552	4.47222	4.4526e-11	1.19745e-09	ENSSSCG00000002427
chr4	107692956	107693216	73	11	-3.9733	4.15154	4.46695e-11	1.20058e-09	ENSSSCG00000006648
chr3	56907258	56907439	110	22	-3.57579	4.80491	4.49597e-11	1.2069e-09	ENSSSCG00000008177
chr13	143849155	143849373	110	22	-3.57579	4.80491	4.49597e-11	1.2069e-09	ENSSSCG00000011851
chr17	41801540	41801729	105	21	-3.57529	4.73505	4.53052e-11	1.21247e-09	ENSSSCG00000007263
chr1	110551803	110551992	105	21	-3.57529	4.73505	4.53052e-11	1.21247e-09	ENSSSCG00000004524
chr16	58055698	58055887	105	21	-3.57529	4.73505	4.53052e-11	1.21247e-09	ENSSSCG00000017006
chr2	87198757	87198930	150	34	-3.39902	5.28601	4.60956e-11	1.23062e-09	ENSSSCG00000014088
chr6	67251686	67252078	150	35	-3.35741	5.29024	4.60956e-11	1.23062e-09	ENSSSCG00000003451
chr11	74918833	74919373	150	35	-3.35741	5.29024	4.60956e-11	1.23062e-09	ENSSSCG00000009513
chr7	118889587	118889831	49	4	-4.819	3.49119	4.74447e-11	1.26288e-09	ENSSSCG00000002436
chr1	298178726	298178970	49	4	-4.819	3.49119	4.74447e-11	1.26288e-09	ENSSSCG00000026555
chr11	11685667	11685819	125	26	-3.52086	5.0018	4.74671e-11	1.26288e-09	ENSSSCG00000021381
chr6	47278931	47279219	125	27	-3.46677	5.00704	4.74671e-11	1.26288e-09	ENSSSCG00000003090
chr1	36676281	36676488	67	9	-4.13415	4.00915	4.75055e-11	1.26288e-09	ENSSSCG00000004203
chr18	30329299	30329507	67	9	-4.13415	4.00915	4.75055e-11	1.26288e-09	ENSSSCG00000016625
chr16	60485678	60485886	67	9	-4.13415	4.00915	4.75055e-11	1.26288e-09	ENSSSCG00000017018
chr5	23731271	23731512	78	12	-3.94516	4.25424	4.78145e-11	1.26726e-09	ENSSSCG00000020830
chr3	70154098	70154251	78	13	-3.83129	4.26355	4.78145e-11	1.26726e-09	ENSSSCG00000027844
chr6	38827530	38827682	78	13	-3.83129	4.26355	4.78145e-11	1.26726e-09	ENSSSCG00000022516
chr1	302529055	302529208	78	13	-3.83129	4.26355	4.78145e-11	1.26726e-09	ENSSSCG00000005636
chr14	62642283	62642589	78	13	-3.83129	4.26355	4.78145e-11	1.26726e-09	ENSSSCG00000027536
chr15	88250754	88251072	179	44	-3.28363	5.56063	4.90588e-11	1.29945e-09	ENSSSCG00000021446
chr11	70697567	70697838	3	188	4.67164	4.48969	4.97793e-11	1.31774e-09	ENSSSCG00000009498
chr16	6280959	6281178	109	22	-3.56262	4.79243	5.01378e-11	1.32643e-09	ENSSSCG00000016792
chr6	38022953	38023474	174	42	-3.30961	5.51587	5.04449e-11	1.33375e-09	ENSSSCG00000002859
chr5	96334975	96335118	104	20	-3.63128	4.71545	5.07814e-11	1.33942e-09	ENSSSCG00000000918
chr7	124706702	124706950	104	20	-3.63128	4.71545	5.07814e-11	1.33942e-09	ENSSSCG00000027030
chr14	81226659	81227043	104	20	-3.63128	4.71545	5.07814e-11	1.33942e-09	ENSSSCG00000010288
chr3	113380131	113380409	104	21	-3.56149	4.72197	5.07814e-11	1.33942e-09	ENSSSCG00000008510
chr9	29799566	29799736	129	29	-3.40974	5.05985	5.09919e-11	1.34416e-09	ENSSSCG00000014946
chr2	6109635	6109949	159	38	-3.32336	5.38049	5.10951e-11	1.34608e-09	ENSSSCG00000012998
chr13	32231549	32231751	99	19	-3.63358	4.64108	5.11897e-11	1.34715e-09	ENSSSCG00000011317
chr5	21281455	21281783	94	18	-3.63614	4.56277	5.12587e-11	1.34715e-09	ENSSSCG00000021160
chr14	14256363	14256744	94	18	-3.63614	4.56277	5.12587e-11	1.34715e-09	ENSSSCG00000009683
chr6	25715699	25715858	94	18	-3.63614	4.56277	5.12587e-11	1.34715e-09	ENSSSCG00000021803
chr14	120316993	120317250	124	27	-3.45519	4.99616	5.22754e-11	1.37223e-09	ENSSSCG00000010540
chr7	123116393	123116579	139	32	-3.37619	5.17477	5.28577e-11	1.38669e-09	ENSSSCG00000002487
chr7	20775456	20775666	114	23	-3.56365	4.85967	5.4785e-11	1.43639e-09	ENSSSCG00000001097
chr2	6462809	6463156	129	28	-3.46005	5.05482	5.59705e-11	1.46659e-09	ENSSSCG00000013018
chr9	12247871	12248159	55	6	-4.42092	3.68941	5.68531e-11	1.48776e-09	ENSSSCG00000027080
chrX	12877964	12878251	55	6	-4.42092	3.68941	5.68531e-11	1.48776e-09	ENSSSCG00000012135
chr15	124281162	124281299	153	36	-3.34552	5.32095	5.69138e-11	1.48776e-09	ENSSSCG00000016153
chr6	134431704	134431978	83	14	-3.81531	4.35895	5.73319e-11	1.49602e-09	ENSSSCG00000003803
chr6	108162406	108162752	83	14	-3.81531	4.35895	5.73319e-11	1.49602e-09	ENSSSCG00000025005
chrX	98402899	98403103	83	14	-3.81531	4.35895	5.73319e-11	1.49602e-09	ENSSSCG00000012535
chr8	140722743	140722946	98	19	-3.61895	4.62715	5.77322e-11	1.50557e-09	ENSSSCG00000024493
chr17	46417552	46417983	88	16	-3.70923	4.4566	5.8111e-11	1.50809e-09	ENSSSCG00000007338
chr6	108051242	108051491	88	16	-3.70923	4.4566	5.8111e-11	1.50809e-09	ENSSSCG00000022739
chr7	122030748	122030920	93	17	-3.70236	4.54063	5.81728e-11	1.50809e-09	ENSSSCG00000002467
chr1	142763237	142763451	93	18	-3.62072	4.54808	5.81728e-11	1.50809e-09	ENSSSCG00000004705
chr11	25520221	25520381	93	18	-3.62072	4.54808	5.81728e-11	1.50809e-09	ENSSSCG00000009431
chr2	74794212	74794532	93	18	-3.62072	4.54808	5.81728e-11	1.50809e-09	ENSSSCG00000013514
chrX	35328815	35329028	93	18	-3.62072	4.54808	5.81728e-11	1.50809e-09	ENSSSCG00000012219
chr15	2783210	2783437	61	8	-4.16541	3.86418	5.86758e-11	1.51309e-09	ENSSSCG00000022919
chr2	124337211	124337439	61	8	-4.16541	3.86418	5.86758e-11	1.51309e-09	ENSSSCG00000029866
chr17	10227598	10227827	61	8	-4.16541	3.86418	5.86758e-11	1.51309e-09	ENSSSCG00000007005
chr7	57995347	57995591	61	8	-4.16541	3.86418	5.86758e-11	1.51309e-09	ENSSSCG00000001810
chr1	283786317	283786559	61	8	-4.16541	3.86418	5.86758e-11	1.51309e-09	ENSSSCG00000005466
chr4	132366837	132367064	61	8	-4.16541	3.86418	5.86758e-11	1.51309e-09	ENSSSCG00000006878
chr14	23992882	23993111	61	8	-4.16541	3.86418	5.86758e-11	1.51309e-09	ENSSSCG00000009730
chr2	79515698	79515946	48	4	-4.78929	3.46123	5.96009e-11	1.53065e-09	ENSSSCG00000014008
chr4	19831121	19831366	48	4	-4.78929	3.46123	5.96009e-11	1.53065e-09	ENSSSCG00000005997
chr1	241900925	241901152	48	4	-4.78929	3.46123	5.96009e-11	1.53065e-09	ENSSSCG00000005205
chr10	58199834	58200061	48	4	-4.78929	3.46123	5.96009e-11	1.53065e-09	ENSSSCG00000011080
chr6	135989172	135989399	48	4	-4.78929	3.46123	5.96009e-11	1.53065e-09	ENSSSCG00000025672
chr4	132201330	132201555	48	4	-4.78929	3.46123	5.96009e-11	1.53065e-09	ENSSSCG00000006878
chr3	18587741	18587991	48	4	-4.78929	3.46123	5.96009e-11	1.53065e-09	ENSSSCG00000027454
chr1	303305986	303306211	177	44	-3.26742	5.54568	6.01966e-11	1.54505e-09	ENSSSCG00000005667
chr11	5236568	5236851	113	24	-3.49001	4.85354	6.08621e-11	1.56121e-09	ENSSSCG00000009319
chr15	88639478	88639618	128	28	-3.44883	5.04429	6.1456e-11	1.57553e-09	ENSSSCG00000015960
chrX	17755377	17755640	72	11	-3.95342	4.13217	6.15698e-11	1.57752e-09	ENSSSCG00000012163
chr3	10667200	10667427	162	39	-3.31301	5.40936	6.20507e-11	1.58892e-09	ENSSSCG00000007713
chr3	5208061	5208500	138	31	-3.41133	5.16043	6.29039e-11	1.60983e-09	ENSSSCG00000007589
chr17	67171147	67171552	123	27	-3.44351	4.98521	6.34715e-11	1.62341e-09	ENSSSCG00000007528
chr8	134362535	134362922	103	20	-3.61735	4.7022	6.38971e-11	1.63144e-09	ENSSSCG00000009192
chr2	53117787	53117981	103	20	-3.61735	4.7022	6.38971e-11	1.63144e-09	ENSSSCG00000013410
chr12	11488429	11488660	103	21	-3.54756	4.70878	6.38971e-11	1.63144e-09	ENSSSCG00000017255
chr1	275766169	275766725	167	41	-3.28501	5.45748	6.44766e-11	1.64272e-09	ENSSSCG00000005423
chr16	21344181	21344336	77	12	-3.92656	4.23616	6.46009e-11	1.64272e-09	ENSSSCG00000016825
chr14	110253976	110254130	77	12	-3.92656	4.23616	6.46009e-11	1.64272e-09	ENSSSCG00000010454
chr16	25314118	25314272	77	12	-3.92656	4.23616	6.46009e-11	1.64272e-09	ENSSSCG00000016851
chr8	15511769	15512093	77	12	-3.92656	4.23616	6.46009e-11	1.64272e-09	ENSSSCG00000023934
chr9	244175	244498	77	12	-3.92656	4.23616	6.46009e-11	1.64272e-09	ENSSSCG00000014579
chr5	50324149	50324446	77	13	-3.81269	4.24559	6.46009e-11	1.64272e-09	ENSSSCG00000000553
chr9	28442225	28442652	4	210	4.42477	4.64452	6.60608e-11	1.67887e-09	ENSSSCG00000014935
chr14	60899307	60899545	142	33	-3.36283	5.208	6.61431e-11	1.67999e-09	ENSSSCG00000010162
chrX	102758090	102758342	87	15	-3.78482	4.43273	6.64557e-11	1.68403e-09	ENSSSCG00000012564
chr1	15721958	15722222	87	15	-3.78482	4.43273	6.64557e-11	1.68403e-09	ENSSSCG00000004077
chr13	20960517	20960838	87	15	-3.78482	4.43273	6.64557e-11	1.68403e-09	ENSSSCG00000011236
chr14	46382416	46382599	87	16	-3.69276	4.44083	6.64557e-11	1.68403e-09	ENSSSCG00000009957
chr7	129423683	129423895	66	9	-4.11248	3.98785	6.71514e-11	1.69872e-09	ENSSSCG00000026059
chr12	48424222	48424537	66	9	-4.11248	3.98785	6.71514e-11	1.69872e-09	ENSSSCG00000017794
chr2	135776075	135776287	66	9	-4.11248	3.98785	6.71514e-11	1.69872e-09	ENSSSCG00000014252
chr1	145978653	145978937	137	31	-3.40084	5.15063	6.8652e-11	1.73568e-09	ENSSSCG00000004774
chr3	99571843	99572172	54	6	-4.39448	3.66312	6.98863e-11	1.75805e-09	ENSSSCG00000008433
chr1	250403212	250403506	54	6	-4.39448	3.66312	6.98863e-11	1.75805e-09	ENSSSCG00000005257
chr1	62347685	62347999	54	6	-4.39448	3.66312	6.98863e-11	1.75805e-09	ENSSSCG00000025140
chr9	145982316	145982617	122	26	-3.48583	4.9688	6.99774e-11	1.75805e-09	ENSSSCG00000015610
chr1	313813236	313813498	122	26	-3.48583	4.9688	6.99774e-11	1.75805e-09	ENSSSCG00000005832
chr10	34024777	34025078	122	26	-3.48583	4.9688	6.99774e-11	1.75805e-09	ENSSSCG00000022856
chrX	102823725	102824067	122	26	-3.48583	4.9688	6.99774e-11	1.75805e-09	ENSSSCG00000012564
chr13	206956922	206957289	122	27	-3.43174	4.97417	6.99774e-11	1.75805e-09	ENSSSCG00000030677
chr6	69592026	69592438	60	7	-4.3298	3.82779	7.08521e-11	1.77494e-09	ENSSSCG00000003471
chr17	67302902	67303135	60	8	-4.14159	3.84076	7.08521e-11	1.77494e-09	ENSSSCG00000007529
chr10	17076608	17076839	60	8	-4.14159	3.84076	7.08521e-11	1.77494e-09	ENSSSCG00000010862
chr4	30713605	30713836	60	8	-4.14159	3.84076	7.08521e-11	1.77494e-09	ENSSSCG00000006029
chr14	97974037	97974399	71	11	-3.93327	4.11257	7.23948e-11	1.80843e-09	ENSSSCG00000010391
chr6	46869111	46869448	71	11	-3.93327	4.11257	7.23948e-11	1.80843e-09	ENSSSCG00000028218
chr6	140564514	140564681	71	11	-3.93327	4.11257	7.23948e-11	1.80843e-09	ENSSSCG00000003828
chr1	18018621	18018789	71	11	-3.93327	4.11257	7.23948e-11	1.80843e-09	ENSSSCG00000004094
chrX	114557133	114557390	97	19	-3.60416	4.61308	7.35574e-11	1.83643e-09	ENSSSCG00000012634
chr7	86651246	86651513	127	29	-3.38721	5.0388	7.4168e-11	1.85062e-09	ENSSSCG00000026370
chr4	40829180	40829396	92	18	-3.60513	4.53325	7.50658e-11	1.86287e-09	ENSSSCG00000006072
chr16	66573761	66573918	76	12	-3.90772	4.21786	7.51896e-11	1.86287e-09	ENSSSCG00000017025
chr9	40011882	40012117	76	12	-3.90772	4.21786	7.51896e-11	1.86287e-09	ENSSSCG00000028201
chr18	3360804	3360960	76	12	-3.90772	4.21786	7.51896e-11	1.86287e-09	ENSSSCG00000016423
chr18	6974038	6974195	76	12	-3.90772	4.21786	7.51896e-11	1.86287e-09	ENSSSCG00000016453
chr1	8875126	8875451	76	12	-3.90772	4.21786	7.51896e-11	1.86287e-09	ENSSSCG00000004039
chr7	12881982	12882139	76	12	-3.90772	4.21786	7.51896e-11	1.86287e-09	ENSSSCG00000001064
chr14	122295836	122296123	76	13	-3.79385	4.22742	7.51896e-11	1.86287e-09	ENSSSCG00000010563
chr11	24220243	24220545	76	13	-3.79385	4.22742	7.51896e-11	1.86287e-09	ENSSSCG00000021818
chr6	46294028	46294269	112	24	-3.47719	4.84147	7.52107e-11	1.86287e-09	ENSSSCG00000003061
chr7	56620490	56620694	112	24	-3.47719	4.84147	7.52107e-11	1.86287e-09	ENSSSCG00000001793
chr4	84324345	84324674	112	24	-3.47719	4.84147	7.52107e-11	1.86287e-09	ENSSSCG00000006263
chr4	19572530	19572744	65	9	-4.09048	3.96626	7.99801e-11	1.97431e-09	ENSSSCG00000005995
chr9	89129120	89129335	65	9	-4.09048	3.96626	7.99801e-11	1.97431e-09	ENSSSCG00000015350
chr1	28718798	28719011	65	9	-4.09048	3.96626	7.99801e-11	1.97431e-09	ENSSSCG00000004147
chr14	122399237	122399363	111	23	-3.5252	4.82331	8.36623e-11	2.05826e-09	ENSSSCG00000010566
chr3	26958451	26958613	111	24	-3.46426	4.82931	8.36623e-11	2.05826e-09	ENSSSCG00000029976
chr3	72108783	72108945	111	24	-3.46426	4.82931	8.36623e-11	2.05826e-09	ENSSSCG00000008292
chr8	141035411	141035749	121	26	-3.47396	4.95764	8.51527e-11	2.08907e-09	ENSSSCG00000009224
chr4	115100531	115100976	121	26	-3.47396	4.95764	8.51527e-11	2.08907e-09	ENSSSCG00000006746
chr8	10930187	10930410	121	26	-3.47396	4.95764	8.51527e-11	2.08907e-09	ENSSSCG00000008745
chrX	126058520	126059286	121	26	-3.47396	4.95764	8.51527e-11	2.08907e-09	ENSSSCG00000012680
chrX	125377723	125377953	91	17	-3.67102	4.51065	8.53526e-11	2.09164e-09	ENSSSCG00000012679
chr18	17293488	17293827	91	17	-3.67102	4.51065	8.53526e-11	2.09164e-09	ENSSSCG00000016545
chr16	31086066	31086384	106	22	-3.52238	4.75437	8.70794e-11	2.12252e-09	ENSSSCG00000026527
chr1	264130059	264130509	106	22	-3.52238	4.75437	8.70794e-11	2.12252e-09	ENSSSCG00000005316
chr5	8367560	8367870	106	22	-3.52238	4.75437	8.70794e-11	2.12252e-09	ENSSSCG00000000132
chr18	10618195	10618552	106	22	-3.52238	4.75437	8.70794e-11	2.12252e-09	ENSSSCG00000026733
chr9	150231423	150231990	86	15	-3.76815	4.41669	8.70965e-11	2.12252e-09	ENSSSCG00000022009
chr7	20555722	20555966	86	16	-3.67609	4.42489	8.70965e-11	2.12252e-09	ENSSSCG00000001091
chr17	59985962	59986147	86	16	-3.67609	4.42489	8.70965e-11	2.12252e-09	ENSSSCG00000007481
chr3	114796610	114796796	86	16	-3.67609	4.42489	8.70965e-11	2.12252e-09	ENSSSCG00000008522
chrX	12361635	12361905	81	14	-3.78015	4.32506	8.80014e-11	2.1422e-09	ENSSSCG00000012131
chr3	91091028	91091501	135	31	-3.37964	5.13084	8.94035e-11	2.17392e-09	ENSSSCG00000026559
chr3	91091028	91091501	135	31	-3.37964	5.13084	8.94035e-11	2.17392e-09	ENSSSCG00000008408
chr4	117506949	117507087	101	21	-3.51929	4.68205	9.05382e-11	2.19907e-09	ENSSSCG00000006768
chr12	37052468	37052744	101	21	-3.51929	4.68205	9.05382e-11	2.19907e-09	ENSSSCG00000024145
chr7	7704543	7704773	130	30	-3.37225	5.07524	9.38056e-11	2.27149e-09	ENSSSCG00000001039
chr6	56255747	56256058	96	19	-3.58922	4.59889	9.3936e-11	2.27149e-09	ENSSSCG00000028467
chr4	129824734	129824992	96	19	-3.58922	4.59889	9.3936e-11	2.27149e-09	ENSSSCG00000006872
chr7	61014240	61014465	120	26	-3.462	4.94639	9.39857e-11	2.27149e-09	ENSSSCG00000001862
chr4	98044731	98044914	120	27	-3.40791	4.95185	9.39857e-11	2.27149e-09	ENSSSCG00000006386
chr15	111627962	111628219	120	27	-3.40791	4.95185	9.39857e-11	2.27149e-09	ENSSSCG00000016069
chr15	146641558	146641807	16	425	3.46088	5.65028	9.53721e-11	2.30247e-09	ENSSSCG00000026703
chr1	301508017	301508463	125	29	-3.36432	5.01745	9.85863e-11	2.37484e-09	ENSSSCG00000005607
chr3	11287584	11287859	149	36	-3.30732	5.28551	9.94355e-11	2.39398e-09	ENSSSCG00000007720
chr17	47423486	47423966	85	16	-3.65923	4.40878	9.98162e-11	2.40051e-09	ENSSSCG00000007352
chr17	47423486	47423966	85	16	-3.65923	4.40878	9.98162e-11	2.40051e-09	ENSSSCG00000007350
chr17	52519348	52519633	70	10	-4.04805	4.08207	1.00401e-10	2.40665e-09	ENSSSCG00000021255
chr6	44447474	44447672	70	10	-4.04805	4.08207	1.00401e-10	2.40665e-09	ENSSSCG00000026931
chr5	70395108	70395306	70	10	-4.04805	4.08207	1.00401e-10	2.40665e-09	ENSSSCG00000000753
chr5	56962381	56962635	70	11	-3.91282	4.09271	1.00401e-10	2.40665e-09	ENSSSCG00000000587
chr4	116279498	116279755	70	11	-3.91282	4.09271	1.00401e-10	2.40665e-09	ENSSSCG00000006757
chr18	34429687	34429858	70	11	-3.91282	4.09271	1.00401e-10	2.40665e-09	ENSSSCG00000016640
chr16	29567782	29568056	80	14	-3.76225	4.30783	1.01676e-10	2.4335e-09	ENSSSCG00000028734
chr18	41387206	41387506	100	20	-3.57474	4.66172	1.01798e-10	2.4335e-09	ENSSSCG00000016659
chr17	57887003	57887203	100	20	-3.57474	4.66172	1.01798e-10	2.4335e-09	ENSSSCG00000030632
chr12	51851871	51852011	100	21	-3.50495	4.66851	1.01798e-10	2.4335e-09	ENSSSCG00000017870
chr12	5270574	5270894	100	21	-3.50495	4.66851	1.01798e-10	2.4335e-09	ENSSSCG00000017191
chr10	34011421	34011661	75	12	-3.88863	4.19934	1.02136e-10	2.43363e-09	ENSSSCG00000022856
chrX	28868425	28868584	75	12	-3.88863	4.19934	1.02136e-10	2.43363e-09	ENSSSCG00000012202
chr18	3375781	3376558	75	12	-3.88863	4.19934	1.02136e-10	2.43363e-09	ENSSSCG00000016423
chr16	37343524	37343682	75	12	-3.88863	4.19934	1.02136e-10	2.43363e-09	ENSSSCG00000016917
chr5	98830237	98830477	75	12	-3.88863	4.19934	1.02136e-10	2.43363e-09	ENSSSCG00000000922
chr8	134470329	134470554	75	13	-3.77476	4.20904	1.02136e-10	2.43363e-09	ENSSSCG00000009192
chr5	17489414	17489655	153	37	-3.30619	5.32507	1.02359e-10	2.4363e-09	ENSSSCG00000028060
chr14	81376070	81376226	153	38	-3.26789	5.32917	1.02359e-10	2.4363e-09	ENSSSCG00000010289
chr16	34168210	34168534	129	30	-3.36112	5.06486	1.02842e-10	2.4425e-09	ENSSSCG00000016887
chr10	23920205	23920529	129	30	-3.36112	5.06486	1.02842e-10	2.4425e-09	ENSSSCG00000010892
chr5	84407453	84407716	129	30	-3.36112	5.06486	1.02842e-10	2.4425e-09	ENSSSCG00000000854
chr1	303759616	303759878	129	30	-3.36112	5.06486	1.02842e-10	2.4425e-09	ENSSSCG00000005680
chr5	68091910	68092073	110	24	-3.45121	4.81705	1.03659e-10	2.44947e-09	ENSSSCG00000000722
chr16	43287018	43287181	110	24	-3.45121	4.81705	1.03659e-10	2.44947e-09	ENSSSCG00000025194
chr13	31023288	31023555	59	7	-4.30558	3.80377	1.03749e-10	2.44947e-09	ENSSSCG00000011301
chr14	108918689	108918943	59	7	-4.30558	3.80377	1.03749e-10	2.44947e-09	ENSSSCG00000010440
chr15	91096485	91096769	59	7	-4.30558	3.80377	1.03749e-10	2.44947e-09	ENSSSCG00000015976
chr12	33717251	33717522	59	7	-4.30558	3.80377	1.03749e-10	2.44947e-09	ENSSSCG00000017610
chr2	135586176	135586411	59	8	-4.11738	3.81698	1.03749e-10	2.44947e-09	ENSSSCG00000014251
chr6	157704428	157704663	59	8	-4.11738	3.81698	1.03749e-10	2.44947e-09	ENSSSCG00000003983
chr7	35510622	35510856	59	8	-4.11738	3.81698	1.03749e-10	2.44947e-09	ENSSSCG00000001532
chr3	18824628	18825056	158	39	-3.27696	5.37602	1.05096e-10	2.47726e-09	ENSSSCG00000007809
chr3	18824628	18825056	158	39	-3.27696	5.37602	1.05096e-10	2.47726e-09	ENSSSCG00000007811
chr16	60458121	60458272	158	39	-3.27696	5.37602	1.05096e-10	2.47726e-09	ENSSSCG00000017018
chr9	12242570	12242871	53	6	-4.36755	3.63638	1.06143e-10	2.49657e-09	ENSSSCG00000027080
chr14	15064586	15064883	53	6	-4.36755	3.63638	1.06143e-10	2.49657e-09	ENSSSCG00000009685
chr2	44639227	44639526	53	6	-4.36755	3.63638	1.06143e-10	2.49657e-09	ENSSSCG00000013377
chr1	113959892	113960189	53	6	-4.36755	3.63638	1.06143e-10	2.49657e-09	ENSSSCG00000004528
chr7	59718072	59718252	105	22	-3.50872	4.74147	1.0896e-10	2.55463e-09	ENSSSCG00000001835
chr7	9862223	9862403	105	22	-3.50872	4.74147	1.0896e-10	2.55463e-09	ENSSSCG00000001052
chr8	92748699	92748875	90	17	-3.65509	4.49544	1.10562e-10	2.5908e-09	ENSSSCG00000009060
chr3	22996535	22996674	143	35	-3.2885	5.2263	1.13774e-10	2.65559e-09	ENSSSCG00000025037
chr13	73311736	73311953	64	9	-4.06813	3.94437	1.13871e-10	2.65559e-09	ENSSSCG00000011562
chr4	85362762	85363090	64	9	-4.06813	3.94437	1.13871e-10	2.65559e-09	ENSSSCG00000006267
chrX	90785187	90785389	64	9	-4.06813	3.94437	1.13871e-10	2.65559e-09	ENSSSCG00000012489
chr1	215820047	215820371	64	9	-4.06813	3.94437	1.13871e-10	2.65559e-09	ENSSSCG00000005110
chr13	170274740	170274943	64	9	-4.06813	3.94437	1.13871e-10	2.65559e-09	ENSSSCG00000026236
chr13	208103450	208103774	64	9	-4.06813	3.94437	1.13871e-10	2.65559e-09	ENSSSCG00000028112
chr14	17907869	17908067	85	15	-3.75129	4.40048	1.14476e-10	2.66468e-09	ENSSSCG00000009705
chr2	2003641	2003770	85	15	-3.75129	4.40048	1.14476e-10	2.66468e-09	ENSSSCG00000012870
chr2	149092510	149092638	85	15	-3.75129	4.40048	1.14476e-10	2.66468e-09	ENSSSCG00000027852
chr16	56442634	56442970	119	26	-3.44993	4.93506	1.14626e-10	2.66468e-09	ENSSSCG00000025758
chr14	135713229	135713497	119	26	-3.44993	4.93506	1.14626e-10	2.66468e-09	ENSSSCG00000010649
chr14	45903878	45904137	119	27	-3.39584	4.94057	1.14626e-10	2.66468e-09	ENSSSCG00000009954
chr3	56906541	56906752	109	23	-3.49899	4.79857	1.1546e-10	2.67983e-09	ENSSSCG00000008177
chr10	53347339	53347550	109	23	-3.49899	4.79857	1.1546e-10	2.67983e-09	ENSSSCG00000021311
chr9	150147808	150148055	133	32	-3.31257	5.1156	1.16744e-10	2.70391e-09	ENSSSCG00000022009
chr10	34035650	34035938	69	10	-4.02731	4.06179	1.18423e-10	2.72125e-09	ENSSSCG00000022856
chr15	123142955	123143229	69	10	-4.02731	4.06179	1.18423e-10	2.72125e-09	ENSSSCG00000016148
chr17	12677291	12677464	69	11	-3.89209	4.07259	1.18423e-10	2.72125e-09	ENSSSCG00000026363
chr15	8898348	8898520	69	11	-3.89209	4.07259	1.18423e-10	2.72125e-09	ENSSSCG00000025889
chr10	22040564	22040736	69	11	-3.89209	4.07259	1.18423e-10	2.72125e-09	ENSSSCG00000010886
chr2	52244104	52244277	69	11	-3.89209	4.07259	1.18423e-10	2.72125e-09	ENSSSCG00000020720
chr13	56611479	56611996	69	11	-3.89209	4.07259	1.18423e-10	2.72125e-09	ENSSSCG00000011514
chr14	141292180	141292440	69	11	-3.89209	4.07259	1.18423e-10	2.72125e-09	ENSSSCG00000010690
chr7	21030826	21030999	69	11	-3.89209	4.07259	1.18423e-10	2.72125e-09	ENSSSCG00000001099
chr14	116982464	116982637	69	11	-3.89209	4.07259	1.18423e-10	2.72125e-09	ENSSSCG00000010497
chr13	143046250	143046412	74	12	-3.86928	4.18059	1.19203e-10	2.7306e-09	ENSSSCG00000026934
chr18	36587772	36587934	74	12	-3.86928	4.18059	1.19203e-10	2.7306e-09	ENSSSCG00000025602
chr7	99195772	99195934	74	12	-3.86928	4.18059	1.19203e-10	2.7306e-09	ENSSSCG00000002306
chr6	32350343	32350559	74	13	-3.75541	4.19043	1.19203e-10	2.7306e-09	ENSSSCG00000002844
chr1	264038189	264038416	74	13	-3.75541	4.19043	1.19203e-10	2.7306e-09	ENSSSCG00000005308
chr4	135621473	135621630	152	38	-3.25844	5.32044	1.19755e-10	2.7418e-09	ENSSSCG00000006897
chr5	22822151	22822509	114	25	-3.44424	4.87132	1.21344e-10	2.77674e-09	ENSSSCG00000000370
chr2	130210466	130210642	142	34	-3.31999	5.21248	1.23709e-10	2.82791e-09	ENSSSCG00000014230
chr14	58694170	58694282	142	35	-3.27838	5.21694	1.23709e-10	2.82791e-09	ENSSSCG00000010144
chr12	60621175	60621449	58	7	-4.28095	3.77938	1.25818e-10	2.85825e-09	ENSSSCG00000030589
chr13	158532884	158533159	58	7	-4.28095	3.77938	1.25818e-10	2.85825e-09	ENSSSCG00000011933
chr8	76010942	76011217	58	7	-4.28095	3.77938	1.25818e-10	2.85825e-09	ENSSSCG00000008979
chr1	176385678	176386069	58	7	-4.28095	3.77938	1.25818e-10	2.85825e-09	ENSSSCG00000004897
chr17	27612587	27612827	58	8	-4.09275	3.79284	1.25818e-10	2.85825e-09	ENSSSCG00000021368
chr3	114331261	114331500	58	8	-4.09275	3.79284	1.25818e-10	2.85825e-09	ENSSSCG00000008515
chr10	48752748	48752988	58	8	-4.09275	3.79284	1.25818e-10	2.85825e-09	ENSSSCG00000011037
chr3	121248084	121248323	58	8	-4.09275	3.79284	1.25818e-10	2.85825e-09	ENSSSCG00000008581
chr1	34867976	34868216	58	8	-4.09275	3.79284	1.25818e-10	2.85825e-09	ENSSSCG00000004191
chrX	16245958	16246460	89	17	-3.63898	4.48008	1.25958e-10	2.85848e-09	ENSSSCG00000012156
chr5	73722968	73723202	89	17	-3.63898	4.48008	1.25958e-10	2.85848e-09	ENSSSCG00000000781
chr5	105052718	105052903	118	27	-3.38368	4.9292	1.2666e-10	2.86996e-09	ENSSSCG00000000940
chr7	116639011	116639196	118	27	-3.38368	4.9292	1.2666e-10	2.86996e-09	ENSSSCG00000002423
chr14	25003605	25003768	147	36	-3.28784	5.26747	1.26768e-10	2.87092e-09	ENSSSCG00000009744
chr12	36151002	36151243	99	20	-3.56025	4.64798	1.28899e-10	2.91468e-09	ENSSSCG00000017640
chr12	136117	136409	99	20	-3.56025	4.64798	1.28899e-10	2.91468e-09	ENSSSCG00000017125
chr7	125309143	125309284	99	21	-3.49046	4.65484	1.28899e-10	2.91468e-09	ENSSSCG00000002506
chr6	51975222	51975513	151	37	-3.28721	5.3075	1.29577e-10	2.9285e-09	ENSSSCG00000003244
chr6	79850033	79850398	52	5	-4.59492	3.59361	1.31152e-10	2.95952e-09	ENSSSCG00000003586
chr11	70810882	70811354	52	6	-4.34011	3.60918	1.31152e-10	2.95952e-09	ENSSSCG00000009496
chr4	45985665	45985968	52	6	-4.34011	3.60918	1.31152e-10	2.95952e-09	ENSSSCG00000006106
chr14	59146701	59147007	84	16	-3.64217	4.3925	1.31386e-10	2.96023e-09	ENSSSCG00000024830
chr5	60307688	60307924	84	16	-3.64217	4.3925	1.31386e-10	2.96023e-09	ENSSSCG00000000600
chr10	30447527	30447776	84	16	-3.64217	4.3925	1.31386e-10	2.96023e-09	ENSSSCG00000010941
chr9	149659503	149659968	113	25	-3.43154	4.8594	1.34656e-10	3.02924e-09	ENSSSCG00000015627
chr16	24100064	24100415	79	14	-3.74412	4.29041	1.36062e-10	3.04901e-09	ENSSSCG00000016846
chr2	66697105	66697382	79	14	-3.74412	4.29041	1.36062e-10	3.04901e-09	ENSSSCG00000013721
chr16	27214682	27214997	63	9	-4.04544	3.92216	1.36124e-10	3.04901e-09	ENSSSCG00000016861
chr9	39740022	39740241	63	9	-4.04544	3.92216	1.36124e-10	3.04901e-09	ENSSSCG00000030565
chr13	144158768	144158990	63	9	-4.04544	3.92216	1.36124e-10	3.04901e-09	ENSSSCG00000011855
chr1	178911735	178911954	63	9	-4.04544	3.92216	1.36124e-10	3.04901e-09	ENSSSCG00000004907
chr2	132188861	132189081	63	9	-4.04544	3.92216	1.36124e-10	3.04901e-09	ENSSSCG00000014239
chr15	51344884	51345191	94	19	-3.55887	4.57009	1.3616e-10	3.04901e-09	ENSSSCG00000021731
chr7	118354724	118354925	94	19	-3.55887	4.57009	1.3616e-10	3.04901e-09	ENSSSCG00000002431
chr11	76016491	76016879	108	23	-3.4857	4.78605	1.43442e-10	3.19578e-09	ENSSSCG00000009519
chr13	85576900	85577159	108	23	-3.4857	4.78605	1.43442e-10	3.19578e-09	ENSSSCG00000025701
chr17	47379765	47379967	108	24	-3.42476	4.79222	1.43442e-10	3.19578e-09	ENSSSCG00000007352
chr17	47379765	47379967	108	24	-3.42476	4.79222	1.43442e-10	3.19578e-09	ENSSSCG00000007350
chr9	55068060	55068384	108	24	-3.42476	4.79222	1.43442e-10	3.19578e-09	ENSSSCG00000015136
chr13	146664997	146665190	98	20	-3.54561	4.63412	1.45164e-10	3.21618e-09	ENSSSCG00000027952
chr5	72904313	72904546	98	21	-3.47582	4.64105	1.45164e-10	3.21618e-09	ENSSSCG00000000778
chr3	59650254	59650538	98	21	-3.47582	4.64105	1.45164e-10	3.21618e-09	ENSSSCG00000027295
chr1	142680723	142680996	98	21	-3.47582	4.64105	1.45164e-10	3.21618e-09	ENSSSCG00000004703
chr6	145961531	145961673	98	21	-3.47582	4.64105	1.45164e-10	3.21618e-09	ENSSSCG00000021216
chr3	59650254	59650538	98	21	-3.47582	4.64105	1.45164e-10	3.21618e-09	ENSSSCG00000020750
chr1	142680723	142680996	98	21	-3.47582	4.64105	1.45164e-10	3.21618e-09	ENSSSCG00000004702
chr6	41194834	41195016	98	21	-3.47582	4.64105	1.45164e-10	3.21618e-09	ENSSSCG00000025590
chr3	59650254	59650538	98	21	-3.47582	4.64105	1.45164e-10	3.21618e-09	ENSSSCG00000027332
chr2	20140687	20140913	141	35	-3.26819	5.20752	1.46376e-10	3.23319e-09	ENSSSCG00000021739
chrX	126880716	126880886	141	35	-3.26819	5.20752	1.46376e-10	3.23319e-09	ENSSSCG00000012693
chr17	37391003	37391285	141	35	-3.26819	5.20752	1.46376e-10	3.23319e-09	ENSSSCG00000007172
chr6	69901414	69901805	127	30	-3.33859	5.04389	1.49063e-10	3.28267e-09	ENSSSCG00000003478
chr1	288345196	288345361	127	30	-3.33859	5.04389	1.49063e-10	3.28267e-09	ENSSSCG00000030322
chr2	134980316	134980560	131	32	-3.29072	5.09535	1.52869e-10	3.35806e-09	ENSSSCG00000014247
chr8	34090785	34090937	131	32	-3.29072	5.09535	1.52869e-10	3.35806e-09	ENSSSCG00000008799
chr8	90754215	90754389	103	22	-3.48099	4.71533	1.53072e-10	3.35916e-09	ENSSSCG00000009050
chr18	21502529	21502837	103	22	-3.48099	4.71533	1.53072e-10	3.35916e-09	ENSSSCG00000016590
chr14	46328301	46328590	117	27	-3.37141	4.91775	1.54832e-10	3.3961e-09	ENSSSCG00000009957
chr3	128315556	128315760	78	14	-3.72575	4.27278	1.57593e-10	3.44803e-09	ENSSSCG00000008614
chr14	6117326	6117594	78	14	-3.72575	4.27278	1.57593e-10	3.44803e-09	ENSSSCG00000009605
chr16	60365061	60365328	78	14	-3.72575	4.27278	1.57593e-10	3.44803e-09	ENSSSCG00000017018
chr13	3548327	3548584	140	35	-3.25792	5.19804	1.59287e-10	3.4799e-09	ENSSSCG00000011195
chr14	131407125	131407288	73	12	-3.84967	4.16161	1.62829e-10	3.53439e-09	ENSSSCG00000010621
chr15	21497674	21497838	73	12	-3.84967	4.16161	1.62829e-10	3.53439e-09	ENSSSCG00000024217
chr7	39373759	39374070	73	12	-3.84967	4.16161	1.62829e-10	3.53439e-09	ENSSSCG00000001588
chr4	92620879	92621042	73	12	-3.84967	4.16161	1.62829e-10	3.53439e-09	ENSSSCG00000006323
chrX	10452023	10452254	73	12	-3.84967	4.16161	1.62829e-10	3.53439e-09	ENSSSCG00000012117
chr15	51989711	51989874	73	12	-3.84967	4.16161	1.62829e-10	3.53439e-09	ENSSSCG00000015781
chr4	35539631	35539780	73	13	-3.7358	4.1716	1.62829e-10	3.53439e-09	ENSSSCG00000006040
chr8	44700974	44701124	73	13	-3.7358	4.1716	1.62829e-10	3.53439e-09	ENSSSCG00000008852
chr13	149341765	149342066	73	13	-3.7358	4.1716	1.62829e-10	3.53439e-09	ENSSSCG00000011888
chr1	24147816	24148034	73	13	-3.7358	4.1716	1.62829e-10	3.53439e-09	ENSSSCG00000004133
chr14	12910534	12910961	126	30	-3.32719	5.03329	1.63694e-10	3.54335e-09	ENSSSCG00000009672
chr8	83211612	83211725	88	17	-3.6227	4.46455	1.63806e-10	3.54335e-09	ENSSSCG00000009021
chr2	74923035	74923261	88	17	-3.6227	4.46455	1.63806e-10	3.54335e-09	ENSSSCG00000013508
chr6	10743472	10743697	88	17	-3.6227	4.46455	1.63806e-10	3.54335e-09	ENSSSCG00000002700
chr16	79143339	79143849	88	17	-3.6227	4.46455	1.63806e-10	3.54335e-09	ENSSSCG00000017095
chr13	12072955	12073068	88	17	-3.6227	4.46455	1.63806e-10	3.54335e-09	ENSSSCG00000026488
chr1	18060846	18061036	68	10	-4.00627	4.04124	1.65287e-10	3.55609e-09	ENSSSCG00000004094
chr9	53190540	53190917	68	10	-4.00627	4.04124	1.65287e-10	3.55609e-09	ENSSSCG00000015131
chr13	55503227	55503416	68	10	-4.00627	4.04124	1.65287e-10	3.55609e-09	ENSSSCG00000011504
chr4	73818057	73818247	68	10	-4.00627	4.04124	1.65287e-10	3.55609e-09	ENSSSCG00000006203
chr1	38587021	38587196	68	11	-3.87105	4.05221	1.65287e-10	3.55609e-09	ENSSSCG00000004209
chr4	70738268	70738531	68	11	-3.87105	4.05221	1.65287e-10	3.55609e-09	ENSSSCG00000006194
chr8	128750623	128750799	68	11	-3.87105	4.05221	1.65287e-10	3.55609e-09	ENSSSCG00000009172
chr1	242313362	242313625	68	11	-3.87105	4.05221	1.65287e-10	3.55609e-09	ENSSSCG00000005210
chr14	37062862	37063038	68	11	-3.87105	4.05221	1.65287e-10	3.55609e-09	ENSSSCG00000009855
chr16	43263824	43263998	68	11	-3.87105	4.05221	1.65287e-10	3.55609e-09	ENSSSCG00000025194
chr6	43646059	43646219	112	25	-3.41872	4.84739	1.6603e-10	3.56859e-09	ENSSSCG00000002977
chr7	105702959	105703155	112	25	-3.41872	4.84739	1.6603e-10	3.56859e-09	ENSSSCG00000002388
chr15	83511812	83511948	102	22	-3.46693	4.70209	1.71608e-10	3.68307e-09	ENSSSCG00000023421
chrX	105301082	105301257	102	22	-3.46693	4.70209	1.71608e-10	3.68307e-09	ENSSSCG00000012581
chr5	65137650	65138033	83	15	-3.71697	4.36753	1.73453e-10	3.70455e-09	ENSSSCG00000000659
chr4	96893845	96893977	83	15	-3.71697	4.36753	1.73453e-10	3.70455e-09	ENSSSCG00000006350
chr13	30992062	30992362	83	16	-3.62491	4.37605	1.73453e-10	3.70455e-09	ENSSSCG00000011301
chr6	137424913	137425093	83	16	-3.62491	4.37605	1.73453e-10	3.70455e-09	ENSSSCG00000003815
chr18	53339614	53339894	121	28	-3.36774	4.96845	1.75857e-10	3.7488e-09	ENSSSCG00000016719
chrX	17062241	17062379	144	36	-3.2581	5.23999	1.75866e-10	3.7488e-09	ENSSSCG00000020735
chr4	72895581	72895897	3	174	4.56011	4.39064	1.82685e-10	3.88096e-09	ENSSSCG00000006199
chr9	7556639	7556823	130	32	-3.27967	5.08512	1.83254e-10	3.8874e-09	ENSSSCG00000014811
chr14	122816391	122816740	97	20	-3.53083	4.62013	1.84413e-10	3.88892e-09	ENSSSCG00000010571
chr4	15764522	15764810	97	20	-3.53083	4.62013	1.84413e-10	3.88892e-09	ENSSSCG00000005977
chr4	15764522	15764810	97	20	-3.53083	4.62013	1.84413e-10	3.88892e-09	ENSSSCG00000005976
chr15	151637201	151637345	97	20	-3.53083	4.62013	1.84413e-10	3.88892e-09	ENSSSCG00000016328
chr1	299871492	299871676	97	21	-3.46104	4.62714	1.84413e-10	3.88892e-09	ENSSSCG00000005602
chrX	86111857	86112226	97	21	-3.46104	4.62714	1.84413e-10	3.88892e-09	ENSSSCG00000012474
chr1	299871492	299871676	97	21	-3.46104	4.62714	1.84413e-10	3.88892e-09	ENSSSCG00000029141
chr1	291418332	291418530	111	25	-3.40579	4.83528	1.84478e-10	3.88892e-09	ENSSSCG00000005504
chr12	22732397	22732595	111	25	-3.40579	4.83528	1.84478e-10	3.88892e-09	ENSSSCG00000025676
chr12	22732397	22732595	111	25	-3.40579	4.83528	1.84478e-10	3.88892e-09	ENSSSCG00000017482
chr6	146029647	146029908	57	7	-4.25589	3.75461	1.85859e-10	3.89744e-09	ENSSSCG00000028521
chr4	46300422	46300699	57	7	-4.25589	3.75461	1.85859e-10	3.89744e-09	ENSSSCG00000026159
chr13	83771659	83771918	57	7	-4.25589	3.75461	1.85859e-10	3.89744e-09	ENSSSCG00000024492
chr17	25321936	25322198	57	7	-4.25589	3.75461	1.85859e-10	3.89744e-09	ENSSSCG00000030112
chr14	12850469	12850731	57	7	-4.25589	3.75461	1.85859e-10	3.89744e-09	ENSSSCG00000009672
chr4	46300422	46300699	57	7	-4.25589	3.75461	1.85859e-10	3.89744e-09	ENSSSCG00000006108
chr11	53867770	53867998	57	8	-4.06769	3.76832	1.85859e-10	3.89744e-09	ENSSSCG00000009473
chr18	43423499	43423744	57	8	-4.06769	3.76832	1.85859e-10	3.89744e-09	ENSSSCG00000016665
chr15	87244581	87244807	57	8	-4.06769	3.76832	1.85859e-10	3.89744e-09	ENSSSCG00000015948
chr3	29470826	29471169	87	17	-3.60622	4.44887	1.86991e-10	3.91745e-09	ENSSSCG00000024206
chr2	80979325	80979794	87	17	-3.60622	4.44887	1.86991e-10	3.91745e-09	ENSSSCG00000024043
chr4	97510873	97511159	139	34	-3.2892	5.18394	1.88784e-10	3.95123e-09	ENSSSCG00000006376
chr4	85151892	85152235	139	34	-3.2892	5.18394	1.88784e-10	3.95123e-09	ENSSSCG00000006266
chr9	96053311	96053533	72	13	-3.71592	4.15253	1.90578e-10	3.98308e-09	ENSSSCG00000024761
chr14	14283177	14283635	72	13	-3.71592	4.15253	1.90578e-10	3.98308e-09	ENSSSCG00000009683
chr1	284924557	284924860	62	9	-4.02238	3.89963	1.9526e-10	4.05503e-09	ENSSSCG00000005480
chr15	43348106	43348424	62	9	-4.02238	3.89963	1.9526e-10	4.05503e-09	ENSSSCG00000029990
chr5	64872719	64872913	67	10	-3.98492	4.02041	1.95591e-10	4.05503e-09	ENSSSCG00000000655
chr11	71628692	71628988	67	10	-3.98492	4.02041	1.95591e-10	4.05503e-09	ENSSSCG00000028848
chr14	35604815	35605009	67	10	-3.98492	4.02041	1.95591e-10	4.05503e-09	ENSSSCG00000009845
chr13	155660408	155660691	67	10	-3.98492	4.02041	1.95591e-10	4.05503e-09	ENSSSCG00000011915
chr17	31768721	31768898	67	11	-3.8497	4.03155	1.95591e-10	4.05503e-09	ENSSSCG00000028257
chr13	56599916	56600095	67	11	-3.8497	4.03155	1.95591e-10	4.05503e-09	ENSSSCG00000011514
chr11	75528285	75528462	67	11	-3.8497	4.03155	1.95591e-10	4.05503e-09	ENSSSCG00000009517
chr17	31768721	31768898	67	11	-3.8497	4.03155	1.95591e-10	4.05503e-09	ENSSSCG00000007103
chr11	75528285	75528462	67	11	-3.8497	4.03155	1.95591e-10	4.05503e-09	ENSSSCG00000009516
chr9	142086128	142086471	67	11	-3.8497	4.03155	1.95591e-10	4.05503e-09	ENSSSCG00000015582
chr8	29259968	29260146	67	11	-3.8497	4.03155	1.95591e-10	4.05503e-09	ENSSSCG00000008768
chr12	51849194	51849372	67	11	-3.8497	4.03155	1.95591e-10	4.05503e-09	ENSSSCG00000017870
chr8	80215457	80215634	67	11	-3.8497	4.03155	1.95591e-10	4.05503e-09	ENSSSCG00000009009
chr14	8112089	8112510	125	30	-3.3157	5.02262	1.97605e-10	4.09291e-09	ENSSSCG00000030644
chr18	26715272	26715477	92	19	-3.52787	4.54074	1.98434e-10	4.10814e-09	ENSSSCG00000016614
chr3	74563835	74564276	106	24	-3.39781	4.76698	1.99315e-10	4.12443e-09	ENSSSCG00000008312
chr17	36749306	36749547	82	16	-3.60744	4.35941	1.99521e-10	4.12518e-09	ENSSSCG00000007155
chr18	49316629	49317061	138	34	-3.27878	5.17431	2.05607e-10	4.24264e-09	ENSSSCG00000016691
chr16	31032086	31032334	96	20	-3.51589	4.60601	2.08028e-10	4.28654e-09	ENSSSCG00000026527
chr2	8275826	8276065	96	20	-3.51589	4.60601	2.08028e-10	4.28654e-09	ENSSSCG00000028025
chr9	114143926	114144112	96	21	-3.4461	4.61309	2.08028e-10	4.28654e-09	ENSSSCG00000015426
chr1	7474521	7474747	115	26	-3.40064	4.88887	2.0988e-10	4.31862e-09	ENSSSCG00000004032
chr1	35797445	35797783	115	26	-3.40064	4.88887	2.0988e-10	4.31862e-09	ENSSSCG00000022533
chrX	48128875	48129257	115	26	-3.40064	4.88887	2.0988e-10	4.31862e-09	ENSSSCG00000012298
chr3	5185645	5185916	3	173	4.5518	4.38329	2.11953e-10	4.33835e-09	ENSSSCG00000007590
chr11	74627553	74629116	3	172	4.54345	4.37589	2.11953e-10	4.33835e-09	ENSSSCG00000026863
chr4	84560358	84560693	77	14	-3.70716	4.25495	2.11953e-10	4.33835e-09	ENSSSCG00000021483
chr6	153915511	153915783	77	14	-3.70716	4.25495	2.11953e-10	4.33835e-09	ENSSSCG00000003922
chr15	74421546	74421816	77	14	-3.70716	4.25495	2.11953e-10	4.33835e-09	ENSSSCG00000015888
chrX	121948884	121949168	77	14	-3.70716	4.25495	2.11953e-10	4.33835e-09	ENSSSCG00000012650
chr4	90840056	90840263	77	14	-3.70716	4.25495	2.11953e-10	4.33835e-09	ENSSSCG00000006305
chr5	70569045	70569380	77	14	-3.70716	4.25495	2.11953e-10	4.33835e-09	ENSSSCG00000000755
chr9	136880262	136880611	77	14	-3.70716	4.25495	2.11953e-10	4.33835e-09	ENSSSCG00000015557
chrX	5482668	5482895	101	22	-3.45272	4.68873	2.16015e-10	4.40768e-09	ENSSSCG00000012101
chr8	31685823	31686179	101	22	-3.45272	4.68873	2.16015e-10	4.40768e-09	ENSSSCG00000008785
chrX	13060176	13060441	101	22	-3.45272	4.68873	2.16015e-10	4.40768e-09	ENSSSCG00000012138
chr7	95195870	95196373	133	33	-3.26841	5.1204	2.22192e-10	4.53159e-09	ENSSSCG00000002277
chrX	52172716	52172963	105	24	-3.38415	4.7542	2.2262e-10	4.53612e-09	ENSSSCG00000012329
chr9	5985348	5985671	105	24	-3.38415	4.7542	2.2262e-10	4.53612e-09	ENSSSCG00000021141
chr3	71600768	71601003	72	12	-3.82979	4.1424	2.23273e-10	4.54098e-09	ENSSSCG00000008263
chr16	20531683	20531848	72	12	-3.82979	4.1424	2.23273e-10	4.54098e-09	ENSSSCG00000016816
chr14	7785428	7785593	72	12	-3.82979	4.1424	2.23273e-10	4.54098e-09	ENSSSCG00000009633
chr11	13441126	13441454	91	18	-3.58938	4.51828	2.25253e-10	4.5749e-09	ENSSSCG00000009362
chr2	145699117	145699422	91	19	-3.51212	4.52585	2.25253e-10	4.5749e-09	ENSSSCG00000029125
chr9	36270828	36270981	91	19	-3.51212	4.52585	2.25253e-10	4.5749e-09	ENSSSCG00000024022
chrX	12400968	12401234	56	7	-4.23039	3.72943	2.26405e-10	4.57922e-09	ENSSSCG00000012131
chr14	50768263	50768649	56	7	-4.23039	3.72943	2.26405e-10	4.57922e-09	ENSSSCG00000010015
chr18	26371163	26371430	56	7	-4.23039	3.72943	2.26405e-10	4.57922e-09	ENSSSCG00000016611
chr12	37689658	37690009	56	8	-4.04218	3.74341	2.26405e-10	4.57922e-09	ENSSSCG00000017672
chr13	112801543	112801792	56	8	-4.04218	3.74341	2.26405e-10	4.57922e-09	ENSSSCG00000011735
chrX	64970401	64970650	56	8	-4.04218	3.74341	2.26405e-10	4.57922e-09	ENSSSCG00000012403
chr1	180720204	180720451	56	8	-4.04218	3.74341	2.26405e-10	4.57922e-09	ENSSSCG00000004927
chr15	121313149	121313397	56	8	-4.04218	3.74341	2.26405e-10	4.57922e-09	ENSSSCG00000016131
chr11	18893676	18893986	61	9	-3.99895	3.87678	2.3431e-10	4.73039e-09	ENSSSCG00000022623
chr6	26394280	26394565	119	28	-3.34371	4.94605	2.36026e-10	4.76066e-09	ENSSSCG00000024305
chr1	185289978	185290145	119	29	-3.2934	4.95151	2.36026e-10	4.76066e-09	ENSSSCG00000004969
chrX	114551577	114551866	86	17	-3.58956	4.43303	2.4417e-10	4.91588e-09	ENSSSCG00000012634
chr9	28456933	28457268	86	17	-3.58956	4.43303	2.4417e-10	4.91588e-09	ENSSSCG00000014935
chr14	28046159	28046562	86	17	-3.58956	4.43303	2.4417e-10	4.91588e-09	ENSSSCG00000009753
chr6	50147797	50147971	86	17	-3.58956	4.43303	2.4417e-10	4.91588e-09	ENSSSCG00000003149
chr12	63405626	63405834	76	14	-3.68832	4.23691	2.46122e-10	4.94837e-09	ENSSSCG00000018056
chr3	56533310	56533518	76	14	-3.68832	4.23691	2.46122e-10	4.94837e-09	ENSSSCG00000008176
chr14	108958282	108958453	105	23	-3.44509	4.74785	2.48769e-10	4.99701e-09	ENSSSCG00000010440
chr6	155509012	155509618	105	23	-3.44509	4.74785	2.48769e-10	4.99701e-09	ENSSSCG00000003954
chr14	12911598	12911836	109	25	-3.37957	4.81077	2.53711e-10	5.09395e-09	ENSSSCG00000009672
chr7	10294576	10294724	114	27	-3.33396	4.88285	2.57578e-10	5.16922e-09	ENSSSCG00000001056
chr5	12796529	12796883	118	28	-3.33154	4.93473	2.60546e-10	5.22162e-09	ENSSSCG00000000162
chr5	8078273	8078544	118	29	-3.28123	4.94024	2.60546e-10	5.22162e-09	ENSSSCG00000000130
chr9	150117554	150117874	71	12	-3.80963	4.12295	2.61833e-10	5.23069e-09	ENSSSCG00000022009
chr1	285798955	285799192	71	12	-3.80963	4.12295	2.61833e-10	5.23069e-09	ENSSSCG00000005487
chr1	11023430	11023724	71	13	-3.69577	4.13323	2.61833e-10	5.23069e-09	ENSSSCG00000021649
chr13	109401552	109401777	71	13	-3.69577	4.13323	2.61833e-10	5.23069e-09	ENSSSCG00000022248
chrX	71321343	71321635	71	13	-3.69577	4.13323	2.61833e-10	5.23069e-09	ENSSSCG00000026714
chr4	101463545	101463866	127	31	-3.29156	5.04896	2.64356e-10	5.2741e-09	ENSSSCG00000006460
chr12	37944510	37944706	81	15	-3.68181	4.33386	2.64606e-10	5.2741e-09	ENSSSCG00000021384
chr2	61344356	61344600	81	16	-3.58975	4.3426	2.64606e-10	5.2741e-09	ENSSSCG00000013842
chr4	81095575	81095820	81	16	-3.58975	4.3426	2.64606e-10	5.2741e-09	ENSSSCG00000006237
chr13	149321675	149321860	81	16	-3.58975	4.3426	2.64606e-10	5.2741e-09	ENSSSCG00000011888
chr13	75736017	75736216	95	20	-3.50079	4.59176	2.65163e-10	5.27562e-09	ENSSSCG00000011580
chrX	129632677	129632824	95	20	-3.50079	4.59176	2.65163e-10	5.27562e-09	ENSSSCG00000022331
chr9	143221466	143221647	132	33	-3.25753	5.11035	2.65427e-10	5.27848e-09	ENSSSCG00000015586
chr6	89174565	89174761	66	10	-3.96325	3.9993	2.74807e-10	5.42568e-09	ENSSSCG00000003670
chr1	128022716	128022911	66	10	-3.96325	3.9993	2.74807e-10	5.42568e-09	ENSSSCG00000004602
chr3	61731893	61732149	66	11	-3.82803	4.01062	2.74807e-10	5.42568e-09	ENSSSCG00000025805
chr5	103789967	103790147	66	11	-3.82803	4.01062	2.74807e-10	5.42568e-09	ENSSSCG00000021419
chr6	155582204	155582384	66	11	-3.82803	4.01062	2.74807e-10	5.42568e-09	ENSSSCG00000003959
chrX	42265331	42265676	66	11	-3.82803	4.01062	2.74807e-10	5.42568e-09	ENSSSCG00000012255
chr2	82189863	82190119	66	11	-3.82803	4.01062	2.74807e-10	5.42568e-09	ENSSSCG00000014044
chr16	20258837	20259017	66	11	-3.82803	4.01062	2.74807e-10	5.42568e-09	ENSSSCG00000016816
chr4	71164799	71164980	66	11	-3.82803	4.01062	2.74807e-10	5.42568e-09	ENSSSCG00000006196
chr13	210446461	210446806	66	11	-3.82803	4.01062	2.74807e-10	5.42568e-09	ENSSSCG00000027179
chr15	142618462	142618914	66	11	-3.82803	4.01062	2.74807e-10	5.42568e-09	ENSSSCG00000016247
chr13	157190926	157191106	66	11	-3.82803	4.01062	2.74807e-10	5.42568e-09	ENSSSCG00000027820
chr1	72528363	72528525	104	24	-3.37035	4.74131	2.78121e-10	5.48124e-09	ENSSSCG00000028811
chr13	210853241	210853442	104	24	-3.37035	4.74131	2.78121e-10	5.48124e-09	ENSSSCG00000012062
chr13	31319821	31320054	85	17	-3.5727	4.41702	2.79305e-10	5.49717e-09	ENSSSCG00000026521
chr14	64940481	64940716	85	17	-3.5727	4.41702	2.79305e-10	5.49717e-09	ENSSSCG00000010185
chr15	88247468	88247585	85	17	-3.5727	4.41702	2.79305e-10	5.49717e-09	ENSSSCG00000021446
chr10	28252753	28253501	113	26	-3.37534	4.86523	2.85523e-10	5.60448e-09	ENSSSCG00000030694
chr10	47128750	47128979	113	26	-3.37534	4.86523	2.85523e-10	5.60448e-09	ENSSSCG00000011026
chr7	99439088	99439273	113	27	-3.32125	4.87104	2.85523e-10	5.60448e-09	ENSSSCG00000002309
chr9	143081468	143081710	12	334	3.52627	5.31509	2.88885e-10	5.66287e-09	ENSSSCG00000015585
chrX	45937097	45937373	90	18	-3.57345	4.50315	2.908e-10	5.67254e-09	ENSSSCG00000012264
chr7	53705187	53706007	90	18	-3.57345	4.50315	2.908e-10	5.67254e-09	ENSSSCG00000001771
chr7	134483218	134483713	90	18	-3.57345	4.50315	2.908e-10	5.67254e-09	ENSSSCG00000002629
chr3	41450394	41450827	90	18	-3.57345	4.50315	2.908e-10	5.67254e-09	ENSSSCG00000008001
chr8	71504711	71504931	90	18	-3.57345	4.50315	2.908e-10	5.67254e-09	ENSSSCG00000008940
chr18	30632743	30633152	90	19	-3.49619	4.51082	2.908e-10	5.67254e-09	ENSSSCG00000016627
chr4	79146278	79146631	90	19	-3.49619	4.51082	2.908e-10	5.67254e-09	ENSSSCG00000006231
chr8	85549759	85549913	90	19	-3.49619	4.51082	2.908e-10	5.67254e-09	ENSSSCG00000024987
chr1	271899578	271900042	94	21	-3.41575	4.58461	2.99627e-10	5.8266e-09	ENSSSCG00000005400
chr11	11542243	11542433	94	21	-3.41575	4.58461	2.99627e-10	5.8266e-09	ENSSSCG00000009350
chr14	80328285	80328422	94	21	-3.41575	4.58461	2.99627e-10	5.8266e-09	ENSSSCG00000010278
chr4	116322190	116322422	94	21	-3.41575	4.58461	2.99627e-10	5.8266e-09	ENSSSCG00000006757
chr12	15544394	15544670	94	21	-3.41575	4.58461	2.99627e-10	5.8266e-09	ENSSSCG00000017298
chr17	55945732	55946178	80	15	-3.66391	4.31675	3.05078e-10	5.9221e-09	ENSSSCG00000007457
chr13	72272959	72273332	80	16	-3.57185	4.3256	3.05078e-10	5.9221e-09	ENSSSCG00000011538
chr3	16592256	16592504	80	16	-3.57185	4.3256	3.05078e-10	5.9221e-09	ENSSSCG00000007735
chr7	101929083	101929219	117	29	-3.26896	4.92888	3.1785e-10	6.15642e-09	ENSSSCG00000002333
chrX	65031352	65031542	126	31	-3.28016	5.0384	3.18128e-10	6.15908e-09	ENSSSCG00000012401
chr9	149601853	149602037	65	10	-3.94125	3.97789	3.26292e-10	6.28388e-09	ENSSSCG00000015626
chr1	269921981	269922180	65	10	-3.94125	3.97789	3.26292e-10	6.28388e-09	ENSSSCG00000005386
chr2	45221710	45221892	65	10	-3.94125	3.97789	3.26292e-10	6.28388e-09	ENSSSCG00000013382
chr12	16073660	16073842	65	10	-3.94125	3.97789	3.26292e-10	6.28388e-09	ENSSSCG00000017301
chr6	14335173	14335357	65	10	-3.94125	3.97789	3.26292e-10	6.28388e-09	ENSSSCG00000021008
chr14	23457542	23457939	65	10	-3.94125	3.97789	3.26292e-10	6.28388e-09	ENSSSCG00000009722
chr16	6254448	6254647	65	10	-3.94125	3.97789	3.26292e-10	6.28388e-09	ENSSSCG00000016792
chr1	304727384	304727748	65	10	-3.94125	3.97789	3.26292e-10	6.28388e-09	ENSSSCG00000005706
chr18	52604537	52604719	65	10	-3.94125	3.97789	3.26292e-10	6.28388e-09	ENSSSCG00000016717
chr13	43068121	43068277	89	19	-3.48008	4.49563	3.30726e-10	6.34977e-09	ENSSSCG00000020990
chr3	119574092	119574450	89	19	-3.48008	4.49563	3.30726e-10	6.34977e-09	ENSSSCG00000030643
chr15	93550174	93550331	89	19	-3.48008	4.49563	3.30726e-10	6.34977e-09	ENSSSCG00000023133
chr9	24298360	24298516	89	19	-3.48008	4.49563	3.30726e-10	6.34977e-09	ENSSSCG00000029865
chr4	132537621	132537822	89	19	-3.48008	4.49563	3.30726e-10	6.34977e-09	ENSSSCG00000006878
chr8	74404070	74404226	89	19	-3.48008	4.49563	3.30726e-10	6.34977e-09	ENSSSCG00000008961
chr6	71824916	71825073	89	19	-3.48008	4.49563	3.30726e-10	6.34977e-09	ENSSSCG00000003491
chr3	90654887	90655148	3	168	4.50953	4.34591	3.32743e-10	6.37176e-09	ENSSSCG00000008406
chrX	10462209	10462486	75	14	-3.66923	4.21866	3.32743e-10	6.37176e-09	ENSSSCG00000012117
chr3	130683486	130683763	75	14	-3.66923	4.21866	3.32743e-10	6.37176e-09	ENSSSCG00000008620
chr6	108869250	108869527	75	14	-3.66923	4.21866	3.32743e-10	6.37176e-09	ENSSSCG00000003731
chr16	22493949	22494201	55	7	-4.20443	3.70385	3.37527e-10	6.44369e-09	ENSSSCG00000016835
chr8	117233379	117233649	55	7	-4.20443	3.70385	3.37527e-10	6.44369e-09	ENSSSCG00000009123
chr7	52288748	52289017	55	7	-4.20443	3.70385	3.37527e-10	6.44369e-09	ENSSSCG00000001746
chr12	27554899	27555152	55	7	-4.20443	3.70385	3.37527e-10	6.44369e-09	ENSSSCG00000017592
chr14	136758493	136758727	55	8	-4.01622	3.71811	3.37527e-10	6.44369e-09	ENSSSCG00000010654
chr5	88425915	88426151	55	8	-4.01622	3.71811	3.37527e-10	6.44369e-09	ENSSSCG00000000881
chr5	16090366	16090582	60	9	-3.97513	3.85358	3.38731e-10	6.45051e-09	ENSSSCG00000021193
chr14	43504400	43504615	60	9	-3.97513	3.85358	3.38731e-10	6.45051e-09	ENSSSCG00000009924
chr7	118851776	118852090	60	9	-3.97513	3.85358	3.38731e-10	6.45051e-09	ENSSSCG00000002436
[truncated: 1,874 more rows]
