# Supplementary material for: Genome-wide analysis of DNA methylation in obese, lean, and miniature pig breeds
Source: Sci Rep. 2016 Jul 22;6:30160. doi: 10.1038/srep30160 (PMC4957084; doi:10.1038/srep30160)
Supplement: Supplementary Table S11 [file srep30160-s12.xls]

## Sheet: Table S12
Table S12. Differentially methylated genes between Tongcheng and Wuzhishan pigs.
Chromosome	Start	End	Tags_Tongcheng	Tags_Wuzhishan	logFC	logCPM	P_Value	FDR	Associate Gene
chr9	40056031	40056348	656	25	5.99185	7.02316	4.08922e-27	2.29965e-22	ENSSSCG00000028201
chr3	59303974	59304143	248	5	6.87059	5.57896	1.42604e-25	4.00982e-21	ENSSSCG00000008196
chr8	15472851	15473077	327	13	5.92167	6.00166	3.93646e-24	5.53436e-20	ENSSSCG00000023934
chr9	8855755	8855939	195	5	6.52384	5.22372	3.30544e-23	3.71776e-19	ENSSSCG00000014827
chr6	85105134	85105433	210	6	6.37594	5.33654	7.45581e-23	6.31433e-19	ENSSSCG00000003627
chr1	8366037	8366349	230	9	5.93606	5.47926	7.85965e-23	6.31433e-19	ENSSSCG00000004033
chr4	132287229	132287417	297	15	5.57901	5.8662	1.50165e-22	1.05561e-18	ENSSSCG00000006878
chr4	104089823	104089996	289	17	5.36104	5.83108	1.01794e-21	6.36067e-18	ENSSSCG00000006546
chr18	11423747	11424086	165	5	6.28293	4.9762	1.4139e-21	7.95133e-18	ENSSSCG00000016516
chr11	7397037	7397408	164	5	6.27416	4.96718	1.68103e-21	8.59417e-18	ENSSSCG00000009331
chr4	8098660	8098920	180	7	5.93717	5.11275	2.41199e-21	9.52518e-18	ENSSSCG00000005948
chr8	835301	835516	293	18	5.29923	5.85309	2.58199e-21	9.52518e-18	ENSSSCG00000008689
chr16	56932013	56932222	196	9	5.70535	5.245	2.87939e-21	9.52518e-18	ENSSSCG00000016997
chr2	28468164	28468471	244	13	5.49937	5.57643	3.18801e-21	9.96024e-18	ENSSSCG00000013299
chr3	113836886	113837053	227	11	5.63269	5.46583	3.41698e-21	1.01137e-17	ENSSSCG00000008512
chr5	21111341	21111585	418	32	4.98783	6.38637	4.61694e-21	1.29821e-17	ENSSSCG00000000312
chr6	111723261	111723599	248	14	5.41729	5.60266	8.60804e-21	2.20041e-17	ENSSSCG00000003742
chr11	71362483	71362791	217	12	5.44409	5.40318	9.60018e-21	2.34733e-17	ENSSSCG00000009497
chr13	1824351	1824594	185	8	5.7885	5.15675	1.02957e-20	2.4125e-17	ENSSSCG00000011186
chr4	77296289	77296544	243	15	5.28958	5.5758	1.37297e-20	3.08847e-17	ENSSSCG00000006227
chr9	116717236	116717535	311	23	5.03465	5.94915	1.79465e-20	3.88175e-17	ENSSSCG00000015433
chr17	62544480	62544628	162	6	6.00169	4.95324	2.47143e-20	4.96377e-17	ENSSSCG00000007488
chr8	124899430	124899817	162	7	5.78523	4.95748	2.47143e-20	4.96377e-17	ENSSSCG00000022365
chr6	65902633	65902776	160	6	5.98378	4.93486	3.21377e-20	6.23216e-17	ENSSSCG00000003433
chr1	301644658	301645104	322	26	4.90918	6.00473	5.62962e-20	1.05531e-16	ENSSSCG00000005607
chr5	71781546	71781720	137	5	6.01477	4.70009	8.65875e-20	1.57078e-16	ENSSSCG00000027725
chr10	52674333	52674568	378	34	4.75574	6.2467	9.41413e-20	1.61759e-16	ENSSSCG00000028447
chr14	143059233	143059460	167	8	5.64089	5.00637	9.77967e-20	1.61759e-16	ENSSSCG00000028063
chr2	29105288	29105552	151	7	5.68383	4.85381	1.13697e-19	1.82686e-16	ENSSSCG00000013303
chr9	114079317	114079439	163	8	5.60592	4.97075	1.62843e-19	2.54384e-16	ENSSSCG00000015426
chr8	1694220	1694589	162	8	5.59705	4.9617	1.93463e-19	2.94048e-16	ENSSSCG00000008698
chr12	25133345	25133644	304	26	4.82621	5.92277	2.02069e-19	2.99046e-16	ENSSSCG00000026330
chr8	21099724	21099854	146	7	5.63528	4.80416	2.19214e-19	3.01628e-16	ENSSSCG00000008762
chr9	50509617	50509792	131	5	5.95019	4.63353	2.19904e-19	3.01628e-16	ENSSSCG00000029199
chr14	40242110	40242278	470	47	4.60491	6.5727	2.48837e-19	3.28373e-16	ENSSSCG00000009867
chr4	103736197	103736446	160	8	5.57914	4.94345	2.51081e-19	3.28373e-16	ENSSSCG00000006542
chr17	31737975	31738171	173	10	5.37613	5.06605	2.62978e-19	3.36116e-16	ENSSSCG00000028257
chr11	72115282	72115406	225	16	5.08653	5.46742	2.74639e-19	3.37134e-16	ENSSSCG00000026082
chr8	10839551	10839834	212	14	5.19109	5.37547	2.75764e-19	3.37134e-16	ENSSSCG00000008741
chr3	24289653	24289814	186	12	5.22178	5.17907	2.82581e-19	3.38117e-16	ENSSSCG00000007839
chr3	19056149	19056404	211	15	5.08594	5.37173	3.15034e-19	3.69095e-16	ENSSSCG00000007812
chr13	75878986	75879225	158	8	5.561	4.92497	3.26755e-19	3.75014e-16	ENSSSCG00000024453
chr4	134931174	134931552	169	10	5.3424	5.03188	4.66071e-19	5.13058e-16	ENSSSCG00000006890
chr10	59695288	59695513	155	8	5.53335	4.8968	4.66295e-19	5.13058e-16	ENSSSCG00000011090
chr18	5881392	5881916	141	7	5.58503	4.75278	4.74403e-19	5.13058e-16	ENSSSCG00000026023
chr9	9121320	9121735	168	9	5.48305	5.01918	5.06319e-19	5.37242e-16	ENSSSCG00000014831
chr1	37138499	37138685	338	32	4.68141	6.08491	5.4318e-19	5.65682e-16	ENSSSCG00000004205
chr3	100145320	100145477	140	6	5.79123	4.73729	5.77575e-19	5.80019e-16	ENSSSCG00000008442
chr3	121753971	121754099	140	7	5.57477	4.74229	5.77575e-19	5.80019e-16	ENSSSCG00000008583
chr13	3595550	3595844	139	6	5.78089	4.72668	6.37664e-19	6.29128e-16	ENSSSCG00000011197
chr12	40151037	40151320	275	24	4.79627	5.7756	7.26964e-19	7.04867e-16	ENSSSCG00000017693
chr6	216080	216562	178	12	5.15838	5.1152	7.68427e-19	7.21043e-16	ENSSSCG00000002637
chrX	113773128	113773321	165	10	5.30785	4.9969	7.69291e-19	7.21043e-16	ENSSSCG00000012624
chrX	106059308	106059623	177	12	5.15026	5.10701	8.31288e-19	7.66379e-16	ENSSSCG00000012586
chr1	303803234	303803504	137	7	5.54353	4.71035	8.60145e-19	7.80193e-16	ENSSSCG00000005674
chrX	103898514	103898689	211	17	4.90735	5.3779	1.13523e-18	1.01336e-15	ENSSSCG00000012574
chr7	39719146	39719403	198	15	4.99423	5.27993	1.24189e-18	1.09126e-15	ENSSSCG00000025423
chr10	54627409	54627719	135	6	5.73879	4.68346	1.28923e-18	1.11542e-15	ENSSSCG00000011060
chr6	26049982	26050155	173	11	5.24092	5.06994	1.33944e-18	1.14131e-15	ENSSSCG00000027470
chr4	67402819	67403131	278	25	4.75345	5.79333	1.41526e-18	1.18791e-15	ENSSSCG00000006174
chr4	101466150	101466404	232	19	4.88529	5.51996	1.43719e-18	1.18858e-15	ENSSSCG00000006460
chr5	18906548	18906827	243	21	4.80898	5.59167	1.52848e-18	1.21642e-15	ENSSSCG00000000263
chr6	41436699	41436903	196	14	5.07792	5.26192	1.53575e-18	1.21642e-15	ENSSSCG00000026429
chr13	38101667	38101927	196	15	4.97959	5.26528	1.53575e-18	1.21642e-15	ENSSSCG00000011450
chr15	156955043	156955211	172	11	5.23256	5.0615	1.5735e-18	1.22901e-15	ENSSSCG00000016397
chr16	6865621	6865749	132	7	5.48992	4.65553	1.94526e-18	1.49857e-15	ENSSSCG00000016795
chr8	140424264	140424505	170	12	5.09207	5.04842	2.00738e-18	1.52553e-15	ENSSSCG00000028730
chr2	8574652	8574900	205	16	4.95228	5.33326	2.07784e-18	1.55802e-15	ENSSSCG00000024803
chr6	113019733	113019920	117	5	5.78723	4.46547	2.51342e-18	1.7892e-15	ENSSSCG00000027935
chr6	113019733	113019920	117	5	5.78723	4.46547	2.51342e-18	1.7892e-15	ENSSSCG00000003746
chr10	31511411	31511677	191	15	4.94232	5.228	2.73001e-18	1.9191e-15	ENSSSCG00000010943
chr2	29706138	29706482	116	5	5.77485	4.4527	2.8242e-18	1.93688e-15	ENSSSCG00000013311
chr10	53080440	53080629	116	5	5.77485	4.4527	2.8242e-18	1.93688e-15	ENSSSCG00000011070
chr7	34858507	34858701	221	20	4.7419	5.45326	4.10072e-18	2.77116e-15	ENSSSCG00000001523
chr6	112520329	112520570	199	16	4.90944	5.29049	4.13923e-18	2.77116e-15	ENSSSCG00000003744
chr16	4180336	4180644	152	9	5.33873	4.8726	4.41239e-18	2.91929e-15	ENSSSCG00000025756
chr11	49492644	49492866	175	13	5.02001	5.09433	4.63316e-18	3.02971e-15	ENSSSCG00000024722
chr2	162300855	162301233	240	23	4.66087	5.57923	5.59544e-18	3.61691e-15	ENSSSCG00000024569
chr7	26302440	26302692	408	47	4.40085	6.37432	5.72767e-18	3.6603e-15	ENSSSCG00000022376
chr17	31420355	31420714	111	5	5.71133	4.38717	7.32265e-18	4.47613e-15	ENSSSCG00000007100
chr2	145424724	145424921	111	5	5.71133	4.38717	7.32265e-18	4.47613e-15	ENSSSCG00000014321
chr6	58233478	58233888	124	7	5.39978	4.56336	7.77543e-18	4.65178e-15	ENSSSCG00000003351
chr6	58233478	58233888	124	7	5.39978	4.56336	7.77543e-18	4.65178e-15	ENSSSCG00000003352
chr17	15236746	15236950	147	9	5.29049	4.82363	9.1949e-18	5.44309e-15	ENSSSCG00000023009
chr9	142118642	142118823	110	5	5.69828	4.37371	9.34593e-18	5.47486e-15	ENSSSCG00000015582
chr14	30482503	30482687	146	10	5.13144	4.81834	1.00942e-17	5.85222e-15	ENSSSCG00000009761
chr17	5897649	5897934	122	7	5.37633	4.5394	1.08255e-17	6.21218e-15	ENSSSCG00000006989
chr9	71152478	71152797	253	25	4.61754	5.65936	1.10486e-17	6.27619e-15	ENSSSCG00000015278
chr4	132134104	132134361	210	19	4.7416	5.37725	1.22471e-17	6.88741e-15	ENSSSCG00000006878
chr8	10917582	10917861	494	64	4.23278	6.66332	1.2496e-17	6.95779e-15	ENSSSCG00000008745
chr8	139960230	139960499	156	11	5.09176	4.91937	1.29204e-17	7.12358e-15	ENSSSCG00000030548
chr13	213457501	213457716	167	13	4.95253	5.02659	1.3214e-17	7.21472e-15	ENSSSCG00000012071
chr15	74215295	74215590	261	27	4.55216	5.70841	1.37876e-17	7.38448e-15	ENSSSCG00000015885
chr15	74215295	74215590	261	27	4.55216	5.70841	1.37876e-17	7.38448e-15	ENSSSCG00000015886
chr4	129502199	129502360	155	12	4.95886	4.91439	1.4109e-17	7.48538e-15	ENSSSCG00000006865
chr2	59343474	59344408	132	8	5.30174	4.66084	1.46932e-17	7.69992e-15	ENSSSCG00000013893
chr16	25576816	25576966	120	6	5.56896	4.50909	1.5139e-17	7.69992e-15	ENSSSCG00000016855
chr5	17161503	17161785	120	7	5.3525	4.51504	1.5139e-17	7.69992e-15	ENSSSCG00000029196
chr15	50957811	50957988	107	5	5.65842	4.33259	1.53349e-17	7.69992e-15	ENSSSCG00000015774
chr14	116542243	116542459	259	27	4.54107	5.69752	1.61843e-17	8.03593e-15	ENSSSCG00000010494
chr6	111431201	111431472	228	22	4.65052	5.50346	1.62899e-17	8.03593e-15	ENSSSCG00000003740
chr4	82505880	82506126	154	12	4.94953	4.90501	1.68401e-17	8.21572e-15	ENSSSCG00000006245
chr2	5132219	5132487	119	7	5.34043	4.50271	1.69466e-17	8.21572e-15	ENSSSCG00000012950
chr17	6209716	6209838	131	8	5.29078	4.64968	1.80607e-17	8.60743e-15	ENSSSCG00000028673
chr4	104085062	104085290	131	8	5.29078	4.64968	1.80607e-17	8.60743e-15	ENSSSCG00000006546
chr14	97855801	97856061	153	11	5.06375	4.89113	1.84065e-17	8.69856e-15	ENSSSCG00000010390
chr3	19284261	19284442	226	22	4.63782	5.49092	1.95533e-17	9.10481e-15	ENSSSCG00000022785
chr7	62834678	62834972	142	10	5.09138	4.77783	1.959e-17	9.10481e-15	ENSSSCG00000001878
chr13	145404827	145405065	130	8	5.27973	4.63842	2.00364e-17	9.16088e-15	ENSSSCG00000021656
chr12	21364662	21364866	235	24	4.56957	5.55197	2.18516e-17	9.91021e-15	ENSSSCG00000030350
chr6	53281458	53281690	245	25	4.5712	5.61376	2.27914e-17	1.02538e-14	ENSSSCG00000003268
chr15	121866261	121866525	314	37	4.36679	5.99058	2.34825e-17	1.04808e-14	ENSSSCG00000029998
chr18	52342663	52342958	183	16	4.78856	5.16992	2.5305e-17	1.10316e-14	ENSSSCG00000016715
chr13	473171	473456	140	10	5.07093	4.75715	2.61707e-17	1.13212e-14	ENSSSCG00000023343
chr13	75623315	75623632	447	59	4.20558	6.51833	2.79308e-17	1.18405e-14	ENSSSCG00000011579
chr12	5453862	5454050	212	21	4.61215	5.3969	2.8821e-17	1.18405e-14	ENSSSCG00000017197
chr15	133124161	133124547	139	10	5.06059	4.74669	2.88448e-17	1.18405e-14	ENSSSCG00000026805
chr10	20757603	20757796	139	10	5.06059	4.74669	2.88448e-17	1.18405e-14	ENSSSCG00000010879
chr2	71574796	71574983	139	10	5.06059	4.74669	2.88448e-17	1.18405e-14	ENSSSCG00000013593
chr2	71574796	71574983	139	10	5.06059	4.74669	2.88448e-17	1.18405e-14	ENSSSCG00000013594
chr1	64724549	64724818	330	40	4.32652	6.06591	2.9834e-17	1.20578e-14	ENSSSCG00000030625
chr1	64724549	64724818	330	40	4.32652	6.06591	2.9834e-17	1.20578e-14	ENSSSCG00000004329
chrX	38622325	38622635	116	6	5.52008	4.45891	3.00176e-17	1.20578e-14	ENSSSCG00000012238
chr15	88130625	88130850	160	13	4.89078	4.96465	3.05178e-17	1.21718e-14	ENSSSCG00000021446
chr9	148902672	148902966	251	27	4.49582	5.65312	3.10487e-17	1.22964e-14	ENSSSCG00000029907
chr14	41020415	41020772	103	5	5.60349	4.27593	3.28452e-17	1.29169e-14	ENSSSCG00000009873
chr1	58451578	58451766	138	10	5.05018	4.73617	3.50805e-17	1.37001e-14	ENSSSCG00000004280
chr17	57431927	57432083	115	6	5.5076	4.4461	3.78706e-17	1.46878e-14	ENSSSCG00000007462
chrX	138589161	138589356	297	35	4.36629	5.90845	3.82908e-17	1.4749e-14	ENSSSCG00000012730
chr15	35382537	35382774	126	8	5.23466	4.59255	4.19532e-17	1.60498e-14	ENSSSCG00000027033
chr11	9374662	9374819	114	6	5.49501	4.43317	4.25715e-17	1.61763e-14	ENSSSCG00000009347
chr14	141839959	141840303	125	8	5.22318	4.58085	4.67085e-17	1.76292e-14	ENSSSCG00000010691
chr5	84406320	84406514	577	82	4.10013	6.89782	4.72748e-17	1.77239e-14	ENSSSCG00000000854
chr16	57189100	57189277	101	5	5.57522	4.24678	4.84979e-17	1.80621e-14	ENSSSCG00000017000
chrX	143278591	143278768	146	11	4.99622	4.82303	5.00216e-17	1.8507e-14	ENSSSCG00000012824
chr17	36370448	36370672	236	26	4.46103	5.56338	5.09162e-17	1.87149e-14	ENSSSCG00000021401
chr6	155312739	155312898	113	6	5.4823	4.42013	5.38852e-17	1.9459e-14	ENSSSCG00000003950
chr11	5236568	5236851	113	7	5.26584	4.42649	5.38852e-17	1.9459e-14	ENSSSCG00000009319
chr11	21045545	21045770	235	26	4.45491	5.55737	5.39786e-17	1.9459e-14	ENSSSCG00000009408
chr1	207195532	207195961	135	9	5.1677	4.699	5.7611e-17	2.05055e-14	ENSSSCG00000005067
chr6	17399331	17399632	112	6	5.46949	4.40698	6.06747e-17	2.14601e-14	ENSSSCG00000029165
chr5	16156738	16157076	100	5	5.56087	4.23199	6.31015e-17	2.2179e-14	ENSSSCG00000000206
chr13	213469271	213469497	123	8	5.19992	4.55718	6.46397e-17	2.25785e-14	ENSSSCG00000012071
chr3	31487841	31488103	309	38	4.30535	5.97006	6.53706e-17	2.26929e-14	ENSSSCG00000007885
chr7	26236234	26236531	154	13	4.83567	4.9094	7.25436e-17	2.50284e-14	ENSSSCG00000030506
chr8	10750097	10750367	111	7	5.24009	4.4002	7.70589e-17	2.64242e-14	ENSSSCG00000008742
chrX	8582021	8582392	183	18	4.62039	5.1771	8.19722e-17	2.79386e-14	ENSSSCG00000012112
chr6	83435927	83436205	388	53	4.15563	6.31339	8.43802e-17	2.85861e-14	ENSSSCG00000003620
chr12	15463481	15463635	110	6	5.44351	4.38031	8.69169e-17	2.89228e-14	ENSSSCG00000017298
chr4	77288967	77289294	110	6	5.44351	4.38031	8.69169e-17	2.89228e-14	ENSSSCG00000006227
chr5	105994173	105994427	110	7	5.22705	4.38687	8.69169e-17	2.89228e-14	ENSSSCG00000000943
chr9	44120589	44120872	162	14	4.80317	4.98675	9.10556e-17	2.99456e-14	ENSSSCG00000015022
chr14	25587310	25587560	172	16	4.69916	5.08089	9.37936e-17	3.05815e-14	ENSSSCG00000009745
chr10	14633044	14633226	98	5	5.53175	4.20195	9.41461e-17	3.05815e-14	ENSSSCG00000010846
chr12	48329246	48329390	152	13	4.81682	4.89051	9.46207e-17	3.05815e-14	ENSSSCG00000017794
chr13	101338835	101339091	109	7	5.21388	4.37343	1.10771e-16	3.55968e-14	ENSSSCG00000011722
chr17	38008430	38008663	120	8	5.16432	4.52095	1.12153e-16	3.5836e-14	ENSSSCG00000007183
chr7	3390882	3391019	160	14	4.78526	4.96884	1.17171e-16	3.66613e-14	ENSSSCG00000001016
chr1	84695324	84695461	160	14	4.78526	4.96884	1.17171e-16	3.66613e-14	ENSSSCG00000004415
chr9	140031754	140031938	130	10	4.96407	4.64916	1.17343e-16	3.66613e-14	ENSSSCG00000015577
chr6	99547475	99547813	97	5	5.51696	4.18671	1.23369e-16	3.83311e-14	ENSSSCG00000025478
chr6	45477200	45477544	119	8	5.15225	4.50868	1.25403e-16	3.8749e-14	ENSSSCG00000003021
chr16	3944057	3944354	353	47	4.19199	6.17235	1.33715e-16	4.10913e-14	ENSSSCG00000029792
chrX	113575918	113576277	225	25	4.44838	5.4931	1.40052e-16	4.21601e-14	ENSSSCG00000012619
chr1	180940007	180940194	96	5	5.50202	4.17131	1.4138e-16	4.21601e-14	ENSSSCG00000004932
chr7	24850549	24850746	96	5	5.50202	4.17131	1.4138e-16	4.21601e-14	ENSSSCG00000001234
chr13	77793267	77793579	108	6	5.41705	4.35316	1.41507e-16	4.21601e-14	ENSSSCG00000011602
chr17	59963666	59963988	108	6	5.41705	4.35316	1.41507e-16	4.21601e-14	ENSSSCG00000007481
chr14	63409427	63409599	139	11	4.92538	4.75165	1.41691e-16	4.21601e-14	ENSSSCG00000010170
chr6	71492838	71493020	197	21	4.50632	5.29246	1.43877e-16	4.22749e-14	ENSSSCG00000024752
chr6	71492838	71493020	197	21	4.50632	5.29246	1.43877e-16	4.22749e-14	ENSSSCG00000022839
chr7	26434450	26434836	129	10	4.95294	4.63792	1.44332e-16	4.22749e-14	ENSSSCG00000001340
chr13	84680877	84681087	404	57	4.10929	6.37541	1.54727e-16	4.50849e-14	ENSSSCG00000011653
chr3	92081547	92081710	214	24	4.43456	5.41926	1.64459e-16	4.71872e-14	ENSSSCG00000022089
chr2	40425792	40426076	214	24	4.43456	5.41926	1.64459e-16	4.71872e-14	ENSSSCG00000013344
chr12	42423813	42424073	138	11	4.91497	4.74116	1.72031e-16	4.88612e-14	ENSSSCG00000017722
chr11	74645155	74645488	138	12	4.79134	4.74613	1.72031e-16	4.88612e-14	ENSSSCG00000026863
chr14	44516804	44517112	204	22	4.49011	5.34528	1.8263e-16	5.1611e-14	ENSSSCG00000009943
chrX	12992475	12992663	95	5	5.48693	4.15574	1.86093e-16	5.23265e-14	ENSSSCG00000012136
chr6	140174474	140174693	127	9	5.07962	4.60967	1.97525e-16	5.49912e-14	ENSSSCG00000003826
chr15	51866956	51867175	127	9	5.07962	4.60967	1.97525e-16	5.49912e-14	ENSSSCG00000015780
chr8	138683402	138683534	106	7	5.17364	4.33235	2.05249e-16	5.65813e-14	ENSSSCG00000009203
chr9	19285288	19285420	106	7	5.17364	4.33235	2.05249e-16	5.65813e-14	ENSSSCG00000014902
chr3	99626804	99627161	310	42	4.16626	5.98248	2.12264e-16	5.79502e-14	ENSSSCG00000008434
chr2	69782304	69782636	451	66	4.05714	6.5399	2.12276e-16	5.79502e-14	ENSSSCG00000013639
chr14	78490734	78490912	202	22	4.4759	5.3313	2.23303e-16	6.0666e-14	ENSSSCG00000010253
chr6	89963158	89963502	183	20	4.4698	5.18423	2.28583e-16	6.17075e-14	ENSSSCG00000003673
chr4	102906023	102906192	136	11	4.89391	4.71996	2.30802e-16	6.17075e-14	ENSSSCG00000006506
chr14	25752056	25752225	136	11	4.89391	4.71996	2.30802e-16	6.17075e-14	ENSSSCG00000009745
chr18	1497351	1497557	344	48	4.12448	6.13822	2.32289e-16	6.17075e-14	ENSSSCG00000026652
chr4	132352840	132353001	105	6	5.37644	4.31149	2.32622e-16	6.17075e-14	ENSSSCG00000006878
chr1	18014779	18015066	125	10	4.90752	4.59207	2.71398e-16	7.16554e-14	ENSSSCG00000004094
chr6	101252632	101253144	154	15	4.63181	4.91813	2.76698e-16	7.27135e-14	ENSSSCG00000025584
chr7	42124334	42124627	143	13	4.7288	4.8024	3.39774e-16	8.85078e-14	ENSSSCG00000001620
chr16	79028809	79028963	103	6	5.34872	4.28304	3.39948e-16	8.85078e-14	ENSSSCG00000017095
chr15	36056742	36056945	152	14	4.71129	4.89495	3.60158e-16	9.33372e-14	ENSSSCG00000015739
chr10	61784231	61784473	161	16	4.60385	4.98612	3.7359e-16	9.6147e-14	ENSSSCG00000011102
chr1	250361331	250361517	123	10	4.88426	4.5686	3.74419e-16	9.6147e-14	ENSSSCG00000005257
chr16	21290312	21290455	223	27	4.32523	5.48616	3.95381e-16	1.01068e-13	ENSSSCG00000016824
chr14	143035378	143035628	160	16	4.59487	4.97719	4.06209e-16	1.02795e-13	ENSSSCG00000028063
chr2	65117373	65117621	205	24	4.3726	5.35848	4.07618e-16	1.02795e-13	ENSSSCG00000013776
chr13	31680231	31680490	196	23	4.36879	5.2918	4.12206e-16	1.03453e-13	ENSSSCG00000011313
chr3	24350267	24350615	178	20	4.42985	5.14486	4.15749e-16	1.03453e-13	ENSSSCG00000007840
chr3	24350267	24350615	178	20	4.42985	5.14486	4.15749e-16	1.03453e-13	ENSSSCG00000007839
chr13	66170524	66170698	132	11	4.85087	4.67664	4.19825e-16	1.04008e-13	ENSSSCG00000011530
chr12	37379018	37379577	91	5	5.42492	4.09183	4.32335e-16	1.06637e-13	ENSSSCG00000017669
chr5	73683081	73683228	102	6	5.33465	4.26862	4.39194e-16	1.07856e-13	ENSSSCG00000000781
chr5	8865706	8866189	159	16	4.58583	4.96821	4.80643e-16	1.17521e-13	ENSSSCG00000000140
chr6	88662314	88662513	90	5	5.40899	4.07542	4.98946e-16	1.20458e-13	ENSSSCG00000030187
chr3	72246384	72246670	101	6	5.32045	4.25405	4.99697e-16	1.20458e-13	ENSSSCG00000008293
chr3	140518569	140519506	255	34	4.18799	5.69265	5.03363e-16	1.20458e-13	ENSSSCG00000027353
chr3	140518569	140519506	255	34	4.18799	5.69265	5.03363e-16	1.20458e-13	ENSSSCG00000024665
chr15	149977412	149977638	238	30	4.26805	5.5859	5.06173e-16	1.20617e-13	ENSSSCG00000024859
chr6	101251774	101252049	185	21	4.41569	5.2032	5.15944e-16	1.22427e-13	ENSSSCG00000025584
chr15	35500598	35500781	158	16	4.57673	4.95917	5.2305e-16	1.23591e-13	ENSSSCG00000027033
chr4	38366870	38367111	356	53	4.03148	6.19428	5.3511e-16	1.25912e-13	ENSSSCG00000006060
chr2	121347070	121347287	373	55	4.0455	6.26198	5.41751e-16	1.26944e-13	ENSSSCG00000028164
chr11	570722	570955	111	8	5.05191	4.40665	5.61392e-16	1.30459e-13	ENSSSCG00000024667
chr14	29427080	29427226	219	27	4.29912	5.46067	5.71105e-16	1.3217e-13	ENSSSCG00000009754
chr1	266605188	266605521	183	21	4.40001	5.18779	6.42438e-16	1.47369e-13	ENSSSCG00000005356
chr13	2580782	2580965	120	10	4.84866	4.53269	6.46144e-16	1.47369e-13	ENSSSCG00000011190
chr13	2580782	2580965	120	10	4.84866	4.53269	6.46144e-16	1.47369e-13	ENSSSCG00000026622
chr14	62436660	62436923	353	53	4.01927	6.18259	6.48614e-16	1.47369e-13	ENSSSCG00000010169
chr7	37513731	37513998	486	78	3.92454	6.65767	6.49883e-16	1.47369e-13	ENSSSCG00000001570
chr3	134968164	134968332	89	5	5.39288	4.05883	6.6619e-16	1.49858e-13	ENSSSCG00000008637
chr13	86746228	86746417	89	5	5.39288	4.05883	6.6619e-16	1.49858e-13	ENSSSCG00000026979
chr12	20482036	20483066	209	26	4.2858	5.39191	6.70414e-16	1.50208e-13	ENSSSCG00000017399
chr4	74673198	74673352	129	12	4.6941	4.64865	6.98902e-16	1.55352e-13	ENSSSCG00000006216
chr5	24105897	24106114	119	9	4.98581	4.51462	7.21684e-16	1.59785e-13	ENSSSCG00000000414
chr16	54828399	54828616	165	18	4.47108	5.02931	7.25518e-16	1.60004e-13	ENSSSCG00000016981
chr10	61727627	61727812	156	16	4.55836	4.94094	7.35647e-16	1.60762e-13	ENSSSCG00000011102
chr3	42781625	42781897	147	14	4.66306	4.84681	7.37532e-16	1.60762e-13	ENSSSCG00000008062
chr15	2027180	2027465	147	14	4.66306	4.84681	7.37532e-16	1.60762e-13	ENSSSCG00000023627
chr15	147663619	147663838	164	18	4.46231	5.02065	7.87105e-16	1.70905e-13	ENSSSCG00000016298
chr11	6141725	6141923	146	15	4.55488	4.84161	8.07834e-16	1.74062e-13	ENSSSCG00000009323
chr13	2736844	2736995	99	6	5.29161	4.22448	8.43024e-16	1.80263e-13	ENSSSCG00000026677
chr18	25406586	25406877	99	6	5.29161	4.22448	8.43024e-16	1.80263e-13	ENSSSCG00000016605
chr14	138643397	138643599	118	9	4.97364	4.50229	9.01615e-16	1.92061e-13	ENSSSCG00000010667
chr5	12644073	12644313	108	8	5.01241	4.36652	9.07068e-16	1.92493e-13	ENSSSCG00000000162
chr1	307831462	307831685	421	67	3.93621	6.44659	9.30379e-16	1.96698e-13	ENSSSCG00000005750
chr1	284771	285092	127	12	4.67157	4.62608	9.53696e-16	2.00873e-13	ENSSSCG00000027726
chr5	12787760	12787892	98	7	5.06051	4.21696	9.62435e-16	2.01957e-13	ENSSSCG00000000162
chr3	71685213	71685360	136	13	4.65643	4.73004	9.73002e-16	2.03415e-13	ENSSSCG00000008266
chr6	46011865	46012272	117	9	4.96137	4.48987	1.00851e-15	2.08513e-13	ENSSSCG00000003048
chr6	46011865	46012272	117	9	4.96137	4.48987	1.00851e-15	2.08513e-13	ENSSSCG00000003049
chr9	59347095	59347418	117	9	4.96137	4.48987	1.00851e-15	2.08513e-13	ENSSSCG00000015234
chr13	24392236	24392408	87	5	5.36012	4.02509	1.03437e-15	2.13077e-13	ENSSSCG00000011245
chr8	33299935	33300158	107	8	4.999	4.3529	1.15701e-15	2.36607e-13	ENSSSCG00000022168
chr3	39250837	39251078	107	8	4.999	4.3529	1.15701e-15	2.36607e-13	ENSSSCG00000007949
chr11	74696055	74697170	152	16	4.5209	4.90377	1.2379e-15	2.51126e-13	ENSSSCG00000009511
chr2	49926710	49926853	97	6	5.26219	4.19432	1.25705e-15	2.51126e-13	ENSSSCG00000013399
chrX	63481433	63481576	97	6	5.26219	4.19432	1.25705e-15	2.51126e-13	ENSSSCG00000012380
chr18	9623508	9623697	116	10	4.79978	4.48342	1.26374e-15	2.51126e-13	ENSSSCG00000016494
chr9	30687033	30687222	116	10	4.79978	4.48342	1.26374e-15	2.51126e-13	ENSSSCG00000014960
chr7	62948312	62948868	116	10	4.79978	4.48342	1.26374e-15	2.51126e-13	ENSSSCG00000001882
chr7	62948312	62948868	116	10	4.79978	4.48342	1.26374e-15	2.51126e-13	ENSSSCG00000001881
chr1	302345537	302345816	143	14	4.62328	4.80714	1.27997e-15	2.53458e-13	ENSSSCG00000005632
chr8	53595360	53595535	125	11	4.7723	4.59763	1.30645e-15	2.55996e-13	ENSSSCG00000008885
chrX	19025469	19025628	125	12	4.64868	4.60318	1.30645e-15	2.55996e-13	ENSSSCG00000012164
chr5	69266553	69266712	125	12	4.64868	4.60318	1.30645e-15	2.55996e-13	ENSSSCG00000000735
chr7	116948541	116948787	276	40	4.06878	5.81681	1.34509e-15	2.62652e-13	ENSSSCG00000002425
chr13	148318933	148319178	151	16	4.51138	4.89433	1.35149e-15	2.6299e-13	ENSSSCG00000011881
chr10	56238229	56238542	185	22	4.34912	5.2067	1.3688e-15	2.65438e-13	ENSSSCG00000011075
chr17	59985962	59986147	86	5	5.34345	4.00793	1.39302e-15	2.68285e-13	ENSSSCG00000007481
chrX	43817297	43817481	86	5	5.34345	4.00793	1.39302e-15	2.68285e-13	ENSSSCG00000021846
chr9	8657431	8657674	168	20	4.34647	5.06281	1.43768e-15	2.74991e-13	ENSSSCG00000014822
chr13	9584735	9585057	96	6	5.24725	4.17901	1.43818e-15	2.74991e-13	ENSSSCG00000011208
chr9	40022859	40023009	133	13	4.62427	4.69792	1.44251e-15	2.74991e-13	ENSSSCG00000028201
chr7	100032489	100032721	379	60	3.94337	6.2919	1.51887e-15	2.8857e-13	ENSSSCG00000002315
chr2	119191667	119192061	167	20	4.33786	5.05435	1.5568e-15	2.94781e-13	ENSSSCG00000014195
chr13	31194519	31194726	115	9	4.93651	4.46471	1.58679e-15	2.97454e-13	ENSSSCG00000011298
chr6	46451084	46451457	115	10	4.7873	4.47085	1.58679e-15	2.97454e-13	ENSSSCG00000003069
chr2	71714236	71714400	158	18	4.40856	4.96758	1.65861e-15	3.09885e-13	ENSSSCG00000013586
chr5	468969	469234	200	26	4.22232	5.32999	1.68442e-15	3.13666e-13	ENSSSCG00000000006
chr5	101866442	101866749	149	16	4.49216	4.87527	1.76197e-15	3.27024e-13	ENSSSCG00000000934
chr15	52150931	52151132	114	9	4.92392	4.45197	1.77946e-15	3.2703e-13	ENSSSCG00000015782
chr9	57596392	57596601	114	9	4.92392	4.45197	1.77946e-15	3.2703e-13	ENSSSCG00000015202
chr10	18185377	18185664	114	10	4.77471	4.45816	1.77946e-15	3.2703e-13	ENSSSCG00000010872
chr13	78052940	78053110	123	11	4.74905	4.57427	1.79682e-15	3.29146e-13	ENSSSCG00000011606
chr15	121408970	121409201	264	38	4.07834	5.75051	1.84758e-15	3.37345e-13	ENSSSCG00000016131
chr10	9965290	9965603	95	6	5.23216	4.16354	1.88659e-15	3.41145e-13	ENSSSCG00000029778
chr16	20530127	20530419	95	6	5.23216	4.16354	1.88659e-15	3.41145e-13	ENSSSCG00000016816
chr1	302233381	302233716	247	35	4.10041	5.65065	1.93272e-15	3.48367e-13	ENSSSCG00000005625
chr5	1250679	1250981	198	26	4.20783	5.31587	2.0612e-15	3.70339e-13	ENSSSCG00000000013
chr8	144962646	144963160	342	54	3.94673	6.14069	2.07002e-15	3.70738e-13	ENSSSCG00000009245
chr1	35135691	35136055	148	16	4.48245	4.86565	2.10605e-15	3.75993e-13	ENSSSCG00000004192
chr3	42237119	42237290	181	23	4.25397	5.17936	2.12022e-15	3.77326e-13	ENSSSCG00000008038
chr15	35291379	35291744	104	8	4.958	4.31127	2.1486e-15	3.78781e-13	ENSSSCG00000015733
chr17	55198381	55198631	104	8	4.958	4.31127	2.1486e-15	3.78781e-13	ENSSSCG00000007454
chr12	25536868	25537214	104	8	4.958	4.31127	2.1486e-15	3.78781e-13	ENSSSCG00000017549
chr8	76179288	76179574	94	6	5.2169	4.14791	2.16318e-15	3.78974e-13	ENSSSCG00000008982
chr14	16213719	16213984	94	7	5.00044	4.15575	2.16318e-15	3.78974e-13	ENSSSCG00000023666
chr3	43474322	43474512	84	5	5.30954	3.97303	2.19182e-15	3.81615e-13	ENSSSCG00000028549
chr3	43474322	43474512	84	5	5.30954	3.97303	2.19182e-15	3.81615e-13	ENSSSCG00000008070
chr7	24153409	24153797	113	10	4.762	4.44537	2.24135e-15	3.89034e-13	ENSSSCG00000001209
chr1	232066311	232066917	156	18	4.39019	4.94945	2.32672e-15	4.01383e-13	ENSSSCG00000005190
chr4	75970788	75971043	164	19	4.38505	5.02466	2.32678e-15	4.01383e-13	ENSSSCG00000022092
chr2	16471134	16471734	130	13	4.59137	4.66508	2.3807e-15	4.09429e-13	ENSSSCG00000013236
chr3	73924052	73924315	121	11	4.72541	4.55053	2.48138e-15	4.2494e-13	ENSSSCG00000008311
chr6	26353842	26354055	112	9	4.8984	4.42615	2.51749e-15	4.2494e-13	ENSSSCG00000024305
chr11	71333969	71334245	112	10	4.74919	4.43247	2.51749e-15	4.2494e-13	ENSSSCG00000009497
chr6	43428713	43428909	112	10	4.74919	4.43247	2.51749e-15	4.2494e-13	ENSSSCG00000002971
chr6	117976528	117976772	147	16	4.47267	4.85596	2.52051e-15	4.2494e-13	ENSSSCG00000003749
chr5	8351629	8351912	155	17	4.46255	4.93603	2.53399e-15	4.2494e-13	ENSSSCG00000000133
chr1	182455435	182455660	155	17	4.46255	4.93603	2.53399e-15	4.2494e-13	ENSSSCG00000004948
chr1	313853950	313854387	155	18	4.38092	4.94031	2.53399e-15	4.2494e-13	ENSSSCG00000005837
chrX	14483936	14484116	83	5	5.29227	3.95526	2.55401e-15	4.2494e-13	ENSSSCG00000012150
chr5	15145932	15146124	83	5	5.29227	3.95526	2.55401e-15	4.2494e-13	ENSSSCG00000000175
chr2	8509090	8509321	220	30	4.15463	5.47569	2.63696e-15	4.37447e-13	ENSSSCG00000013064
chr8	117237749	117238017	93	7	4.98502	4.14006	2.85038e-15	4.68734e-13	ENSSSCG00000009123
chr14	146938066	146938322	93	7	4.98502	4.14006	2.85038e-15	4.68734e-13	ENSSSCG00000010746
chr2	6462110	6462455	179	23	4.23795	5.1637	2.85056e-15	4.68734e-13	ENSSSCG00000013018
chr9	120442387	120442721	227	32	4.10723	5.52506	2.8755e-15	4.71456e-13	ENSSSCG00000015455
chr15	55810655	55810929	321	51	3.93751	6.04802	2.9198e-15	4.77328e-13	ENSSSCG00000015828
chr16	35416281	35416533	162	19	4.36735	5.00724	2.97041e-15	4.84194e-13	ENSSSCG00000016894
chr12	26336769	26337103	137	14	4.56147	4.74557	2.99535e-15	4.86848e-13	ENSSSCG00000017585
chr3	118785063	118785398	194	26	4.1784	5.28721	3.10162e-15	5.02669e-13	ENSSSCG00000026367
chr5	67041489	67041999	170	21	4.29375	5.08343	3.15253e-15	5.06801e-13	ENSSSCG00000000712
chrX	47997915	47998317	111	9	4.88547	4.41307	3.18119e-15	5.06801e-13	ENSSSCG00000012289
chrX	47997915	47998317	111	9	4.88547	4.41307	3.18119e-15	5.06801e-13	ENSSSCG00000012290
chr1	179352849	179353037	111	10	4.73626	4.41946	3.18119e-15	5.06801e-13	ENSSSCG00000004911
chr5	60517372	60517569	111	10	4.73626	4.41946	3.18119e-15	5.06801e-13	ENSSSCG00000027460
chr1	21514392	21514589	111	10	4.73626	4.41946	3.18119e-15	5.06801e-13	ENSSSCG00000004119
chr9	14506248	14506489	186	24	4.23233	5.22127	3.20593e-15	5.093e-13	ENSSSCG00000014894
chr5	84377061	84377213	92	6	5.1859	4.11616	3.27571e-15	5.17982e-13	ENSSSCG00000000854
chr3	74405177	74405509	153	18	4.36219	4.92185	3.27901e-15	5.17982e-13	ENSSSCG00000008313
chr11	74634016	74634343	272	42	3.97764	5.80105	3.32994e-15	5.23089e-13	ENSSSCG00000009512
chr11	74634016	74634343	272	42	3.97764	5.80105	3.32994e-15	5.23089e-13	ENSSSCG00000026863
chr6	48187525	48187714	169	21	4.28524	5.07509	3.40931e-15	5.34065e-13	ENSSSCG00000003107
chr6	40066945	40067309	225	32	4.09446	5.51272	3.4347e-15	5.36547e-13	ENSSSCG00000021374
chr13	76356995	76357164	82	5	5.2748	3.93729	3.47764e-15	5.40255e-13	ENSSSCG00000011593
chr11	19846272	19846442	82	5	5.2748	3.93729	3.47764e-15	5.40255e-13	ENSSSCG00000009403
chr11	83573162	83573372	161	19	4.35843	4.99845	3.50024e-15	5.42268e-13	ENSSSCG00000009543
chr6	12845096	12845395	193	26	4.17094	5.27996	3.5595e-15	5.45148e-13	ENSSSCG00000002718
chr3	109728212	109728459	101	8	4.9158	4.26846	3.5652e-15	5.45148e-13	ENSSSCG00000008498
chr6	12817827	12818162	101	8	4.9158	4.26846	3.5652e-15	5.45148e-13	ENSSSCG00000002718
chr6	101611390	101611599	177	23	4.22174	5.14786	3.5673e-15	5.45148e-13	ENSSSCG00000003710
chr14	80521674	80521894	263	40	3.9992	5.74991	3.64971e-15	5.5623e-13	ENSSSCG00000010278
chr12	18446699	18447101	208	29	4.12236	5.3943	3.7405e-15	5.65468e-13	ENSSSCG00000017333
chr12	18446699	18447101	208	29	4.12236	5.3943	3.7405e-15	5.65468e-13	ENSSSCG00000017332
chrX	138709002	138709301	160	20	4.27611	4.99371	3.80114e-15	5.73095e-13	ENSSSCG00000012730
chr7	4600860	4601033	231	34	4.04542	5.55484	3.91849e-15	5.86075e-13	ENSSSCG00000001021
chr15	55405854	55406343	184	24	4.21674	5.20605	3.97815e-15	5.9342e-13	ENSSSCG00000015820
chr6	111376755	111376927	81	5	5.25711	3.9191	4.06389e-15	5.99845e-13	ENSSSCG00000003738
chr7	35914160	35914332	81	5	5.25711	3.9191	4.06389e-15	5.99845e-13	ENSSSCG00000001536
chr12	2298575	2298747	81	5	5.25711	3.9191	4.06389e-15	5.99845e-13	ENSSSCG00000023389
chr1	132207934	132208117	81	5	5.25711	3.9191	4.06389e-15	5.99845e-13	ENSSSCG00000004618
chr1	2245500	2246205	316	51	3.91487	6.02642	4.09393e-15	6.02698e-13	ENSSSCG00000004013
chr13	11722138	11722466	167	21	4.26807	5.05826	4.31843e-15	6.28514e-13	ENSSSCG00000011209
chr17	12308733	12308886	91	6	5.17014	4.10003	4.33635e-15	6.28514e-13	ENSSSCG00000007022
chr7	102772602	102772863	91	7	4.95368	4.10816	4.33635e-15	6.28514e-13	ENSSSCG00000030559
chr6	142972487	142972738	91	7	4.95368	4.10816	4.33635e-15	6.28514e-13	ENSSSCG00000003833
chr12	5561681	5561933	91	7	4.95368	4.10816	4.33635e-15	6.28514e-13	ENSSSCG00000017201
chrX	47917979	47918274	230	33	4.08201	5.5461	4.39964e-15	6.36048e-13	ENSSSCG00000021106
chr2	85780022	85780238	175	23	4.20536	5.13186	4.47324e-15	6.45029e-13	ENSSSCG00000014079
chr14	30421994	30422195	109	9	4.85926	4.38657	4.53749e-15	6.46013e-13	ENSSSCG00000009761
chr5	21255462	21255856	109	10	4.71004	4.39308	4.53749e-15	6.46013e-13	ENSSSCG00000026447
chr4	31908149	31908331	109	10	4.71004	4.39308	4.53749e-15	6.46013e-13	ENSSSCG00000006034
chr4	31836712	31836903	109	10	4.71004	4.39308	4.53749e-15	6.46013e-13	ENSSSCG00000006034
chr16	54996289	54996580	109	10	4.71004	4.39308	4.53749e-15	6.46013e-13	ENSSSCG00000016982
chr18	45293317	45293548	229	34	4.03288	5.54275	4.66287e-15	6.62186e-13	ENSSSCG00000016668
chr4	38361940	38362129	190	26	4.14835	5.25798	4.69865e-15	6.65586e-13	ENSSSCG00000006060
chr1	264290750	264291052	142	16	4.42277	4.80655	4.77549e-15	6.73387e-13	ENSSSCG00000005325
chr5	1323288	1323530	198	28	4.10161	5.32229	4.77766e-15	6.73387e-13	ENSSSCG00000000015
chr6	13332056	13332311	90	7	4.93775	4.09196	4.99516e-15	7.02281e-13	ENSSSCG00000002720
chr14	53082466	53082660	108	10	4.69676	4.37972	5.11343e-15	7.17117e-13	ENSSSCG00000010055
chr18	10989100	10989402	205	29	4.1014	5.37399	5.16274e-15	7.22231e-13	ENSSSCG00000016511
chrX	114460790	114461021	99	8	4.88697	4.23922	5.24791e-15	7.32325e-13	ENSSSCG00000012634
chr12	56023499	56023795	125	13	4.53482	4.60869	5.4212e-15	7.54634e-13	ENSSSCG00000028850
chr7	53311143	53311304	149	18	4.32399	4.88422	5.53485e-15	7.68552e-13	ENSSSCG00000001760
chr17	53269850	53270247	80	5	5.23921	3.9007	5.56586e-15	7.70954e-13	ENSSSCG00000007401
chr14	68262040	68262282	157	20	4.24881	4.96694	5.76455e-15	7.96513e-13	ENSSSCG00000010211
chr9	142115749	142116193	250	38	3.99975	5.67489	5.82622e-15	7.99144e-13	ENSSSCG00000015582
chr3	4237521	4237729	250	38	3.99975	5.67489	5.82622e-15	7.99144e-13	ENSSSCG00000007576
chr9	142193011	142193387	250	39	3.96245	5.67735	5.82622e-15	7.99144e-13	ENSSSCG00000015583
chr13	28919313	28919485	116	11	4.66457	4.48947	5.99178e-15	8.19854e-13	ENSSSCG00000011291
chr6	196978	197267	124	13	4.52324	4.59715	6.02006e-15	8.21723e-13	ENSSSCG00000002633
chr5	8847517	8847850	180	24	4.18504	5.17513	6.15985e-15	8.34727e-13	ENSSSCG00000000140
chr12	1246531	1246819	180	24	4.18504	5.17513	6.15985e-15	8.34727e-13	ENSSSCG00000023045
chr14	147307042	147307178	132	14	4.50786	4.69223	6.53812e-15	8.83856e-13	ENSSSCG00000028253
chr4	70351291	70351571	89	7	4.92165	4.07558	6.64426e-15	8.96051e-13	ENSSSCG00000006192
chr1	304866820	304866997	248	39	3.95086	5.66624	6.8421e-15	9.20525e-13	ENSSSCG00000005707
chr18	6531879	6532211	147	18	4.3045	4.86504	7.22071e-15	9.66835e-13	ENSSSCG00000021475
chr13	88074448	88074767	147	18	4.3045	4.86504	7.22071e-15	9.66835e-13	ENSSSCG00000011664
chr11	70808216	70808506	224	34	4.00104	5.51208	7.4585e-15	9.96304e-13	ENSSSCG00000009496
chr4	114096659	114097066	88	7	4.90536	4.05902	7.67233e-15	1.01957e-12	ENSSSCG00000006737
chr2	133356077	133356337	88	7	4.90536	4.05902	7.67233e-15	1.01957e-12	ENSSSCG00000014242
chr15	35045790	35046037	178	24	4.16893	5.15943	7.68705e-15	1.01957e-12	ENSSSCG00000015732
chr14	143962539	143962765	97	8	4.85755	4.2094	7.77165e-15	1.02836e-12	ENSSSCG00000010718
chr14	15412402	15412587	216	32	4.03559	5.45585	8.00537e-15	1.0568e-12	ENSSSCG00000009692
chr3	76704282	76704541	208	30	4.07374	5.39733	8.08926e-15	1.06538e-12	ENSSSCG00000008340
chr1	3255577	3255985	245	39	3.93331	5.64942	8.49092e-15	1.11566e-12	ENSSSCG00000004023
chr16	21271772	21272024	130	15	4.38751	4.67558	8.81725e-15	1.15427e-12	ENSSSCG00000016824
chr5	882923	883082	88	6	5.12182	4.05057	8.86683e-15	1.15427e-12	ENSSSCG00000029397
chr14	61680702	61680861	88	6	5.12182	4.05057	8.86683e-15	1.15427e-12	ENSSSCG00000010165
chr2	118397979	118398157	78	5	5.20272	3.8632	8.98857e-15	1.15938e-12	ENSSSCG00000014191
chr6	113163549	113163741	78	5	5.20272	3.8632	8.98857e-15	1.15938e-12	ENSSSCG00000027935
chr1	231967039	231967248	105	9	4.80535	4.33211	9.37463e-15	1.20641e-12	ENSSSCG00000005190
chr2	9377924	9378344	161	21	4.21531	5.0066	9.65221e-15	1.2393e-12	ENSSSCG00000013079
chr4	38406645	38407125	137	16	4.37108	4.75544	1.01168e-14	1.29599e-12	ENSSSCG00000006060
chr3	125548643	125550621	183	25	4.15041	5.20189	1.02463e-14	1.29901e-12	ENSSSCG00000028931
chr14	77052923	77053076	183	26	4.09421	5.20539	1.02463e-14	1.29901e-12	ENSSSCG00000010235
chr3	130401101	130401398	87	6	5.10534	4.03372	1.02559e-14	1.29901e-12	ENSSSCG00000027247
chr14	24073927	24074259	87	6	5.10534	4.03372	1.02559e-14	1.29901e-12	ENSSSCG00000009732
chr4	8190168	8190441	87	7	4.88888	4.04228	1.02559e-14	1.29901e-12	ENSSSCG00000005948
chr13	37300365	37300689	145	18	4.28475	4.84561	1.03385e-14	1.30654e-12	ENSSSCG00000026847
chr8	42232953	42233173	272	45	3.87851	5.80778	1.0647e-14	1.3425e-12	ENSSSCG00000008836
chr4	108092108	108092515	167	22	4.20151	5.06216	1.12924e-14	1.4207e-12	ENSSSCG00000006655
chr7	118349957	118350116	144	18	4.27477	4.8358	1.13182e-14	1.42076e-12	ENSSSCG00000002431
chr14	134708280	134708623	212	32	4.00863	5.42985	1.16069e-14	1.45376e-12	ENSSSCG00000010638
chr3	29863927	29864169	256	41	3.92482	5.71498	1.17784e-14	1.47196e-12	ENSSSCG00000007878
chr4	1205565	1206000	112	11	4.61397	4.43876	1.18511e-14	1.47449e-12	ENSSSCG00000027691
chr15	147882740	147882900	112	12	4.49035	4.44501	1.18511e-14	1.47449e-12	ENSSSCG00000009432
chr4	129811666	129811876	104	9	4.79156	4.31818	1.19964e-14	1.48928e-12	ENSSSCG00000006872
chr8	59078926	59079192	270	45	3.86787	5.79762	1.2333e-14	1.52769e-12	ENSSSCG00000008913
chr15	31517578	31517776	151	20	4.19262	4.91191	1.24166e-14	1.52905e-12	ENSSSCG00000015726
chr2	52198490	52198671	77	5	5.18412	3.8441	1.24369e-14	1.52905e-12	ENSSSCG00000020720
chr2	78130338	78130700	77	5	5.18412	3.8441	1.24369e-14	1.52905e-12	ENSSSCG00000013434
chr11	25848748	25848996	189	28	4.03452	5.25733	1.24528e-14	1.52905e-12	ENSSSCG00000029837
chr6	27552795	27553228	120	13	4.47596	4.55008	1.26924e-14	1.55508e-12	ENSSSCG00000002829
chr8	3379788	3380055	86	7	4.87222	4.02535	1.37561e-14	1.68174e-12	ENSSSCG00000028085
chr15	88679397	88679548	119	13	4.4639	4.53807	1.41453e-14	1.72558e-12	ENSSSCG00000015960
chr7	123696678	123696899	312	54	3.81431	6.01467	1.42402e-14	1.73339e-12	ENSSSCG00000002494
chr2	16451146	16452066	232	36	3.96961	5.56621	1.43499e-14	1.73921e-12	ENSSSCG00000013237
chr6	47845906	47846396	232	36	3.96961	5.56621	1.43499e-14	1.73921e-12	ENSSSCG00000026602
chr18	20390378	20390562	76	5	5.16528	3.82475	1.46525e-14	1.76827e-12	ENSSSCG00000016568
chr5	89385100	89385490	76	5	5.16528	3.82475	1.46525e-14	1.76827e-12	ENSSSCG00000022083
chr3	11114333	11114564	142	17	4.33624	4.81127	1.48793e-14	1.77658e-12	ENSSSCG00000007719
chr6	66772884	66773108	142	17	4.33624	4.81127	1.48793e-14	1.77658e-12	ENSSSCG00000003440
chr11	81607419	81607685	142	18	4.2546	4.81597	1.48793e-14	1.77658e-12	ENSSSCG00000009535
chr18	45441588	45441799	142	18	4.2546	4.81597	1.48793e-14	1.77658e-12	ENSSSCG00000016668
chr6	109217411	109217748	94	8	4.81226	4.16354	1.51628e-14	1.8064e-12	ENSSSCG00000003733
chr9	132294532	132294912	231	36	3.96338	5.56022	1.51933e-14	1.8064e-12	ENSSSCG00000027614
chr1	275786784	275786947	85	6	5.07182	3.99944	1.59522e-14	1.88072e-12	ENSSSCG00000005423
chr7	26464989	26465412	85	7	4.85536	4.00823	1.59522e-14	1.88072e-12	ENSSSCG00000023469
chrX	102479106	102479375	85	7	4.85536	4.00823	1.59522e-14	1.88072e-12	ENSSSCG00000012561
chr2	2003641	2003770	85	7	4.85536	4.00823	1.59522e-14	1.88072e-12	ENSSSCG00000012870
chr5	5670571	5670785	252	42	3.86749	5.69568	1.61039e-14	1.89257e-12	ENSSSCG00000000080
chr1	314085997	314086251	149	19	4.24673	4.88867	1.612e-14	1.89257e-12	ENSSSCG00000005844
chr7	80250941	80251210	126	14	4.44078	4.62558	1.62107e-14	1.89925e-12	ENSSSCG00000020941
chr2	79497550	79497731	110	11	4.58799	4.41274	1.67849e-14	1.96244e-12	ENSSSCG00000014007
chr1	16190723	16190885	259	43	3.8732	5.73579	1.72157e-14	2.00446e-12	ENSSSCG00000004081
chr18	26243473	26243788	266	44	3.87863	5.77482	1.74375e-14	2.0261e-12	ENSSSCG00000016611
chr14	61929681	61930034	133	16	4.32836	4.71324	1.80335e-14	2.08673e-12	ENSSSCG00000010165
chr2	100135099	100135333	294	51	3.81079	5.92737	1.81464e-14	2.09118e-12	ENSSSCG00000024741
chr2	100135099	100135333	294	51	3.81079	5.92737	1.81464e-14	2.09118e-12	ENSSSCG00000023484
chr11	5021560	5021750	178	26	4.05426	5.16665	1.83459e-14	2.10985e-12	ENSSSCG00000009314
chr1	314030808	314031016	322	57	3.78206	6.06347	1.86393e-14	2.13922e-12	ENSSSCG00000005855
chr8	123748653	123748862	148	19	4.23702	4.87914	1.92131e-14	2.19611e-12	ENSSSCG00000022709
chr6	12625438	12625748	148	19	4.23702	4.87914	1.92131e-14	2.19611e-12	ENSSSCG00000020668
chr1	288678016	288678394	214	34	3.93518	5.44875	1.96045e-14	2.23349e-12	ENSSSCG00000005502
chr9	53203543	53203770	140	17	4.31578	4.79111	1.96195e-14	2.23349e-12	ENSSSCG00000015131
chr6	143592462	143592598	125	14	4.42929	4.61418	1.99248e-14	2.26366e-12	ENSSSCG00000026682
chr11	70816175	70816688	228	37	3.90519	5.54484	2.02542e-14	2.29644e-12	ENSSSCG00000009496
chr2	44540016	44540201	75	5	5.14619	3.80516	2.04048e-14	2.29961e-12	ENSSSCG00000013376
chr3	134264819	134265203	75	5	5.14619	3.80516	2.04048e-14	2.29961e-12	ENSSSCG00000008629
chr14	11675816	11675972	147	19	4.22724	4.86955	2.09851e-14	2.35557e-12	ENSSSCG00000030130
chr15	35060257	35060549	147	20	4.15391	4.87405	2.09851e-14	2.35557e-12	ENSSSCG00000015732
chr3	126305173	126305530	109	11	4.57483	4.39956	2.12259e-14	2.35789e-12	ENSSSCG00000008605
chr2	137212893	137213067	109	11	4.57483	4.39956	2.12259e-14	2.35789e-12	ENSSSCG00000014258
chr16	20339268	20339577	84	6	5.05476	3.982	2.1509e-14	2.35789e-12	ENSSSCG00000016817
chr16	20339268	20339577	84	6	5.05476	3.982	2.1509e-14	2.35789e-12	ENSSSCG00000016816
chr1	187984304	187984470	84	6	5.05476	3.982	2.1509e-14	2.35789e-12	ENSSSCG00000004980
chr9	24641937	24642091	84	6	5.05476	3.982	2.1509e-14	2.35789e-12	ENSSSCG00000021425
chr1	187984304	187984470	84	6	5.05476	3.982	2.1509e-14	2.35789e-12	ENSSSCG00000004978
chr7	5185714	5185867	84	6	5.05476	3.982	2.1509e-14	2.35789e-12	ENSSSCG00000001027
chr15	43147670	43147941	84	7	4.8383	3.99091	2.1509e-14	2.35789e-12	ENSSSCG00000015757
chr12	36121080	36121222	84	7	4.8383	3.99091	2.1509e-14	2.35789e-12	ENSSSCG00000017640
chr3	61450332	61450581	132	16	4.31747	4.70251	2.19306e-14	2.39944e-12	ENSSSCG00000024564
chr3	19436389	19436617	298	52	3.80236	5.9479	2.28156e-14	2.48453e-12	ENSSSCG00000007814
chr7	48473391	48473726	92	8	4.78125	4.13217	2.28409e-14	2.48453e-12	ENSSSCG00000001726
chr6	78097860	78098109	92	8	4.78125	4.13217	2.28409e-14	2.48453e-12	ENSSSCG00000003570
chr8	140230246	140230489	205	32	3.96021	5.38321	2.32692e-14	2.52624e-12	ENSSSCG00000009213
chr2	77148871	77149725	139	17	4.30545	4.78093	2.36317e-14	2.55572e-12	ENSSSCG00000013442
chr5	105602751	105603023	139	18	4.22381	4.78574	2.36317e-14	2.55572e-12	ENSSSCG00000000938
chr1	249882162	249882385	219	35	3.92688	5.4836	2.38739e-14	2.57696e-12	ENSSSCG00000030142
chr2	9333583	9333977	83	7	4.82104	3.97339	2.50094e-14	2.6892e-12	ENSSSCG00000013078
chr8	69965851	69966127	83	7	4.82104	3.97339	2.50094e-14	2.6892e-12	ENSSSCG00000029658
chr8	130935242	130935872	161	22	4.14874	5.01065	2.50924e-14	2.69298e-12	ENSSSCG00000029813
chr4	20232061	20232244	153	21	4.14181	4.93478	2.62419e-14	2.81098e-12	ENSSSCG00000006000
chr15	137844311	137844462	211	33	3.95766	5.42624	2.67216e-14	2.85693e-12	ENSSSCG00000022904
chr12	41788274	41788530	218	35	3.92028	5.47727	2.69288e-14	2.87361e-12	ENSSSCG00000022196
chr1	166072729	166073078	123	14	4.40604	4.59111	2.72376e-14	2.90106e-12	ENSSSCG00000004873
chr14	145408770	145409180	365	68	3.70901	6.2532	2.74933e-14	2.92276e-12	ENSSSCG00000010735
chr7	48686611	48686815	455	88	3.65581	6.58039	2.77258e-14	2.94192e-12	ENSSSCG00000001727
chr7	80887706	80887929	174	26	4.02149	5.1349	2.86521e-14	3.03448e-12	ENSSSCG00000002017
chr7	128414249	128414719	231	38	3.88575	5.56558	2.88029e-14	3.04472e-12	ENSSSCG00000020788
chr4	121736519	121736721	99	9	4.72052	4.24652	2.89981e-14	3.05387e-12	ENSSSCG00000006843
chr13	32231549	32231751	99	9	4.72052	4.24652	2.89981e-14	3.05387e-12	ENSSSCG00000011317
chr14	12892552	12892789	130	16	4.29546	4.68079	2.94953e-14	3.10043e-12	ENSSSCG00000009672
chr2	75958606	75958883	122	14	4.39427	4.57944	3.02554e-14	3.16259e-12	ENSSSCG00000013476
chr6	16249335	16249474	122	14	4.39427	4.57944	3.02554e-14	3.16259e-12	ENSSSCG00000002754
chr7	36916381	36916634	122	15	4.29594	4.58505	3.02554e-14	3.16259e-12	ENSSSCG00000001559
chr6	5824991	5825368	159	23	4.06709	4.99717	3.20433e-14	3.3313e-12	ENSSSCG00000026558
chr7	103994724	103994955	251	43	3.82795	5.69264	3.20471e-14	3.3313e-12	ENSSSCG00000002376
chr14	30511308	30511604	209	33	3.94392	5.41304	3.22376e-14	3.34492e-12	ENSSSCG00000009761
chr18	50095562	50096335	223	36	3.91254	5.51144	3.23062e-14	3.34586e-12	ENSSSCG00000016705
chr13	156836050	156836254	166	24	4.06828	5.06152	3.27578e-14	3.3864e-12	ENSSSCG00000011929
chrX	86293870	86294048	73	5	5.10723	3.76521	3.38135e-14	3.47637e-12	ENSSSCG00000012474
chrX	5530436	5530626	73	5	5.10723	3.76521	3.38135e-14	3.47637e-12	ENSSSCG00000012101
chrX	130646917	130647258	73	5	5.10723	3.76521	3.38135e-14	3.47637e-12	ENSSSCG00000012713
chr3	103884348	103884675	82	6	5.02003	3.94652	3.39048e-14	3.47939e-12	ENSSSCG00000027800
chr10	30858219	30858561	187	29	3.96887	5.24589	3.39876e-14	3.48153e-12	ENSSSCG00000027312
chr7	43487240	43487560	106	12	4.41097	4.36596	3.41702e-14	3.49387e-12	ENSSSCG00000001652
chr14	12382216	12382448	172	25	4.06101	5.11503	3.59135e-14	3.66546e-12	ENSSSCG00000009665
chr1	305925947	305926444	325	60	3.72166	6.08163	3.71814e-14	3.76908e-12	ENSSSCG00000005720
chr6	71943533	71943799	469	93	3.61995	6.62756	3.72595e-14	3.76908e-12	ENSSSCG00000003493
chr2	71872302	71872573	121	14	4.3824	4.56767	3.73804e-14	3.76908e-12	ENSSSCG00000013575
chr8	33108623	33108837	121	14	4.3824	4.56767	3.73804e-14	3.76908e-12	ENSSSCG00000024428
chr1	302476408	302476722	98	9	4.70589	4.23177	3.7532e-14	3.76908e-12	ENSSSCG00000005636
chr4	19925752	19926157	98	9	4.70589	4.23177	3.7532e-14	3.76908e-12	ENSSSCG00000005997
chr13	207221728	207221941	98	9	4.70589	4.23177	3.7532e-14	3.76908e-12	ENSSSCG00000024614
chrX	103702382	103702564	98	10	4.55668	4.2391	3.7532e-14	3.76908e-12	ENSSSCG00000024583
chr14	135711964	135712257	81	6	5.00234	3.92846	3.95318e-14	3.94875e-12	ENSSSCG00000010649
chr9	39965902	39966296	81	7	4.78588	3.93775	3.95318e-14	3.94875e-12	ENSSSCG00000014998
chr15	37941389	37941671	81	7	4.78588	3.93775	3.95318e-14	3.94875e-12	ENSSSCG00000023419
chr5	32195217	32195425	331	62	3.70088	6.11014	3.98747e-14	3.97594e-12	ENSSSCG00000023788
chr7	52293149	52293496	72	5	5.08735	3.74483	4.01056e-14	3.99189e-12	ENSSSCG00000001746
chr11	6770084	6770452	269	48	3.76976	5.79928	4.03836e-14	4.00539e-12	ENSSSCG00000009326
chr6	134101651	134101896	269	48	3.76976	5.79928	4.03836e-14	4.00539e-12	ENSSSCG00000003799
chr5	105961137	105961366	227	39	3.82325	5.5442	4.06122e-14	4.02097e-12	ENSSSCG00000000943
chr10	21941011	21941282	206	33	3.92307	5.393	4.14929e-14	4.09374e-12	ENSSSCG00000010886
chr1	302612370	302612603	206	34	3.88023	5.39604	4.14929e-14	4.09374e-12	ENSSSCG00000005640
chr2	45273239	45273425	247	43	3.80478	5.67058	4.39783e-14	4.33137e-12	ENSSSCG00000013382
chr1	124831288	124831400	89	8	4.73346	4.08386	4.59056e-14	4.51328e-12	ENSSSCG00000004587
chr1	299405692	299406107	127	16	4.26179	4.64762	4.87151e-14	4.78114e-12	ENSSSCG00000005593
chr6	40340250	40340605	104	11	4.50713	4.33187	4.91287e-14	4.81332e-12	ENSSSCG00000002892
chr6	146036300	146036476	204	34	3.86616	5.38256	5.0223e-14	4.91198e-12	ENSSSCG00000028521
chr3	19283615	19283950	134	17	4.25262	4.72893	5.0442e-14	4.92484e-12	ENSSSCG00000022785
chr2	9152768	9153212	119	15	4.26004	4.54963	5.15064e-14	5.01102e-12	ENSSSCG00000013072
chr14	54467177	54467375	141	20	4.09382	4.81538	5.15921e-14	5.01102e-12	ENSSSCG00000010109
chr3	29640952	29641295	218	37	3.8405	5.48296	5.19821e-14	5.0402e-12	ENSSSCG00000007878
chr9	45898096	45898479	169	26	3.97944	5.09423	5.25685e-14	5.08567e-12	ENSSSCG00000015048
chr1	306411913	306412176	155	22	4.09397	4.95728	5.26319e-14	5.08567e-12	ENSSSCG00000005730
chr2	74923035	74923261	88	8	4.71718	4.06741	5.29076e-14	5.09481e-12	ENSSSCG00000013508
chr9	145633675	145633923	88	8	4.71718	4.06741	5.29076e-14	5.09481e-12	ENSSSCG00000015607
chr1	64939612	64939922	80	6	4.98443	3.91019	5.38954e-14	5.18105e-12	ENSSSCG00000004332
chr14	7528905	7529178	454	91	3.60437	6.58124	5.4716e-14	5.25096e-12	ENSSSCG00000009631
chr7	24746496	24746960	96	10	4.52695	4.20933	5.55429e-14	5.26774e-12	ENSSSCG00000001231
chr5	104197528	104197808	96	10	4.52695	4.20933	5.55429e-14	5.26774e-12	ENSSSCG00000000941
chr14	85884582	85884769	96	10	4.52695	4.20933	5.55429e-14	5.26774e-12	ENSSSCG00000010325
chr1	18722036	18722223	96	10	4.52695	4.20933	5.55429e-14	5.26774e-12	ENSSSCG00000028867
chr12	46998809	46999132	133	18	4.16019	4.72335	5.55465e-14	5.26774e-12	ENSSSCG00000017775
chr17	64054126	64054291	133	18	4.16019	4.72335	5.55465e-14	5.26774e-12	ENSSSCG00000007492
chr14	50034811	50034968	140	19	4.15689	4.80064	5.65489e-14	5.31523e-12	ENSSSCG00000009994
chrX	52184552	52184735	71	5	5.06719	3.72418	5.66195e-14	5.31523e-12	ENSSSCG00000012329
chr5	82759565	82759762	71	5	5.06719	3.72418	5.66195e-14	5.31523e-12	ENSSSCG00000000842
chr1	269831207	269831389	71	5	5.06719	3.72418	5.66195e-14	5.31523e-12	ENSSSCG00000005385
chr6	101714011	101714178	71	5	5.06719	3.72418	5.66195e-14	5.31523e-12	ENSSSCG00000003712
chr3	27771283	27771488	312	58	3.71154	6.02233	5.70298e-14	5.31523e-12	ENSSSCG00000007872
chr4	136197716	136198453	147	21	4.08412	4.87853	5.70704e-14	5.31523e-12	ENSSSCG00000006901
chr4	136197716	136198453	147	21	4.08412	4.87853	5.70704e-14	5.31523e-12	ENSSSCG00000006902
chr6	50254845	50255194	203	34	3.85907	5.37577	5.7087e-14	5.31523e-12	ENSSSCG00000003169
chr16	40909596	40909913	154	22	4.08464	4.9482	5.72245e-14	5.31923e-12	ENSSSCG00000029695
chr6	17745562	17745727	236	42	3.77288	5.60556	6.19008e-14	5.74441e-12	ENSSSCG00000002812
chr14	97426670	97426836	216	36	3.86655	5.46739	6.22766e-14	5.75082e-12	ENSSSCG00000010383
chr9	77776326	77776465	79	7	4.74984	3.90124	6.30205e-14	5.80997e-12	ENSSSCG00000015307
chr10	21949136	21949390	188	31	3.88091	5.26003	6.31454e-14	5.81197e-12	ENSSSCG00000010886
chr2	10936970	10937169	95	10	4.51186	4.19422	6.33816e-14	5.82417e-12	ENSSSCG00000013100
chr5	74511332	74511534	118	14	4.3462	4.53182	6.39238e-14	5.8644e-12	ENSSSCG00000000784
chr10	34742253	34742444	167	26	3.96227	5.07764	6.62539e-14	6.06828e-12	ENSSSCG00000010960
chr4	121463139	121463310	70	5	5.04675	3.70325	6.73949e-14	6.1362e-12	ENSSSCG00000006838
chr12	38868520	38868791	132	18	4.14931	4.7127	6.7432e-14	6.1362e-12	ENSSSCG00000017676
chr3	75992854	75993020	132	18	4.14931	4.7127	6.7432e-14	6.1362e-12	ENSSSCG00000008335
chr17	34492317	34492650	132	18	4.14931	4.7127	6.7432e-14	6.1362e-12	ENSSSCG00000007121
chr14	11683933	11684148	153	23	4.01162	4.94332	6.77029e-14	6.1509e-12	ENSSSCG00000030130
chr4	134125797	134126041	139	20	4.07322	4.7953	6.8005e-14	6.16839e-12	ENSSSCG00000006885
chr7	101985869	101986125	117	15	4.2356	4.52554	7.12631e-14	6.4535e-12	ENSSSCG00000002333
chr1	307238650	307238962	221	38	3.82192	5.50459	7.27663e-14	6.57904e-12	ENSSSCG00000005740
chr1	227334918	227335159	124	16	4.22733	4.61369	7.33089e-14	6.61745e-12	ENSSSCG00000005171
chr15	124232565	124232920	180	28	3.96416	5.18936	7.41751e-14	6.67422e-12	ENSSSCG00000016153
chr14	79502272	79502531	138	19	4.13614	4.78035	7.46138e-14	6.70058e-12	ENSSSCG00000010272
chrX	130420348	130420567	214	36	3.85313	5.45456	7.47064e-14	6.70058e-12	ENSSSCG00000012711
chr2	301579	302193	241	43	3.76931	5.63685	7.51958e-14	6.72303e-12	ENSSSCG00000029723
chr2	301579	302193	241	43	3.76931	5.63685	7.51958e-14	6.72303e-12	ENSSSCG00000012853
chr8	92711217	92711410	321	62	3.65663	6.06848	7.60571e-14	6.78925e-12	ENSSSCG00000009060
chr1	264234656	264234999	102	11	4.47913	4.30391	8.0385e-14	7.1642e-12	ENSSSCG00000005322
chr7	83240365	83240595	86	8	4.68404	4.03395	8.13935e-14	7.20839e-12	ENSSSCG00000023203
chr10	17105188	17105304	86	8	4.68404	4.03395	8.13935e-14	7.20839e-12	ENSSSCG00000010862
chr15	18572978	18573323	86	8	4.68404	4.03395	8.13935e-14	7.20839e-12	ENSSSCG00000015690
chr10	17105188	17105304	86	8	4.68404	4.03395	8.13935e-14	7.20839e-12	ENSSSCG00000010861
chr12	20731870	20732016	109	13	4.33735	4.41241	8.56172e-14	7.57052e-12	ENSSSCG00000017403
chr13	59881258	59881423	78	6	4.94794	3.87297	8.64221e-14	7.59394e-12	ENSSSCG00000011518
chr10	49598916	49599197	78	7	4.73148	3.88266	8.64221e-14	7.59394e-12	ENSSSCG00000011040
chr1	176863736	176864018	78	7	4.73148	3.88266	8.64221e-14	7.59394e-12	ENSSSCG00000004901
chr14	144173488	144173756	78	7	4.73148	3.88266	8.64221e-14	7.59394e-12	ENSSSCG00000010723
chr17	36285091	36285779	292	56	3.66646	5.92828	8.84801e-14	7.74269e-12	ENSSSCG00000007148
chr17	36285091	36285779	292	56	3.66646	5.92828	8.84801e-14	7.74269e-12	ENSSSCG00000007147
chr5	65361636	65361911	116	14	4.32156	4.50743	8.86916e-14	7.74269e-12	ENSSSCG00000000661
chr10	58208296	58208483	144	21	4.05439	4.84959	8.88034e-14	7.74269e-12	ENSSSCG00000011080
chr14	122389840	122389993	137	19	4.12565	4.7701	8.99126e-14	7.80144e-12	ENSSSCG00000010566
chr2	130987039	130987333	469	98	3.54454	6.6337	9.00635e-14	7.80144e-12	ENSSSCG00000014233
chr12	12111181	12111424	123	16	4.21565	4.6022	9.01548e-14	7.80144e-12	ENSSSCG00000017258
chr1	304851615	304852299	130	17	4.20893	4.68598	9.04483e-14	7.80144e-12	ENSSSCG00000005707
chr18	6579540	6580608	130	17	4.20893	4.68598	9.04483e-14	7.80144e-12	ENSSSCG00000024431
chr18	6579540	6580608	130	17	4.20893	4.68598	9.04483e-14	7.80144e-12	ENSSSCG00000016450
chr4	130800040	130800369	130	18	4.12729	4.69115	9.04483e-14	7.80144e-12	ENSSSCG00000006877
chr12	35857288	35857769	305	58	3.67881	5.99147	9.10478e-14	7.82914e-12	ENSSSCG00000017645
chr1	62606745	62606919	178	28	3.94805	5.17382	9.21579e-14	7.91249e-12	ENSSSCG00000004303
chr5	18425884	18426057	69	5	5.02601	3.68203	9.584e-14	8.20359e-12	ENSSSCG00000000250
chr4	20152934	20153120	69	5	5.02601	3.68203	9.584e-14	8.20359e-12	ENSSSCG00000005998
chr6	49877196	49877565	108	13	4.32406	4.39925	9.62349e-14	8.22486e-12	ENSSSCG00000003138
chr14	8535498	8535723	204	35	3.82455	5.38561	9.88104e-14	8.43217e-12	ENSSSCG00000009641
chr9	57496694	57497072	129	18	4.11616	4.68026	9.98257e-14	8.5059e-12	ENSSSCG00000015199
chr5	2179234	2179766	122	16	4.20388	4.59063	1.00042e-13	8.51142e-12	ENSSSCG00000000025
chr8	124782881	124783166	77	7	4.71288	3.86384	1.01356e-13	8.61019e-12	ENSSSCG00000022788
chr1	146024423	146024675	150	23	3.98306	4.91564	1.0359e-13	8.7867e-12	ENSSSCG00000004776
chr2	59752609	59752848	163	25	3.98351	5.03995	1.05919e-13	8.97071e-12	ENSSSCG00000013879
chr3	120021001	120021231	143	21	4.04434	4.83981	1.06215e-13	8.98224e-12	ENSSSCG00000008575
chrX	103892623	103892831	177	28	3.93992	5.16599	1.06618e-13	8.98935e-12	ENSSSCG00000012574
chr10	27327054	27327363	177	29	3.88961	5.16959	1.06618e-13	8.98935e-12	ENSSSCG00000024975
chr1	7736345	7736587	400	82	3.57164	6.39845	1.07843e-13	9.02604e-12	ENSSSCG00000004032
chr2	11915170	11915383	93	9	4.63039	4.15576	1.08231e-13	9.02604e-12	ENSSSCG00000027783
chr4	36895237	36895452	93	9	4.63039	4.15576	1.08231e-13	9.02604e-12	ENSSSCG00000006054
chrX	138732915	138733206	230	41	3.77036	5.56762	1.08283e-13	9.02604e-12	ENSSSCG00000012730
chr15	35453866	35454264	276	52	3.69174	5.84319	1.08356e-13	9.02604e-12	ENSSSCG00000027033
chr9	148465680	148466098	136	19	4.11509	4.75978	1.08498e-13	9.02604e-12	ENSSSCG00000015622
chr18	52343568	52343825	136	19	4.11509	4.75978	1.08498e-13	9.02604e-12	ENSSSCG00000016715
chr14	65050388	65050623	85	8	4.66718	4.01695	1.08919e-13	9.04771e-12	ENSSSCG00000010186
chr5	59479074	59479523	458	97	3.52507	6.60062	1.09215e-13	9.05885e-12	ENSSSCG00000000597
chr6	58525316	58525808	156	24	3.97868	4.97465	1.09415e-13	9.06209e-12	ENSSSCG00000030513
chr16	18432558	18432826	149	22	4.03705	4.90192	1.12884e-13	9.33569e-12	ENSSSCG00000016806
chr7	85462774	85462950	68	5	5.00497	3.66052	1.14504e-13	9.42806e-12	ENSSSCG00000002210
chrX	17273597	17273773	68	5	5.00497	3.66052	1.14504e-13	9.42806e-12	ENSSSCG00000012160
chr1	130703609	130703785	68	5	5.00497	3.66052	1.14504e-13	9.42806e-12	ENSSSCG00000024057
chr2	27256924	27257410	176	28	3.93175	5.15812	1.14715e-13	9.43158e-12	ENSSSCG00000013294
chr4	19925193	19925375	142	21	4.03422	4.82997	1.16216e-13	9.54112e-12	ENSSSCG00000005997
chr5	63628745	63628925	100	11	4.45059	4.27542	1.1704e-13	9.58077e-12	ENSSSCG00000000625
chr13	37400000	37400179	100	11	4.45059	4.27542	1.1704e-13	9.58077e-12	ENSSSCG00000011430
chr6	80009854	80010156	135	19	4.10445	4.74938	1.19248e-13	9.70497e-12	ENSSSCG00000003589
chr3	22973375	22973686	135	19	4.10445	4.74938	1.19248e-13	9.70497e-12	ENSSSCG00000025037
chr1	32557589	32557884	135	20	4.03112	4.75431	1.19248e-13	9.70497e-12	ENSSSCG00000028115
chr2	1629338	1629538	135	20	4.03112	4.75431	1.19248e-13	9.70497e-12	ENSSSCG00000029868
chr2	77858965	77859291	128	18	4.10494	4.66929	1.21739e-13	9.86842e-12	ENSSSCG00000013428
chr5	105500481	105500778	107	13	4.31065	4.38596	1.21783e-13	9.86842e-12	ENSSSCG00000000938
chr15	115480214	115480437	107	13	4.31065	4.38596	1.21783e-13	9.86842e-12	ENSSSCG00000029606
chr12	6781880	6782086	300	58	3.65497	5.96902	1.23177e-13	9.94084e-12	ENSSSCG00000024357
chr3	119705704	119705965	114	15	4.19815	4.48867	1.23585e-13	9.94084e-12	ENSSSCG00000008571
chr18	26715272	26715477	92	9	4.61481	4.14009	1.23945e-13	9.94084e-12	ENSSSCG00000016614
chr16	59696877	59697093	92	9	4.61481	4.14009	1.23945e-13	9.94084e-12	ENSSSCG00000017012
chr1	280490886	280491190	92	9	4.61481	4.14009	1.23945e-13	9.94084e-12	ENSSSCG00000005441
chr7	33290465	33290659	92	10	4.4656	4.14796	1.23945e-13	9.94084e-12	ENSSSCG00000025172
chr12	46263480	46263674	92	10	4.4656	4.14796	1.23945e-13	9.94084e-12	ENSSSCG00000027663
chr4	104245794	104245985	162	26	3.91844	5.03535	1.2409e-13	9.94084e-12	ENSSSCG00000027628
chr1	301594270	301594480	228	42	3.72314	5.55833	1.28372e-13	1.02692e-11	ENSSSCG00000005607
chr5	63271944	63272267	325	65	3.60651	6.09074	1.31388e-13	1.04955e-11	ENSSSCG00000024152
chr4	79553255	79553460	175	29	3.87322	5.15384	1.32882e-13	1.05999e-11	ENSSSCG00000006233
chr17	65634775	65635031	148	23	3.96371	4.8969	1.34167e-13	1.06872e-11	ENSSSCG00000007511
chr1	266510659	266510882	161	26	3.90951	5.02674	1.34364e-13	1.06877e-11	ENSSSCG00000005356
chr13	83788329	83788489	181	31	3.82619	5.20757	1.36525e-13	1.0829e-11	ENSSSCG00000022539
chr13	83788329	83788489	181	31	3.82619	5.20757	1.36525e-13	1.0829e-11	ENSSSCG00000024492
chr8	76203558	76203880	363	74	3.5794	6.25544	1.39126e-13	1.09834e-11	ENSSSCG00000008983
chr3	99282004	99282337	141	21	4.02403	4.82007	1.39269e-13	1.09834e-11	ENSSSCG00000008428
chr5	15144045	15144186	141	21	4.02403	4.82007	1.39269e-13	1.09834e-11	ENSSSCG00000000175
chr1	267187319	267187476	76	6	4.9105	3.83482	1.39838e-13	1.09834e-11	ENSSSCG00000005360
chr1	187876716	187877002	76	6	4.9105	3.83482	1.39838e-13	1.09834e-11	ENSSSCG00000004980
chr18	3360804	3360960	76	6	4.9105	3.83482	1.39838e-13	1.09834e-11	ENSSSCG00000016423
chr9	12050258	12050447	253	47	3.71158	5.71316	1.41326e-13	1.10847e-11	ENSSSCG00000014871
chr15	69452651	69452955	134	19	4.09373	4.73892	1.44201e-13	1.12945e-11	ENSSSCG00000015870
chr6	18229475	18229839	291	57	3.63605	5.92567	1.46105e-13	1.13916e-11	ENSSSCG00000002802
chr6	40370552	40370790	84	8	4.65012	3.99975	1.46252e-13	1.13916e-11	ENSSSCG00000002893
chr6	40370552	40370790	84	8	4.65012	3.99975	1.46252e-13	1.13916e-11	ENSSSCG00000002888
chr5	17902757	17902994	84	8	4.65012	3.99975	1.46252e-13	1.13916e-11	ENSSSCG00000000233
chr6	3574586	3575137	127	18	4.09363	4.65824	1.48695e-13	1.15499e-11	ENSSSCG00000002664
chr13	33136144	33136847	226	42	3.71044	5.54628	1.52363e-13	1.18049e-11	ENSSSCG00000022141
chr3	33375340	33375656	193	34	3.78622	5.30614	1.52397e-13	1.18049e-11	ENSSSCG00000020675
chr10	50980728	50980923	200	35	3.796	5.35834	1.54739e-13	1.19698e-11	ENSSSCG00000011046
chr6	71974883	71975096	206	37	3.75885	5.40509	1.56771e-13	1.20937e-11	ENSSSCG00000003493
chr18	56060717	56061355	180	31	3.8182	5.19993	1.57472e-13	1.21312e-11	ENSSSCG00000016756
chr18	6724184	6724642	133	19	4.08293	4.72838	1.58657e-13	1.21891e-11	ENSSSCG00000016448
chr9	101532223	101532418	133	20	4.00959	4.73338	1.58657e-13	1.21891e-11	ENSSSCG00000023793
chrX	58376068	58376253	91	10	4.44984	4.13222	1.62906e-13	1.24662e-11	ENSSSCG00000012366
chr4	8238001	8238186	91	10	4.44984	4.13222	1.62906e-13	1.24662e-11	ENSSSCG00000005948
chr1	124678485	124678723	193	33	3.82906	5.3029	1.6293e-13	1.24662e-11	ENSSSCG00000004587
chr12	1674016	1674301	238	45	3.68592	5.62482	1.63442e-13	1.24884e-11	ENSSSCG00000017139
chr11	75528285	75528462	67	5	4.98362	3.6387	1.64072e-13	1.25026e-11	ENSSSCG00000009516
chr11	75528285	75528462	67	5	4.98362	3.6387	1.64072e-13	1.25026e-11	ENSSSCG00000009517
chr10	18572814	18572986	244	46	3.69024	5.6613	1.73207e-13	1.31809e-11	ENSSSCG00000023278
chr5	32213930	32214198	250	48	3.66411	5.69931	1.73701e-13	1.32006e-11	ENSSSCG00000023788
chr14	47987546	47988573	205	36	3.79117	5.39539	1.77762e-13	1.3491e-11	ENSSSCG00000009966
chr6	111336262	111336465	172	29	3.84829	5.1299	1.78765e-13	1.35488e-11	ENSSSCG00000003738
chr16	4448524	4448750	269	53	3.6273	5.81047	1.83204e-13	1.38665e-11	ENSSSCG00000016784
chr17	31460494	31460814	159	25	3.94768	5.00532	1.85161e-13	1.3977e-11	ENSSSCG00000007100
chr4	35528843	35529064	90	9	4.58313	4.10825	1.86972e-13	1.40571e-11	ENSSSCG00000006040
chr8	138134799	138135009	90	9	4.58313	4.10825	1.86972e-13	1.40571e-11	ENSSSCG00000022986
chrX	45937097	45937373	90	10	4.43391	4.11631	1.86972e-13	1.40571e-11	ENSSSCG00000012264
chr12	60612853	60613028	217	40	3.72191	5.48516	1.91206e-13	1.43562e-11	ENSSSCG00000030589
chr2	58857563	58857804	132	20	3.99871	4.7228	1.92271e-13	1.4417e-11	ENSSSCG00000013915
chr2	87180994	87181504	111	15	4.1597	4.45086	1.9367e-13	1.44833e-11	ENSSSCG00000014089
chr2	87180994	87181504	111	15	4.1597	4.45086	1.9367e-13	1.44833e-11	ENSSSCG00000014088
chr7	51048498	51048673	97	11	4.40667	4.23166	1.94861e-13	1.4553e-11	ENSSSCG00000001744
chr6	157395176	157395786	178	31	3.80209	5.18451	1.95366e-13	1.45613e-11	ENSSSCG00000003975
chr14	6835870	6836263	104	12	4.38351	4.33865	1.96331e-13	1.45613e-11	ENSSSCG00000009616
chr5	96334975	96335118	104	13	4.26965	4.3454	1.96331e-13	1.45613e-11	ENSSSCG00000000918
chr15	50766299	50766452	104	13	4.26965	4.3454	1.96331e-13	1.45613e-11	ENSSSCG00000029688
chr1	248814988	248815169	66	5	4.96195	3.61656	1.96785e-13	1.45613e-11	ENSSSCG00000029150
chr6	32197593	32197788	66	5	4.96195	3.61656	1.96785e-13	1.45613e-11	ENSSSCG00000002844
chr13	14054869	14055230	66	5	4.96195	3.61656	1.96785e-13	1.45613e-11	ENSSSCG00000011212
chr1	301875234	301875392	158	25	3.93858	4.99653	2.00743e-13	1.48181e-11	ENSSSCG00000005612
chr9	144023521	144023796	138	21	3.99302	4.78995	2.00782e-13	1.48181e-11	ENSSSCG00000015598
chr1	271474292	271474516	125	17	4.15238	4.6305	2.01323e-13	1.48385e-11	ENSSSCG00000005393
chr6	146173943	146174182	171	29	3.83988	5.12184	2.07614e-13	1.52822e-11	ENSSSCG00000028748
chr4	97113918	97114104	118	16	4.15582	4.54342	2.09813e-13	1.54239e-11	ENSSSCG00000006358
chr4	42014985	42015183	131	20	3.98775	4.71215	2.11777e-13	1.55276e-11	ENSSSCG00000006083
chr5	1292498	1292696	131	20	3.98775	4.71215	2.11777e-13	1.55276e-11	ENSSSCG00000000014
chr9	2515235	2515506	324	66	3.5801	6.0884	2.1254e-13	1.55633e-11	ENSSSCG00000029634
chr17	53878543	53878677	111	14	4.25803	4.44465	2.16961e-13	1.58663e-11	ENSSSCG00000007438
chr5	70591229	70591390	74	6	4.87207	3.79569	2.28406e-13	1.666e-11	ENSSSCG00000000755
chr10	29284448	29284609	74	6	4.87207	3.79569	2.28406e-13	1.666e-11	ENSSSCG00000010929
chr6	40681294	40681781	82	8	4.61538	3.96475	2.29058e-13	1.6686e-11	ENSSSCG00000002913
chr12	22500692	22501312	117	16	4.14355	4.53138	2.33647e-13	1.69543e-11	ENSSSCG00000017480
chr12	22500692	22501312	117	16	4.14355	4.53138	2.33647e-13	1.69543e-11	ENSSSCG00000017481
chr12	22500692	22501312	117	16	4.14355	4.53138	2.33647e-13	1.69543e-11	ENSSSCG00000017476
chr9	130613497	130613687	157	26	3.87323	4.9918	2.36136e-13	1.71129e-11	ENSSSCG00000023997
chr9	77793541	77793835	163	27	3.87323	5.04784	2.39151e-13	1.72868e-11	ENSSSCG00000015307
chr18	14335340	14335524	163	27	3.87323	5.04784	2.39151e-13	1.72868e-11	ENSSSCG00000016527
chr4	44712115	44712251	110	14	4.24498	4.43177	2.43177e-13	1.75327e-11	ENSSSCG00000006092
chr1	268974664	268974863	110	15	4.14665	4.43805	2.43177e-13	1.75327e-11	ENSSSCG00000029421
chr3	38751767	38752178	189	34	3.75602	5.27734	2.44206e-13	1.75619e-11	ENSSSCG00000024695
chr9	135399918	135400176	189	34	3.75602	5.27734	2.44206e-13	1.75619e-11	ENSSSCG00000015543
chr1	303183616	303183805	89	10	4.41781	4.10024	2.46856e-13	1.77298e-11	ENSSSCG00000005662
chr3	7938763	7939148	103	12	4.36958	4.32481	2.50136e-13	1.79425e-11	ENSSSCG00000007671
chr6	101089353	101089611	96	11	4.39174	4.21678	2.52415e-13	1.80829e-11	ENSSSCG00000003708
chr12	45246910	45247305	156	25	3.92021	4.9788	2.56208e-13	1.8308e-11	ENSSSCG00000017747
chr4	465433	465657	156	26	3.86402	4.98294	2.56208e-13	1.8308e-11	ENSSSCG00000005905
chr10	30398006	30398412	130	19	4.05003	4.6963	2.57212e-13	1.83331e-11	ENSSSCG00000010941
chr18	60991080	60991729	130	20	3.9767	4.70142	2.57212e-13	1.83331e-11	ENSSSCG00000016776
chr14	7364979	7365165	182	32	3.78859	5.21864	2.61529e-13	1.86172e-11	ENSSSCG00000009629
chr12	8463513	8463835	136	21	3.97197	4.76953	2.65092e-13	1.8847e-11	ENSSSCG00000017250
chr16	27903580	27903813	81	8	4.5977	3.94695	2.66485e-13	1.89221e-11	ENSSSCG00000016863
chr9	2474294	2474558	143	22	3.97778	4.84441	2.70959e-13	1.91913e-11	ENSSSCG00000029634
chr7	106737561	106737825	143	22	3.97778	4.84441	2.70959e-13	1.91913e-11	ENSSSCG00000002405
chr1	302260927	302261153	123	17	4.12912	4.60771	2.73577e-13	1.93281e-11	ENSSSCG00000005625
chr1	126468059	126468270	123	18	4.04749	4.6132	2.73577e-13	1.93281e-11	ENSSSCG00000004598
chrX	43540055	43540345	162	27	3.86435	5.03931	2.79855e-13	1.97468e-11	ENSSSCG00000029656
chr10	48888070	48888224	129	19	4.0389	4.68545	2.83622e-13	1.99293e-11	ENSSSCG00000011038
chr6	62067764	62067957	88	10	4.40152	4.084	2.83974e-13	1.99293e-11	ENSSSCG00000003371
chr6	62067764	62067957	88	10	4.40152	4.084	2.83974e-13	1.99293e-11	ENSSSCG00000020749
chr8	92856413	92856611	65	5	4.93995	3.59411	2.84213e-13	1.99293e-11	ENSSSCG00000009060
chr1	136625116	136625284	65	5	4.93995	3.59411	2.84213e-13	1.99293e-11	ENSSSCG00000004655
chr7	37571886	37572377	313	65	3.55225	6.03994	2.84885e-13	1.99515e-11	ENSSSCG00000001572
chr3	58983207	58983456	168	28	3.86467	5.09358	3.02959e-13	2.11866e-11	ENSSSCG00000008192
chr2	17939239	17939459	122	18	4.03572	4.60172	3.03274e-13	2.11866e-11	ENSSSCG00000013269
chr5	69630217	69630432	218	41	3.69308	5.49427	3.0593e-13	2.12955e-11	ENSSSCG00000000745
chr5	69630217	69630432	218	41	3.69308	5.49427	3.0593e-13	2.12955e-11	ENSSSCG00000000746
chr5	68258493	68258823	109	15	4.13349	4.42512	3.05969e-13	2.12955e-11	ENSSSCG00000029028
chr13	12148885	12149196	73	6	4.85246	3.77575	3.18499e-13	2.20584e-11	ENSSSCG00000024296
chr2	157165707	157165870	73	6	4.85246	3.77575	3.18499e-13	2.20584e-11	ENSSSCG00000014430
chr6	11249349	11249513	73	6	4.85246	3.77575	3.18499e-13	2.20584e-11	ENSSSCG00000021551
chr11	2904559	2904884	73	6	4.85246	3.77575	3.18499e-13	2.20584e-11	ENSSSCG00000025583
chr9	143635605	143635761	102	12	4.35551	4.31084	3.19433e-13	2.20687e-11	ENSSSCG00000015594
chr8	109635655	109635811	102	12	4.35551	4.31084	3.19433e-13	2.20687e-11	ENSSSCG00000009097
chr15	148407343	148407593	180	32	3.77265	5.20343	3.23417e-13	2.22438e-11	ENSSSCG00000016306
chr7	116834846	116835089	115	16	4.11869	4.50701	3.2355e-13	2.22438e-11	ENSSSCG00000002424
chr8	19842069	19842271	148	24	3.90277	4.9013	3.26608e-13	2.24239e-11	ENSSSCG00000008758
chr3	72157663	72157973	167	29	3.80574	5.08913	3.26967e-13	2.24239e-11	ENSSSCG00000008292
chr14	59653304	59653592	298	62	3.54939	5.96791	3.3157e-13	2.27119e-11	ENSSSCG00000010151
chr5	8483827	8484427	108	15	4.1202	4.41208	3.43476e-13	2.34973e-11	ENSSSCG00000000137
chr12	5600338	5600668	384	84	3.47807	6.34659	3.43871e-13	2.34973e-11	ENSSSCG00000017204
chr3	62028984	62029186	128	19	4.02768	4.67452	3.45249e-13	2.35628e-11	ENSSSCG00000008230
chr7	117761533	117761767	371	81	3.48074	6.29585	3.53273e-13	2.4052e-11	ENSSSCG00000002429
chr7	128680850	128681139	204	38	3.70648	5.39474	3.53965e-13	2.4052e-11	ENSSSCG00000002516
chr18	19561610	19561789	229	44	3.66262	5.56965	3.54127e-13	2.4052e-11	ENSSSCG00000016559
chr7	129280319	129280798	198	37	3.70172	5.3508	3.58845e-13	2.43137e-11	ENSSSCG00000024055
chr17	43179175	43179498	198	37	3.70172	5.3508	3.58845e-13	2.43137e-11	ENSSSCG00000007282
chr2	30454329	30454579	80	8	4.57979	3.92894	3.61678e-13	2.44467e-11	ENSSSCG00000013314
chr11	70821465	70821765	303	63	3.55037	5.99232	3.71493e-13	2.50724e-11	ENSSSCG00000009496
chr9	47755968	47756190	121	18	4.02385	4.59015	3.7316e-13	2.50724e-11	ENSSSCG00000015063
chr3	38353681	38354029	94	11	4.36138	4.18659	3.74013e-13	2.50724e-11	ENSSSCG00000025072
chr6	46667662	46667867	87	9	4.53426	4.0592	3.76679e-13	2.50724e-11	ENSSSCG00000003076
chr6	110791589	110791794	87	9	4.53426	4.0592	3.76679e-13	2.50724e-11	ENSSSCG00000028047
chr16	23814455	23814661	87	9	4.53426	4.0592	3.76679e-13	2.50724e-11	ENSSSCG00000016846
chr14	21354096	21354370	87	10	4.38505	4.06757	3.76679e-13	2.50724e-11	ENSSSCG00000009713
chr2	69713616	69713913	87	10	4.38505	4.06757	3.76679e-13	2.50724e-11	ENSSSCG00000013644
chr2	69713616	69713913	87	10	4.38505	4.06757	3.76679e-13	2.50724e-11	ENSSSCG00000013645
chr3	71653791	71654076	87	10	4.38505	4.06757	3.76679e-13	2.50724e-11	ENSSSCG00000008263
chr1	29058340	29058505	72	6	4.83258	3.75554	3.7673e-13	2.50724e-11	ENSSSCG00000004149
chr3	7949540	7949844	72	6	4.83258	3.75554	3.7673e-13	2.50724e-11	ENSSSCG00000007670
chr1	133388749	133388915	72	6	4.83258	3.75554	3.7673e-13	2.50724e-11	ENSSSCG00000004631
chr6	12235314	12235554	166	29	3.79708	5.08084	3.81103e-13	2.53334e-11	ENSSSCG00000028878
chr1	307116579	307117276	134	21	3.95061	4.74882	3.85808e-13	2.5616e-11	ENSSSCG00000026425
chr8	34801571	34801991	216	42	3.64517	5.48452	3.87617e-13	2.56358e-11	ENSSSCG00000008802
chr8	42149884	42150166	216	42	3.64517	5.48452	3.87617e-13	2.56358e-11	ENSSSCG00000008836
chr17	34428081	34428294	140	23	3.88358	4.81948	3.87931e-13	2.56358e-11	ENSSSCG00000007119
chr7	132308	132600	184	34	3.71735	5.24053	3.94818e-13	2.60603e-11	ENSSSCG00000000985
chr17	58737273	58737983	114	16	4.10609	4.49468	4.02914e-13	2.65635e-11	ENSSSCG00000007472
chr9	13692175	13692413	79	8	4.56166	3.91071	4.21943e-13	2.77855e-11	ENSSSCG00000014884
chr3	119030831	119031461	93	11	4.34597	4.17126	4.26978e-13	2.80186e-11	ENSSSCG00000008556
chr3	119030831	119031461	93	11	4.34597	4.17126	4.26978e-13	2.80186e-11	ENSSSCG00000008557
chr11	3276291	3276730	202	38	3.69228	5.38126	4.27611e-13	2.80274e-11	ENSSSCG00000023771
chr4	103390897	103391594	177	32	3.74841	5.1803	4.30489e-13	2.81733e-11	ENSSSCG00000006523
chr2	72452210	72452424	107	14	4.20512	4.39247	4.33536e-13	2.81733e-11	ENSSSCG00000026402
chr6	58300854	58301114	107	15	4.10679	4.39893	4.33536e-13	2.81733e-11	ENSSSCG00000003344
chr14	24283882	24284077	107	15	4.10679	4.39893	4.33536e-13	2.81733e-11	ENSSSCG00000023569
chr1	18493000	18493261	107	15	4.10679	4.39893	4.33536e-13	2.81733e-11	ENSSSCG00000004101
chr17	46385292	46385488	86	10	4.36838	4.05097	4.34345e-13	2.81733e-11	ENSSSCG00000007337
chr17	46385292	46385488	86	10	4.36838	4.05097	4.34345e-13	2.81733e-11	ENSSSCG00000007338
chr17	29182686	29182882	86	10	4.36838	4.05097	4.34345e-13	2.81733e-11	ENSSSCG00000007083
chr8	116232100	116232285	86	10	4.36838	4.05097	4.34345e-13	2.81733e-11	ENSSSCG00000021844
chr6	155319678	155320217	196	37	3.68708	5.3369	4.361e-13	2.82546e-11	ENSSSCG00000003950
chr13	82001103	82001231	171	31	3.74423	5.12925	4.37679e-13	2.83242e-11	ENSSSCG00000011635
chr9	44276499	44276866	158	27	3.8283	5.00468	4.51107e-13	2.91597e-11	ENSSSCG00000029538
chr17	57299387	57299626	100	12	4.32696	4.28251	4.63053e-13	2.98625e-11	ENSSSCG00000029603
chr5	20418924	20419391	100	12	4.32696	4.28251	4.63053e-13	2.98625e-11	ENSSSCG00000000292
chr15	157538049	157538375	214	42	3.63175	5.47185	4.63573e-13	2.98625e-11	ENSSSCG00000016401
chr9	55969245	55969450	126	19	4.00497	4.65243	4.65019e-13	2.98865e-11	ENSSSCG00000015149
chr1	304027336	304027724	195	36	3.71904	5.32672	4.6554e-13	2.98865e-11	ENSSSCG00000005689
chr12	4070428	4070997	195	36	3.71904	5.32672	4.6554e-13	2.98865e-11	ENSSSCG00000017168
chr13	91321254	91321480	287	61	3.51854	5.91518	4.80303e-13	3.0764e-11	ENSSSCG00000011683
chr6	77996257	77996577	462	106	3.40983	6.62343	4.84969e-13	3.10275e-11	ENSSSCG00000003569
chr12	50892491	50892764	106	14	4.19158	4.37913	4.87461e-13	3.10809e-11	ENSSSCG00000017838
chr5	61054085	61054480	106	15	4.09325	4.38566	4.87461e-13	3.10809e-11	ENSSSCG00000000606
chr5	3403600	3403732	106	15	4.09325	4.38566	4.87461e-13	3.10809e-11	ENSSSCG00000000037
chr7	25470991	25471178	213	42	3.625	5.46547	4.92204e-13	3.13478e-11	ENSSSCG00000030290
chr5	9432263	9432607	63	5	4.89491	3.54819	4.9843e-13	3.16726e-11	ENSSSCG00000028256
chr14	138458189	138458378	63	5	4.89491	3.54819	4.9843e-13	3.16726e-11	ENSSSCG00000010665
chr13	114869308	114869546	163	29	3.77078	5.05568	5.19195e-13	3.29548e-11	ENSSSCG00000011737
chr13	74925893	74926209	237	47	3.61735	5.6242	5.27676e-13	3.34524e-11	ENSSSCG00000030581
chr6	156152906	156153215	249	51	3.57118	5.70111	5.28224e-13	3.34524e-11	ENSSSCG00000023920
chr1	288046099	288046229	169	30	3.77429	5.10933	5.47835e-13	3.46554e-11	ENSSSCG00000005498
chr9	108252429	108252749	131	21	3.91796	4.71721	5.6466e-13	3.56795e-11	ENSSSCG00000015402
chr2	71313069	71313286	193	36	3.70418	5.3126	5.66902e-13	3.5781e-11	ENSSSCG00000013598
chr18	6028252	6028472	118	18	3.98765	4.55491	5.6787e-13	3.58019e-11	ENSSSCG00000016434
chr13	32609206	32609665	78	8	4.5433	3.89226	5.75913e-13	3.61742e-11	ENSSSCG00000029879
chr13	20399241	20399578	362	80	3.4632	6.26137	5.78351e-13	3.61742e-11	ENSSSCG00000011234
chr6	132245698	132245920	85	9	4.50073	4.0256	5.7892e-13	3.61742e-11	ENSSSCG00000003792
chr15	122925570	122925781	85	9	4.50073	4.0256	5.7892e-13	3.61742e-11	ENSSSCG00000016147
chr15	139963482	139963692	85	9	4.50073	4.0256	5.7892e-13	3.61742e-11	ENSSSCG00000016237
chr1	11188340	11188528	85	10	4.35152	4.03419	5.7892e-13	3.61742e-11	ENSSSCG00000012315
chr13	133895767	133895967	85	10	4.35152	4.03419	5.7892e-13	3.61742e-11	ENSSSCG00000011801
chr12	19300064	19300379	168	31	3.7187	5.10492	5.90663e-13	3.6826e-11	ENSSSCG00000017360
chr9	31824790	31824950	168	31	3.7187	5.10492	5.90663e-13	3.6826e-11	ENSSSCG00000014969
chr3	100180281	100180484	162	29	3.76191	5.0472	6.06862e-13	3.77941e-11	ENSSSCG00000008443
chr4	903341	903691	137	22	3.91597	4.78458	6.11942e-13	3.79843e-11	ENSSSCG00000005911
chr4	903341	903691	137	22	3.91597	4.78458	6.11942e-13	3.79843e-11	ENSSSCG00000005927
chrX	12992107	12992238	137	22	3.91597	4.78458	6.11942e-13	3.79843e-11	ENSSSCG00000012136
chr3	24625517	24625716	105	15	4.07958	4.37228	6.17277e-13	3.82732e-11	ENSSSCG00000007841
chr18	52465917	52466172	235	47	3.60513	5.61269	6.20943e-13	3.84158e-11	ENSSSCG00000016716
chr2	75051923	75052178	235	47	3.60513	5.61269	6.20943e-13	3.84158e-11	ENSSSCG00000013497
chr6	13062421	13062659	180	33	3.7285	5.20692	6.44231e-13	3.98095e-11	ENSSSCG00000030420
chr3	71809670	71810189	192	36	3.69668	5.30548	6.47009e-13	3.98095e-11	ENSSSCG00000008281
chr3	71809670	71810189	192	36	3.69668	5.30548	6.47009e-13	3.98095e-11	ENSSSCG00000008268
chr3	71809670	71810189	192	36	3.69668	5.30548	6.47009e-13	3.98095e-11	ENSSSCG00000008282
chrX	104315686	104315951	354	79	3.44908	6.22984	6.59535e-13	4.05358e-11	ENSSSCG00000012576
chr5	60783195	60783407	84	9	4.48367	4.00852	6.69186e-13	4.10392e-11	ENSSSCG00000000602
chr14	123435298	123435487	84	10	4.33446	4.01722	6.69186e-13	4.10392e-11	ENSSSCG00000010586
chr10	58155841	58156054	136	23	3.84178	4.7792	6.71011e-13	4.11064e-11	ENSSSCG00000011080
chr5	83665254	83665499	77	8	4.5247	3.87359	6.73811e-13	4.1169e-11	ENSSSCG00000000843
chr18	17141730	17142054	98	12	4.29784	4.25363	6.74961e-13	4.1169e-11	ENSSSCG00000016545
chr10	59617423	59617585	98	12	4.29784	4.25363	6.74961e-13	4.1169e-11	ENSSSCG00000011090
chr18	21469281	21469444	98	12	4.29784	4.25363	6.74961e-13	4.1169e-11	ENSSSCG00000016590
chr2	71406759	71407054	389	88	3.42975	6.36986	6.78409e-13	4.13344e-11	ENSSSCG00000013595
chr11	71099176	71099438	167	30	3.75713	5.09293	6.87083e-13	4.17724e-11	ENSSSCG00000022549
chr2	70260831	70261093	167	30	3.75713	5.09293	6.87083e-13	4.17724e-11	ENSSSCG00000013629
chr15	72720845	72721123	377	86	3.41765	6.32503	6.8812e-13	4.17903e-11	ENSSSCG00000015878
chr17	58740486	58740832	179	34	3.67762	5.20277	6.91441e-13	4.19466e-11	ENSSSCG00000007472
chr6	119145321	119145491	117	17	4.05701	4.5372	7.02372e-13	4.24724e-11	ENSSSCG00000003754
chr17	11855268	11855592	117	18	3.97538	4.54298	7.02372e-13	4.24724e-11	ENSSSCG00000025822
chr1	19328699	19328972	117	18	3.97538	4.54298	7.02372e-13	4.24724e-11	ENSSSCG00000028974
chr1	175657794	175658130	62	5	4.87186	3.52472	7.30023e-13	4.40226e-11	ENSSSCG00000004894
chr17	52667599	52667850	91	11	4.31463	4.14013	7.30358e-13	4.40226e-11	ENSSSCG00000007379
chr14	134735926	134736178	91	11	4.31463	4.14013	7.30358e-13	4.40226e-11	ENSSSCG00000010638
chr1	304351925	304352171	191	36	3.68915	5.29834	7.38944e-13	4.44449e-11	ENSSSCG00000005699
chr17	55853384	55853807	191	37	3.64982	5.30159	7.38944e-13	4.44449e-11	ENSSSCG00000007458
chr6	42570165	42570437	316	69	3.48007	6.06025	7.46223e-13	4.48348e-11	ENSSSCG00000002950
chr5	18602464	18602836	129	21	3.89578	4.69576	7.5421e-13	4.52663e-11	ENSSSCG00000027548
chr5	80392661	80392957	97	13	4.16919	4.24626	7.66254e-13	4.58359e-11	ENSSSCG00000026597
chr2	158619400	158619574	160	28	3.79431	5.0261	7.68268e-13	4.58359e-11	ENSSSCG00000014456
chr7	12080391	12080727	160	29	3.744	5.03009	7.68268e-13	4.58359e-11	ENSSSCG00000001061
chr9	143996180	143996543	123	19	3.97022	4.61865	7.69942e-13	4.58359e-11	ENSSSCG00000015597
chr14	86941675	86941982	123	19	3.97022	4.61865	7.69942e-13	4.58359e-11	ENSSSCG00000010327
chr5	110545231	110545416	172	32	3.70709	5.14094	7.70222e-13	4.58359e-11	ENSSSCG00000000965
chr5	110545231	110545416	172	32	3.70709	5.14094	7.70222e-13	4.58359e-11	ENSSSCG00000000964
chr17	36285803	36286436	178	33	3.71239	5.19158	7.96963e-13	4.73772e-11	ENSSSCG00000007147
chr4	116076932	116077154	135	22	3.89477	4.76409	8.07618e-13	4.79093e-11	ENSSSCG00000006754
chr11	75419025	75419290	135	22	3.89477	4.76409	8.07618e-13	4.79093e-11	ENSSSCG00000009516
chr12	18192612	18192999	196	38	3.64879	5.34006	8.11237e-13	4.80733e-11	ENSSSCG00000017325
chr13	141267999	141268638	147	25	3.83452	4.89629	8.25871e-13	4.88889e-11	ENSSSCG00000011828
chr14	7873034	7873388	90	11	4.2987	4.12432	8.36755e-13	4.94812e-11	ENSSSCG00000025094
chr14	61511176	61511349	225	46	3.57332	5.55106	8.48214e-13	5.01061e-11	ENSSSCG00000010163
chr4	130612558	130612894	116	17	4.04464	4.52511	8.70288e-13	5.13561e-11	ENSSSCG00000006876
chrX	143169253	143169629	103	15	4.05186	4.34514	8.83283e-13	5.20138e-11	ENSSSCG00000012818
chr14	52735918	52736178	103	15	4.05186	4.34514	8.83283e-13	5.20138e-11	ENSSSCG00000010052
chr1	245530048	245530423	61	5	4.84842	3.50088	8.8544e-13	5.20318e-11	ENSSSCG00000005232
chr1	229431893	229432088	61	5	4.84842	3.50088	8.8544e-13	5.20318e-11	ENSSSCG00000005178
chr15	37688814	37689029	83	9	4.46641	3.99124	8.96383e-13	5.25651e-11	ENSSSCG00000015746
chr16	38142200	38142391	83	10	4.3172	4.00006	8.96383e-13	5.25651e-11	ENSSSCG00000016918
chrX	130469426	130469635	248	52	3.53746	5.69809	9.00425e-13	5.27471e-11	ENSSSCG00000012712
chr17	21903861	21904183	189	37	3.63463	5.28722	9.03087e-13	5.2793e-11	ENSSSCG00000007066
chr14	113516812	113517235	189	37	3.63463	5.28722	9.03087e-13	5.2793e-11	ENSSSCG00000010470
chr11	71066278	71066619	76	8	4.50586	3.85468	9.25095e-13	5.40235e-11	ENSSSCG00000026286
chr7	129872587	129872842	152	27	3.77247	4.95118	9.39215e-13	5.47343e-11	ENSSSCG00000002540
chr7	129872587	129872842	152	27	3.77247	4.95118	9.39215e-13	5.47343e-11	ENSSSCG00000030106
chr3	26954541	26954691	200	40	3.60426	5.37382	9.42999e-13	5.4898e-11	ENSSSCG00000029976
chr4	2681888	2682114	230	48	3.54385	5.58615	9.63325e-13	5.59076e-11	ENSSSCG00000005934
chr13	3724072	3724481	188	36	3.66632	5.27668	9.65876e-13	5.59979e-11	ENSSSCG00000011198
chr9	50546285	50546563	115	17	4.03215	4.51293	9.69409e-13	5.61448e-11	ENSSSCG00000015089
chr4	134253043	134253434	158	28	3.77617	5.00874	9.74743e-13	5.63378e-11	ENSSSCG00000006887
chr1	304857374	304857720	158	28	3.77617	5.00874	9.74743e-13	5.63378e-11	ENSSSCG00000005707
chr3	42263621	42263953	487	117	3.34363	6.70659	9.78103e-13	5.64739e-11	ENSSSCG00000008040
chr12	12259309	12259513	176	34	3.65325	5.17965	9.87668e-13	5.66636e-11	ENSSSCG00000017261
chr2	7001919	7002085	96	12	4.26811	4.22419	9.89449e-13	5.66636e-11	ENSSSCG00000013042
chr2	7001919	7002085	96	12	4.26811	4.22419	9.89449e-13	5.66636e-11	ENSSSCG00000021620
chr4	101818930	101819262	96	12	4.26811	4.22419	9.89449e-13	5.66636e-11	ENSSSCG00000006465
chr12	35890908	35891073	96	12	4.26811	4.22419	9.89449e-13	5.66636e-11	ENSSSCG00000017645
chr7	37549832	37550142	96	12	4.26811	4.22419	9.89449e-13	5.66636e-11	ENSSSCG00000001572
chrX	11319503	11319886	96	13	4.15425	4.23155	9.89449e-13	5.66636e-11	ENSSSCG00000012125
chr1	302549146	302549528	102	15	4.03779	4.33139	9.96472e-13	5.70077e-11	ENSSSCG00000005636
chr6	156109757	156109954	182	35	3.65999	5.22897	1.01156e-12	5.78119e-11	ENSSSCG00000021745
chr2	5761504	5762362	121	19	3.94659	4.59571	1.04704e-12	5.97183e-11	ENSSSCG00000012982
chr3	38818845	38819050	121	19	3.94659	4.59571	1.04704e-12	5.97183e-11	ENSSSCG00000023603
chr2	88571973	88572119	68	6	4.7502	3.67194	1.05704e-12	6.0045e-11	ENSSSCG00000014101
chr6	148326122	148326428	68	6	4.7502	3.67194	1.05704e-12	6.0045e-11	ENSSSCG00000003871
chr6	100650711	100651003	68	6	4.7502	3.67194	1.05704e-12	6.0045e-11	ENSSSCG00000003705
chr9	57761873	57762163	68	6	4.7502	3.67194	1.05704e-12	6.0045e-11	ENSSSCG00000022536
chr5	66389944	66390334	133	23	3.80962	4.74826	1.06912e-12	6.06702e-11	ENSSSCG00000000690
chr3	130683486	130683763	75	7	4.67495	3.82551	1.08559e-12	6.14186e-11	ENSSSCG00000008620
chr1	173588501	173588739	75	8	4.48677	3.83554	1.08559e-12	6.14186e-11	ENSSSCG00000004886
chr2	106268082	106268321	75	8	4.48677	3.83554	1.08559e-12	6.14186e-11	ENSSSCG00000029805
chr11	69622328	69622560	163	30	3.72217	5.05958	1.08739e-12	6.14587e-11	ENSSSCG00000009489
chr6	58121113	58121360	275	60	3.48071	5.8556	1.09097e-12	6.15991e-11	ENSSSCG00000003342
chr12	15016420	15016778	108	16	4.02814	4.41845	1.10768e-12	6.24798e-11	ENSSSCG00000017282
chr5	17491120	17491338	169	32	3.68172	5.11681	1.11557e-12	6.28622e-11	ENSSSCG00000028060
chr9	65279506	65279800	95	13	4.13916	4.2167	1.12545e-12	6.31026e-11	ENSSSCG00000015253
chr17	13912837	13912984	95	13	4.13916	4.2167	1.12545e-12	6.31026e-11	ENSSSCG00000027808
chr5	18395121	18395267	95	13	4.13916	4.2167	1.12545e-12	6.31026e-11	ENSSSCG00000000247
chr15	51880401	51880987	95	13	4.13916	4.2167	1.12545e-12	6.31026e-11	ENSSSCG00000015780
chr10	66142217	66142364	95	13	4.13916	4.2167	1.12545e-12	6.31026e-11	ENSSSCG00000011120
chr5	3058848	3059089	327	74	3.42875	6.11518	1.13468e-12	6.35566e-11	ENSSSCG00000000029
chr1	294013234	294013374	157	28	3.76701	4.99998	1.14379e-12	6.40035e-11	ENSSSCG00000005524
chr10	20941379	20941682	204	42	3.56273	5.4068	1.15632e-12	6.464e-11	ENSSSCG00000022034
chr12	54915962	54916569	186	37	3.61156	5.26541	1.18293e-12	6.59967e-11	ENSSSCG00000017943
chr12	54915962	54916569	186	37	3.61156	5.26541	1.18293e-12	6.59967e-11	ENSSSCG00000028073
chr15	114034686	114034880	82	10	4.29973	3.9827	1.20483e-12	6.7085e-11	ENSSSCG00000021657
chr2	52910794	52910988	82	10	4.29973	3.9827	1.20483e-12	6.7085e-11	ENSSSCG00000013409
chr9	51585596	51585745	174	33	3.67961	5.16043	1.22623e-12	6.79988e-11	ENSSSCG00000024936
chr9	51585596	51585745	174	33	3.67961	5.16043	1.22623e-12	6.79988e-11	ENSSSCG00000015119
chr2	129168	129827	174	34	3.63677	5.16403	1.22623e-12	6.79988e-11	ENSSSCG00000012838
chr9	52419357	52419696	126	20	3.93164	4.65772	1.23091e-12	6.79988e-11	ENSSSCG00000026647
chr14	24582823	24583052	126	21	3.86185	4.66299	1.23091e-12	6.79988e-11	ENSSSCG00000009738
chr15	137850692	137851118	126	21	3.86185	4.66299	1.23091e-12	6.79988e-11	ENSSSCG00000022904
chr6	62081320	62081882	126	21	3.86185	4.66299	1.23091e-12	6.79988e-11	ENSSSCG00000003371
chr3	57402402	57402583	88	11	4.2663	4.0922	1.2639e-12	6.97525e-11	ENSSSCG00000008179
chr8	1748144	1748350	101	14	4.12192	4.31063	1.27042e-12	6.97699e-11	ENSSSCG00000025923
chr14	40227808	40228164	101	14	4.12192	4.31063	1.27042e-12	6.97699e-11	ENSSSCG00000009867
chr5	82901443	82901700	101	15	4.02359	4.31751	1.27042e-12	6.97699e-11	ENSSSCG00000000839
chr14	113347091	113347279	101	15	4.02359	4.31751	1.27042e-12	6.97699e-11	ENSSSCG00000010468
chr17	66414757	66415123	232	49	3.5267	5.60046	1.28022e-12	7.01715e-11	ENSSSCG00000007520
chr2	41882991	41883338	132	23	3.79873	4.7378	1.2912e-12	7.0704e-11	ENSSSCG00000013347
chr9	10396010	10396210	60	5	4.82461	3.47667	1.30847e-12	7.15109e-11	ENSSSCG00000014850
chr7	30114783	30114980	60	5	4.82461	3.47667	1.30847e-12	7.15109e-11	ENSSSCG00000001479
chr2	106936869	106937148	179	35	3.63602	5.20626	1.33822e-12	7.30654e-11	ENSSSCG00000014170
chr3	72979461	72979797	113	17	4.00686	4.48827	1.34351e-12	7.32121e-11	ENSSSCG00000008307
chrX	56620576	56620787	113	18	3.92523	4.49427	1.34351e-12	7.32121e-11	ENSSSCG00000012362
chr14	135988081	135988497	161	31	3.65733	5.04655	1.37224e-12	7.47056e-11	ENSSSCG00000010651
chr3	42403097	42403390	324	75	3.39614	6.10466	1.38041e-12	7.48816e-11	ENSSSCG00000008046
chr17	66413665	66414024	295	66	3.44485	5.96226	1.3808e-12	7.48816e-11	ENSSSCG00000007520
chr6	72117570	72117885	295	66	3.44485	5.96226	1.3808e-12	7.48816e-11	ENSSSCG00000028414
chr8	19266536	19266766	143	26	3.73855	4.86262	1.38712e-12	7.5053e-11	ENSSSCG00000023001
chr14	118269261	118269543	202	42	3.54852	5.39344	1.3938e-12	7.5053e-11	ENSSSCG00000010514
chr1	8340180	8340740	107	16	4.01473	4.40536	1.39454e-12	7.5053e-11	ENSSSCG00000004033
chr14	153115384	153115692	81	9	4.43125	3.95608	1.39864e-12	7.5053e-11	ENSSSCG00000010770
chr4	36753066	36753373	81	9	4.43125	3.95608	1.39864e-12	7.5053e-11	ENSSSCG00000006053
chr3	43457465	43457686	81	9	4.43125	3.95608	1.39864e-12	7.5053e-11	ENSSSCG00000008070
chr6	57653450	57653770	81	9	4.43125	3.95608	1.39864e-12	7.5053e-11	ENSSSCG00000004001
chr10	50942492	50942812	81	9	4.43125	3.95608	1.39864e-12	7.5053e-11	ENSSSCG00000011046
chr1	87077045	87077242	81	10	4.28204	3.96514	1.39864e-12	7.5053e-11	ENSSSCG00000004420
chr13	149321675	149321860	81	10	4.28204	3.96514	1.39864e-12	7.5053e-11	ENSSSCG00000011888
chr1	93238990	93239272	81	10	4.28204	3.96514	1.39864e-12	7.5053e-11	ENSSSCG00000004454
chr11	22983719	22983990	214	44	3.56491	5.47755	1.41115e-12	7.56517e-11	ENSSSCG00000023863
chr5	3087698	3088394	173	34	3.62846	5.15616	1.41794e-12	7.58223e-11	ENSSSCG00000000029
chr15	42786684	42787078	131	22	3.8514	4.72225	1.41972e-12	7.58223e-11	ENSSSCG00000015753
chr2	95665606	95666205	131	23	3.78777	4.72727	1.41972e-12	7.58223e-11	ENSSSCG00000014140
chr1	232017266	232017417	119	19	3.92256	4.57241	1.42921e-12	7.62567e-11	ENSSSCG00000005190
chr15	62032704	62033056	329	76	3.39916	6.12687	1.43429e-12	7.6386e-11	ENSSSCG00000015846
chr1	304987057	304987315	100	15	4.00924	4.3035	1.43571e-12	7.6386e-11	ENSSSCG00000005710
chr14	82635071	82635230	94	12	4.23776	4.19417	1.45898e-12	7.74775e-11	ENSSSCG00000010308
chr18	21643674	21643897	94	13	4.1239	4.2017	1.45898e-12	7.74775e-11	ENSSSCG00000016590
chr4	73398637	73398841	196	39	3.61149	5.34321	1.47479e-12	7.8243e-11	ENSSSCG00000006200
chr4	34275828	34276071	74	8	4.46742	3.81616	1.49953e-12	7.93522e-11	ENSSSCG00000006038
chr13	23780170	23780413	74	8	4.46742	3.81616	1.49953e-12	7.93522e-11	ENSSSCG00000030247
chr3	117550460	117550699	125	20	3.92015	4.64659	1.50134e-12	7.93522e-11	ENSSSCG00000024812
chr1	302799858	302800320	125	21	3.85036	4.65191	1.50134e-12	7.93522e-11	ENSSSCG00000005649
chr7	99886868	99887180	67	6	4.72885	3.65031	1.50529e-12	7.94862e-11	ENSSSCG00000002314
chr1	280636226	280636335	385	91	3.36657	6.36055	1.51174e-12	7.96404e-11	ENSSSCG00000005444
chr9	12222829	12222995	271	60	3.45958	5.83592	1.51187e-12	7.96404e-11	ENSSSCG00000027080
chr16	58248445	58248787	242	52	3.50213	5.66504	1.51246e-12	7.96404e-11	ENSSSCG00000017008
chr9	129664169	129664343	172	34	3.6201	5.14825	1.52523e-12	8.02378e-11	ENSSSCG00000015509
chr7	97915957	97916268	106	16	4.00119	4.39216	1.56596e-12	8.23036e-11	ENSSSCG00000002299
chr4	1038484	1038698	154	28	3.73919	4.97339	1.57972e-12	8.27237e-11	ENSSSCG00000006954
chr3	106277358	106277576	201	41	3.57598	5.38367	1.57984e-12	8.27237e-11	ENSSSCG00000030512
chr2	32643394	32643772	201	42	3.54137	5.38672	1.57984e-12	8.27237e-11	ENSSSCG00000013327
chr3	60855814	60855966	118	19	3.91039	4.56062	1.58676e-12	8.30088e-11	ENSSSCG00000008217
chr17	41296150	41296522	59	5	4.80039	3.45209	1.5943e-12	8.32484e-11	ENSSSCG00000007252
chr5	55253780	55253964	59	5	4.80039	3.45209	1.5943e-12	8.32484e-11	ENSSSCG00000000580
chr9	138521936	138522145	100	14	4.10758	4.29654	1.62347e-12	8.45361e-11	ENSSSCG00000015567
chr12	20349382	20349789	100	14	4.10758	4.29654	1.62347e-12	8.45361e-11	ENSSSCG00000017389
chr9	69142456	69142595	100	14	4.10758	4.29654	1.62347e-12	8.45361e-11	ENSSSCG00000024613
chr7	93012148	93012381	124	21	3.83878	4.64075	1.65904e-12	8.61863e-11	ENSSSCG00000002263
chr6	153391459	153391918	124	21	3.83878	4.64075	1.65904e-12	8.61863e-11	ENSSSCG00000003917
chr2	5653326	5653741	93	12	4.22234	4.17893	1.66282e-12	8.61863e-11	ENSSSCG00000012978
chr8	1877011	1877312	93	13	4.10849	4.18655	1.66282e-12	8.61863e-11	ENSSSCG00000008702
chr3	142922031	142922321	93	13	4.10849	4.18655	1.66282e-12	8.61863e-11	ENSSSCG00000008662
chr14	44204463	44204703	183	37	3.58811	5.24327	1.66441e-12	8.6189e-11	ENSSSCG00000009937
chr1	314073714	314074184	112	17	3.99404	4.47578	1.67397e-12	8.64455e-11	ENSSSCG00000005855
chr9	10723968	10724262	112	17	3.99404	4.47578	1.67397e-12	8.64455e-11	ENSSSCG00000014851
chr9	79130563	79130795	112	17	3.99404	4.47578	1.67397e-12	8.64455e-11	ENSSSCG00000029967
chr18	27384383	27384751	206	43	3.543	5.42301	1.68501e-12	8.68559e-11	ENSSSCG00000016618
chr9	148830769	148831117	206	43	3.543	5.42301	1.68501e-12	8.68559e-11	ENSSSCG00000029907
chr2	5129723	5130119	343	80	3.38544	6.18935	1.71912e-12	8.84522e-11	ENSSSCG00000012950
chr2	5129723	5130119	343	80	3.38544	6.18935	1.71912e-12	8.84522e-11	ENSSSCG00000012939
chr7	63495553	63495911	159	30	3.68634	5.02546	1.73543e-12	8.92094e-11	ENSSSCG00000001906
chr13	209903425	209904147	171	33	3.65453	5.13662	1.76588e-12	9.06922e-11	ENSSSCG00000012054
chr14	142512401	142512703	291	66	3.42516	5.94397	1.7911e-12	9.18198e-11	ENSSSCG00000010698
chr3	110442781	110443107	291	67	3.40352	5.94599	1.7911e-12	9.18198e-11	ENSSSCG00000008504
chr17	53301581	53301712	99	15	3.99476	4.28936	1.83688e-12	9.40806e-11	ENSSSCG00000007402
chr16	77380692	77380861	153	29	3.67949	4.9686	1.85937e-12	9.51461e-11	ENSSSCG00000017078
chr6	16606859	16607064	239	53	3.45676	5.65073	1.86668e-12	9.54231e-11	ENSSSCG00000025151
chr14	46832971	46833204	111	17	3.98111	4.4632	1.86988e-12	9.54231e-11	ENSSSCG00000009958
chr1	286560423	286560754	111	18	3.89948	4.46931	1.86988e-12	9.54231e-11	ENSSSCG00000026633
chr1	200938924	200939110	80	10	4.26413	3.94738	1.88985e-12	9.56855e-11	ENSSSCG00000005023
chr17	66768719	66768917	80	10	4.26413	3.94738	1.88985e-12	9.56855e-11	ENSSSCG00000007526
chr6	135660203	135660403	80	10	4.26413	3.94738	1.88985e-12	9.56855e-11	ENSSSCG00000003808
chr2	149450225	149450425	80	10	4.26413	3.94738	1.88985e-12	9.56855e-11	ENSSSCG00000014387
chr13	209918347	209918695	129	22	3.82921	4.70088	1.89131e-12	9.56855e-11	ENSSSCG00000012054
chr3	5166151	5166360	129	23	3.76559	4.70598	1.89131e-12	9.56855e-11	ENSSSCG00000007592
chr3	5166151	5166360	129	23	3.76559	4.70598	1.89131e-12	9.56855e-11	ENSSSCG00000024245
chr6	62036247	62036632	129	23	3.76559	4.70598	1.89131e-12	9.56855e-11	ENSSSCG00000003370
chr9	62615020	62615392	279	64	3.40869	5.8835	1.89203e-12	9.56855e-11	ENSSSCG00000015239
chr8	40322869	40323065	193	40	3.55288	5.32542	1.91097e-12	9.65561e-11	ENSSSCG00000008821
chr11	13220251	13220608	86	11	4.23316	4.05939	1.92214e-12	9.69467e-11	ENSSSCG00000009361
chr7	129278509	129279043	262	59	3.43504	5.78838	1.92447e-12	9.69769e-11	ENSSSCG00000024055
chr10	23939088	23939211	105	16	3.98753	4.37884	1.97776e-12	9.9565e-11	ENSSSCG00000010892
chrX	138654407	138654694	487	121	3.29521	6.71123	1.97937e-12	9.9565e-11	ENSSSCG00000012730
chr5	7901831	7902296	227	49	3.49528	5.57105	1.98908e-12	9.99642e-11	ENSSSCG00000025260
chr17	54031415	54031785	210	45	3.50541	5.45489	2.01782e-12	1.01318e-10	ENSSSCG00000007439
chr9	22687459	22687806	158	31	3.63021	5.02082	2.03195e-12	1.01846e-10	ENSSSCG00000014919
chr7	4989077	4989425	158	31	3.63021	5.02082	2.03195e-12	1.01846e-10	ENSSSCG00000001025
chr9	22628844	22629065	289	67	3.39358	5.93678	2.04196e-12	1.02256e-10	ENSSSCG00000014919
chr3	29698187	29698430	181	37	3.57226	5.22832	2.04738e-12	1.02345e-10	ENSSSCG00000007878
chr3	29698187	29698430	181	37	3.57226	5.22832	2.04738e-12	1.02345e-10	ENSSSCG00000007879
chr11	71634019	71634398	73	7	4.63599	3.78619	2.07999e-12	1.03607e-10	ENSSSCG00000028848
chrX	125918110	125918394	73	7	4.63599	3.78619	2.07999e-12	1.03607e-10	ENSSSCG00000012680
chr8	34222551	34222823	73	7	4.63599	3.78619	2.07999e-12	1.03607e-10	ENSSSCG00000008799
chr6	77247941	77248213	73	7	4.63599	3.78619	2.07999e-12	1.03607e-10	ENSSSCG00000020739
chr14	97372657	97372824	221	47	3.51654	5.5295	2.11648e-12	1.05053e-10	ENSSSCG00000010384
chr14	97372657	97372824	221	47	3.51654	5.5295	2.11648e-12	1.05053e-10	ENSSSCG00000010383
chr5	15138432	15138723	134	24	3.75948	4.76352	2.12385e-12	1.05325e-10	ENSSSCG00000000175
chr16	86017616	86017793	412	101	3.3142	6.46483	2.15233e-12	1.06581e-10	ENSSSCG00000021251
chr7	34273204	34273509	249	55	3.46261	5.71074	2.15381e-12	1.06581e-10	ENSSSCG00000001517
chr1	283680586	283680975	92	12	4.20676	4.16353	2.16433e-12	1.06581e-10	ENSSSCG00000005465
chr13	32023070	32023233	92	12	4.20676	4.16353	2.16433e-12	1.06581e-10	ENSSSCG00000021262
chr5	62259691	62259842	92	13	4.0929	4.17124	2.16433e-12	1.06581e-10	ENSSSCG00000000614
chr6	147063558	147063709	92	13	4.0929	4.17124	2.16433e-12	1.06581e-10	ENSSSCG00000003853
chr3	8098783	8098935	92	13	4.0929	4.17124	2.16433e-12	1.06581e-10	ENSSSCG00000007675
chr4	15774201	15774352	92	13	4.0929	4.17124	2.16433e-12	1.06581e-10	ENSSSCG00000005977
chrX	47783871	47784300	146	27	3.7144	4.89567	2.17624e-12	1.06852e-10	ENSSSCG00000021934
chr3	15865781	15865924	146	27	3.7144	4.89567	2.17624e-12	1.06852e-10	ENSSSCG00000007730
chr6	73857870	73858140	192	40	3.54539	5.31837	2.17743e-12	1.06852e-10	ENSSSCG00000003515
chr6	73857870	73858140	192	40	3.54539	5.31837	2.17743e-12	1.06852e-10	ENSSSCG00000025146
chr15	147508769	147509005	186	38	3.57327	5.26874	2.18679e-12	1.07217e-10	ENSSSCG00000016297
chr1	305076138	305076511	104	16	3.97373	4.3654	2.22444e-12	1.08874e-10	ENSSSCG00000005710
chr9	135967021	135967463	122	20	3.88512	4.61271	2.24399e-12	1.0945e-10	ENSSSCG00000015545
chr8	89534394	89534671	122	21	3.81534	4.61816	2.24399e-12	1.0945e-10	ENSSSCG00000009048
chr10	70604609	70605034	122	21	3.81534	4.61816	2.24399e-12	1.0945e-10	ENSSSCG00000011131
chr3	53898216	53898493	122	21	3.81534	4.61816	2.24399e-12	1.0945e-10	ENSSSCG00000008150
chr12	338963	339542	248	55	3.4568	5.70533	2.26604e-12	1.10429e-10	ENSSSCG00000017136
chr5	7038796	7039458	128	22	3.81799	4.69008	2.29396e-12	1.11596e-10	ENSSSCG00000000110
chr1	100935863	100935972	110	18	3.88643	4.45668	2.33654e-12	1.13471e-10	ENSSSCG00000004477
chr6	38594299	38594631	180	36	3.60361	5.21734	2.35268e-12	1.14157e-10	ENSSSCG00000002864
chr12	22416074	22416277	98	14	4.07845	4.26798	2.35581e-12	1.1421e-10	ENSSSCG00000017471
chr17	13834804	13835134	145	27	3.70449	4.88622	2.37066e-12	1.14797e-10	ENSSSCG00000027808
chr9	82254308	82254540	168	34	3.58616	5.11616	2.37311e-12	1.14797e-10	ENSSSCG00000023414
chr2	153612920	153613108	58	5	4.77576	3.4271	2.37812e-12	1.14797e-10	ENSSSCG00000014406
chr8	87290475	87290869	58	5	4.77576	3.4271	2.37812e-12	1.14797e-10	ENSSSCG00000009035
chr4	120840227	120840542	298	69	3.39548	5.98173	2.38406e-12	1.14985e-10	ENSSSCG00000006820
chr11	86133657	86133895	214	46	3.50103	5.48324	2.39526e-12	1.15327e-10	ENSSSCG00000009555
chr12	19536704	19536918	214	46	3.50103	5.48324	2.39526e-12	1.15327e-10	ENSSSCG00000017372
chr14	6721273	6721587	426	105	3.30647	6.51449	2.44439e-12	1.17492e-10	ENSSSCG00000009611
chr9	133036807	133036944	72	7	4.61611	3.76614	2.45364e-12	1.17735e-10	ENSSSCG00000015526
chr5	62814519	62814755	72	8	4.42793	3.77664	2.45364e-12	1.17735e-10	ENSSSCG00000000619
chr8	31715963	31716268	91	13	4.07715	4.15578	2.47178e-12	1.18202e-10	ENSSSCG00000008785
chr9	36270828	36270981	91	13	4.07715	4.15578	2.47178e-12	1.18202e-10	ENSSSCG00000024022
chr15	72882365	72882518	91	13	4.07715	4.15578	2.47178e-12	1.18202e-10	ENSSSCG00000015878
chr8	140132671	140132900	91	13	4.07715	4.15578	2.47178e-12	1.18202e-10	ENSSSCG00000024105
chr12	1549154	1549515	185	38	3.56549	5.26141	2.50327e-12	1.19606e-10	ENSSSCG00000017142
chr9	112779753	112779928	85	11	4.2163	4.04271	2.55189e-12	1.21825e-10	ENSSSCG00000015410
chr14	7873512	7873898	139	25	3.75383	4.81888	2.57488e-12	1.22221e-10	ENSSSCG00000025094
chr13	28886290	28886606	139	25	3.75383	4.81888	2.57488e-12	1.22221e-10	ENSSSCG00000011287
chr6	147073786	147073972	139	26	3.69764	4.82355	2.57488e-12	1.22221e-10	ENSSSCG00000003853
chr12	1235695	1236047	156	31	3.61184	5.00341	2.57912e-12	1.22221e-10	ENSSSCG00000023045
chr3	125503835	125504027	156	31	3.61184	5.00341	2.57912e-12	1.22221e-10	ENSSSCG00000025357
chr11	48374969	48375129	156	31	3.61184	5.00341	2.57912e-12	1.22221e-10	ENSSSCG00000009457
chr3	26245362	26245652	65	6	4.68518	3.60613	2.58245e-12	1.22221e-10	ENSSSCG00000026453
chr15	120096397	120096685	65	6	4.68518	3.60613	2.58245e-12	1.22221e-10	ENSSSCG00000016123
chr17	30280219	30280432	150	28	3.70124	4.93718	2.58408e-12	1.22221e-10	ENSSSCG00000007097
chr14	55047108	55047455	109	17	3.9549	4.4377	2.6138e-12	1.23419e-10	ENSSSCG00000010133
chr12	14983104	14983737	109	18	3.87326	4.44393	2.6138e-12	1.23419e-10	ENSSSCG00000017280
chr3	45096825	45097006	419	104	3.29635	6.49123	2.62025e-12	1.2362e-10	ENSSSCG00000026202
chr5	6222615	6222851	347	84	3.33192	6.21148	2.63212e-12	1.24076e-10	ENSSSCG00000000089
chr12	44399906	44400112	97	14	4.06367	4.25349	2.67036e-12	1.25773e-10	ENSSSCG00000022850
chr8	133761276	133761953	184	38	3.55768	5.25405	2.67902e-12	1.26075e-10	ENSSSCG00000029621
chr8	32280585	32280940	115	19	3.87326	4.52468	2.6941e-12	1.26679e-10	ENSSSCG00000026297
chr14	24391243	24391601	307	72	3.37715	6.02723	2.75362e-12	1.2937e-10	ENSSSCG00000009735
chr12	1431823	1432330	201	43	3.50756	5.38976	2.76312e-12	1.29708e-10	ENSSSCG00000028593
chr12	53700398	53700562	195	42	3.49766	5.34571	2.79779e-12	1.31225e-10	ENSSSCG00000017895
chr15	28456535	28456694	138	25	3.74342	4.80892	2.81625e-12	1.3187e-10	ENSSSCG00000029304
chr7	26148013	26148252	138	25	3.74342	4.80892	2.81625e-12	1.3187e-10	ENSSSCG00000024582
chr4	122965765	122966122	103	16	3.9598	4.35184	2.81856e-12	1.3187e-10	ENSSSCG00000023187
chr6	73860127	73860353	234	53	3.42626	5.62234	2.85839e-12	1.33622e-10	ENSSSCG00000003515
chr13	85598153	85598328	251	57	3.42278	5.72624	2.883e-12	1.3466e-10	ENSSSCG00000022500
chr9	38453026	38453345	178	37	3.54816	5.20561	2.90221e-12	1.35446e-10	ENSSSCG00000014994
chr5	24104156	24104504	57	5	4.7507	3.40172	2.91149e-12	1.35653e-10	ENSSSCG00000000414
chr14	4531785	4531977	57	5	4.7507	3.40172	2.91149e-12	1.35653e-10	ENSSSCG00000009598
chr11	86233694	86233857	245	55	3.43925	5.68898	2.92567e-12	1.36201e-10	ENSSSCG00000021158
chr12	48713231	48713391	200	43	3.50037	5.38302	2.94133e-12	1.36817e-10	ENSSSCG00000017801
chr14	150806753	150807334	166	34	3.56889	5.09986	2.96871e-12	1.37976e-10	ENSSSCG00000010756
chr14	152379344	152379547	78	9	4.37685	3.90178	2.98861e-12	1.38672e-10	ENSSSCG00000023681
chr13	153669139	153669421	78	10	4.22764	3.91123	2.98861e-12	1.38672e-10	ENSSSCG00000027941
chr1	306129277	306129509	120	21	3.7915	4.59523	3.04618e-12	1.4111e-10	ENSSSCG00000005723
chr17	53822769	53823052	120	21	3.7915	4.59523	3.04618e-12	1.4111e-10	ENSSSCG00000007436
chr2	58743377	58743585	149	28	3.6916	4.92799	3.0512e-12	1.41227e-10	ENSSSCG00000027840
chr12	46955125	46955894	126	22	3.79529	4.66824	3.0727e-12	1.41988e-10	ENSSSCG00000017766
chrX	64973637	64973859	126	22	3.79529	4.66824	3.0727e-12	1.41988e-10	ENSSSCG00000012403
chr5	16629491	16629787	64	6	4.66283	3.58355	3.09956e-12	1.42877e-10	ENSSSCG00000026061
chr3	92522758	92523085	64	6	4.66283	3.58355	3.09956e-12	1.42877e-10	ENSSSCG00000008414
chr13	208103450	208103774	64	6	4.66283	3.58355	3.09956e-12	1.42877e-10	ENSSSCG00000028112
chr14	68166521	68166713	322	78	3.33075	6.10181	3.10379e-12	1.42955e-10	ENSSSCG00000010211
chr17	55234500	55234802	102	16	3.94574	4.33816	3.17535e-12	1.46131e-10	ENSSSCG00000007454
chr2	143866728	143866995	194	41	3.52486	5.3356	3.18222e-12	1.46208e-10	ENSSSCG00000014316
chr6	47461226	47461976	194	42	3.49025	5.33876	3.18222e-12	1.46208e-10	ENSSSCG00000003091
chr2	74367731	74368017	90	13	4.06122	4.14016	3.23069e-12	1.48298e-10	ENSSSCG00000028612
chr15	34868099	34868512	227	50	3.46624	5.57371	3.23825e-12	1.48298e-10	ENSSSCG00000027791
chr17	59489328	59489714	227	51	3.43777	5.57636	3.23825e-12	1.48298e-10	ENSSSCG00000007478
chr13	146203434	146203820	227	51	3.43777	5.57636	3.23825e-12	1.48298e-10	ENSSSCG00000011867
chr2	27239287	27239567	160	32	3.6028	5.04197	3.24169e-12	1.48334e-10	ENSSSCG00000013294
chr5	2869916	2870240	108	18	3.85998	4.43108	3.27579e-12	1.49645e-10	ENSSSCG00000025288
chr4	43133337	43133473	205	44	3.50295	5.4194	3.27637e-12	1.49645e-10	ENSSSCG00000006088
chr1	161544474	161544900	154	30	3.64026	4.98167	3.28097e-12	1.49645e-10	ENSSSCG00000004856
chr15	52145839	52146130	154	30	3.64026	4.98167	3.28097e-12	1.49645e-10	ENSSSCG00000015782
chr9	133708115	133708503	182	38	3.54192	5.23922	3.28736e-12	1.49815e-10	ENSSSCG00000015536
chr14	151016307	151016601	238	54	3.42383	5.64761	3.29998e-12	1.50268e-10	ENSSSCG00000010757
chr8	141491357	141491620	114	19	3.86067	4.51251	3.33985e-12	1.51838e-10	ENSSSCG00000026655
chr7	7824204	7824467	114	19	3.86067	4.51251	3.33985e-12	1.51838e-10	ENSSSCG00000001042
chr11	86592511	86592896	249	57	3.41124	5.71552	3.3531e-12	1.52317e-10	ENSSSCG00000009565
chr13	24952312	24952501	137	26	3.67674	4.80362	3.37216e-12	1.53059e-10	ENSSSCG00000028740
chr9	7624951	7625399	131	24	3.72683	4.73227	3.38714e-12	1.53358e-10	ENSSSCG00000025600
chr2	7703856	7704061	131	24	3.72683	4.73227	3.38714e-12	1.53358e-10	ENSSSCG00000013052
chr15	151453715	151453882	125	23	3.72017	4.66247	3.38966e-12	1.53358e-10	ENSSSCG00000027331
chr15	39515825	39516080	125	23	3.72017	4.66247	3.38966e-12	1.53358e-10	ENSSSCG00000015748
chr14	7480848	7481086	193	42	3.48279	5.33178	3.39464e-12	1.5346e-10	ENSSSCG00000009631
chr18	5571604	5571965	243	55	3.42743	5.67798	3.41455e-12	1.54115e-10	ENSSSCG00000022734
chrX	5467912	5468220	353	87	3.30613	6.23915	3.42253e-12	1.54115e-10	ENSSSCG00000012101
chr10	27327677	27327944	71	7	4.59596	3.74583	3.42556e-12	1.54115e-10	ENSSSCG00000024975
chr2	91218674	91218938	71	7	4.59596	3.74583	3.42556e-12	1.54115e-10	ENSSSCG00000014126
chr14	36674198	36674423	71	8	4.40778	3.7565	3.42556e-12	1.54115e-10	ENSSSCG00000009850
chr5	73581702	73581941	71	8	4.40778	3.7565	3.42556e-12	1.54115e-10	ENSSSCG00000000779
chr15	55810938	55811363	96	14	4.04873	4.23886	3.43745e-12	1.54403e-10	ENSSSCG00000015828
chr8	140450320	140450455	96	14	4.04873	4.23886	3.43745e-12	1.54403e-10	ENSSSCG00000009219
chr6	63445219	63445400	204	44	3.49589	5.41279	3.48328e-12	1.56067e-10	ENSSSCG00000025445
chr13	41539911	41540130	77	9	4.35826	3.88325	3.48838e-12	1.56067e-10	ENSSSCG00000025776
chr4	73382472	73382783	77	9	4.35826	3.88325	3.48838e-12	1.56067e-10	ENSSSCG00000006200
chr11	70629990	70630184	77	10	4.20904	3.89283	3.48838e-12	1.56067e-10	ENSSSCG00000009498
chr1	248584887	248585046	176	37	3.53186	5.19028	3.58631e-12	1.60321e-10	ENSSSCG00000025033
chrX	142244828	142245294	347	85	3.31489	6.21314	3.60442e-12	1.60975e-10	ENSSSCG00000012793
chr14	153791378	153791714	148	29	3.63157	4.92306	3.60667e-12	1.60975e-10	ENSSSCG00000010791
chr9	6489384	6489567	142	27	3.67434	4.85749	3.65232e-12	1.62754e-10	ENSSSCG00000022336
chr5	108064022	108064310	142	27	3.67434	4.85749	3.65232e-12	1.62754e-10	ENSSSCG00000030656
chr9	58516391	58516637	292	69	3.36615	5.95459	3.65727e-12	1.62846e-10	ENSSSCG00000015217
chr6	101025855	101026154	187	40	3.50733	5.28263	3.69522e-12	1.64405e-10	ENSSSCG00000003707
chr4	38369231	38369415	119	21	3.77944	4.58363	3.74226e-12	1.66366e-10	ENSSSCG00000006060
chr15	18316538	18316701	153	30	3.63087	4.97276	3.85691e-12	1.71057e-10	ENSSSCG00000015689
chr15	147115459	147115838	153	31	3.58384	4.97691	3.85691e-12	1.71057e-10	ENSSSCG00000016290
chr2	1864819	1865182	192	41	3.50992	5.32157	3.86485e-12	1.71275e-10	ENSSSCG00000012869
chr10	21462393	21462665	95	14	4.03363	4.22409	3.90374e-12	1.72726e-10	ENSSSCG00000010880
chr10	21462393	21462665	95	14	4.03363	4.22409	3.90374e-12	1.72726e-10	ENSSSCG00000023775
chr1	307239006	307239434	147	28	3.67211	4.90944	3.92286e-12	1.73357e-10	ENSSSCG00000005740
chr10	54895333	54895595	83	11	4.18198	4.00881	3.92725e-12	1.73357e-10	ENSSSCG00000011059
chr17	42235386	42235830	83	11	4.18198	4.00881	3.92725e-12	1.73357e-10	ENSSSCG00000007272
chr5	53754380	53754814	230	52	3.42878	5.59661	3.95324e-12	1.74368e-10	ENSSSCG00000000567
chr16	26859632	26859809	101	16	3.93153	4.32435	4.03691e-12	1.77501e-10	ENSSSCG00000024598
chr9	3514962	3515316	101	16	3.93153	4.32435	4.03691e-12	1.77501e-10	ENSSSCG00000014617
chr8	43046752	43046929	101	16	3.93153	4.32435	4.03691e-12	1.77501e-10	ENSSSCG00000008841
chr2	27246459	27246713	70	7	4.57551	3.72525	4.0543e-12	1.77571e-10	ENSSSCG00000013294
chr6	89431687	89431956	70	7	4.57551	3.72525	4.0543e-12	1.77571e-10	ENSSSCG00000023322
chr4	116279498	116279755	70	7	4.57551	3.72525	4.0543e-12	1.77571e-10	ENSSSCG00000006757
chr3	49149322	49149576	70	7	4.57551	3.72525	4.0543e-12	1.77571e-10	ENSSSCG00000008132
chr7	117020176	117020402	70	8	4.38733	3.73609	4.0543e-12	1.77571e-10	ENSSSCG00000002427
chr6	50516864	50517109	130	24	3.71578	4.7217	4.09227e-12	1.78889e-10	ENSSSCG00000003199
chr1	163929845	163930213	328	81	3.30306	6.13164	4.09392e-12	1.78889e-10	ENSSSCG00000004859
chr4	120841311	120841546	191	42	3.46777	5.31772	4.12486e-12	1.80101e-10	ENSSSCG00000006820
chr3	29076084	29076317	257	60	3.38307	5.76486	4.12824e-12	1.80108e-10	ENSSSCG00000007874
chr9	103145163	103145294	152	30	3.62141	4.96379	4.18335e-12	1.82371e-10	ENSSSCG00000015394
chr4	67302472	67302667	169	35	3.55311	5.12795	4.23064e-12	1.8392e-10	ENSSSCG00000006174
chr16	71578418	71578574	89	12	4.15897	4.11639	4.23465e-12	1.8392e-10	ENSSSCG00000017052
chr6	101264922	101265078	89	12	4.15897	4.11639	4.23465e-12	1.8392e-10	ENSSSCG00000025584
chr1	266473890	266474046	89	12	4.15897	4.11639	4.23465e-12	1.8392e-10	ENSSSCG00000005355
chr9	45886691	45886999	262	61	3.38709	5.79289	4.23691e-12	1.8392e-10	ENSSSCG00000015048
chr8	4109277	4109741	213	47	3.46337	5.47976	4.23848e-12	1.8392e-10	ENSSSCG00000023907
chr7	16957139	16957316	56	5	4.7252	3.37591	4.38568e-12	1.90013e-10	ENSSSCG00000001080
chr10	50924158	50924510	56	5	4.7252	3.37591	4.38568e-12	1.90013e-10	ENSSSCG00000011046
chr4	104804995	104805428	157	32	3.5755	5.01616	4.4336e-12	1.91923e-10	ENSSSCG00000006571
chr9	132952235	132952559	305	74	3.32829	6.02233	4.43659e-12	1.91923e-10	ENSSSCG00000021464
chr5	34253056	34253354	63	6	4.64014	3.56065	4.48309e-12	1.93786e-10	ENSSSCG00000000478
chr2	118645962	118646132	82	11	4.16451	3.99157	4.54162e-12	1.95864e-10	ENSSSCG00000027074
chr1	222078481	222078650	82	11	4.16451	3.99157	4.54162e-12	1.95864e-10	ENSSSCG00000005130
chr1	230070926	230071194	82	11	4.16451	3.99157	4.54162e-12	1.95864e-10	ENSSSCG00000025613
chr2	53927050	53927447	168	35	3.54456	5.11989	4.55414e-12	1.96168e-10	ENSSSCG00000029870
chr5	5647341	5647767	100	16	3.91719	4.31041	4.55563e-12	1.96168e-10	ENSSSCG00000000079
chr14	43125743	43126174	106	18	3.83303	4.40504	4.61346e-12	1.98051e-10	ENSSSCG00000009916
chr2	59192603	59193046	106	18	3.83303	4.40504	4.61346e-12	1.98051e-10	ENSSSCG00000029924
chr6	4773527	4773847	106	18	3.83303	4.40504	4.61346e-12	1.98051e-10	ENSSSCG00000023837
chrX	47996044	47996598	106	18	3.83303	4.40504	4.61346e-12	1.98051e-10	ENSSSCG00000012289
chr15	150404980	150405336	112	19	3.83515	4.48787	4.62577e-12	1.98428e-10	ENSSSCG00000016317
chr7	57839795	57840007	146	28	3.66227	4.90007	4.64468e-12	1.98936e-10	ENSSSCG00000001808
chr6	39520921	39521126	146	29	3.61195	4.90445	4.64468e-12	1.98936e-10	ENSSSCG00000002873
chr7	129389249	129389391	190	42	3.4602	5.31064	4.70087e-12	2.01036e-10	ENSSSCG00000026059
chr7	129389249	129389391	190	42	3.4602	5.31064	4.70087e-12	2.01036e-10	ENSSSCG00000002530
chr12	63405626	63405834	76	9	4.33942	3.86448	4.76623e-12	2.02648e-10	ENSSSCG00000018056
chr18	3400526	3400721	76	10	4.1902	3.8742	4.76623e-12	2.02648e-10	ENSSSCG00000016423
chr14	10578979	10579174	76	10	4.1902	3.8742	4.76623e-12	2.02648e-10	ENSSSCG00000009650
chr10	28275621	28275803	76	10	4.1902	3.8742	4.76623e-12	2.02648e-10	ENSSSCG00000030694
chr14	55119924	55120121	76	10	4.1902	3.8742	4.76623e-12	2.02648e-10	ENSSSCG00000010135
chr6	18220789	18221154	76	10	4.1902	3.8742	4.76623e-12	2.02648e-10	ENSSSCG00000002802
chrX	97442879	97443167	76	10	4.1902	3.8742	4.76623e-12	2.02648e-10	ENSSSCG00000012530
chr3	134013582	134013832	212	48	3.42632	5.47627	4.76737e-12	2.02648e-10	ENSSSCG00000026161
chr5	22764414	22764658	315	77	3.31763	6.0708	4.79687e-12	2.03747e-10	ENSSSCG00000000368
chr5	106000727	106000970	304	74	3.32356	6.01797	4.81816e-12	2.04343e-10	ENSSSCG00000000943
chr10	75261430	75261910	304	75	3.30424	6.01988	4.81816e-12	2.04343e-10	ENSSSCG00000011160
chr14	31806746	31806996	184	40	3.48401	5.26076	4.8338e-12	2.04852e-10	ENSSSCG00000021261
chr1	11055158	11055630	88	12	4.14268	4.10035	4.85345e-12	2.05223e-10	ENSSSCG00000021649
chr11	11517336	11517574	134	25	3.70101	4.76838	4.85351e-12	2.05223e-10	ENSSSCG00000009350
chr8	70062317	70062578	134	26	3.64481	4.77322	4.85351e-12	2.05223e-10	ENSSSCG00000008927
chr6	80105420	80105634	271	65	3.34443	5.8468	4.87659e-12	2.0589e-10	ENSSSCG00000003590
chr6	51975222	51975513	151	30	3.61189	4.95477	4.92529e-12	2.07478e-10	ENSSSCG00000003244
chr3	128275960	128276118	151	31	3.56486	4.95897	4.92529e-12	2.07478e-10	ENSSSCG00000008614
chr2	9595495	9595653	151	31	3.56486	4.95897	4.92529e-12	2.07478e-10	ENSSSCG00000013081
chr1	307265746	307266299	94	14	4.01838	4.20918	5.04433e-12	2.12016e-10	ENSSSCG00000005740
chr9	29779617	29779934	94	15	3.92004	4.21661	5.04433e-12	2.12016e-10	ENSSSCG00000014946
chr17	52215195	52215322	94	15	3.92004	4.21661	5.04433e-12	2.12016e-10	ENSSSCG00000007370
chr2	44522334	44522580	117	20	3.82478	4.55446	5.1117e-12	2.14208e-10	ENSSSCG00000013376
chr14	78513522	78513871	117	20	3.82478	4.55446	5.1117e-12	2.14208e-10	ENSSSCG00000010253
chr7	12155740	12156471	117	20	3.82478	4.55446	5.1117e-12	2.14208e-10	ENSSSCG00000001061
chr4	115035418	115035670	238	55	3.39744	5.65012	5.17951e-12	2.16888e-10	ENSSSCG00000006745
chr6	17811440	17811721	167	35	3.53595	5.11178	5.2806e-12	2.20956e-10	ENSSSCG00000002811
chr16	33969189	33969438	281	68	3.33177	5.90141	5.31098e-12	2.22062e-10	ENSSSCG00000016885
chr6	143123158	143123411	150	31	3.55528	4.94992	5.34633e-12	2.23374e-10	ENSSSCG00000003833
chr18	16236667	16236865	55	5	4.69923	3.34968	5.39633e-12	2.25296e-10	ENSSSCG00000016543
chr10	31345281	31345721	286	70	3.31549	5.92898	5.40877e-12	2.25648e-10	ENSSSCG00000024719
chr5	6543815	6544051	161	33	3.56763	5.05439	5.44661e-12	2.26649e-10	ENSSSCG00000000095
chr2	143105464	143105753	128	24	3.69342	4.70034	5.44889e-12	2.26649e-10	ENSSSCG00000014307
chrX	7675412	7675603	172	36	3.53805	5.15551	5.50542e-12	2.28325e-10	ENSSSCG00000012110
chr2	427503	427880	172	37	3.49871	5.15912	5.50542e-12	2.28325e-10	ENSSSCG00000021597
chr5	12852605	12852871	172	37	3.49871	5.15912	5.50542e-12	2.28325e-10	ENSSSCG00000000162
chr1	302931933	302932170	172	37	3.49871	5.15912	5.50542e-12	2.28325e-10	ENSSSCG00000005652
chrX	130469835	130470212	183	39	3.51251	5.25003	5.53443e-12	2.29359e-10	ENSSSCG00000012712
chr6	113063727	113063907	122	22	3.74877	4.62359	5.5696e-12	2.298e-10	ENSSSCG00000027935
chr6	113063727	113063907	122	22	3.74877	4.62359	5.5696e-12	2.298e-10	ENSSSCG00000003746
chr14	143774945	143775295	122	22	3.74877	4.62359	5.5696e-12	2.298e-10	ENSSSCG00000010704
chr13	2481573	2481827	122	23	3.68514	4.62899	5.5696e-12	2.298e-10	ENSSSCG00000024938
chr14	92235862	92236074	75	9	4.32032	3.84549	5.57932e-12	2.29864e-10	ENSSSCG00000010348
chr8	88603638	88603836	75	10	4.17111	3.85535	5.57932e-12	2.29864e-10	ENSSSCG00000009043
chr7	34838389	34838647	139	27	3.64355	4.82819	5.66875e-12	2.33183e-10	ENSSSCG00000001523
chr5	31802873	31803113	116	20	3.81241	4.54254	5.67648e-12	2.33183e-10	ENSSSCG00000029815
chr3	16954696	16955023	116	21	3.74262	4.54829	5.67648e-12	2.33183e-10	ENSSSCG00000028513
chr6	70494235	70494510	116	21	3.74262	4.54829	5.67648e-12	2.33183e-10	ENSSSCG00000003486
chr10	71095524	71095945	166	35	3.52729	5.10363	5.68802e-12	2.33487e-10	ENSSSCG00000021815
chr14	141187000	141187514	177	38	3.50174	5.20146	5.71959e-12	2.34239e-10	ENSSSCG00000010687
chr14	140756251	140756487	177	38	3.50174	5.20146	5.71959e-12	2.34239e-10	ENSSSCG00000010683
chr1	142763237	142763451	93	14	4.00296	4.19411	5.73967e-12	2.34239e-10	ENSSSCG00000004705
chr13	144518347	144518486	93	14	4.00296	4.19411	5.73967e-12	2.34239e-10	ENSSSCG00000011858
chr1	302373401	302373731	93	15	3.90463	4.20163	5.73967e-12	2.34239e-10	ENSSSCG00000005631
chrX	114488663	114488791	93	15	3.90463	4.20163	5.73967e-12	2.34239e-10	ENSSSCG00000012634
chr6	37884628	37884756	93	15	3.90463	4.20163	5.73967e-12	2.34239e-10	ENSSSCG00000022521
chr12	34628660	34628892	237	56	3.36546	5.64699	5.75425e-12	2.34664e-10	ENSSSCG00000017619
chr6	155509012	155509618	105	18	3.81936	4.39185	5.81148e-12	2.35978e-10	ENSSSCG00000003954
chr15	124640409	124640628	105	18	3.81936	4.39185	5.81148e-12	2.35978e-10	ENSSSCG00000022830
chr18	6400733	6400950	105	18	3.81936	4.39185	5.81148e-12	2.35978e-10	ENSSSCG00000025737
chr6	44129928	44130170	99	16	3.9027	4.29635	5.81164e-12	2.35978e-10	ENSSSCG00000027515
chr2	27913776	27914015	133	25	3.69021	4.75807	5.83418e-12	2.36722e-10	ENSSSCG00000028338
chr3	77592283	77592529	182	40	3.46825	5.246	5.92354e-12	2.40002e-10	ENSSSCG00000008353
chr13	24905731	24905928	182	40	3.46825	5.246	5.92354e-12	2.40002e-10	ENSSSCG00000028740
chr5	2146665	2147427	209	48	3.40577	5.45714	6.04118e-12	2.44545e-10	ENSSSCG00000000024
chr8	3252810	3253213	263	64	3.32352	5.80471	6.04437e-12	2.44545e-10	ENSSSCG00000008713
chr11	86611541	86612061	198	44	3.45284	5.37252	6.08476e-12	2.45292e-10	ENSSSCG00000009565
chr2	75528854	75529246	198	45	3.42055	5.3756	6.08476e-12	2.45292e-10	ENSSSCG00000013491
chr2	75528854	75529246	198	45	3.42055	5.3756	6.08476e-12	2.45292e-10	ENSSSCG00000013492
chr15	91600875	91601046	81	11	4.14682	3.97413	6.08901e-12	2.45292e-10	ENSSSCG00000022222
chr7	25864567	25864739	81	11	4.14682	3.97413	6.08901e-12	2.45292e-10	ENSSSCG00000023411
chr4	102858809	102858980	81	11	4.14682	3.97413	6.08901e-12	2.45292e-10	ENSSSCG00000006504
chr15	124430419	124430649	252	60	3.35474	5.73863	6.11709e-12	2.46071e-10	ENSSSCG00000016153
chr17	64817407	64817840	284	69	3.32608	5.9176	6.17057e-12	2.48044e-10	ENSSSCG00000007501
chr1	270327623	270327949	138	27	3.63314	4.81829	6.19537e-12	2.48686e-10	ENSSSCG00000005388
chr2	3549847	3550955	138	27	3.63314	4.81829	6.19537e-12	2.48686e-10	ENSSSCG00000012893
chr2	6127659	6128061	246	59	3.34416	5.70411	6.31178e-12	2.52998e-10	ENSSSCG00000012998
chr17	43689797	43690045	278	68	3.31629	5.88714	6.35233e-12	2.54442e-10	ENSSSCG00000007291
chr13	145590817	145591056	87	12	4.12621	4.08413	6.38964e-12	2.54705e-10	ENSSSCG00000021656
chr4	113726096	113726313	87	13	4.01235	4.09232	6.38964e-12	2.54705e-10	ENSSSCG00000006735
chr10	70637256	70637472	87	13	4.01235	4.09232	6.38964e-12	2.54705e-10	ENSSSCG00000011131
chr4	87145724	87145952	87	13	4.01235	4.09232	6.38964e-12	2.54705e-10	ENSSSCG00000006273
chr8	12420945	12421094	87	13	4.01235	4.09232	6.38964e-12	2.54705e-10	ENSSSCG00000029989
chrX	142864345	142864661	132	25	3.67932	4.74769	6.39968e-12	2.54705e-10	ENSSSCG00000029844
chr12	6474963	6475438	132	25	3.67932	4.74769	6.39968e-12	2.54705e-10	ENSSSCG00000017233
chr7	79553594	79553820	132	26	3.62313	4.75261	6.39968e-12	2.54705e-10	ENSSSCG00000001977
chr3	41356219	41356679	110	19	3.80917	4.46282	6.43379e-12	2.5552e-10	ENSSSCG00000007991
chr1	181664787	181665073	62	6	4.61708	3.5374	6.51983e-12	2.57664e-10	ENSSSCG00000004939
chr17	49189120	49189438	62	6	4.61708	3.5374	6.51983e-12	2.57664e-10	ENSSSCG00000007355
chr10	58699739	58700027	62	6	4.61708	3.5374	6.51983e-12	2.57664e-10	ENSSSCG00000026001
chr18	53323882	53324172	62	6	4.61708	3.5374	6.51983e-12	2.57664e-10	ENSSSCG00000016719
chr7	99618419	99618838	176	38	3.49357	5.1938	6.58131e-12	2.59911e-10	ENSSSCG00000002311
chr13	44127899	44128204	154	32	3.54768	4.9899	6.59333e-12	2.60203e-10	ENSSSCG00000025881
chr1	298939733	298939952	219	50	3.41449	5.52549	6.71049e-12	2.64641e-10	ENSSSCG00000005587
chr12	23472092	23472424	283	69	3.32099	5.91292	6.73968e-12	2.64853e-10	ENSSSCG00000017508
chr10	27310419	27310636	235	55	3.37915	5.63314	6.7436e-12	2.64853e-10	ENSSSCG00000024975
chr10	17056954	17057215	68	7	4.53374	3.68325	6.76767e-12	2.64853e-10	ENSSSCG00000010862
chr7	20856297	20856573	68	7	4.53374	3.68325	6.76767e-12	2.64853e-10	ENSSSCG00000001097
chr2	69707951	69708185	68	8	4.34556	3.69444	6.76767e-12	2.64853e-10	ENSSSCG00000013645
chr2	89501232	89501464	68	8	4.34556	3.69444	6.76767e-12	2.64853e-10	ENSSSCG00000014110
chr8	104110330	104110564	68	8	4.34556	3.69444	6.76767e-12	2.64853e-10	ENSSSCG00000009079
chr18	20780747	20781110	68	8	4.34556	3.69444	6.76767e-12	2.64853e-10	ENSSSCG00000016574
chr8	35276090	35276338	68	8	4.34556	3.69444	6.76767e-12	2.64853e-10	ENSSSCG00000008803
chr14	41806508	41806758	68	8	4.34556	3.69444	6.76767e-12	2.64853e-10	ENSSSCG00000024825
chr3	39598525	39599199	181	40	3.4603	5.23856	6.78943e-12	2.6552e-10	ENSSSCG00000007951
chr13	141268647	141269140	121	22	3.7369	4.61222	6.81201e-12	2.66033e-10	ENSSSCG00000011828
chr15	115495055	115495228	121	23	3.67327	4.61767	6.81201e-12	2.66033e-10	ENSSSCG00000029606
chr10	45414621	45414808	224	53	3.36327	5.56384	6.85007e-12	2.67148e-10	ENSSSCG00000011020
chr6	46156839	46157221	256	62	3.33028	5.76427	6.86643e-12	2.676e-10	ENSSSCG00000003055
chr4	82509544	82510004	293	73	3.28998	5.96711	6.92107e-12	2.69543e-10	ENSSSCG00000006245
chr4	116147230	116147611	186	41	3.46413	5.27868	6.98617e-12	2.71514e-10	ENSSSCG00000006755
chr12	45925376	45925865	186	42	3.42952	5.28197	6.98617e-12	2.71514e-10	ENSSSCG00000017753
chr1	307013991	307014285	115	20	3.79993	4.53052	7.00919e-12	2.71845e-10	ENSSSCG00000021241
chr4	74306572	74306763	115	20	3.79993	4.53052	7.00919e-12	2.71845e-10	ENSSSCG00000023221
chr13	207941244	207941951	115	21	3.73014	4.53632	7.00919e-12	2.71845e-10	ENSSSCG00000012050
chr12	48515679	48515923	266	65	3.31757	5.82202	7.07632e-12	2.7426e-10	ENSSSCG00000017798
chr3	112938379	112938584	126	24	3.67072	4.67867	7.27875e-12	2.81523e-10	ENSSSCG00000008508
chr3	725210	725543	126	24	3.67072	4.67867	7.27875e-12	2.81523e-10	ENSSSCG00000007546
chr2	29728642	29728848	126	24	3.67072	4.67867	7.27875e-12	2.81523e-10	ENSSSCG00000013311
chr13	176521653	176521964	86	12	4.10954	4.06774	7.33967e-12	2.82519e-10	ENSSSCG00000030683
chr6	31899340	31899501	86	12	4.10954	4.06774	7.33967e-12	2.82519e-10	ENSSSCG00000028289
chr4	97528034	97528265	86	12	4.10954	4.06774	7.33967e-12	2.82519e-10	ENSSSCG00000006375
chr2	140908018	140908169	86	13	3.99568	4.07604	7.33967e-12	2.82519e-10	ENSSSCG00000014292
chr10	34031634	34031864	86	13	3.99568	4.07604	7.33967e-12	2.82519e-10	ENSSSCG00000022856
chr1	311564692	311565199	86	13	3.99568	4.07604	7.33967e-12	2.82519e-10	ENSSSCG00000005787
chr13	80141050	80141233	98	16	3.88806	4.28215	7.43132e-12	2.83885e-10	ENSSSCG00000021397
chr16	35345851	35345973	98	16	3.88806	4.28215	7.43132e-12	2.83885e-10	ENSSSCG00000016894
chrX	102615689	102615811	98	16	3.88806	4.28215	7.43132e-12	2.83885e-10	ENSSSCG00000030241
chr6	51858133	51858591	148	30	3.58296	4.92737	7.44217e-12	2.83885e-10	ENSSSCG00000003238
chr7	81005047	81005187	92	14	3.98737	4.1789	7.44582e-12	2.83885e-10	ENSSSCG00000002025
chr9	55762907	55763320	92	14	3.98737	4.1789	7.44582e-12	2.83885e-10	ENSSSCG00000015144
chr18	45330550	45330896	92	14	3.98737	4.1789	7.44582e-12	2.83885e-10	ENSSSCG00000016668
chr9	132909391	132909704	92	15	3.88904	4.18651	7.44582e-12	2.83885e-10	ENSSSCG00000021464
chr10	13488598	13488793	92	15	3.88904	4.18651	7.44582e-12	2.83885e-10	ENSSSCG00000010834
chr2	86315612	86315742	92	15	3.88904	4.18651	7.44582e-12	2.83885e-10	ENSSSCG00000014083
chr4	90938325	90938455	92	15	3.88904	4.18651	7.44582e-12	2.83885e-10	ENSSSCG00000006306
chr14	143194231	143194447	74	9	4.30098	3.82625	7.66797e-12	2.90974e-10	ENSSSCG00000010701
chr9	73997940	73998506	74	10	4.15177	3.83626	7.66797e-12	2.90974e-10	ENSSSCG00000015656
chr7	62917257	62917444	74	10	4.15177	3.83626	7.66797e-12	2.90974e-10	ENSSSCG00000001880
chr15	73328665	73328854	74	10	4.15177	3.83626	7.66797e-12	2.90974e-10	ENSSSCG00000015880
chr5	89514200	89514387	74	10	4.15177	3.83626	7.66797e-12	2.90974e-10	ENSSSCG00000000884
chr5	89514200	89514387	74	10	4.15177	3.83626	7.66797e-12	2.90974e-10	ENSSSCG00000021098
chr16	3924193	3924443	260	64	3.30697	5.78945	7.67408e-12	2.9101e-10	ENSSSCG00000029792
chr1	153699687	153699960	131	25	3.66836	4.73724	7.70818e-12	2.91909e-10	ENSSSCG00000004812
chr11	21136533	21137058	131	26	3.61217	4.7422	7.70818e-12	2.91909e-10	ENSSSCG00000009408
chr9	30493112	30493491	142	29	3.5719	4.86652	7.76174e-12	2.93345e-10	ENSSSCG00000014959
chr13	76045633	76045837	142	29	3.5719	4.86652	7.76174e-12	2.93345e-10	ENSSSCG00000011582
chr18	14903457	14903634	180	39	3.48868	5.22766	7.78756e-12	2.93729e-10	ENSSSCG00000016532
chr2	29676041	29676218	180	39	3.48868	5.22766	7.78756e-12	2.93729e-10	ENSSSCG00000013311
chr6	152128003	152128329	61	6	4.59365	3.5138	7.87918e-12	2.95993e-10	ENSSSCG00000003889
chr6	152128003	152128329	61	6	4.59365	3.5138	7.87918e-12	2.95993e-10	ENSSSCG00000024778
chr10	69640545	69640839	61	6	4.59365	3.5138	7.87918e-12	2.95993e-10	ENSSSCG00000011127
chr15	117874296	117874622	61	6	4.59365	3.5138	7.87918e-12	2.95993e-10	ENSSSCG00000016117
chr14	11907123	11907418	61	6	4.59365	3.5138	7.87918e-12	2.95993e-10	ENSSSCG00000009661
chr5	106600458	106600607	201	46	3.41065	5.39884	7.99212e-12	2.99835e-10	ENSSSCG00000025095
chr9	151804215	151804462	125	24	3.65923	4.66772	8.02214e-12	3.00761e-10	ENSSSCG00000015634
chr13	166988663	166988826	147	30	3.57318	4.91812	8.08912e-12	3.02359e-10	ENSSSCG00000028677
chr7	36146774	36147497	147	31	3.52615	4.92244	8.08912e-12	3.02359e-10	ENSSSCG00000001539
chr4	19825614	19825834	136	27	3.61209	4.79831	8.10241e-12	3.02359e-10	ENSSSCG00000005997
chr8	802377	802742	136	27	3.61209	4.79831	8.10241e-12	3.02359e-10	ENSSSCG00000008689
chr2	60095828	60096186	136	27	3.61209	4.79831	8.10241e-12	3.02359e-10	ENSSSCG00000013873
chr10	12261756	12262007	243	59	3.32646	5.68776	8.14111e-12	3.03602e-10	ENSSSCG00000010826
chr1	30400771	30400945	80	11	4.12892	3.95649	8.19159e-12	3.0508e-10	ENSSSCG00000004156
chr5	19127819	19127993	80	11	4.12892	3.95649	8.19159e-12	3.0508e-10	ENSSSCG00000000274
chr3	39070051	39070571	269	67	3.29014	5.8413	8.2404e-12	3.06401e-10	ENSSSCG00000023653
chr9	11309953	11310176	103	17	3.87327	4.3585	8.24886e-12	3.06401e-10	ENSSSCG00000028979
chr1	204567484	204567814	103	18	3.79164	4.36512	8.24886e-12	3.06401e-10	ENSSSCG00000023408
chr7	60152437	60152649	103	18	3.79164	4.36512	8.24886e-12	3.06401e-10	ENSSSCG00000027052
chr5	69264820	69265067	97	16	3.87328	4.26782	8.41081e-12	3.1221e-10	ENSSSCG00000000735
chr1	307219274	307219746	216	50	3.3946	5.50699	8.43242e-12	3.126e-10	ENSSSCG00000005740
chr10	33261411	33261605	216	51	3.36613	5.50977	8.43242e-12	3.126e-10	ENSSSCG00000010955
chr2	52721826	52722066	141	29	3.56171	4.85688	8.46377e-12	3.13143e-10	ENSSSCG00000028260
chrX	126880716	126880886	141	29	3.56171	4.85688	8.46377e-12	3.13143e-10	ENSSSCG00000012693
chr13	28557937	28558206	141	29	3.56171	4.85688	8.46377e-12	3.13143e-10	ENSSSCG00000011278
chr2	27436200	27436550	91	14	3.97162	4.16353	8.48907e-12	3.13872e-10	ENSSSCG00000013294
chr2	83083263	83083563	200	46	3.40346	5.39215	8.50124e-12	3.14116e-10	ENSSSCG00000014058
chrX	13258351	13258617	157	33	3.53135	5.02018	8.66891e-12	3.18051e-10	ENSSSCG00000030283
chr2	20011202	20011622	157	33	3.53135	5.02018	8.66891e-12	3.18051e-10	ENSSSCG00000025731
chrX	13258351	13258617	157	33	3.53135	5.02018	8.66891e-12	3.18051e-10	ENSSSCG00000020980
chr2	140024497	140024814	157	34	3.48851	5.02418	8.66891e-12	3.18051e-10	ENSSSCG00000014275
chr14	132106654	132106846	114	20	3.78733	4.5184	8.66995e-12	3.18051e-10	ENSSSCG00000010626
chr1	163256188	163256336	114	20	3.78733	4.5184	8.66995e-12	3.18051e-10	ENSSSCG00000022768
chr2	88961769	88961918	114	20	3.78733	4.5184	8.66995e-12	3.18051e-10	ENSSSCG00000028536
chr14	96488934	96489301	114	21	3.71755	4.52426	8.66995e-12	3.18051e-10	ENSSSCG00000010379
chr5	7508377	7508893	114	21	3.71755	4.52426	8.66995e-12	3.18051e-10	ENSSSCG00000000120
chr14	84021403	84021631	114	21	3.71755	4.52426	8.66995e-12	3.18051e-10	ENSSSCG00000010322
chr3	38758582	38758887	108	19	3.78272	4.43734	8.98711e-12	3.29406e-10	ENSSSCG00000007930
chr13	25672119	25672324	73	9	4.28137	3.80678	9.00293e-12	3.29406e-10	ENSSSCG00000011260
chr11	72063702	72064000	73	10	4.13216	3.81693	9.00293e-12	3.29406e-10	ENSSSCG00000009501
chr13	19859723	19859914	73	10	4.13216	3.81693	9.00293e-12	3.29406e-10	ENSSSCG00000011230
chr18	1523475	1523928	242	59	3.32051	5.68227	9.01994e-12	3.29814e-10	ENSSSCG00000026652
chr6	86014197	86014560	247	60	3.32583	5.71192	9.11956e-12	3.3324e-10	ENSSSCG00000003640
chr8	39624788	39624956	119	23	3.64924	4.59475	9.24175e-12	3.37486e-10	ENSSSCG00000008813
chr2	6950112	6950229	102	17	3.85921	4.34488	9.28031e-12	3.38235e-10	ENSSSCG00000013039
chr2	6950112	6950229	102	17	3.85921	4.34488	9.28031e-12	3.38235e-10	ENSSSCG00000013040
chr14	135138618	135138910	102	17	3.85921	4.34488	9.28031e-12	3.38235e-10	ENSSSCG00000010639
chr5	69034132	69034411	236	57	3.33391	5.64386	9.39549e-12	3.41769e-10	ENSSSCG00000000732
chr5	69034132	69034411	236	57	3.33391	5.64386	9.39549e-12	3.41769e-10	ENSSSCG00000000730
chr9	9134859	9135427	241	59	3.31454	5.67676	9.49577e-12	3.4497e-10	ENSSSCG00000014832
chr17	30285325	30285578	79	11	4.11079	3.93865	9.51364e-12	3.45173e-10	ENSSSCG00000007097
chr13	99624592	99624769	79	11	4.11079	3.93865	9.51364e-12	3.45173e-10	ENSSSCG00000025418
chr18	48266446	48266714	67	7	4.51239	3.66181	9.57923e-12	3.46454e-10	ENSSSCG00000016690
chr6	108068267	108068505	67	8	4.32421	3.67319	9.57923e-12	3.46454e-10	ENSSSCG00000022739
chr1	304669145	304669383	67	8	4.32421	3.67319	9.57923e-12	3.46454e-10	ENSSSCG00000005704
chr6	146854478	146854983	178	39	3.47256	5.21256	9.57973e-12	3.46454e-10	ENSSSCG00000003852
chr11	3771851	3772078	162	35	3.49211	5.07056	9.62849e-12	3.47393e-10	ENSSSCG00000009300
chr8	93166084	93166281	162	35	3.49211	5.07056	9.62849e-12	3.47393e-10	ENSSSCG00000030396
chr7	24706732	24706979	113	20	3.77463	4.50618	9.64895e-12	3.47393e-10	ENSSSCG00000001397
chr5	91533783	91535158	113	20	3.77463	4.50618	9.64895e-12	3.47393e-10	ENSSSCG00000023803
chrX	17056520	17056714	113	20	3.77463	4.50618	9.64895e-12	3.47393e-10	ENSSSCG00000020735
chr2	69942798	69942992	113	20	3.77463	4.50618	9.64895e-12	3.47393e-10	ENSSSCG00000013630
chrX	47749425	47749610	135	27	3.60145	4.78821	9.70496e-12	3.48131e-10	ENSSSCG00000027237
chr2	87830813	87831100	135	27	3.60145	4.78821	9.70496e-12	3.48131e-10	ENSSSCG00000014097
chr3	45829959	45830122	85	12	4.09268	4.05117	9.7066e-12	3.48131e-10	ENSSSCG00000008101
chr1	282523856	282524019	85	12	4.09268	4.05117	9.7066e-12	3.48131e-10	ENSSSCG00000005456
chr18	26602014	26602166	85	13	3.97882	4.05957	9.7066e-12	3.48131e-10	ENSSSCG00000016613
chr3	121141222	121141435	183	42	3.40607	5.26011	9.76506e-12	3.50005e-10	ENSSSCG00000008578
chr1	16389988	16390218	230	56	3.32222	5.607	9.80244e-12	3.50897e-10	ENSSSCG00000021273
chr1	16389988	16390218	230	56	3.32222	5.607	9.80244e-12	3.50897e-10	ENSSSCG00000004082
chr3	40634130	40634540	107	19	3.7693	4.42444	1.00561e-11	3.58834e-10	ENSSSCG00000008061
chr2	59196199	59196672	107	19	3.7693	4.42444	1.00561e-11	3.58834e-10	ENSSSCG00000013900
chr3	122198237	122198392	193	45	3.38366	5.34126	1.00944e-11	3.59974e-10	ENSSSCG00000008593
chr2	149277271	149278056	156	33	3.52214	5.0115	1.01406e-11	3.61392e-10	ENSSSCG00000028382
chr16	71450462	71450799	53	5	4.64587	3.29586	1.01587e-11	3.61809e-10	ENSSSCG00000024721
chr12	12908116	12908307	251	62	3.30183	5.73803	1.01707e-11	3.62008e-10	ENSSSCG00000017266
chr3	50017251	50017491	129	25	3.64617	4.71611	1.02153e-11	3.62609e-10	ENSSSCG00000028691
chr8	76071978	76072217	129	25	3.64617	4.71611	1.02153e-11	3.62609e-10	ENSSSCG00000008980
chr1	11252794	11253251	129	26	3.58998	4.72115	1.02153e-11	3.62609e-10	ENSSSCG00000030535
chr2	49927210	49927430	118	22	3.70071	4.57756	1.02392e-11	3.62609e-10	ENSSSCG00000013399
chr8	88167919	88168180	118	22	3.70071	4.57756	1.02392e-11	3.62609e-10	ENSSSCG00000009039
chr18	12233624	12233878	118	23	3.63708	4.58316	1.02392e-11	3.62609e-10	ENSSSCG00000016520
chr7	63639817	63640198	118	23	3.63708	4.58316	1.02392e-11	3.62609e-10	ENSSSCG00000022812
chr15	80395775	80395928	261	65	3.2902	5.79681	1.03245e-11	3.65399e-10	ENSSSCG00000015905
chr17	18916835	18917114	161	35	3.48318	5.06218	1.03896e-11	3.67302e-10	ENSSSCG00000021353
chr13	143664617	143665015	145	30	3.55343	4.89946	1.04044e-11	3.67302e-10	ENSSSCG00000011849
chr6	51836023	51836942	145	30	3.55343	4.89946	1.04044e-11	3.67302e-10	ENSSSCG00000024518
chr1	307110898	307111276	240	58	3.33313	5.66876	1.05273e-11	3.71408e-10	ENSSSCG00000026425
chr3	71764261	71764393	166	37	3.44751	5.11113	1.06159e-11	3.74063e-10	ENSSSCG00000008274
chr3	71764261	71764393	166	37	3.44751	5.11113	1.06159e-11	3.74063e-10	ENSSSCG00000008268
chr5	3077592	3077958	150	32	3.50973	4.95414	1.07029e-11	3.76892e-10	ENSSSCG00000000029
chr4	38403956	38404331	96	16	3.85834	4.25335	1.07937e-11	3.79377e-10	ENSSSCG00000006060
chr1	86321752	86321929	96	16	3.85834	4.25335	1.07937e-11	3.79377e-10	ENSSSCG00000004394
chr16	56158473	56158775	96	16	3.85834	4.25335	1.07937e-11	3.79377e-10	ENSSSCG00000027378
chr5	109527096	109527268	139	29	3.54111	4.83742	1.09937e-11	3.86166e-10	ENSSSCG00000000952
chr4	1055371	1055563	234	57	3.32163	5.63252	1.10055e-11	3.86341e-10	ENSSSCG00000006955
chr2	65596013	65596279	90	15	3.85736	4.15579	1.10571e-11	3.86943e-10	ENSSSCG00000013758
chr7	40100329	40100461	90	15	3.85736	4.15579	1.10571e-11	3.86943e-10	ENSSSCG00000001594
chr3	115118675	115118929	90	15	3.85736	4.15579	1.10571e-11	3.86943e-10	ENSSSCG00000008524
chr16	4534427	4534560	90	15	3.85736	4.15579	1.10571e-11	3.86943e-10	ENSSSCG00000016784
chr10	70832830	70833028	90	15	3.85736	4.15579	1.10571e-11	3.86943e-10	ENSSSCG00000011133
chr8	140167708	140167874	84	12	4.07562	4.03442	1.11754e-11	3.90356e-10	ENSSSCG00000009215
chr14	120814046	120814352	84	13	3.96176	4.04293	1.11754e-11	3.90356e-10	ENSSSCG00000010549
chr14	120814046	120814352	84	13	3.96176	4.04293	1.11754e-11	3.90356e-10	ENSSSCG00000010548
chr10	16020679	16021030	213	51	3.34596	5.49108	1.12512e-11	3.92515e-10	ENSSSCG00000010853
chr3	55946177	55946403	66	8	4.30253	3.65164	1.14172e-11	3.98059e-10	ENSSSCG00000008171
chr1	310154283	310154615	60	6	4.56983	3.48983	1.1557e-11	4.02434e-10	ENSSSCG00000005778
chr2	32592629	32592927	60	6	4.56983	3.48983	1.1557e-11	4.02434e-10	ENSSSCG00000013327
chr14	81355225	81355435	171	38	3.45201	5.15486	1.16274e-11	4.04636e-10	ENSSSCG00000010289
chr8	11024483	11024896	244	60	3.30821	5.69566	1.17421e-11	4.08123e-10	ENSSSCG00000021828
chr17	32262709	32262935	101	17	3.845	4.33115	1.17655e-11	4.08431e-10	ENSSSCG00000025946
chr14	24989081	24989297	101	18	3.76337	4.33791	1.17655e-11	4.08431e-10	ENSSSCG00000009744
chr2	7144663	7144920	249	62	3.2903	5.7274	1.18035e-11	4.09266e-10	ENSSSCG00000013043
chr14	152021523	152021943	176	40	3.41991	5.20081	1.18041e-11	4.09266e-10	ENSSSCG00000010760
chrX	51789864	51790249	155	33	3.51286	5.00277	1.18735e-11	4.11164e-10	ENSSSCG00000012328
chr3	62315085	62315426	181	41	3.42484	5.24196	1.19634e-11	4.13644e-10	ENSSSCG00000008237
chr9	74880390	74880666	112	21	3.69203	4.49984	1.19672e-11	4.13644e-10	ENSSSCG00000015297
chr2	59213710	59213995	112	21	3.69203	4.49984	1.19672e-11	4.13644e-10	ENSSSCG00000013901
chr13	143790244	143790412	160	35	3.4742	5.05375	1.21054e-11	4.18163e-10	ENSSSCG00000011850
chr12	17035608	17035827	191	45	3.36864	5.3273	1.22362e-11	4.21472e-10	ENSSSCG00000017310
chr12	49647230	49647428	191	45	3.36864	5.3273	1.22362e-11	4.21472e-10	ENSSSCG00000025248
chr4	23425913	23426091	95	16	3.84324	4.23875	1.22386e-11	4.21472e-10	ENSSSCG00000006016
chr18	47631057	47631325	238	59	3.29648	5.6601	1.2298e-11	4.22961e-10	ENSSSCG00000016687
chr3	25537757	25538138	165	36	3.47813	5.09921	1.23119e-11	4.22961e-10	ENSSSCG00000007849
chr17	34276109	34276802	165	36	3.47813	5.09921	1.23119e-11	4.22961e-10	ENSSSCG00000007115
chr14	34591504	34592023	165	36	3.47813	5.09921	1.23119e-11	4.22961e-10	ENSSSCG00000009832
chr2	107019478	107019672	144	30	3.54345	4.89003	1.23223e-11	4.23058e-10	ENSSSCG00000014170
chr9	82955871	82956191	128	25	3.63495	4.70544	1.23462e-11	4.23621e-10	ENSSSCG00000015335
chr2	34888863	34889071	72	9	4.26149	3.78705	1.24488e-11	4.25754e-10	ENSSSCG00000013332
chr7	36086003	36086414	72	9	4.26149	3.78705	1.24488e-11	4.25754e-10	ENSSSCG00000001544
chr14	15246159	15246492	72	9	4.26149	3.78705	1.24488e-11	4.25754e-10	ENSSSCG00000009691
chr7	72666600	72666793	72	10	4.11228	3.79736	1.24488e-11	4.25754e-10	ENSSSCG00000026310
chr1	34480720	34480914	72	10	4.11228	3.79736	1.24488e-11	4.25754e-10	ENSSSCG00000004179
chr12	14270495	14270700	253	63	3.29026	5.75091	1.24538e-11	4.25754e-10	ENSSSCG00000017274
chr8	145167329	145167617	170	38	3.44355	5.14694	1.24959e-11	4.26675e-10	ENSSSCG00000009246
chr11	24972425	24972683	170	38	3.44355	5.14694	1.24959e-11	4.26675e-10	ENSSSCG00000009428
chr15	35129102	35129324	117	22	3.68843	4.56583	1.25843e-11	4.28984e-10	ENSSSCG00000028011
chr14	118107195	118107457	106	19	3.75577	4.41143	1.26093e-11	4.28984e-10	ENSSSCG00000010512
chr15	52566358	52566723	106	19	3.75577	4.41143	1.26093e-11	4.28984e-10	ENSSSCG00000015784
chr1	107844120	107844254	89	14	3.93958	4.13232	1.26322e-11	4.28984e-10	ENSSSCG00000004506
chr2	29056369	29056582	89	14	3.93958	4.13232	1.26322e-11	4.28984e-10	ENSSSCG00000013303
chr3	62028633	62028823	89	15	3.84125	4.1402	1.26322e-11	4.28984e-10	ENSSSCG00000008230
chr9	72432782	72433039	89	15	3.84125	4.1402	1.26322e-11	4.28984e-10	ENSSSCG00000015290
chr6	155094087	155094815	175	39	3.44805	5.18962	1.26598e-11	4.29401e-10	ENSSSCG00000022003
chr7	10168931	10169255	175	40	3.41169	5.19314	1.26598e-11	4.29401e-10	ENSSSCG00000001054
chr8	10774519	10774685	180	42	3.38223	5.23791	1.28056e-11	4.34087e-10	ENSSSCG00000008742
chr16	6389827	6390093	78	11	4.09243	3.92059	1.28665e-11	4.35887e-10	ENSSSCG00000016794
chr18	6873549	6874903	232	57	3.30925	5.6211	1.29041e-11	4.36897e-10	ENSSSCG00000016451
chr16	4543277	4543486	138	28	3.58101	4.82295	1.31072e-11	4.43508e-10	ENSSSCG00000016784
chr6	85631802	85631991	201	47	3.37974	5.40186	1.32448e-11	4.46907e-10	ENSSSCG00000003637
chr2	45267893	45268299	100	17	3.83066	4.31728	1.32586e-11	4.46907e-10	ENSSSCG00000013382
chr18	9878651	9878999	100	17	3.83066	4.31728	1.32586e-11	4.46907e-10	ENSSSCG00000016499
chr2	52971921	52972091	100	17	3.83066	4.31728	1.32586e-11	4.46907e-10	ENSSSCG00000013409
chr9	138110324	138110484	100	18	3.74902	4.32412	1.32586e-11	4.46907e-10	ENSSSCG00000015565
chr10	49017686	49017845	100	18	3.74902	4.32412	1.32586e-11	4.46907e-10	ENSSSCG00000011039
chr18	55853494	55853744	164	36	3.46937	5.09099	1.32633e-11	4.46907e-10	ENSSSCG00000016750
chr1	3743137	3743645	206	49	3.35528	5.44068	1.33258e-11	4.48743e-10	ENSSSCG00000004021
chr11	2865486	2865828	111	20	3.74888	4.48145	1.33366e-11	4.48838e-10	ENSSSCG00000027577
chr7	92824964	92825185	221	54	3.31695	5.54853	1.35171e-11	4.54371e-10	ENSSSCG00000002263
chr2	6983171	6983392	221	54	3.31695	5.54853	1.35171e-11	4.54371e-10	ENSSSCG00000021620
chr13	31316249	31316907	127	25	3.62364	4.69469	1.35802e-11	4.55945e-10	ENSSSCG00000026521
chr6	49092281	49092509	127	26	3.56745	4.6998	1.35802e-11	4.55945e-10	ENSSSCG00000003124
chr3	5914664	5914941	148	32	3.49038	4.93594	1.36836e-11	4.58597e-10	ENSSSCG00000007605
chr4	104026342	104026652	148	32	3.49038	4.93594	1.36836e-11	4.58597e-10	ENSSSCG00000006545
chr12	52679441	52679876	190	45	3.36107	5.32027	1.39221e-11	4.65758e-10	ENSSSCG00000017888
chr3	19033960	19034278	116	22	3.67606	4.55401	1.39598e-11	4.65909e-10	ENSSSCG00000007812
chr5	671225	671559	116	23	3.61243	4.55971	1.39598e-11	4.65909e-10	ENSSSCG00000027365
chr10	47952349	47952649	116	23	3.61243	4.55971	1.39598e-11	4.65909e-10	ENSSSCG00000011030
chr7	99596568	99597041	116	23	3.61243	4.55971	1.39598e-11	4.65909e-10	ENSSSCG00000002311
chr12	2493004	2493509	132	27	3.56904	4.75751	1.39773e-11	4.65942e-10	ENSSSCG00000017159
chr14	32811554	32811735	132	27	3.56904	4.75751	1.39773e-11	4.65942e-10	ENSSSCG00000009809
chr15	55052748	55053068	59	6	4.54562	3.46549	1.40276e-11	4.67065e-10	ENSSSCG00000015814
chr1	18450995	18451314	59	6	4.54562	3.46549	1.40276e-11	4.67065e-10	ENSSSCG00000004103
chr7	124790666	124790870	205	49	3.34826	5.43417	1.41482e-11	4.70801e-10	ENSSSCG00000002502
chr5	69580135	69580325	231	57	3.30302	5.61535	1.43563e-11	4.77159e-10	ENSSSCG00000000742
chr9	49921415	49921691	231	57	3.30302	5.61535	1.43563e-11	4.77159e-10	ENSSSCG00000015082
chr7	125280988	125281157	236	59	3.2843	5.64889	1.43801e-11	4.77387e-10	ENSSSCG00000002506
chr1	305756335	305756567	241	60	3.29037	5.67921	1.43995e-11	4.77748e-10	ENSSSCG00000005720
chr12	18553257	18553541	169	38	3.43504	5.13899	1.44411e-11	4.78846e-10	ENSSSCG00000017339
chr9	150117554	150117874	71	9	4.24133	3.76707	1.46614e-11	4.84189e-10	ENSSSCG00000022009
chr7	124975673	124975951	71	10	4.09212	3.77754	1.46614e-11	4.84189e-10	ENSSSCG00000002505
chr13	36758218	36758413	71	10	4.09212	3.77754	1.46614e-11	4.84189e-10	ENSSSCG00000011416
chr9	40577849	40578144	71	10	4.09212	3.77754	1.46614e-11	4.84189e-10	ENSSSCG00000029198
chr1	118026961	118027507	184	43	3.38012	5.27075	1.47742e-11	4.87591e-10	ENSSSCG00000004547
chr4	56460401	56460714	83	12	4.05836	4.01749	1.48485e-11	4.87647e-10	ENSSSCG00000006143
chr3	9664124	9664518	83	12	4.05836	4.01749	1.48485e-11	4.87647e-10	ENSSSCG00000027890
chr8	32359782	32360092	83	12	4.05836	4.01749	1.48485e-11	4.87647e-10	ENSSSCG00000030150
chr2	43507402	43507618	83	13	3.9445	4.02611	1.48485e-11	4.87647e-10	ENSSSCG00000013358
chr18	7985144	7985661	83	13	3.9445	4.02611	1.48485e-11	4.87647e-10	ENSSSCG00000016485
chr11	18937844	18937988	83	13	3.9445	4.02611	1.48485e-11	4.87647e-10	ENSSSCG00000022064
chr13	20310883	20311264	83	13	3.9445	4.02611	1.48485e-11	4.87647e-10	ENSSSCG00000011233
chr17	21886870	21887013	83	13	3.9445	4.02611	1.48485e-11	4.87647e-10	ENSSSCG00000007066
chr5	6967717	6968293	189	45	3.35346	5.31321	1.48539e-11	4.87647e-10	ENSSSCG00000030165
chr18	5841819	5841987	77	11	4.07383	3.90232	1.49832e-11	4.91603e-10	ENSSSCG00000026023
chr1	304844550	304845071	230	57	3.29676	5.60958	1.51451e-11	4.96336e-10	ENSSSCG00000005707
chr4	394707	395212	158	35	3.45606	5.03674	1.52507e-11	4.99507e-10	ENSSSCG00000005901
chr7	30154699	30155039	52	5	4.61842	3.26825	1.56288e-11	5.11497e-10	ENSSSCG00000001479
chr6	102758859	102759211	173	39	3.43148	5.17413	1.56349e-11	5.11497e-10	ENSSSCG00000021683
chr4	36071685	36071896	137	28	3.57052	4.81303	1.5646e-11	5.1156e-10	ENSSSCG00000026756
chr5	93505108	93505316	105	19	3.7421	4.3983	1.58427e-11	5.16791e-10	ENSSSCG00000024563
chr12	57429364	57429687	142	30	3.52328	4.87101	1.59154e-11	5.18404e-10	ENSSSCG00000017997
chr9	142122580	142122846	142	30	3.52328	4.87101	1.59154e-11	5.18404e-10	ENSSSCG00000015582
chr14	123273150	123273479	240	60	3.28437	5.67369	1.59555e-11	5.19264e-10	ENSSSCG00000010581
chr16	77792849	77793316	147	32	3.4806	4.92675	1.61401e-11	5.24968e-10	ENSSSCG00000023512
chr9	138845587	138845847	65	7	4.46871	3.61802	1.62787e-11	5.28865e-10	ENSSSCG00000015569
chr12	34991989	34992235	65	8	4.28053	3.62979	1.62787e-11	5.28865e-10	ENSSSCG00000017624
chr6	51191127	51191416	152	34	3.44184	4.98041	1.63261e-11	5.30098e-10	ENSSSCG00000023211
chr7	26430574	26430732	126	25	3.61225	4.68385	1.64478e-11	5.32208e-10	ENSSSCG00000021302
chr2	151070152	151070350	126	25	3.61225	4.68385	1.64478e-11	5.32208e-10	ENSSSCG00000014401
chr7	26430574	26430732	126	25	3.61225	4.68385	1.64478e-11	5.32208e-10	ENSSSCG00000001340
chr7	56568152	56568420	126	26	3.55605	4.68901	1.64478e-11	5.32208e-10	ENSSSCG00000001793
chr14	138197427	138197567	157	35	3.4469	5.02816	1.64789e-11	5.32599e-10	ENSSSCG00000010662
chr18	10104251	10104387	88	14	3.92329	4.11647	1.65222e-11	5.33387e-10	ENSSSCG00000016501
chr14	57892169	57892305	88	14	3.92329	4.11647	1.65222e-11	5.33387e-10	ENSSSCG00000010142
chr5	69822606	69822949	110	20	3.73584	4.46893	1.65863e-11	5.35147e-10	ENSSSCG00000000748
chr17	31799904	31800285	99	18	3.73453	4.3102	1.68654e-11	5.42908e-10	ENSSSCG00000028257
chr17	31799904	31800285	99	18	3.73453	4.3102	1.68654e-11	5.42908e-10	ENSSSCG00000028132
chr6	136015722	136015879	82	12	4.04089	4.00036	1.71361e-11	5.4942e-10	ENSSSCG00000025672
chr16	77725912	77726057	82	13	3.92703	4.00909	1.71361e-11	5.4942e-10	ENSSSCG00000017084
chr8	120693412	120694020	82	13	3.92703	4.00909	1.71361e-11	5.4942e-10	ENSSSCG00000009141
chr8	77998588	77998734	82	13	3.92703	4.00909	1.71361e-11	5.4942e-10	ENSSSCG00000008991
chr1	232155636	232155782	82	13	3.92703	4.00909	1.71361e-11	5.4942e-10	ENSSSCG00000005190
chr1	114032931	114033150	82	13	3.92703	4.00909	1.71361e-11	5.4942e-10	ENSSSCG00000004528
chr14	99643116	99643529	104	19	3.7283	4.38506	1.77718e-11	5.69478e-10	ENSSSCG00000025787
chr2	7106126	7106846	162	37	3.41233	5.07825	1.79016e-11	5.72866e-10	ENSSSCG00000013043
chr7	47403904	47404144	162	37	3.41233	5.07825	1.79016e-11	5.72866e-10	ENSSSCG00000001716
chr1	254764499	254764735	93	16	3.81257	4.2091	1.79081e-11	5.72866e-10	ENSSSCG00000005269
chr3	41810864	41811384	167	38	3.41788	5.12295	1.79686e-11	5.74147e-10	ENSSSCG00000008020
chr3	41810864	41811384	167	38	3.41788	5.12295	1.79686e-11	5.74147e-10	ENSSSCG00000008021
chr9	10365096	10365338	177	41	3.39261	5.21191	1.80434e-11	5.75885e-10	ENSSSCG00000021702
chr12	44624419	44625491	177	42	3.35799	5.21537	1.80434e-11	5.75885e-10	ENSSSCG00000017738
chr17	65836290	65836700	182	43	3.36436	5.2561	1.80571e-11	5.75994e-10	ENSSSCG00000007514
chr1	18730053	18730213	125	25	3.60076	4.67294	1.81111e-11	5.77118e-10	ENSSSCG00000028867
chr6	127549637	127550013	109	21	3.65288	4.46244	1.85099e-11	5.88767e-10	ENSSSCG00000003776
chr12	20270902	20271147	212	53	3.28386	5.49044	1.89977e-11	6.03602e-10	ENSSSCG00000017387
chr4	129786173	129786467	98	17	3.80153	4.28917	1.90378e-11	6.03758e-10	ENSSSCG00000006872
chr7	53633272	53633792	98	17	3.80153	4.28917	1.90378e-11	6.03758e-10	ENSSSCG00000001770
chr10	28264086	28264817	146	32	3.47076	4.9175	1.90578e-11	6.03758e-10	ENSSSCG00000030694
chr2	16472491	16472867	207	50	3.33322	5.45006	1.90648e-11	6.03758e-10	ENSSSCG00000013236
chr12	17166233	17166407	114	22	3.65098	4.53009	1.91045e-11	6.03758e-10	ENSSSCG00000017311
chr1	303260145	303260408	114	22	3.65098	4.53009	1.91045e-11	6.03758e-10	ENSSSCG00000005665
chr6	145473167	145473621	114	22	3.65098	4.53009	1.91045e-11	6.03758e-10	ENSSSCG00000025020
chr5	91531578	91532067	114	22	3.65098	4.53009	1.91045e-11	6.03758e-10	ENSSSCG00000023803
chr14	79137391	79137808	151	33	3.47516	4.96734	1.91726e-11	6.03758e-10	ENSSSCG00000010267
chr14	42794881	42795481	151	33	3.47516	4.96734	1.91726e-11	6.03758e-10	ENSSSCG00000029365
chr3	25391226	25391398	151	34	3.43232	4.9715	1.91726e-11	6.03758e-10	ENSSSCG00000007848
chr6	47295241	47295445	151	34	3.43232	4.9715	1.91726e-11	6.03758e-10	ENSSSCG00000003085
chr6	47295241	47295445	151	34	3.43232	4.9715	1.91726e-11	6.03758e-10	ENSSSCG00000003090
chr14	25913129	25913301	151	34	3.43232	4.9715	1.91726e-11	6.03758e-10	ENSSSCG00000009747
chr4	102468384	102468861	197	48	3.32049	5.37802	1.91851e-11	6.03758e-10	ENSSSCG00000006490
chr4	102468384	102468861	197	48	3.32049	5.37802	1.91851e-11	6.03758e-10	ENSSSCG00000006489
chr2	142437562	142437904	192	46	3.34458	5.33746	1.92362e-11	6.05026e-10	ENSSSCG00000014303
chr18	15126314	15126591	64	7	4.44637	3.59566	1.94745e-11	6.09793e-10	ENSSSCG00000016535
chr15	19172355	19172636	64	7	4.44637	3.59566	1.94745e-11	6.09793e-10	ENSSSCG00000015694
chr14	107580414	107580647	64	8	4.25819	3.60763	1.94745e-11	6.09793e-10	ENSSSCG00000029076
chr1	184380480	184380727	64	8	4.25819	3.60763	1.94745e-11	6.09793e-10	ENSSSCG00000004962
chr1	143218259	143218506	64	8	4.25819	3.60763	1.94745e-11	6.09793e-10	ENSSSCG00000004717
chr5	36723421	36723683	76	11	4.05499	3.88383	2.03746e-11	6.34228e-10	ENSSSCG00000023936
chr9	2472904	2473164	76	11	4.05499	3.88383	2.03746e-11	6.34228e-10	ENSSSCG00000029634
chr13	207582783	207582952	76	11	4.05499	3.88383	2.03746e-11	6.34228e-10	ENSSSCG00000026981
chr1	288526186	288526524	76	11	4.05499	3.88383	2.03746e-11	6.34228e-10	ENSSSCG00000005502
chr3	42630825	42631038	70	9	4.22089	3.74682	2.04015e-11	6.34228e-10	ENSSSCG00000008054
chr6	91860842	91861126	70	10	4.07168	3.75746	2.04015e-11	6.34228e-10	ENSSSCG00000003679
chr6	91860842	91861126	70	10	4.07168	3.75746	2.04015e-11	6.34228e-10	ENSSSCG00000003680
chr8	109359977	109360262	70	10	4.07168	3.75746	2.04015e-11	6.34228e-10	ENSSSCG00000009092
chr3	91091028	91091501	135	29	3.499	4.79772	2.04523e-11	6.35104e-10	ENSSSCG00000008408
chr3	91091028	91091501	135	29	3.499	4.79772	2.04523e-11	6.35104e-10	ENSSSCG00000026559
chr2	71155709	71156475	186	44	3.36268	5.28854	2.05866e-11	6.38923e-10	ENSSSCG00000013604
chr11	70796417	70796707	58	6	4.52098	3.44077	2.07599e-11	6.43591e-10	ENSSSCG00000009496
chr2	2342927	2343327	155	35	3.42842	5.01086	2.08186e-11	6.44701e-10	ENSSSCG00000012873
chr17	53268625	53268991	155	35	3.42842	5.01086	2.08186e-11	6.44701e-10	ENSSSCG00000007401
chr8	87642469	87642606	87	14	3.90682	4.10045	2.16718e-11	6.6891e-10	ENSSSCG00000009035
chr13	14041156	14041293	87	14	3.90682	4.10045	2.16718e-11	6.6891e-10	ENSSSCG00000011212
chr10	10461674	10461947	124	25	3.58918	4.66196	2.1983e-11	6.77402e-10	ENSSSCG00000010816
chr14	24815413	24815750	124	26	3.53298	4.6672	2.1983e-11	6.77402e-10	ENSSSCG00000028018
chr7	97134969	97135231	175	41	3.37622	5.19666	2.22141e-11	6.82724e-10	ENSSSCG00000002285
chr12	24305079	24305438	175	41	3.37622	5.19666	2.22141e-11	6.82724e-10	ENSSSCG00000017525
chr14	79421876	79422093	129	27	3.5359	4.72616	2.22164e-11	6.82724e-10	ENSSSCG00000010272
chr7	9934936	9935114	134	28	3.5386	4.78285	2.23764e-11	6.87266e-10	ENSSSCG00000001052
chr3	1860060	1860215	103	19	3.71438	4.3717	2.23981e-11	6.87555e-10	ENSSSCG00000022641
chr2	8338328	8338602	160	36	3.43376	5.05765	2.24685e-11	6.89206e-10	ENSSSCG00000020665
chr3	17351199	17351652	139	30	3.49249	4.84201	2.24764e-11	6.89206e-10	ENSSSCG00000024058
chr1	305870929	305871163	205	51	3.29075	5.44004	2.27839e-11	6.98254e-10	ENSSSCG00000005720
chr6	71525794	71526337	81	12	4.0232	3.98304	2.28784e-11	7.00007e-10	ENSSSCG00000022839
chr8	120761652	120761800	81	13	3.90934	3.99189	2.28784e-11	7.00007e-10	ENSSSCG00000009142
chr14	31749564	31749711	81	13	3.90934	3.99189	2.28784e-11	7.00007e-10	ENSSSCG00000009787
chr6	44299384	44299678	108	20	3.70938	4.44357	2.3085e-11	7.03266e-10	ENSSSCG00000028036
chr9	53091052	53091301	108	20	3.70938	4.44357	2.3085e-11	7.03266e-10	ENSSSCG00000015131
chr16	20301999	20302293	108	20	3.70938	4.44357	2.3085e-11	7.03266e-10	ENSSSCG00000016816
chr13	155638096	155638244	108	20	3.70938	4.44357	2.3085e-11	7.03266e-10	ENSSSCG00000011915
chr10	12324793	12325117	108	21	3.6396	4.44977	2.3085e-11	7.03266e-10	ENSSSCG00000010829
chr10	12324793	12325117	108	21	3.6396	4.44977	2.3085e-11	7.03266e-10	ENSSSCG00000027882
chr7	106615127	106615311	108	21	3.6396	4.44977	2.3085e-11	7.03266e-10	ENSSSCG00000002399
chr7	42075532	42076023	195	48	3.30577	5.36441	2.31366e-11	7.04251e-10	ENSSSCG00000001619
chr7	67120041	67120279	92	16	3.79699	4.19406	2.31549e-11	7.04251e-10	ENSSSCG00000001939
chr11	19821548	19821785	92	16	3.79699	4.19406	2.31549e-11	7.04251e-10	ENSSSCG00000009403
chr6	58274240	58274682	113	22	3.63828	4.51798	2.35997e-11	7.15844e-10	ENSSSCG00000003347
chr1	249865461	249865637	113	22	3.63828	4.51798	2.35997e-11	7.15844e-10	ENSSSCG00000026693
chr1	249865461	249865637	113	22	3.63828	4.51798	2.35997e-11	7.15844e-10	ENSSSCG00000030142
chr2	70044661	70044916	113	23	3.57465	4.52383	2.35997e-11	7.15844e-10	ENSSSCG00000013633
chrX	102515490	102515890	210	52	3.29758	5.475	2.39646e-11	7.25225e-10	ENSSSCG00000012560
chr7	73207861	73208232	118	24	3.57614	4.58873	2.39734e-11	7.25225e-10	ENSSSCG00000001971
chr9	55202834	55202995	118	24	3.57614	4.58873	2.39734e-11	7.25225e-10	ENSSSCG00000015138
chr17	52215942	52216228	69	10	4.05094	3.73711	2.41052e-11	7.28792e-10	ENSSSCG00000007370
chr9	120429263	120429549	164	38	3.39174	5.09856	2.41173e-11	7.28792e-10	ENSSSCG00000015455
chr18	27215595	27215903	123	25	3.5775	4.65088	2.42324e-11	7.30787e-10	ENSSSCG00000016616
chr14	24329659	24330031	123	26	3.52131	4.65617	2.42324e-11	7.30787e-10	ENSSSCG00000023569
chr7	36942370	36942596	97	17	3.78675	4.27492	2.43002e-11	7.30787e-10	ENSSSCG00000001560
chr15	138617936	138618111	97	17	3.78675	4.27492	2.43002e-11	7.30787e-10	ENSSSCG00000016222
chr14	124915787	124916126	97	17	3.78675	4.27492	2.43002e-11	7.30787e-10	ENSSSCG00000010607
chr15	81300940	81301114	97	17	3.78675	4.27492	2.43002e-11	7.30787e-10	ENSSSCG00000015913
chr6	44323524	44323915	97	17	3.78675	4.27492	2.43002e-11	7.30787e-10	ENSSSCG00000002990
chr17	57830284	57830654	97	18	3.70511	4.28197	2.43002e-11	7.30787e-10	ENSSSCG00000027287
chr3	77067747	77068251	154	35	3.41908	5.00214	2.43584e-11	7.31755e-10	ENSSSCG00000008344
chr3	23136322	23137145	154	35	3.41908	5.00214	2.43584e-11	7.31755e-10	ENSSSCG00000007833
chr2	5167699	5168010	144	32	3.45087	4.89884	2.4502e-11	7.35675e-10	ENSSSCG00000012952
chr5	14003850	14003988	86	14	3.89016	4.08427	2.48473e-11	7.44055e-10	ENSSSCG00000000169
chr2	155443312	155443519	86	14	3.89016	4.08427	2.48473e-11	7.44055e-10	ENSSSCG00000014420
chr11	17077194	17078025	86	15	3.79182	4.09244	2.48473e-11	7.44055e-10	ENSSSCG00000009387
chr10	72996935	72997864	189	46	3.32187	5.31642	2.48619e-11	7.44097e-10	ENSSSCG00000028828
chr9	39977670	39977875	102	19	3.70031	4.35823	2.51647e-11	7.52358e-10	ENSSSCG00000014998
chr3	71990119	71990434	57	6	4.49592	3.41566	2.53132e-11	7.55304e-10	ENSSSCG00000008290
chr6	89772434	89772732	57	6	4.49592	3.41566	2.53132e-11	7.55304e-10	ENSSSCG00000027417
chr2	7851356	7851669	57	6	4.49592	3.41566	2.53132e-11	7.55304e-10	ENSSSCG00000013056
chr17	42262381	42262904	179	43	3.34039	5.23385	2.53169e-11	7.55304e-10	ENSSSCG00000007272
chr2	119307108	119307349	91	16	3.78123	4.17887	2.63548e-11	7.8336e-10	ENSSSCG00000014195
chr13	157359500	157359650	80	13	3.89144	3.97449	2.64679e-11	7.84646e-10	ENSSSCG00000025721
chr6	49530982	49531207	80	13	3.89144	3.97449	2.64679e-11	7.84646e-10	ENSSSCG00000030561
chr6	75810868	75811091	80	13	3.89144	3.97449	2.64679e-11	7.84646e-10	ENSSSCG00000003543
chr4	35612148	35612434	80	13	3.89144	3.97449	2.64679e-11	7.84646e-10	ENSSSCG00000006040
chr17	58719887	58720190	148	33	3.44622	4.9402	2.65213e-11	7.85401e-10	ENSSSCG00000007472
chr7	35733397	35733741	148	34	3.40338	4.94444	2.65213e-11	7.85401e-10	ENSSSCG00000001534
chr6	62141278	62141509	138	30	3.48208	4.83222	2.67571e-11	7.9063e-10	ENSSSCG00000003377
chrX	140729892	140730058	138	30	3.48208	4.83222	2.67571e-11	7.9063e-10	ENSSSCG00000026254
chr3	41654859	41655371	128	27	3.52468	4.71557	2.68039e-11	7.9063e-10	ENSSSCG00000021467
chr6	69916426	69916778	133	28	3.5278	4.77265	2.68103e-11	7.9063e-10	ENSSSCG00000030458
chr6	69916426	69916778	133	28	3.5278	4.77265	2.68103e-11	7.9063e-10	ENSSSCG00000021257
chr6	49720880	49721859	133	29	3.47748	4.77747	2.68103e-11	7.9063e-10	ENSSSCG00000025975
chr6	49720880	49721859	133	29	3.47748	4.77747	2.68103e-11	7.9063e-10	ENSSSCG00000025928
chr15	2893556	2893758	133	29	3.47748	4.77747	2.68103e-11	7.9063e-10	ENSSSCG00000022919
chr12	58057425	58057591	96	18	3.69017	4.26766	2.74781e-11	8.09474e-10	ENSSSCG00000018008
chr17	52465593	52465923	96	18	3.69017	4.26766	2.74781e-11	8.09474e-10	ENSSSCG00000022998
chr5	30094628	30094930	198	49	3.29815	5.38782	2.75966e-11	8.1254e-10	ENSSSCG00000021558
chr12	5493850	5494062	193	47	3.32117	5.34754	2.79399e-11	8.20357e-10	ENSSSCG00000017199
chr12	15381967	15382335	163	38	3.38292	5.09034	2.7976e-11	8.20357e-10	ENSSSCG00000017296
chr5	21692665	21692950	63	7	4.42368	3.57296	2.79788e-11	8.20357e-10	ENSSSCG00000000323
chr15	87292564	87292815	63	7	4.42368	3.57296	2.79788e-11	8.20357e-10	ENSSSCG00000015949
chr1	29019686	29019922	63	8	4.2355	3.58515	2.79788e-11	8.20357e-10	ENSSSCG00000004149
chr4	103579791	103580308	158	36	3.41562	5.04069	2.82575e-11	8.26803e-10	ENSSSCG00000006539
chr14	31720513	31720677	158	36	3.41562	5.04069	2.82575e-11	8.26803e-10	ENSSSCG00000009787
chr13	76761783	76762211	158	37	3.37628	5.04463	2.82575e-11	8.26803e-10	ENSSSCG00000029810
chr9	2633025	2633389	153	35	3.40969	4.99336	2.85275e-11	8.33403e-10	ENSSSCG00000030012
chr18	1454139	1454636	183	44	3.33923	5.26678	2.86511e-11	8.34414e-10	ENSSSCG00000016408
chr18	1454139	1454636	183	44	3.33923	5.26678	2.86511e-11	8.34414e-10	ENSSSCG00000026652
chr1	292667801	292668062	183	45	3.30693	5.2701	2.86511e-11	8.34414e-10	ENSSSCG00000028117
chr15	115824843	115825219	183	45	3.30693	5.2701	2.86511e-11	8.34414e-10	ENSSSCG00000016093
chr4	60610269	60610706	183	45	3.30693	5.2701	2.86511e-11	8.34414e-10	ENSSSCG00000006154
chr13	206172661	206173425	112	22	3.62546	4.50577	2.92036e-11	8.48745e-10	ENSSSCG00000021598
chr13	143324443	143324753	112	22	3.62546	4.50577	2.92036e-11	8.48745e-10	ENSSSCG00000011847
chr13	38972200	38972457	112	23	3.56184	4.51168	2.92036e-11	8.48745e-10	ENSSSCG00000011455
chr11	12727540	12727713	132	28	3.51691	4.76239	2.93606e-11	8.52866e-10	ENSSSCG00000025521
chr14	49243886	49244091	117	24	3.56387	4.5771	2.94029e-11	8.53655e-10	ENSSSCG00000009972
chr6	39473029	39473391	127	27	3.51337	4.7049	2.94567e-11	8.54517e-10	ENSSSCG00000002872
chr17	40622640	40623096	122	26	3.50954	4.64506	2.94781e-11	8.54517e-10	ENSSSCG00000007239
chr3	19431871	19432215	122	26	3.50954	4.64506	2.94781e-11	8.54517e-10	ENSSSCG00000007814
chr8	145879739	145880037	187	46	3.30653	5.30222	3.01875e-11	8.73278e-10	ENSSSCG00000029507
chr17	36356493	36356862	157	37	3.36713	5.0361	3.05152e-11	8.814e-10	ENSSSCG00000007145
chr3	42237529	42237798	182	44	3.33133	5.25945	3.06249e-11	8.83207e-10	ENSSSCG00000008038
chr3	5139648	5139939	182	44	3.33133	5.25945	3.06249e-11	8.83207e-10	ENSSSCG00000028354
chr1	94537644	94537863	182	45	3.29903	5.26279	3.06249e-11	8.83207e-10	ENSSSCG00000004460
chr1	6478325	6478554	96	17	3.77181	4.26053	3.109e-11	8.94325e-10	ENSSSCG00000004029
chr5	60278740	60278967	96	17	3.77181	4.26053	3.109e-11	8.94325e-10	ENSSSCG00000000601
chr1	294571540	294571830	96	17	3.77181	4.26053	3.109e-11	8.94325e-10	ENSSSCG00000005529
chr3	117550160	117550336	147	34	3.39361	4.93531	3.12407e-11	8.97743e-10	ENSSSCG00000024812
chr6	96770863	96771093	147	34	3.39361	4.93531	3.12407e-11	8.97743e-10	ENSSSCG00000003694
chr12	12143942	12144187	142	32	3.4307	4.87994	3.15794e-11	9.0655e-10	ENSSSCG00000017259
chr5	5689714	5689896	142	32	3.4307	4.87994	3.15794e-11	9.0655e-10	ENSSSCG00000000080
chr2	139557459	139557616	101	19	3.68611	4.34463	3.1816e-11	9.10553e-10	ENSSSCG00000014271
chr12	24861038	24861394	101	19	3.68611	4.34463	3.1816e-11	9.10553e-10	ENSSSCG00000017538
chr1	184373001	184373404	101	19	3.68611	4.34463	3.1816e-11	9.10553e-10	ENSSSCG00000004962
chr7	34896441	34896674	137	30	3.47159	4.82236	3.18909e-11	9.12232e-10	ENSSSCG00000001523
chr9	10872786	10873921	162	38	3.37404	5.08208	3.24799e-11	9.2536e-10	ENSSSCG00000014853
chr6	58228712	58229489	111	23	3.54891	4.49943	3.25079e-11	9.2536e-10	ENSSSCG00000003350
chr6	104014645	104014949	111	23	3.54891	4.49943	3.25079e-11	9.2536e-10	ENSSSCG00000003719
chr9	150211463	150211686	121	26	3.49767	4.63387	3.25309e-11	9.2536e-10	ENSSSCG00000022009
chrX	50704473	50704663	121	26	3.49767	4.63387	3.25309e-11	9.2536e-10	ENSSSCG00000012318
chr2	30908471	30908681	85	14	3.8733	4.06791	3.27346e-11	9.29745e-10	ENSSSCG00000013316
chr18	15985456	15985644	85	15	3.77496	4.07619	3.27346e-11	9.29745e-10	ENSSSCG00000016542
chr8	42498180	42498435	62	7	4.40062	3.54994	3.36017e-11	9.49578e-10	ENSSSCG00000008838
chr1	153572212	153572470	62	7	4.40062	3.54994	3.36017e-11	9.49578e-10	ENSSSCG00000004812
chr5	21295260	21295660	62	7	4.40062	3.54994	3.36017e-11	9.49578e-10	ENSSSCG00000028989
chr3	34449011	34449236	62	8	4.21244	3.56233	3.36017e-11	9.49578e-10	ENSSSCG00000028454
chr18	26432171	26432395	62	8	4.21244	3.56233	3.36017e-11	9.49578e-10	ENSSSCG00000016611
chr6	25224881	25225250	62	8	4.21244	3.56233	3.36017e-11	9.49578e-10	ENSSSCG00000002781
chr2	93833673	93833912	62	8	4.21244	3.56233	3.36017e-11	9.49578e-10	ENSSSCG00000014136
chrX	98665026	98665333	68	9	4.17911	3.70552	3.37634e-11	9.51755e-10	ENSSSCG00000012536
chr1	7279105	7279295	68	10	4.0299	3.7165	3.37634e-11	9.51755e-10	ENSSSCG00000004032
chr1	224622950	224623329	68	10	4.0299	3.7165	3.37634e-11	9.51755e-10	ENSSSCG00000022426
chr1	224622950	224623329	68	10	4.0299	3.7165	3.37634e-11	9.51755e-10	ENSSSCG00000029085
chr13	24857617	24857902	171	42	3.30826	5.16925	3.38423e-11	9.53023e-10	ENSSSCG00000011246
chrX	98264569	98264922	90	16	3.7653	4.16353	3.42102e-11	9.62902e-10	ENSSSCG00000012530
chr7	65614254	65614408	181	45	3.29109	5.25545	3.50078e-11	9.82403e-10	ENSSSCG00000001931
chr15	154436433	154436631	181	45	3.29109	5.25545	3.50078e-11	9.82403e-10	ENSSSCG00000016364
chr7	92803400	92803684	95	17	3.75671	4.246	3.51975e-11	9.8625e-10	ENSSSCG00000002263
chr10	58159067	58159297	95	17	3.75671	4.246	3.51975e-11	9.8625e-10	ENSSSCG00000011080
chr13	28125422	28125643	95	18	3.67508	4.25321	3.51975e-11	9.8625e-10	ENSSSCG00000025857
chr12	20940791	20941133	131	29	3.45564	4.75694	3.52459e-11	9.87113e-10	ENSSSCG00000017416
chr12	21793879	21794043	79	12	3.98717	3.94781	3.55138e-11	9.93133e-10	ENSSSCG00000017463
chr1	41410072	41410298	79	13	3.87331	3.95689	3.55138e-11	9.93133e-10	ENSSSCG00000004224
chr9	51589781	51590148	79	13	3.87331	3.95689	3.55138e-11	9.93133e-10	ENSSSCG00000015119
chr12	18177477	18178056	126	27	3.50197	4.69415	3.5613e-11	9.95412e-10	ENSSSCG00000017325
chr3	9679135	9679592	100	19	3.67176	4.33091	3.58033e-11	1.00023e-09	ENSSSCG00000027890
chr17	64111019	64111218	105	20	3.66877	4.40472	3.61149e-11	1.00644e-09	ENSSSCG00000007495
chr2	45031286	45031562	105	21	3.59898	4.4111	3.61149e-11	1.00644e-09	ENSSSCG00000025406
chr6	136165509	136165698	105	21	3.59898	4.4111	3.61149e-11	1.00644e-09	ENSSSCG00000004829
chr12	12192648	12192846	151	35	3.39071	4.97564	3.62225e-11	1.00744e-09	ENSSSCG00000017260
chr3	41623098	41623554	151	35	3.39071	4.97564	3.62225e-11	1.00744e-09	ENSSSCG00000008015
chr14	12641305	12641482	146	33	3.42661	4.92182	3.68384e-11	1.02406e-09	ENSSSCG00000024972
chr14	30995710	30996112	84	14	3.85624	4.05137	3.76147e-11	1.04358e-09	ENSSSCG00000009768
chr6	12894153	12894530	84	15	3.75791	4.05976	3.76147e-11	1.04358e-09	ENSSSCG00000002715
chr2	66710316	66710696	84	15	3.75791	4.05976	3.76147e-11	1.04358e-09	ENSSSCG00000013720
chr13	139970672	139971058	49	5	4.53282	3.18241	3.78455e-11	1.04792e-09	ENSSSCG00000011821
chr18	12267048	12267412	49	5	4.53282	3.18241	3.78455e-11	1.04792e-09	ENSSSCG00000016520
chr4	56561048	56561431	49	5	4.53282	3.18241	3.78455e-11	1.04792e-09	ENSSSCG00000020729
chr4	56561048	56561431	49	5	4.53282	3.18241	3.78455e-11	1.04792e-09	ENSSSCG00000006146
chr1	23859067	23859339	73	11	3.99694	3.827	3.81051e-11	1.05458e-09	ENSSSCG00000004132
chr7	99124193	99124557	175	43	3.3078	5.20365	3.82029e-11	1.05677e-09	ENSSSCG00000002305
chr7	48303434	48303648	130	28	3.4949	4.74164	3.8636e-11	1.06718e-09	ENSSSCG00000001725
chr14	120574811	120575132	130	28	3.4949	4.74164	3.8636e-11	1.06718e-09	ENSSSCG00000010544
chr7	2192200	2193010	130	28	3.4949	4.74164	3.8636e-11	1.06718e-09	ENSSSCG00000001004
chr2	6912018	6912369	170	42	3.2998	5.16142	3.90005e-11	1.07672e-09	ENSSSCG00000013034
chr11	84702134	84702350	125	27	3.49048	4.68332	3.91786e-11	1.08057e-09	ENSSSCG00000022719
chr3	16968564	16968819	125	27	3.49048	4.68332	3.91786e-11	1.08057e-09	ENSSSCG00000028513
chr16	3925570	3925843	120	25	3.5419	4.61717	3.96625e-11	1.09231e-09	ENSSSCG00000029792
chr12	5613974	5614432	165	39	3.3632	5.11048	3.9832e-11	1.09644e-09	ENSSSCG00000017204
chrX	122204649	122205230	115	24	3.53901	4.55356	4.006e-11	1.10218e-09	ENSSSCG00000012653
chr7	56888197	56888504	110	22	3.59949	4.48106	4.0335e-11	1.10704e-09	ENSSSCG00000001795
chr18	19221389	19221570	110	22	3.59949	4.48106	4.0335e-11	1.10704e-09	ENSSSCG00000016551
chr12	38246711	38247072	110	22	3.59949	4.48106	4.0335e-11	1.10704e-09	ENSSSCG00000022980
chr14	63357125	63357468	110	23	3.53586	4.48708	4.0335e-11	1.10704e-09	ENSSSCG00000010170
chr2	75527916	75528358	160	38	3.35613	5.06541	4.06974e-11	1.11564e-09	ENSSSCG00000013491
chr2	75527916	75528358	160	38	3.35613	5.06541	4.06974e-11	1.11564e-09	ENSSSCG00000013492
chr6	13017758	13017978	140	31	3.45579	4.85628	4.08037e-11	1.11609e-09	ENSSSCG00000030420
chr7	46344348	46344597	140	32	3.41025	4.8608	4.08037e-11	1.11609e-09	ENSSSCG00000025551
chr1	261822627	261823027	140	32	3.41025	4.8608	4.08037e-11	1.11609e-09	ENSSSCG00000005291
chr10	69825319	69825488	189	47	3.29096	5.31962	4.09159e-11	1.11807e-09	ENSSSCG00000011129
chr2	13398566	13398777	189	47	3.29096	5.31962	4.09159e-11	1.11807e-09	ENSSSCG00000028527
chr5	15508183	15508335	78	13	3.85495	3.93909	4.11899e-11	1.12446e-09	ENSSSCG00000000185
chr1	143818511	143818664	78	13	3.85495	3.93909	4.11899e-11	1.12446e-09	ENSSSCG00000004725
chr6	108700552	108701009	135	30	3.45039	4.80245	4.15899e-11	1.13483e-09	ENSSSCG00000003732
chr13	217435877	217436560	184	46	3.28321	5.28067	4.18537e-11	1.14037e-09	ENSSSCG00000021296
chr12	12246843	12247427	184	46	3.28321	5.28067	4.18537e-11	1.14037e-09	ENSSSCG00000017261
chr14	24868804	24869093	114	24	3.52641	4.54166	4.44472e-11	1.2075e-09	ENSSSCG00000009741
chr9	138530356	138530600	139	32	3.39991	4.85114	4.44676e-11	1.2075e-09	ENSSSCG00000015567
chr3	48583104	48583470	139	32	3.39991	4.85114	4.44676e-11	1.2075e-09	ENSSSCG00000008122
chr11	70804652	70804917	109	22	3.58632	4.46855	4.49597e-11	1.21788e-09	ENSSSCG00000009496
chr13	156186802	156187100	154	36	3.37864	5.00619	4.49717e-11	1.21788e-09	ENSSSCG00000021271
chr9	85259560	85259725	169	42	3.29129	5.15355	4.498e-11	1.21788e-09	ENSSSCG00000015342
chr1	16109404	16109636	94	17	3.74146	4.23133	4.51943e-11	1.22192e-09	ENSSSCG00000004081
chr1	126385704	126386073	94	18	3.65982	4.23863	4.51943e-11	1.22192e-09	ENSSSCG00000030605
chr13	210568379	210568915	104	20	3.65497	4.39154	4.53052e-11	1.22257e-09	ENSSSCG00000012059
chrX	122112720	122112949	104	21	3.58519	4.39799	4.53052e-11	1.22257e-09	ENSSSCG00000012651
chr11	25833453	25833876	104	21	3.58519	4.39799	4.53052e-11	1.22257e-09	ENSSSCG00000029837
chr5	16629091	16629455	104	21	3.58519	4.39799	4.53052e-11	1.22257e-09	ENSSSCG00000026061
chr16	53240594	53240796	99	19	3.65727	4.31706	4.5414e-11	1.22433e-09	ENSSSCG00000027293
chr5	62821180	62821331	99	19	3.65727	4.31706	4.5414e-11	1.22433e-09	ENSSSCG00000000619
chr7	67131782	67132009	149	35	3.37149	4.95772	4.60956e-11	1.23855e-09	ENSSSCG00000001939
chr15	147514739	147514966	149	35	3.37149	4.95772	4.60956e-11	1.23855e-09	ENSSSCG00000016297
chrX	7680875	7681103	149	35	3.37149	4.95772	4.60956e-11	1.23855e-09	ENSSSCG00000012110
chr8	141415328	141415761	55	6	4.44446	3.36418	4.63279e-11	1.24241e-09	ENSSSCG00000026655
chrX	12877964	12878251	55	6	4.44446	3.36418	4.63279e-11	1.24241e-09	ENSSSCG00000012135
chr13	117558723	117559013	55	6	4.44446	3.36418	4.63279e-11	1.24241e-09	ENSSSCG00000030467
chr18	16217603	16217781	129	28	3.48376	4.73116	4.64716e-11	1.24567e-09	ENSSSCG00000016543
chr13	217880628	217881348	173	43	3.29122	5.18832	4.70452e-11	1.25925e-09	ENSSSCG00000030160
chr7	131252152	131252949	144	33	3.40672	4.90322	4.72644e-11	1.26391e-09	ENSSSCG00000002557
chr14	86878197	86878516	144	34	3.36387	4.90759	4.72644e-11	1.26391e-09	ENSSSCG00000026268
chr14	52611468	52611676	67	9	4.15776	3.68445	4.75055e-11	1.26795e-09	ENSSSCG00000010048
chr14	118084895	118085456	67	10	4.00855	3.69561	4.75055e-11	1.26795e-09	ENSSSCG00000010512
chr6	82009938	82010234	67	10	4.00855	3.69561	4.75055e-11	1.26795e-09	ENSSSCG00000003603
chr2	3839540	3839891	168	42	3.28273	5.14564	4.83195e-11	1.28723e-09	ENSSSCG00000012914
chr2	3839540	3839891	168	42	3.28273	5.14564	4.83195e-11	1.28723e-09	ENSSSCG00000012913
chr17	54386028	54386289	61	7	4.37719	3.52656	4.86596e-11	1.28896e-09	ENSSSCG00000007446
chr10	15374311	15374589	61	7	4.37719	3.52656	4.86596e-11	1.28896e-09	ENSSSCG00000028881
chr13	205298806	205299065	61	7	4.37719	3.52656	4.86596e-11	1.28896e-09	ENSSSCG00000012034
chr17	66768172	66768689	61	7	4.37719	3.52656	4.86596e-11	1.28896e-09	ENSSSCG00000007526
chr15	26939001	26939227	61	8	4.18901	3.53919	4.86596e-11	1.28896e-09	ENSSSCG00000015714
chr5	93492485	93492713	61	8	4.18901	3.53919	4.86596e-11	1.28896e-09	ENSSSCG00000024563
chrX	38247584	38247812	61	8	4.18901	3.53919	4.86596e-11	1.28896e-09	ENSSSCG00000012236
chr17	62401720	62401947	61	8	4.18901	3.53919	4.86596e-11	1.28896e-09	ENSSSCG00000007488
chr8	108898604	108898831	61	8	4.18901	3.53919	4.86596e-11	1.28896e-09	ENSSSCG00000009090
chr7	2095137	2095653	178	44	3.29928	5.22978	4.90588e-11	1.29832e-09	ENSSSCG00000001004
chr4	39233644	39233801	178	44	3.29928	5.22978	4.90588e-11	1.29832e-09	ENSSSCG00000006064
chr5	54945212	54945365	163	39	3.34561	5.09413	4.96681e-11	1.31074e-09	ENSSSCG00000000571
chr12	41481951	41482331	163	39	3.34561	5.09413	4.96681e-11	1.31074e-09	ENSSSCG00000024115
chr7	53454610	53454909	163	40	3.30925	5.09791	4.96681e-11	1.31074e-09	ENSSSCG00000022711
chr7	53454610	53454909	163	40	3.30925	5.09791	4.96681e-11	1.31074e-09	ENSSSCG00000001765
chr14	41034615	41034884	163	40	3.30925	5.09791	4.96681e-11	1.31074e-09	ENSSSCG00000009873
chr12	52458324	52458574	88	16	3.73291	4.13237	5.08494e-11	1.34003e-09	ENSSSCG00000017879
chr11	8556483	8556778	88	16	3.73291	4.13237	5.08494e-11	1.34003e-09	ENSSSCG00000009337
chr9	59069828	59070066	88	16	3.73291	4.13237	5.08494e-11	1.34003e-09	ENSSSCG00000015231
chr2	71135471	71135806	158	38	3.33799	5.04855	5.10951e-11	1.34458e-09	ENSSSCG00000013604
chr1	303291067	303291321	98	19	3.64264	4.30309	5.11897e-11	1.34458e-09	ENSSSCG00000005667
chr3	30060318	30060673	98	19	3.64264	4.30309	5.11897e-11	1.34458e-09	ENSSSCG00000023626
chr8	5736363	5736617	98	19	3.64264	4.30309	5.11897e-11	1.34458e-09	ENSSSCG00000008731
chr1	303980594	303980959	98	19	3.64264	4.30309	5.11897e-11	1.34458e-09	ENSSSCG00000005689
chr4	108995600	108995819	123	27	3.46722	4.66144	5.22754e-11	1.3699e-09	ENSSSCG00000006681
chr18	6511072	6511403	123	27	3.46722	4.66144	5.22754e-11	1.3699e-09	ENSSSCG00000024184
chr9	91513292	91513566	153	36	3.36925	4.99744	5.26043e-11	1.37788e-09	ENSSSCG00000024591
chr3	77067027	77067302	138	32	3.3895	4.84142	5.28577e-11	1.38387e-09	ENSSSCG00000008344
chr2	1231188	1231459	162	40	3.30038	5.08969	5.34821e-11	1.39632e-09	ENSSSCG00000012864
chr3	74557543	74558022	118	25	3.51767	4.59427	5.35498e-11	1.39744e-09	ENSSSCG00000008312
chr15	124357177	124357548	172	43	3.28286	5.18059	5.41005e-11	1.4105e-09	ENSSSCG00000016153
chr9	6903502	6903735	133	30	3.42887	4.78227	5.43884e-11	1.41735e-09	ENSSSCG00000014792
chr6	107950423	107950792	113	24	3.51371	4.52965	5.4785e-11	1.42636e-09	ENSSSCG00000020740
chr14	52821818	52822130	157	38	3.32883	5.04005	5.51455e-11	1.43376e-09	ENSSSCG00000010053
chr9	244175	244498	77	12	3.95021	3.91174	5.5553e-11	1.44102e-09	ENSSSCG00000014579
chr3	38411219	38411633	77	12	3.95021	3.91174	5.5553e-11	1.44102e-09	ENSSSCG00000007926
chr13	208110081	208110391	77	12	3.95021	3.91174	5.5553e-11	1.44102e-09	ENSSSCG00000028112
chr2	18007073	18007227	77	12	3.95021	3.91174	5.5553e-11	1.44102e-09	ENSSSCG00000023974
chr4	113611186	113611404	77	13	3.83635	3.92108	5.5553e-11	1.44102e-09	ENSSSCG00000006733
chr7	1370912	1371484	167	41	3.30874	5.13402	5.57941e-11	1.44594e-09	ENSSSCG00000000994
chr10	16761136	16761524	167	41	3.30874	5.13402	5.57941e-11	1.44594e-09	ENSSSCG00000022888
chr6	51687533	51687673	128	28	3.47254	4.7206	5.59705e-11	1.44851e-09	ENSSSCG00000003229
chr6	51687533	51687673	128	28	3.47254	4.7206	5.59705e-11	1.44851e-09	ENSSSCG00000003230
chr13	2491872	2492043	128	29	3.42223	4.72561	5.59705e-11	1.44851e-09	ENSSSCG00000024938
chr6	152102552	152102761	66	9	4.13609	3.66309	5.64475e-11	1.45884e-09	ENSSSCG00000024778
chr6	152102552	152102761	66	9	4.13609	3.66309	5.64475e-11	1.45884e-09	ENSSSCG00000003891
chr13	925498	925710	66	9	4.13609	3.66309	5.64475e-11	1.45884e-09	ENSSSCG00000011181
chr3	18376664	18377164	152	36	3.35979	4.98863	5.69138e-11	1.46707e-09	ENSSSCG00000007799
chr7	102105111	102105387	152	36	3.35979	4.98863	5.69138e-11	1.46707e-09	ENSSSCG00000028159
chr3	18376664	18377164	152	36	3.35979	4.98863	5.69138e-11	1.46707e-09	ENSSSCG00000007800
chr13	32593549	32593974	103	21	3.57126	4.38476	5.69485e-11	1.46707e-09	ENSSSCG00000029879
chr18	44687539	44687771	103	21	3.57126	4.38476	5.69485e-11	1.46707e-09	ENSSSCG00000021095
chr6	64141433	64141713	82	14	3.8215	4.01776	5.73319e-11	1.47492e-09	ENSSSCG00000003393
chrX	98089602	98089736	82	14	3.8215	4.01776	5.73319e-11	1.47492e-09	ENSSSCG00000012528
chr7	34454626	34455039	82	14	3.8215	4.01776	5.73319e-11	1.47492e-09	ENSSSCG00000001518
chr10	19708147	19708444	87	16	3.71643	4.11655	5.8111e-11	1.49223e-09	ENSSSCG00000010876
chr8	88021865	88022161	87	16	3.71643	4.11655	5.8111e-11	1.49223e-09	ENSSSCG00000009037
chr13	176507339	176507605	60	7	4.35337	3.50284	5.86758e-11	1.49784e-09	ENSSSCG00000027432
chr8	11343038	11343318	60	7	4.35337	3.50284	5.86758e-11	1.49784e-09	ENSSSCG00000029227
chr2	32621475	32621738	60	7	4.35337	3.50284	5.86758e-11	1.49784e-09	ENSSSCG00000013327
chr15	66977629	66977877	60	8	4.16519	3.51569	5.86758e-11	1.49784e-09	ENSSSCG00000015866
chr13	89263848	89264214	60	8	4.16519	3.51569	5.86758e-11	1.49784e-09	ENSSSCG00000011666
chr10	17076608	17076839	60	8	4.16519	3.51569	5.86758e-11	1.49784e-09	ENSSSCG00000010862
chr6	69157539	69157772	60	8	4.16519	3.51569	5.86758e-11	1.49784e-09	ENSSSCG00000003462
chr8	130851621	130851968	60	8	4.16519	3.51569	5.86758e-11	1.49784e-09	ENSSSCG00000029813
chr12	55747654	55748103	60	8	4.16519	3.51569	5.86758e-11	1.49784e-09	ENSSSCG00000017978
chr17	53106869	53107116	60	8	4.16519	3.51569	5.86758e-11	1.49784e-09	ENSSSCG00000007385
chr5	80397661	80397909	60	8	4.16519	3.51569	5.86758e-11	1.49784e-09	ENSSSCG00000026597
chr9	8118175	8118562	142	33	3.38655	4.88439	6.07882e-11	1.54406e-09	ENSSSCG00000014819
chr14	21349637	21350023	142	33	3.38655	4.88439	6.07882e-11	1.54406e-09	ENSSSCG00000009713
chr3	17582637	17583620	142	34	3.34371	4.88881	6.07882e-11	1.54406e-09	ENSSSCG00000007757
chr9	8485017	8485369	127	28	3.46124	4.70997	6.1456e-11	1.55758e-09	ENSSSCG00000023659
chr16	82759118	82759542	127	28	3.46124	4.70997	6.1456e-11	1.55758e-09	ENSSSCG00000017109
chr5	96182579	96182747	71	11	3.9569	3.78791	6.15698e-11	1.55758e-09	ENSSSCG00000000916
chr14	54022797	54023230	71	11	3.9569	3.78791	6.15698e-11	1.55758e-09	ENSSSCG00000010096
chr8	40466650	40466818	71	11	3.9569	3.78791	6.15698e-11	1.55758e-09	ENSSSCG00000008826
chr16	54844260	54844428	71	11	3.9569	3.78791	6.15698e-11	1.55758e-09	ENSSSCG00000016981
chrX	92751925	92752094	71	11	3.9569	3.78791	6.15698e-11	1.55758e-09	ENSSSCG00000012504
chr2	149165821	149166125	161	39	3.32781	5.0776	6.20507e-11	1.56763e-09	ENSSSCG00000027371
chr5	24418263	24418486	161	40	3.29145	5.08143	6.20507e-11	1.56763e-09	ENSSSCG00000026498
chr6	132183557	132183687	107	23	3.49599	4.44941	6.24383e-11	1.57601e-09	ENSSSCG00000003790
chr13	208091194	208091362	107	23	3.49599	4.44941	6.24383e-11	1.57601e-09	ENSSSCG00000028112
chr8	5269582	5270412	137	31	3.42456	4.827	6.29039e-11	1.58633e-09	ENSSSCG00000008725
chr6	77203403	77203916	122	27	3.45545	4.65037	6.34715e-11	1.59993e-09	ENSSSCG00000028387
chr10	75393901	75394047	102	20	3.62698	4.36484	6.38971e-11	1.60634e-09	ENSSSCG00000029922
chr14	132131281	132131555	102	21	3.55719	4.37142	6.38971e-11	1.60634e-09	ENSSSCG00000010626
chr7	106574904	106575041	102	21	3.55719	4.37142	6.38971e-11	1.60634e-09	ENSSSCG00000002397
chr12	55290719	55290904	102	21	3.55719	4.37142	6.38971e-11	1.60634e-09	ENSSSCG00000017954
chr12	55290719	55290904	102	21	3.55719	4.37142	6.38971e-11	1.60634e-09	ENSSSCG00000017955
chr6	140460222	140460503	92	17	3.71045	4.20157	6.60608e-11	1.65408e-09	ENSSSCG00000003828
chr2	150323965	150324301	92	17	3.71045	4.20157	6.60608e-11	1.65408e-09	ENSSSCG00000024954
chr12	18521923	18522215	92	17	3.71045	4.20157	6.60608e-11	1.65408e-09	ENSSSCG00000017337
chr9	43930655	43930924	92	18	3.62882	4.20903	6.60608e-11	1.65408e-09	ENSSSCG00000015018
chr8	76161166	76161328	92	18	3.62882	4.20903	6.60608e-11	1.65408e-09	ENSSSCG00000008981
chr4	78535683	78536027	136	31	3.414	4.81712	6.8652e-11	1.70907e-09	ENSSSCG00000006230
chr7	47045154	47045433	136	32	3.36845	4.82177	6.8652e-11	1.70907e-09	ENSSSCG00000001711
chr16	55468029	55468279	136	32	3.36845	4.82177	6.8652e-11	1.70907e-09	ENSSSCG00000016986
chr11	21509056	21509262	155	38	3.31035	5.0229	6.94213e-11	1.72516e-09	ENSSSCG00000009411
chr14	53289479	53289659	155	38	3.31035	5.0229	6.94213e-11	1.72516e-09	ENSSSCG00000010068
chr9	36288386	36288618	155	38	3.31035	5.0229	6.94213e-11	1.72516e-09	ENSSSCG00000024022
chr6	64673102	64673398	54	6	4.41802	3.3378	6.98863e-11	1.73519e-09	ENSSSCG00000003405
chr3	4571389	4571564	160	40	3.28246	5.07312	7.20538e-11	1.78506e-09	ENSSSCG00000022553
chr8	76199467	76199713	150	36	3.34069	4.97087	7.21827e-11	1.78747e-09	ENSSSCG00000008983
chr2	78831205	78831557	116	25	3.49302	4.57102	7.25552e-11	1.79432e-09	ENSSSCG00000013994
chr7	39549395	39549618	116	26	3.43683	4.57663	7.25552e-11	1.79432e-09	ENSSSCG00000001588
chr13	156168922	156169265	116	26	3.43683	4.57663	7.25552e-11	1.79432e-09	ENSSSCG00000025826
chr1	308840180	308840749	96	19	3.61291	4.27475	7.35574e-11	1.81432e-09	ENSSSCG00000005762
chr8	59065619	59065904	126	28	3.44984	4.69926	7.4168e-11	1.82538e-09	ENSSSCG00000008913
chr8	59065619	59065904	126	28	3.44984	4.69926	7.4168e-11	1.82538e-09	ENSSSCG00000022955
chr6	65736185	65736391	126	29	3.39952	4.70436	7.4168e-11	1.82538e-09	ENSSSCG00000003423
chr3	17524275	17524669	91	17	3.6947	4.18647	7.50658e-11	1.84458e-09	ENSSSCG00000007760
chr15	44446212	44446387	91	17	3.6947	4.18647	7.50658e-11	1.84458e-09	ENSSSCG00000030395
chr1	257117104	257117278	91	17	3.6947	4.18647	7.50658e-11	1.84458e-09	ENSSSCG00000005284
chr15	21434226	21434383	76	12	3.93137	3.89339	7.51896e-11	1.84458e-09	ENSSSCG00000024217
chr3	56972370	56972526	76	12	3.93137	3.89339	7.51896e-11	1.84458e-09	ENSSSCG00000008177
chr8	135499842	135499986	76	13	3.81751	3.90286	7.51896e-11	1.84458e-09	ENSSSCG00000023621
chr13	155720542	155720873	111	24	3.48796	4.50536	7.52107e-11	1.84458e-09	ENSSSCG00000011916
chr5	88063466	88063627	111	24	3.48796	4.50536	7.52107e-11	1.84458e-09	ENSSSCG00000000878
chr4	116962487	116962787	86	16	3.69977	4.10056	7.60523e-11	1.8636e-09	ENSSSCG00000006766
chr8	41345518	41345704	86	16	3.69977	4.10056	7.60523e-11	1.8636e-09	ENSSSCG00000008834
chr2	112599493	112599848	81	14	3.80382	4.00067	7.62278e-11	1.86627e-09	ENSSSCG00000025287
chr18	720017	720746	159	39	3.30978	5.06089	7.76698e-11	1.89662e-09	ENSSSCG00000016403
chr2	149198482	149198707	106	22	3.54608	4.43039	7.79029e-11	1.90066e-09	ENSSSCG00000025141
chr5	14233156	14233457	106	23	3.48245	4.43664	7.79029e-11	1.90066e-09	ENSSSCG00000027055
chr15	42745893	42746216	65	9	4.11409	3.64144	7.99801e-11	1.93956e-09	ENSSSCG00000015754
chr1	28718798	28719011	65	9	4.11409	3.64144	7.99801e-11	1.93956e-09	ENSSSCG00000004147
chr15	42745893	42746216	65	9	4.11409	3.64144	7.99801e-11	1.93956e-09	ENSSSCG00000015753
chr6	48024142	48024356	65	9	4.11409	3.64144	7.99801e-11	1.93956e-09	ENSSSCG00000003105
chr13	28916598	28916812	65	9	4.11409	3.64144	7.99801e-11	1.93956e-09	ENSSSCG00000011291
chr18	16866284	16866557	65	10	3.96488	3.65296	7.99801e-11	1.93956e-09	ENSSSCG00000016544
chr8	4863805	4864003	65	10	3.96488	3.65296	7.99801e-11	1.93956e-09	ENSSSCG00000022562
chr12	42285088	42285270	65	10	3.96488	3.65296	7.99801e-11	1.93956e-09	ENSSSCG00000017718
chr1	118838747	118838931	65	10	3.96488	3.65296	7.99801e-11	1.93956e-09	ENSSSCG00000004556
chr4	115104026	115104422	101	20	3.61277	4.35131	8.05665e-11	1.94958e-09	ENSSSCG00000006746
chr5	63245730	63245966	101	21	3.54299	4.35796	8.05665e-11	1.94958e-09	ENSSSCG00000024152
chr6	69368371	69368747	101	21	3.54299	4.35796	8.05665e-11	1.94958e-09	ENSSSCG00000003465
chr2	141253	141629	101	21	3.54299	4.35796	8.05665e-11	1.94958e-09	ENSSSCG00000012839
chr14	120164853	120165474	154	38	3.30101	5.01425	8.10297e-11	1.95994e-09	ENSSSCG00000010538
chr14	41062616	41063240	125	28	3.43835	4.68848	8.15203e-11	1.96673e-09	ENSSSCG00000009874
chr3	18534400	18535031	125	28	3.43835	4.68848	8.15203e-11	1.96673e-09	ENSSSCG00000022996
chr9	21955985	21956161	125	28	3.43835	4.68848	8.15203e-11	1.96673e-09	ENSSSCG00000014909
chr18	15149056	15149399	125	29	3.38804	4.69361	8.15203e-11	1.96673e-09	ENSSSCG00000016535
chr3	11287584	11287859	149	36	3.33105	4.96191	8.46785e-11	2.0342e-09	ENSSSCG00000007720
chr3	48894742	48895585	120	27	3.43162	4.628	8.51527e-11	2.04161e-09	ENSSSCG00000008124
chr2	28398396	28398566	70	11	3.93646	3.76799	8.52109e-11	2.04161e-09	ENSSSCG00000013298
chr3	102301339	102301510	70	11	3.93646	3.76799	8.52109e-11	2.04161e-09	ENSSSCG00000008448
chr18	12719638	12719980	70	11	3.93646	3.76799	8.52109e-11	2.04161e-09	ENSSSCG00000016521
chr5	42877066	42877237	70	11	3.93646	3.76799	8.52109e-11	2.04161e-09	ENSSSCG00000000521
chr8	81905703	81905882	139	33	3.35576	4.85568	8.535e-11	2.04161e-09	ENSSSCG00000028236
chr1	304696968	304697140	139	34	3.31292	4.8602	8.535e-11	2.04161e-09	ENSSSCG00000005706
[truncated: 1,830 more rows]
