# Supplementary material for: Genome-wide analysis of DNA methylation in obese, lean, and miniature pig breeds
Source: Sci Rep. 2016 Jul 22;6:30160. doi: 10.1038/srep30160 (PMC4957084; doi:10.1038/srep30160)
Supplement: Supplementary Table S12 [file srep30160-s13.xls]

## Sheet: Table S11
Table S11. Differentially methylated genes between Tongcheng and Wuzhishan pigs.
Chromosome	Start	End	Tags_Landrace	Tags_Wuzhishan	logFC	logCPM	P_Value	FDR	Associate Gene
chr8	19672530	19672756	269	4	-6.17967	5.24467	9.53487e-21	3.14665e-16	ENSSSCG00000026917
chr14	144173548	144173765	262	4	-6.14164	5.20746	1.64015e-20	3.14665e-16	ENSSSCG00000010723
chr15	94684900	94685180	610	21	-5.00591	6.44436	2.32211e-20	3.14665e-16	ENSSSCG00000023181
chr8	139960185	139960467	386	10	-5.4064	5.77622	2.50435e-20	3.14665e-16	ENSSSCG00000030548
chr3	113836888	113837079	356	10	-5.28971	5.66295	1.50314e-19	1.51092e-15	ENSSSCG00000008512
chr14	138643330	138643668	251	5	-5.76709	5.15209	2.62978e-19	2.20284e-15	ENSSSCG00000010667
chr3	19284115	19284490	333	10	-5.19339	5.56966	6.30269e-19	4.4668e-15	ENSSSCG00000022785
chr1	306349679	306349923	295	8	-5.33589	5.39238	7.11005e-19	4.4668e-15	ENSSSCG00000005727
chr5	35835907	35836114	289	9	-5.13893	5.36806	4.13923e-18	1.70468e-14	ENSSSCG00000000487
chr6	113019716	113019923	202	4	-5.76663	4.84183	4.40932e-18	1.70468e-14	ENSSSCG00000027935
chr6	113019716	113019923	202	4	-5.76663	4.84183	4.40932e-18	1.70468e-14	ENSSSCG00000003746
chr2	149265519	149265851	234	6	-5.40911	5.05917	5.93176e-18	2.12946e-14	ENSSSCG00000023932
chr2	8574665	8574925	376	15	-4.78984	5.75624	7.54498e-18	2.51015e-14	ENSSSCG00000024803
chr1	298310314	298310564	196	4	-5.72315	4.79962	7.9911e-18	2.51015e-14	ENSSSCG00000026555
chr4	98288057	98288402	310	11	-4.95437	5.474	9.42657e-18	2.78688e-14	ENSSSCG00000006391
chr11	71366696	71367134	191	4	-5.68589	4.76348	1.32612e-17	3.70275e-14	ENSSSCG00000009497
chr14	6507414	6507805	355	15	-4.70695	5.67677	2.55249e-17	6.41428e-14	ENSSSCG00000009608
chr3	19056133	19056395	351	15	-4.69061	5.66113	3.20639e-17	7.34629e-14	ENSSSCG00000007812
chr2	5132133	5132558	183	4	-5.6242	4.7037	3.3892e-17	7.34629e-14	ENSSSCG00000012950
chr5	83541614	83541809	276	10	-4.92264	5.30861	3.40131e-17	7.34629e-14	ENSSSCG00000000837
chr11	70676366	70677064	199	5	-5.43235	4.82729	3.50805e-17	7.34629e-14	ENSSSCG00000009498
chr11	2924086	2924425	194	5	-5.39566	4.79184	5.7611e-17	1.15819e-13	ENSSSCG00000025583
chr10	58013894	58014142	177	4	-5.57614	4.6572	6.46397e-17	1.20323e-13	ENSSSCG00000011079
chr15	36056733	36056988	282	11	-4.81786	5.34289	6.70908e-17	1.20426e-13	ENSSSCG00000015739
chr5	82616919	82617172	280	11	-4.80759	5.33305	7.72622e-17	1.26374e-13	ENSSSCG00000000840
chr3	126272493	126272721	175	4	-5.55976	4.64136	8.04625e-17	1.26374e-13	ENSSSCG00000008604
chr10	62870813	62871041	175	4	-5.55976	4.64136	8.04625e-17	1.26374e-13	ENSSSCG00000011103
chr7	43159702	43159868	204	6	-5.21128	4.86812	9.65461e-17	1.4704e-13	ENSSSCG00000001641
chrX	102802479	102802721	173	4	-5.54319	4.62534	1.00352e-16	1.48341e-13	ENSSSCG00000012564
chr3	24289628	24289850	247	9	-4.91248	5.1501	1.09926e-16	1.54579e-13	ENSSSCG00000007839
chr8	19816874	19817124	172	4	-5.53483	4.61726	1.12153e-16	1.54579e-13	ENSSSCG00000029923
chr17	46408059	46408349	303	13	-4.68306	5.45061	1.14946e-16	1.54579e-13	ENSSSCG00000007338
chr5	24099791	24100078	202	6	-5.19707	4.85444	1.16874e-16	1.54579e-13	ENSSSCG00000000414
chr4	11125696	11126102	169	4	-5.50946	4.59277	1.57022e-16	2.02353e-13	ENSSSCG00000005961
chr1	207195594	207195969	224	8	-4.93886	5.00955	2.32457e-16	2.84953e-13	ENSSSCG00000005067
chr9	72165957	72166147	252	10	-4.79145	5.18283	2.38185e-16	2.85022e-13	ENSSSCG00000015287
chr13	473177	473390	234	9	-4.83451	5.07539	3.43685e-16	3.91563e-13	ENSSSCG00000023343
chr13	156191101	156191321	163	4	-5.45735	4.54249	3.5059e-16	3.91563e-13	ENSSSCG00000021271
chr10	53071103	53071249	191	6	-5.11634	4.7768	3.79605e-16	4.08072e-13	ENSSSCG00000011070
chr3	58489873	58490147	299	14	-4.55801	5.43648	3.81611e-16	4.08072e-13	ENSSSCG00000022954
chr8	30870265	30870497	336	17	-4.44853	5.60833	4.36767e-16	4.57323e-13	ENSSSCG00000028983
chr14	139603384	139603748	175	5	-5.24705	4.64863	4.65082e-16	4.77032e-13	ENSSSCG00000010672
chr9	116717244	116717660	358	19	-4.3807	5.70234	5.48765e-16	5.51608e-13	ENSSSCG00000015433
chr7	120583939	120584246	185	6	-5.07032	4.73262	6.98902e-16	6.88748e-13	ENSSSCG00000002450
chr11	71362418	71362723	219	9	-4.73898	4.98409	1.35149e-15	1.30625e-12	ENSSSCG00000009497
chr1	187876794	187876985	230	10	-4.65973	5.05706	1.52511e-15	1.40941e-12	ENSSSCG00000004980
chr14	136131451	136131676	204	8	-4.80401	4.8805	1.54236e-15	1.40941e-12	ENSSSCG00000010651
chr6	70220576	70220821	351	20	-4.27872	5.67886	1.67126e-15	1.49993e-12	ENSSSCG00000003482
chr15	116358870	116359204	161	5	-5.12684	4.53322	2.51749e-15	2.21977e-12	ENSSSCG00000016105
chr6	85105127	85105513	160	5	-5.11786	4.52462	2.82918e-15	2.45158e-12	ENSSSCG00000003627
chr7	26236163	26236578	209	9	-4.67159	4.91987	3.30804e-15	2.81794e-12	ENSSSCG00000030506
chr4	139667321	139667615	170	6	-4.94841	4.6159	3.84105e-15	3.21745e-12	ENSSSCG00000006924
chrX	102755949	102756152	206	9	-4.65075	4.90003	4.3545e-15	3.58775e-12	ENSSSCG00000012564
chr5	16156679	16156954	181	7	-4.82085	4.70937	4.88403e-15	3.94294e-12	ENSSSCG00000000206
chr1	8365907	8366351	333	20	-4.20279	5.60721	4.9425e-15	3.94294e-12	ENSSSCG00000004033
chr17	44623113	44623445	274	15	-4.33345	5.32135	5.79812e-15	4.55325e-12	ENSSSCG00000007311
chr14	141109900	141110172	308	18	-4.2412	5.49339	5.89534e-15	4.55836e-12	ENSSSCG00000010687
chr7	62834702	62834888	215	10	-4.56248	4.96457	6.04592e-15	4.60397e-12	ENSSSCG00000001878
chr8	87289331	87289538	202	9	-4.62247	4.87315	6.31168e-15	4.7346e-12	ENSSSCG00000009035
chr6	14512593	14512762	153	5	-5.05337	4.4629	6.50504e-15	4.76231e-12	ENSSSCG00000002741
chr6	99547509	99547750	190	8	-4.7015	4.78279	6.53812e-15	4.76231e-12	ENSSSCG00000025478
chr15	146149301	146149595	244	13	-4.37076	5.1537	9.65448e-15	6.93178e-12	ENSSSCG00000016279
chr5	93435882	93436234	5	190	5.06089	4.64342	1.26924e-14	8.98461e-12	ENSSSCG00000000907
chr11	71334002	71334233	229	12	-4.39354	5.06197	1.34127e-14	9.35162e-12	ENSSSCG00000009497
chr18	5881391	5882130	147	5	-4.9957	4.40782	1.3583e-14	9.35162e-12	ENSSSCG00000026023
chr11	21514599	21514918	260	15	-4.25782	5.24998	1.58398e-14	1.06145e-11	ENSSSCG00000009411
chr5	24531444	24531880	238	13	-4.33485	5.11979	1.67803e-14	1.08153e-11	ENSSSCG00000026498
chr5	24531444	24531880	238	13	-4.33485	5.11979	1.67803e-14	1.08153e-11	ENSSSCG00000021357
chr5	73581673	73581976	158	6	-4.84288	4.51523	1.67849e-14	1.08153e-11	ENSSSCG00000000779
chr11	71339552	71339761	191	9	-4.54174	4.79654	1.98831e-14	1.26494e-11	ENSSSCG00000009497
chr3	19663450	19663691	224	12	-4.36171	5.0319	2.03603e-14	1.26999e-11	ENSSSCG00000007815
chr11	5021544	5021797	300	19	-4.12579	5.46173	2.04758e-14	1.26999e-11	ENSSSCG00000009314
chr18	52390156	52390989	156	6	-4.82451	4.49776	2.12259e-14	1.26999e-11	ENSSSCG00000016715
chr15	146641558	146641807	425	32	-3.88009	5.97579	2.27598e-14	1.34575e-11	ENSSSCG00000026703
chr6	43701997	43702286	307	20	-4.08555	5.49699	2.67216e-14	1.56163e-11	ENSSSCG00000021947
chr15	88679372	88679620	177	8	-4.59931	4.68574	2.72376e-14	1.57349e-11	ENSSSCG00000015960
chr4	9044128	9044324	142	5	-4.94582	4.36027	2.89981e-14	1.61935e-11	ENSSSCG00000022257
chr17	62544472	62544661	142	5	-4.94582	4.36027	2.89981e-14	1.61935e-11	ENSSSCG00000007488
chr8	34354200	34354397	142	5	-4.94582	4.36027	2.89981e-14	1.61935e-11	ENSSSCG00000008799
chr6	101025878	101026133	564	47	-3.73553	6.39201	3.01238e-14	1.66373e-11	ENSSSCG00000003707
chr4	71113897	71114343	141	4	-5.24833	4.3416	3.29794e-14	1.78227e-11	ENSSSCG00000006196
chr4	15205577	15205810	141	4	-5.24833	4.3416	3.29794e-14	1.78227e-11	ENSSSCG00000005969
chr14	147460937	147461298	324	22	-4.02663	5.57758	3.42686e-14	1.83224e-11	ENSSSCG00000010747
chr9	30686995	30687379	140	5	-4.92537	4.3408	3.7532e-14	1.9856e-11	ENSSSCG00000014960
chr1	242557785	242558009	352	26	-3.90649	5.70368	3.99189e-14	2.08988e-11	ENSSSCG00000005214
chr13	206186556	206186864	6	191	4.81099	4.65836	4.1577e-14	2.15425e-11	ENSSSCG00000021598
chr9	99894158	99894387	139	4	-5.22774	4.32187	4.27416e-14	2.19199e-11	ENSSSCG00000015379
chr17	28323229	28323485	289	19	-4.07192	5.41121	4.45413e-14	2.2386e-11	ENSSSCG00000007080
chr5	45149278	45149436	215	12	-4.30258	4.97614	4.79215e-14	2.31861e-11	ENSSSCG00000000531
chr14	143035213	143035635	277	18	-4.08822	5.34957	4.79785e-14	2.31861e-11	ENSSSCG00000028063
chr6	135485001	135485189	138	5	-4.90463	4.32107	4.8707e-14	2.3314e-11	ENSSSCG00000003807
chr15	55779502	55779902	245	15	-4.17213	5.16938	5.25685e-14	2.49249e-11	ENSSSCG00000015827
chr16	57189095	57189257	148	6	-4.74862	4.42565	5.55144e-14	2.56104e-11	ENSSSCG00000017000
chr14	143456641	143457049	137	4	-5.20685	4.30188	5.55429e-14	2.56104e-11	ENSSSCG00000010702
chr2	156180458	156180858	137	5	-4.89415	4.3111	5.55429e-14	2.56104e-11	ENSSSCG00000030055
chr9	13621659	13621930	232	14	-4.19215	5.09039	6.70773e-14	3.06476e-11	ENSSSCG00000014887
chr10	61768951	61769176	168	8	-4.52408	4.61453	7.12631e-14	3.16313e-11	ENSSSCG00000011102
chr4	56561028	56561396	135	5	-4.87295	4.29096	7.2377e-14	3.16313e-11	ENSSSCG00000020729
chr18	41172938	41173130	135	5	-4.87295	4.29096	7.2377e-14	3.16313e-11	ENSSSCG00000016657
chr7	14116422	14116599	135	5	-4.87295	4.29096	7.2377e-14	3.16313e-11	ENSSSCG00000026034
chr4	56561028	56561396	135	5	-4.87295	4.29096	7.2377e-14	3.16313e-11	ENSSSCG00000006146
chr16	54828374	54828644	229	14	-4.17339	5.07278	8.55685e-14	3.65048e-11	ENSSSCG00000016981
chrX	8585922	8586178	156	7	-4.60655	4.50579	8.56172e-14	3.65048e-11	ENSSSCG00000012112
chr12	12259299	12259696	259	17	-4.07317	5.25426	8.57074e-14	3.65048e-11	ENSSSCG00000017261
chr8	33299900	33300167	198	11	-4.30792	4.85833	8.99126e-14	3.79741e-11	ENSSSCG00000022168
chrX	51844914	51845116	133	4	-5.16414	4.26104	9.45784e-14	3.92844e-11	ENSSSCG00000012328
chr14	108070830	108071114	154	7	-4.58795	4.4882	1.08228e-13	4.45855e-11	ENSSSCG00000010433
chr11	2904475	2904953	131	4	-5.1423	4.24018	1.23945e-13	5.02366e-11	ENSSSCG00000025583
chr15	117098084	117098266	131	5	-4.82959	4.24981	1.23945e-13	5.02366e-11	ENSSSCG00000016110
chr10	61784189	61784731	173	9	-4.39903	4.66173	1.37051e-13	5.51045e-11	ENSSSCG00000011102
chr6	130792435	130792667	163	8	-4.48052	4.5734	1.38171e-13	5.51138e-11	ENSSSCG00000025085
chr1	303421688	303421997	271	19	-3.97919	5.32453	1.60409e-13	6.34804e-11	ENSSSCG00000005672
chrX	43373996	43374306	270	19	-3.97385	5.31955	1.71913e-13	6.73887e-11	ENSSSCG00000023215
chr18	11025648	11025978	6	178	4.70937	4.56292	1.72967e-13	6.73887e-11	ENSSSCG00000016512
chr14	146938079	146938445	128	5	-4.7962	4.21817	1.86972e-13	7.21204e-11	ENSSSCG00000010746
chr8	31047330	31047576	487	44	-3.61868	6.18954	1.87982e-13	7.21204e-11	ENSSSCG00000008774
chr15	72882311	72882545	200	12	-4.1983	4.87816	2.00782e-13	7.60774e-11	ENSSSCG00000015878
chr18	47694763	47695150	180	10	-4.3063	4.72256	2.01323e-13	7.60774e-11	ENSSSCG00000016687
chr5	17733322	17733535	169	9	-4.36531	4.62998	2.09813e-13	7.86941e-11	ENSSSCG00000000228
chr5	82901305	82901737	168	9	-4.35675	4.62194	2.33647e-13	8.63446e-11	ENSSSCG00000000839
chr7	83619743	83619979	127	4	-5.0976	4.19754	2.46856e-13	9.05602e-11	ENSSSCG00000002145
chr3	38353681	38354027	187	11	-4.22551	4.78093	2.57212e-13	9.36754e-11	ENSSSCG00000025072
chr1	267164851	267165132	177	10	-4.28207	4.6998	2.73577e-13	9.87872e-11	ENSSSCG00000005361
chr13	142857931	142858356	216	14	-4.08912	4.99387	2.75179e-13	9.87872e-11	ENSSSCG00000011841
chr5	1023990	1024219	126	4	-5.0862	4.18668	2.83974e-13	1.01222e-10	ENSSSCG00000024864
chr2	10936960	10937158	176	10	-4.2739	4.69213	3.03274e-13	1.0734e-10	ENSSSCG00000013100
chr10	54627385	54627801	125	4	-5.07472	4.17574	3.26929e-13	1.14105e-10	ENSSSCG00000011060
chr2	29512781	29513004	125	4	-5.07472	4.17574	3.26929e-13	1.14105e-10	ENSSSCG00000025765
chr3	99282033	99282351	289	22	-3.86177	5.4239	3.36375e-13	1.16592e-10	ENSSSCG00000008428
chr8	43572090	43572438	563	54	-3.53319	6.40458	3.55677e-13	1.21924e-10	ENSSSCG00000008842
chr8	80062303	80062714	362	31	-3.6943	5.75813	3.56608e-13	1.21924e-10	ENSSSCG00000009007
chr3	17323869	17324130	145	7	-4.50114	4.40628	3.613e-13	1.22693e-10	ENSSSCG00000030164
chr1	267373131	267373614	134	6	-4.60538	4.29013	3.74013e-13	1.26158e-10	ENSSSCG00000005364
chr9	113992668	113992935	183	11	-4.19433	4.75172	3.81134e-13	1.27054e-10	ENSSSCG00000015425
chr12	36172747	36173015	287	22	-3.85176	5.4146	3.82879e-13	1.27054e-10	ENSSSCG00000017640
chr10	9965393	9965626	154	8	-4.39864	4.49629	3.85784e-13	1.27054e-10	ENSSSCG00000029778
chr4	19825618	19826006	221	15	-4.02347	5.03029	3.86783e-13	1.27054e-10	ENSSSCG00000005997
chr18	14875021	14875573	144	7	-4.49117	4.39689	4.08901e-13	1.32587e-10	ENSSSCG00000016533
chr15	92892470	92892652	230	16	-3.98871	5.08936	4.16343e-13	1.34134e-10	ENSSSCG00000015994
chr10	219804	219970	192	12	-4.13944	4.82305	4.24125e-13	1.35771e-10	ENSSSCG00000010799
chr4	131930072	131930493	123	4	-5.05147	4.15361	4.34345e-13	1.38163e-10	ENSSSCG00000006878
chr14	123473056	123473314	143	7	-4.48112	4.38743	4.63053e-13	1.45454e-10	ENSSSCG00000010586
chr5	83665270	83665549	143	7	-4.48112	4.38743	4.63053e-13	1.45454e-10	ENSSSCG00000000843
chr5	12453266	12453558	10	212	4.23562	4.82817	4.66412e-13	1.45599e-10	ENSSSCG00000000160
chr18	8543985	8544428	246	18	-3.91707	5.18986	5.08226e-13	1.57076e-10	ENSSSCG00000016491
chr9	148902657	148902948	319	27	-3.71034	5.57567	5.09429e-13	1.57076e-10	ENSSSCG00000029907
chr6	17727248	17727479	190	12	-4.12434	4.80894	5.13098e-13	1.57243e-10	ENSSSCG00000002812
chr1	35135686	35135893	328	28	-3.69825	5.61641	5.25958e-13	1.60207e-10	ENSSSCG00000004192
chr3	99626775	99627093	515	50	-3.51541	6.27792	5.42313e-13	1.63086e-10	ENSSSCG00000008434
chr10	58208284	58208504	245	18	-3.91119	5.1844	5.47835e-13	1.63086e-10	ENSSSCG00000011080
chr13	214816424	214816668	151	8	-4.37028	4.46965	5.48392e-13	1.63086e-10	ENSSSCG00000012074
chr4	104089723	104090069	236	17	-3.93907	5.12917	5.61252e-13	1.65157e-10	ENSSSCG00000006546
chr1	21757140	21757414	7	178	4.49096	4.57118	5.61926e-13	1.65157e-10	ENSSSCG00000004119
chr1	8963945	8964168	121	4	-5.02784	4.13114	5.7892e-13	1.67218e-10	ENSSSCG00000022084
chr18	26143512	26143743	121	4	-5.02784	4.13114	5.7892e-13	1.67218e-10	ENSSSCG00000016611
chr8	40302457	40302646	121	5	-4.71514	4.14153	5.7892e-13	1.67218e-10	ENSSSCG00000008821
chr12	5004081	5004396	380	34	-3.63156	5.83235	5.82515e-13	1.67295e-10	ENSSSCG00000029901
chr1	37363411	37363670	7	177	4.48284	4.56362	6.28432e-13	1.79457e-10	ENSSSCG00000004207
chr1	132163825	132164066	120	4	-5.01588	4.11977	6.69186e-13	1.90015e-10	ENSSSCG00000004617
chr12	15926565	15926933	5	154	4.75805	4.35862	7.66254e-13	2.14967e-10	ENSSSCG00000017299
chr14	108754641	108755067	119	4	-5.00382	4.10831	7.74171e-13	2.14967e-10	ENSSSCG00000010437
chr2	135112280	135112448	119	5	-4.69112	4.11887	7.74171e-13	2.14967e-10	ENSSSCG00000014248
chrX	4211310	4211602	195	13	-4.04752	4.85027	8.07618e-13	2.23022e-10	ENSSSCG00000026520
chr13	213469203	213469529	128	6	-4.53935	4.22794	8.36755e-13	2.29806e-10	ENSSSCG00000012071
chr6	84033541	84033871	239	18	-3.87544	5.15121	8.63473e-13	2.33946e-10	ENSSSCG00000003622
chr8	134391506	134391739	8	184	4.34911	4.62374	8.70288e-13	2.33946e-10	ENSSSCG00000009192
chr1	19324532	19324808	166	10	-4.18956	4.61316	8.70288e-13	2.33946e-10	ENSSSCG00000028974
chr7	86333802	86333986	5	152	4.73921	4.34102	8.70449e-13	2.33946e-10	ENSSSCG00000002245
chr8	75987457	75987877	157	9	-4.25913	4.53035	8.81641e-13	2.35693e-10	ENSSSCG00000008976
chr6	151739589	151739791	118	4	-4.99166	4.09676	8.96383e-13	2.37112e-10	ENSSSCG00000003885
chr6	152192431	152192803	118	5	-4.67896	4.1074	8.96383e-13	2.37112e-10	ENSSSCG00000003893
chr6	143123202	143123445	353	32	-3.61238	5.72807	9.36583e-13	2.46449e-10	ENSSSCG00000003833
chr10	35002717	35003246	274	22	-3.78491	5.35268	9.65876e-13	2.52443e-10	ENSSSCG00000021571
chr1	304712295	304712670	165	10	-4.18085	4.60502	9.69409e-13	2.52443e-10	ENSSSCG00000005706
chr4	75970774	75971066	229	17	-3.89565	5.08884	9.74743e-13	2.52524e-10	ENSSSCG00000022092
chr17	43169048	43169355	156	9	-4.24991	4.52173	9.87963e-13	2.54636e-10	ENSSSCG00000007282
chrX	102759776	102760062	192	13	-4.02517	4.82945	1.06912e-12	2.74148e-10	ENSSSCG00000012564
chr1	64724522	64724808	402	38	-3.55286	5.91917	1.09097e-12	2.76924e-10	ENSSSCG00000030625
chr1	64724522	64724808	402	38	-3.55286	5.91917	1.09097e-12	2.76924e-10	ENSSSCG00000004329
chr9	133073490	133073762	136	7	-4.40877	4.31945	1.12545e-12	2.8282e-10	ENSSSCG00000015527
chr1	202501735	202502100	191	13	-4.01764	4.82245	1.17472e-12	2.93732e-10	ENSSSCG00000005037
chr6	141456214	141456512	164	10	-4.17209	4.59684	1.20446e-12	2.93948e-10	ENSSSCG00000003832
chr15	97253233	97253464	116	4	-4.96702	4.07338	1.20483e-12	2.93948e-10	ENSSSCG00000029344
chr12	56353116	56353356	116	4	-4.96702	4.07338	1.20483e-12	2.93948e-10	ENSSSCG00000027341
chr13	23780204	23780393	116	5	-4.65432	4.0842	1.20483e-12	2.93948e-10	ENSSSCG00000030247
chr14	32169908	32170243	116	5	-4.65432	4.0842	1.20483e-12	2.93948e-10	ENSSSCG00000009793
chr8	71993367	71993690	182	12	-4.06232	4.75109	1.23091e-12	2.98862e-10	ENSSSCG00000008943
chr13	106139199	106139443	8	180	4.31743	4.59433	1.34351e-12	3.24632e-10	ENSSSCG00000027556
chr10	59703598	59703952	115	5	-4.64184	4.07245	1.39864e-12	3.36337e-10	ENSSSCG00000011090
chr4	3951300	3951542	144	8	-4.30186	4.40551	1.43571e-12	3.38767e-10	ENSSSCG00000005938
chr6	109217534	109217887	144	8	-4.30186	4.40551	1.43571e-12	3.38767e-10	ENSSSCG00000003733
chr15	88598669	88598956	125	6	-4.50517	4.19581	1.45234e-12	3.40511e-10	ENSSSCG00000015960
chr12	48240703	48240988	224	17	-3.86382	5.05934	1.45665e-12	3.40511e-10	ENSSSCG00000017795
chr3	125550141	125550681	233	18	-3.83878	5.11725	1.48361e-12	3.45206e-10	ENSSSCG00000028931
chr15	133124236	133124569	180	12	-4.04639	4.73626	1.50134e-12	3.47265e-10	ENSSSCG00000026805
chr5	92664409	92664666	241	19	-3.81	5.16741	1.50627e-12	3.47265e-10	ENSSSCG00000000905
chr12	6326442	6326835	223	17	-3.85737	5.05336	1.57972e-12	3.59229e-10	ENSSSCG00000017223
chr1	16067939	16068296	170	11	-4.08809	4.65252	1.58676e-12	3.59229e-10	ENSSSCG00000004081
chr7	97915915	97916173	170	11	-4.08809	4.65252	1.58676e-12	3.59229e-10	ENSSSCG00000002299
chr5	73683028	73683380	170	11	-4.08809	4.65252	1.58676e-12	3.59229e-10	ENSSSCG00000000781
chr2	8569656	8570161	114	5	-4.62925	4.06062	1.62508e-12	3.66254e-10	ENSSSCG00000024803
chr13	15366670	15366967	124	6	-4.49359	4.18495	1.67017e-12	3.7307e-10	ENSSSCG00000011217
chr1	166072693	166073066	214	16	-3.88474	4.99277	1.68639e-12	3.75029e-10	ENSSSCG00000004873
chr8	10839555	10839917	187	13	-3.98713	4.79408	1.71825e-12	3.8043e-10	ENSSSCG00000008741
chr8	117477863	117478074	151	9	-4.20295	4.47785	1.75939e-12	3.87829e-10	ENSSSCG00000009125
chr1	252506682	252506969	299	27	-3.61696	5.48975	1.79154e-12	3.93192e-10	ENSSSCG00000005266
chr17	57299334	57299707	142	8	-4.28169	4.38665	1.83688e-12	4.0139e-10	ENSSSCG00000029603
chr15	121866200	121866478	366	35	-3.53576	5.7859	1.8505e-12	4.02615e-10	ENSSSCG00000029998
chr11	6141716	6142006	186	13	-3.9794	4.7869	1.89131e-12	4.07963e-10	ENSSSCG00000009323
chr2	8502009	8502280	7	166	4.39035	4.47763	1.97776e-12	4.24788e-10	ENSSSCG00000013063
chr14	123929707	123929876	112	5	-4.60375	4.03664	2.19976e-12	4.68466e-10	ENSSSCG00000010593
chr4	111445622	111445979	112	5	-4.60375	4.03664	2.19976e-12	4.68466e-10	ENSSSCG00000006717
chr18	26375255	26375538	130	7	-4.34374	4.25854	2.47178e-12	5.24174e-10	ENSSSCG00000016611
chr11	9374634	9374843	148	9	-4.17402	4.45086	2.50326e-12	5.28618e-10	ENSSSCG00000009347
chr13	75623313	75623644	534	57	-3.37909	6.34147	2.54795e-12	5.31084e-10	ENSSSCG00000011579
chr7	65661450	65661598	121	6	-4.45829	4.15184	2.55189e-12	5.31084e-10	ENSSSCG00000001934
chr15	35461911	35462354	121	6	-4.45829	4.15184	2.55189e-12	5.31084e-10	ENSSSCG00000027033
chr8	123748638	123748918	192	14	-3.91929	4.83582	2.5572e-12	5.31084e-10	ENSSSCG00000022709
chr3	72979413	72979810	201	15	-3.8867	4.90321	2.57488e-12	5.32555e-10	ENSSSCG00000008307
chr4	112723637	112723827	157	10	-4.1092	4.53821	2.6138e-12	5.36191e-10	ENSSSCG00000006726
chr2	29105275	29105538	129	7	-4.33261	4.24813	2.82488e-12	5.748e-10	ENSSSCG00000013303
chr8	56789	57051	129	7	-4.33261	4.24813	2.82488e-12	5.748e-10	ENSSSCG00000029481
chr1	304008280	304008533	292	27	-3.5828	5.45843	2.94133e-12	5.96081e-10	ENSSSCG00000005689
chr15	51866997	51867197	110	5	-4.57778	4.01227	2.98861e-12	6.03231e-10	ENSSSCG00000015780
chr17	14008953	14009254	6	152	4.48174	4.35063	3.02878e-12	6.06467e-10	ENSSSCG00000022028
chr17	43205958	43206304	138	8	-4.24051	4.34818	3.02878e-12	6.06467e-10	ENSSSCG00000007282
chr4	30712449	30712726	7	162	4.35519	4.44504	3.17535e-12	6.3079e-10	ENSSSCG00000006029
chr7	37549726	37550169	146	9	-4.15441	4.43259	3.17535e-12	6.3079e-10	ENSSSCG00000001572
chr17	62401757	62401897	128	7	-4.32139	4.23765	3.23069e-12	6.39257e-10	ENSSSCG00000007488
chr18	45389150	45389320	164	11	-4.03629	4.60433	3.33985e-12	6.58265e-10	ENSSSCG00000016668
chr3	115530743	115531080	445	47	-3.39372	6.07825	3.3855e-12	6.64657e-10	ENSSSCG00000025901
chr5	51105103	51105326	322	31	-3.52543	5.60307	3.48801e-12	6.82117e-10	ENSSSCG00000020774
chr15	74178260	74178454	154	10	-4.08139	4.51234	3.66999e-12	7.14923e-10	ENSSSCG00000015885
chr7	102771111	102771450	693	79	-3.28507	6.72476	3.84143e-12	7.4543e-10	ENSSSCG00000030559
chr4	19823152	19823444	6	150	4.46265	4.33292	3.90374e-12	7.51717e-10	ENSSSCG00000005997
chr4	128864524	128864972	136	8	-4.21946	4.32856	3.90374e-12	7.51717e-10	ENSSSCG00000006860
chr7	108492740	108492922	153	10	-4.072	4.50361	4.11372e-12	7.89128e-10	ENSSSCG00000028718
chr8	43588977	43589712	489	53	-3.35684	6.21694	4.1728e-12	7.97417e-10	ENSSSCG00000008842
chr1	305281713	305282432	5	140	4.62067	4.23058	4.23465e-12	8.06172e-10	ENSSSCG00000028172
chr14	15412395	15412615	286	27	-3.55286	5.43104	4.29344e-12	8.1428e-10	ENSSSCG00000009692
chr9	8657399	8657659	253	23	-3.60617	5.25145	4.43947e-12	8.38809e-10	ENSSSCG00000014822
chr4	141707667	141707875	144	9	-4.13453	4.41408	4.55563e-12	8.57533e-10	ENSSSCG00000030125
chr5	11652319	11652604	14	224	3.83441	4.92804	4.75036e-12	8.83934e-10	ENSSSCG00000026671
chr6	41729234	41729658	202	16	-3.80153	4.91586	4.75036e-12	8.83934e-10	ENSSSCG00000022423
chr5	71781540	71781761	108	4	-4.86404	3.9759	4.76623e-12	8.83934e-10	ENSSSCG00000027725
chr15	147155099	147155311	108	4	-4.86404	3.9759	4.76623e-12	8.83934e-10	ENSSSCG00000016291
chr10	20543472	20543749	126	7	-4.29869	4.21646	4.85345e-12	8.93515e-10	ENSSSCG00000010879
chr4	39260560	39261043	134	8	-4.19811	4.30866	5.04433e-12	9.25266e-10	ENSSSCG00000006064
chr8	117489081	117489333	7	158	4.31915	4.4117	5.14396e-12	9.36703e-10	ENSSSCG00000009125
chr1	155665827	155666029	143	9	-4.12448	4.40474	5.14396e-12	9.36703e-10	ENSSSCG00000004823
chr1	304351754	304352210	274	26	-3.54523	5.37028	5.3609e-12	9.69186e-10	ENSSSCG00000005699
chr4	108092167	108092466	274	26	-3.54523	5.37028	5.3609e-12	9.69186e-10	ENSSSCG00000006655
chr12	5092689	5092991	298	29	-3.50952	5.49337	5.5345e-12	9.83898e-10	ENSSSCG00000021342
chr6	66569897	66570303	125	7	-4.28721	4.20574	5.56676e-12	9.83898e-10	ENSSSCG00000003438
chr17	31420317	31420727	107	4	-4.85063	3.96324	5.57932e-12	9.83898e-10	ENSSSCG00000007100
chr7	21724504	21724848	107	5	-4.53793	3.97493	5.57932e-12	9.83898e-10	ENSSSCG00000001101
chr4	8098603	8098937	107	5	-4.53793	3.97493	5.57932e-12	9.83898e-10	ENSSSCG00000005948
chr10	19632444	19632894	115	6	-4.38499	4.08328	6.08901e-12	1.0663e-09	ENSSSCG00000010873
chr1	206502812	206502968	115	6	-4.38499	4.08328	6.08901e-12	1.0663e-09	ENSSSCG00000005062
chr13	216899785	216900051	124	7	-4.27563	4.19495	6.38964e-12	1.10911e-09	ENSSSCG00000029627
chr14	22607675	22607873	191	15	-3.81312	4.83522	6.39968e-12	1.10911e-09	ENSSSCG00000030058
chr3	61450251	61450597	158	11	-3.98256	4.55449	6.43379e-12	1.11119e-09	ENSSSCG00000024564
chr11	10063832	10064058	132	8	-4.17643	4.28849	6.53515e-12	1.11759e-09	ENSSSCG00000009349
chr11	81586818	81587060	132	8	-4.17643	4.28849	6.53515e-12	1.11759e-09	ENSSSCG00000009535
chr4	91046266	91046613	106	5	-4.5244	3.96226	6.53754e-12	1.11759e-09	ENSSSCG00000006307
chr15	117874438	117874650	141	9	-4.10418	4.38587	6.56983e-12	1.1193e-09	ENSSSCG00000016117
chr7	26302446	26302720	397	43	-3.35705	5.91762	7.17557e-12	1.21837e-09	ENSSSCG00000022376
chr1	247595744	247596154	182	14	-3.84217	4.76452	7.27875e-12	1.23173e-09	ENSSSCG00000005240
chr2	158037320	158037822	123	7	-4.26396	4.18408	7.33967e-12	1.23373e-09	ENSSSCG00000014442
chr11	74926017	74926508	105	4	-4.82344	3.93759	7.66797e-12	1.2719e-09	ENSSSCG00000009513
chr6	5711716	5711924	105	4	-4.82344	3.93759	7.66797e-12	1.2719e-09	ENSSSCG00000026558
chr3	59303904	59304140	105	4	-4.82344	3.93759	7.66797e-12	1.2719e-09	ENSSSCG00000008196
chr5	60783172	60783390	105	4	-4.82344	3.93759	7.66797e-12	1.2719e-09	ENSSSCG00000000602
chr3	119707264	119707526	221	19	-3.68508	5.05231	7.741e-12	1.27979e-09	ENSSSCG00000008571
chr4	4165599	4165892	276	27	-3.50153	5.3842	8.16704e-12	1.34579e-09	ENSSSCG00000005939
chr1	280490884	280491104	172	13	-3.86658	4.68246	8.34487e-12	1.3706e-09	ENSSSCG00000005441
chr6	137813623	137813848	17	244	3.67975	5.05909	8.39087e-12	1.37367e-09	ENSSSCG00000003816
chr3	16360044	16360307	384	41	-3.37753	5.86803	8.95497e-12	1.45491e-09	ENSSSCG00000007733
chr8	69676968	69677198	104	4	-4.80965	3.92459	9.00293e-12	1.45491e-09	ENSSSCG00000008921
chr3	67139196	67139387	104	5	-4.49695	3.9366	9.00293e-12	1.45491e-09	ENSSSCG00000008254
chr12	15463491	15463664	104	5	-4.49695	3.9366	9.00293e-12	1.45491e-09	ENSSSCG00000017298
chr13	31680275	31680455	322	33	-3.43561	5.61048	9.05744e-12	1.45903e-09	ENSSSCG00000011313
chr17	41860011	41860304	146	10	-4.00449	4.441	9.28031e-12	1.48541e-09	ENSSSCG00000007264
chr15	34681608	34682065	146	10	-4.00449	4.441	9.28031e-12	1.48541e-09	ENSSSCG00000015730
chr3	134259214	134259535	112	6	-4.34689	4.04774	9.51364e-12	1.51017e-09	ENSSSCG00000008629
chr2	135191003	135191305	112	6	-4.34689	4.04774	9.51364e-12	1.51017e-09	ENSSSCG00000014249
chr13	101338830	101339032	138	9	-4.07318	4.3571	9.52513e-12	1.51017e-09	ENSSSCG00000011722
chr1	118293691	118293939	129	8	-4.1433	4.2577	9.68506e-12	1.5307e-09	ENSSSCG00000004551
chr1	208313766	208314104	103	5	-4.48302	3.92359	1.05811e-11	1.66707e-09	ENSSSCG00000005073
chr9	7136860	7137279	241	23	-3.5361	5.18742	1.06159e-11	1.66732e-09	ENSSSCG00000014794
chr1	21544698	21544910	9	169	4.05894	4.51878	1.12578e-11	1.76263e-09	ENSSSCG00000004119
chr14	7030713	7030944	8	160	4.14763	4.43752	1.17655e-11	1.83072e-09	ENSSSCG00000030228
chr3	126305128	126305514	145	10	-3.99458	4.43183	1.17655e-11	1.83072e-09	ENSSSCG00000008605
chr6	101089365	101089600	161	12	-3.88557	4.58722	1.19672e-11	1.85636e-09	ENSSSCG00000003708
chr3	43457522	43457741	136	9	-4.05214	4.3376	1.22386e-11	1.88681e-09	ENSSSCG00000028549
chr3	43457522	43457741	136	9	-4.05214	4.3376	1.22386e-11	1.88681e-09	ENSSSCG00000008070
chr15	51630627	51630829	9	168	4.05038	4.51093	1.26093e-11	1.93802e-09	ENSSSCG00000015777
chrX	80981071	80981355	119	7	-4.21631	4.13975	1.28766e-11	1.97307e-09	ENSSSCG00000012467
chr14	140746216	140746492	362	39	-3.36435	5.78455	1.30415e-11	1.99225e-09	ENSSSCG00000010683
chr14	97461243	97461633	238	23	-3.51804	5.17096	1.32633e-11	2.02e-09	ENSSSCG00000010385
chr6	50516794	50517092	167	13	-3.82405	4.64325	1.39598e-11	2.11327e-09	ENSSSCG00000003199
chrX	86231074	86231310	16	228	3.66879	4.96406	1.46101e-11	2.19961e-09	ENSSSCG00000012474
chrX	46153263	46153431	101	5	-4.45477	3.89723	1.46614e-11	2.19961e-09	ENSSSCG00000012266
chr14	10577881	10578058	101	5	-4.45477	3.89723	1.46614e-11	2.19961e-09	ENSSSCG00000009650
chr6	77075746	77076099	5	130	4.51386	4.13158	1.48485e-11	2.22105e-09	ENSSSCG00000024172
chr3	41255469	41255685	134	9	-4.03078	4.31784	1.57641e-11	2.35101e-09	ENSSSCG00000007989
chr6	17942649	17943050	174	14	-3.77736	4.70483	1.60137e-11	2.38116e-09	ENSSSCG00000002806
chr14	133731769	133732077	6	139	4.35287	4.23142	1.65222e-11	2.44953e-09	ENSSSCG00000030645
chr14	97581236	97581419	142	10	-3.96445	4.40397	1.68654e-11	2.49306e-09	ENSSSCG00000010388
chr10	53160654	53160926	117	7	-4.19188	4.11706	1.71361e-11	2.52564e-09	ENSSSCG00000011070
chrX	19500425	19500784	100	5	-4.44043	3.88386	1.72857e-11	2.54023e-09	ENSSSCG00000012167
chr8	39748720	39748975	149	11	-3.89801	4.47637	1.77718e-11	2.60406e-09	ENSSSCG00000008813
chr15	43348136	43348387	7	147	4.21513	4.31579	1.79081e-11	2.61641e-09	ENSSSCG00000029990
chr15	120986415	120986746	181	15	-3.73559	4.76389	1.81111e-11	2.63839e-09	ENSSSCG00000016127
chr13	32023072	32023231	157	12	-3.8493	4.55379	1.85099e-11	2.68869e-09	ENSSSCG00000021262
chr10	59695272	59695511	125	8	-4.09789	4.2156	1.89158e-11	2.73974e-09	ENSSSCG00000011090
chr1	270327661	270328007	234	23	-3.49359	5.14872	1.93058e-11	2.7882e-09	ENSSSCG00000005388
chr15	18572979	18573381	116	7	-4.17951	4.10559	1.97921e-11	2.85023e-09	ENSSSCG00000015690
chr7	123698344	123698617	7	146	4.20529	4.30674	2.03566e-11	2.89649e-09	ENSSSCG00000002494
chr13	12422833	12423044	132	9	-4.00911	4.2978	2.03566e-11	2.89649e-09	ENSSSCG00000011211
chr13	147364644	147365067	99	4	-4.73865	3.85779	2.04015e-11	2.89649e-09	ENSSSCG00000011873
chr1	249867137	249867339	99	4	-4.73865	3.85779	2.04015e-11	2.89649e-09	ENSSSCG00000030142
chr13	32745145	32745559	99	4	-4.73865	3.85779	2.04015e-11	2.89649e-09	ENSSSCG00000026945
chr17	30169646	30169902	23	292	3.50521	5.3263	2.06597e-11	2.92489e-09	ENSSSCG00000007094
chr14	152379308	152379500	140	10	-3.944	4.38509	2.15025e-11	3.03565e-09	ENSSSCG00000023681
chr6	107950369	107950774	232	22	-3.54497	5.13232	2.24685e-11	3.16315e-09	ENSSSCG00000020740
chr11	77651169	77651341	5	127	4.48021	4.1005	2.28784e-11	3.20291e-09	ENSSSCG00000009527
chr8	70934913	70935273	5	127	4.48021	4.1005	2.28784e-11	3.20291e-09	ENSSSCG00000024160
chr14	94819121	94819428	107	6	-4.28108	3.98652	2.37925e-11	3.32163e-09	ENSSSCG00000010357
chr9	12390652	12390793	170	14	-3.74383	4.67404	2.39734e-11	3.33762e-09	ENSSSCG00000014876
chr5	61246364	61246790	185	16	-3.67478	4.79938	2.43984e-11	3.38459e-09	ENSSSCG00000026724
chr13	82220896	82221183	216	20	-3.57858	5.02761	2.44455e-11	3.38459e-09	ENSSSCG00000021966
chr3	114915812	114916055	123	8	-4.07465	4.19409	2.48473e-11	3.42137e-09	ENSSSCG00000024781
chr12	1032903	1033252	123	8	-4.07465	4.19409	2.48473e-11	3.42137e-09	ENSSSCG00000029944
chr9	132655773	132656030	260	27	-3.41542	5.30594	2.53169e-11	3.47651e-09	ENSSSCG00000015525
chr1	306411841	306412307	154	12	-3.82149	4.5282	2.5799e-11	3.53305e-09	ENSSSCG00000005730
chr14	143109709	143110154	215	20	-3.57189	5.0215	2.65213e-11	3.59594e-09	ENSSSCG00000028063
chr5	4837435	4837769	215	20	-3.57189	5.0215	2.65213e-11	3.59594e-09	ENSSSCG00000000072
chr8	140238068	140238313	12	187	3.79449	4.6764	2.65444e-11	3.59594e-09	ENSSSCG00000009217
chr9	6818137	6818373	8	152	4.0737	4.36967	2.74781e-11	3.71243e-09	ENSSSCG00000014791
chr12	48421656	48422072	9	161	3.98903	4.45474	2.8288e-11	3.80109e-09	ENSSSCG00000017794
chr16	24888264	24888566	6	135	4.31079	4.19265	2.8509e-11	3.80109e-09	ENSSSCG00000016848
chr9	138140729	138140965	122	8	-4.06288	4.18321	2.8509e-11	3.80109e-09	ENSSSCG00000015565
chr13	204165496	204165701	97	4	-4.70924	3.83019	2.85125e-11	3.80109e-09	ENSSSCG00000012030
chr6	13068516	13068757	153	12	-3.81209	4.51957	2.8846e-11	3.82525e-09	ENSSSCG00000030420
chr1	293094170	293094326	153	12	-3.81209	4.51957	2.8846e-11	3.82525e-09	ENSSSCG00000005512
chr6	68965644	68965867	251	26	-3.41879	5.25526	2.9389e-11	3.8768e-09	ENSSSCG00000003455
chr1	233202538	233202776	8	151	4.06418	4.36096	3.109e-11	4.09045e-09	ENSSSCG00000005191
chr4	91597730	91598135	9	160	3.98005	4.44653	3.1816e-11	4.16417e-09	ENSSSCG00000006314
chr4	91597730	91598135	9	160	3.98005	4.44653	3.1816e-11	4.16417e-09	ENSSSCG00000006312
chr2	27246347	27246812	105	6	-4.25389	3.96128	3.25373e-11	4.22933e-09	ENSSSCG00000013294
chr15	120990612	120990935	105	6	-4.25389	3.96128	3.25373e-11	4.22933e-09	ENSSSCG00000016127
chr18	30418525	30418794	167	14	-3.71816	4.65051	3.25825e-11	4.22933e-09	ENSSSCG00000016626
chr1	305089155	305089378	121	8	-4.05102	4.17225	3.27346e-11	4.22933e-09	ENSSSCG00000005710
chr10	20613001	20614139	256	27	-3.39306	5.2857	3.32827e-11	4.26663e-09	ENSSSCG00000010879
chrX	51871777	51872138	96	5	-4.38161	3.82914	3.37634e-11	4.26663e-09	ENSSSCG00000012328
chr5	105853164	105853516	96	5	-4.38161	3.82914	3.37634e-11	4.26663e-09	ENSSSCG00000000943
chr9	138556190	138556574	96	5	-4.38161	3.82914	3.37634e-11	4.26663e-09	ENSSSCG00000015567
chr7	123230049	123230225	96	5	-4.38161	3.82914	3.37634e-11	4.26663e-09	ENSSSCG00000002490
chr2	143105417	143105650	278	30	-3.36064	5.40653	3.37873e-11	4.26663e-09	ENSSSCG00000014307
chr9	72938160	72938560	212	20	-3.55163	5.00303	3.39198e-11	4.27262e-09	ENSSSCG00000022307
chr13	213173491	213173795	128	9	-3.96475	4.25687	3.42102e-11	4.28771e-09	ENSSSCG00000028122
chr17	28322846	28323281	16	218	3.60413	4.90543	3.48318e-11	4.34394e-09	ENSSSCG00000007080
chr18	10989109	10989373	306	34	-3.3192	5.5477	3.76123e-11	4.66785e-09	ENSSSCG00000016511
chr5	44917577	44917810	120	8	-4.03906	4.1612	3.76147e-11	4.66785e-09	ENSSSCG00000023930
chr14	138359236	138359541	104	6	-4.2401	3.9485	3.81051e-11	4.69393e-09	ENSSSCG00000010664
chr15	138098760	138098959	135	10	-3.89158	4.3368	3.98718e-11	4.88206e-09	ENSSSCG00000016225
chr10	40434975	40435535	135	10	-3.89158	4.3368	3.98718e-11	4.88206e-09	ENSSSCG00000021915
chr1	268861077	268861307	95	4	-4.67922	3.80205	4.00264e-11	4.88206e-09	ENSSSCG00000005379
chr6	41732330	41732570	95	4	-4.67922	3.80205	4.00264e-11	4.88206e-09	ENSSSCG00000022423
chr15	146557840	146558042	9	158	3.96192	4.42996	4.03123e-11	4.88206e-09	ENSSSCG00000022177
chr1	288526201	288526536	143	11	-3.83876	4.42184	4.03123e-11	4.88206e-09	ENSSSCG00000005502
chr4	35528331	35528595	143	11	-3.83876	4.42184	4.03123e-11	4.88206e-09	ENSSSCG00000006040
chr5	5840202	5840461	111	7	-4.11601	4.04681	4.11899e-11	4.97636e-09	ENSSSCG00000000081
chr5	50324215	50324475	15	207	3.62188	4.83115	4.23661e-11	5.10618e-09	ENSSSCG00000000553
chr7	67131800	67132015	325	37	-3.28454	5.63722	4.41688e-11	5.31071e-09	ENSSSCG00000001939
chr12	41467126	41467453	103	6	-4.22617	3.9356	4.46695e-11	5.34534e-09	ENSSSCG00000024115
chr11	10066331	10066485	103	6	-4.22617	3.9356	4.46695e-11	5.34534e-09	ENSSSCG00000009349
chr11	18709502	18709750	149	12	-3.7739	4.48452	4.53052e-11	5.40853e-09	ENSSSCG00000009397
chr11	53958219	53958442	94	4	-4.66397	3.78778	4.75055e-11	5.61783e-09	ENSSSCG00000009473
chr17	38008353	38008745	94	5	-4.35127	3.80099	4.75055e-11	5.61783e-09	ENSSSCG00000007183
chr1	208334064	208334233	94	5	-4.35127	3.80099	4.75055e-11	5.61783e-09	ENSSSCG00000005073
chr13	77793236	77793573	94	5	-4.35127	3.80099	4.75055e-11	5.61783e-09	ENSSSCG00000011602
chr2	154319489	154319731	16	214	3.57743	4.88128	4.97202e-11	5.84546e-09	ENSSSCG00000014416
chr9	9121459	9121671	193	18	-3.5672	4.86785	4.97202e-11	5.84546e-09	ENSSSCG00000014831
chr7	25864502	25864729	118	8	-4.01483	4.13886	4.97793e-11	5.84546e-09	ENSSSCG00000023411
chr8	40449861	40450148	156	13	-3.72582	4.55308	5.01378e-11	5.86017e-09	ENSSSCG00000008826
chr1	163941919	163942191	7	139	4.13447	4.24178	5.08494e-11	5.90217e-09	ENSSSCG00000004859
chr15	122956581	122956861	7	139	4.13447	4.24178	5.08494e-11	5.90217e-09	ENSSSCG00000016147
chr7	95492927	95493132	126	9	-3.94205	4.23596	5.08494e-11	5.90217e-09	ENSSSCG00000002281
chr7	37558405	37558650	257	28	-3.34646	5.2954	5.25119e-11	6.08109e-09	ENSSSCG00000001572
chr6	66772829	66773089	200	19	-3.54112	4.92071	5.28577e-11	6.09307e-09	ENSSSCG00000003440
chr16	65136459	65136751	13	188	3.68779	4.69102	5.35498e-11	6.13066e-09	ENSSSCG00000017022
chr4	101466115	101466431	170	15	-3.64519	4.68114	5.35498e-11	6.13066e-09	ENSSSCG00000006460
chr10	57550492	57550904	228	24	-3.39508	5.11992	5.51455e-11	6.299e-09	ENSSSCG00000011077
chr13	217883650	217884026	109	7	-4.08981	4.02261	5.5553e-11	6.31847e-09	ENSSSCG00000030160
chr9	5544323	5544613	155	13	-3.71654	4.5446	5.5938e-11	6.31847e-09	ENSSSCG00000014710
chrX	66276033	66276248	93	4	-4.64856	3.77336	5.64475e-11	6.31847e-09	ENSSSCG00000012411
chr15	38071638	38072175	93	5	-4.33586	3.78671	5.64475e-11	6.31847e-09	ENSSSCG00000015747
chr1	224450054	224450225	93	5	-4.33586	3.78671	5.64475e-11	6.31847e-09	ENSSSCG00000029085
chr4	41827498	41827895	93	5	-4.33586	3.78671	5.64475e-11	6.31847e-09	ENSSSCG00000006080
chr10	31359871	31360246	117	8	-4.00257	4.12755	5.73319e-11	6.40321e-09	ENSSSCG00000024719
chr2	107550598	107550828	334	39	-3.24825	5.67981	5.79302e-11	6.42573e-09	ENSSSCG00000023396
chr17	36480845	36481264	7	138	4.12406	4.23225	5.8111e-11	6.42573e-09	ENSSSCG00000007153
chr3	119035755	119036187	125	9	-3.93057	4.22539	5.8111e-11	6.42573e-09	ENSSSCG00000008557
chr17	5893666	5893862	132	10	-3.85918	4.30704	5.81728e-11	6.42573e-09	ENSSSCG00000006989
chr6	48158121	48158497	132	10	-3.85918	4.30704	5.81728e-11	6.42573e-09	ENSSSCG00000003107
chr8	35276079	35276365	101	6	-4.19792	3.90946	6.15698e-11	6.78605e-09	ENSSSCG00000008803
chr15	107382313	107382539	154	13	-3.70721	4.53606	6.24383e-11	6.86671e-09	ENSSSCG00000016061
chr16	52560961	52561163	198	19	-3.52663	4.90753	6.29039e-11	6.90281e-09	ENSSSCG00000023818
chr3	82612398	82612583	10	162	3.84783	4.47175	6.38971e-11	6.99653e-09	ENSSSCG00000030195
chr3	134013487	134013878	268	30	-3.30782	5.35888	6.86505e-11	7.50066e-09	ENSSSCG00000026161
chr11	76356081	76356423	11	169	3.77284	4.53576	6.97268e-11	7.60173e-09	ENSSSCG00000009522
chr15	150092631	150093053	175	16	-3.59466	4.72622	6.99774e-11	7.61254e-09	ENSSSCG00000024859
chr1	179085048	179085246	10	161	3.8389	4.46363	7.17307e-11	7.78642e-09	ENSSSCG00000004907
chr5	1367016	1367314	100	6	-4.18358	3.89621	7.23948e-11	7.84158e-09	ENSSSCG00000000015
chr12	62478195	62478423	210	21	-3.46802	4.99627	7.51608e-11	8.10623e-09	ENSSSCG00000018038
chr12	62478195	62478423	210	21	-3.46802	4.99627	7.51608e-11	8.10623e-09	ENSSSCG00000018039
chr5	17746118	17746524	123	9	-3.90732	4.20402	7.60523e-11	8.16213e-09	ENSSSCG00000000228
chr11	74633970	74634471	259	29	-3.30725	5.31005	7.61663e-11	8.16213e-09	ENSSSCG00000026863
chr11	74633970	74634471	259	29	-3.30725	5.31005	7.61663e-11	8.16213e-09	ENSSSCG00000009512
chr1	56759919	56760104	91	5	-4.30454	3.75771	7.99801e-11	8.5526e-09	ENSSSCG00000004274
chr2	27323824	27324153	145	12	-3.73468	4.44861	8.05665e-11	8.59701e-09	ENSSSCG00000013294
chr18	44291818	44292246	9	151	3.8966	4.37044	8.31005e-11	8.84862e-09	ENSSSCG00000024754
chr7	14110169	14110408	230	25	-3.3491	5.13647	8.37418e-11	8.89806e-09	ENSSSCG00000026034
chr17	28137456	28137715	216	23	-3.37818	5.04418	8.46785e-11	8.93695e-09	ENSSSCG00000007080
chr14	140570197	140570680	99	6	-4.1691	3.88284	8.52109e-11	8.93695e-09	ENSSSCG00000010680
chr3	56972361	56972662	99	6	-4.1691	3.88284	8.52109e-11	8.93695e-09	ENSSSCG00000008177
chr17	31737979	31738165	129	10	-3.82605	4.27665	8.53526e-11	8.93695e-09	ENSSSCG00000028257
chr1	302796602	302796787	129	10	-3.82605	4.27665	8.53526e-11	8.93695e-09	ENSSSCG00000005649
chr1	143818486	143818672	129	10	-3.82605	4.27665	8.53526e-11	8.93695e-09	ENSSSCG00000004725
chr8	128245374	128245568	5	118	4.37428	4.00299	8.7593e-11	9.15247e-09	ENSSSCG00000009171
chr9	30845467	30845913	114	8	-3.96513	4.09311	8.80014e-11	9.15707e-09	ENSSSCG00000014964
chr14	147658740	147658985	114	8	-3.96513	4.09311	8.80014e-11	9.15707e-09	ENSSSCG00000028191
chr6	92979882	92980233	136	11	-3.76642	4.35552	9.3936e-11	9.73944e-09	ENSSSCG00000029947
chr12	5820566	5820752	172	16	-3.56973	4.70353	9.39857e-11	9.73944e-09	ENSSSCG00000017209
chr15	122944185	122944424	8	142	3.9756	4.28007	9.71115e-11	1.0009e-08	ENSSSCG00000016147
chr13	147614200	147614452	11	166	3.74702	4.51236	9.73837e-11	1.0009e-08	ENSSSCG00000027709
chr2	158619244	158619689	150	13	-3.66928	4.50142	9.73837e-11	1.0009e-08	ENSSSCG00000014456
chr11	21047882	21048175	150	13	-3.66928	4.50142	9.73837e-11	1.0009e-08	ENSSSCG00000009408
chr1	302617711	302617992	249	28	-3.30086	5.25432	9.76485e-11	1.00157e-08	ENSSSCG00000005640
chr9	100522663	100522941	179	17	-3.54047	4.76264	9.85863e-11	1.00785e-08	ENSSSCG00000015383
chr18	6316555	6316817	164	15	-3.59339	4.63393	9.86611e-11	1.00785e-08	ENSSSCG00000016439
chr5	3474550	3474767	276	32	-3.25752	5.40568	9.92512e-11	1.01165e-08	ENSSSCG00000000037
chr5	31802944	31803158	214	23	-3.36476	5.03208	9.94355e-11	1.01165e-08	ENSSSCG00000029815
chr3	130811596	130811849	7	134	4.08167	4.1935	9.98162e-11	1.01347e-08	ENSSSCG00000008621
chr9	50582505	50582831	98	6	-4.15447	3.86935	1.00401e-10	1.01735e-08	ENSSSCG00000015090
chr9	41141621	41142040	338	42	-3.15885	5.70566	1.01567e-10	1.02325e-08	ENSSSCG00000015010
chr7	122030519	122030980	6	125	4.19987	4.09088	1.01676e-10	1.02325e-08	ENSSSCG00000002467
chrX	70952054	70952291	113	8	-3.95243	4.08144	1.01676e-10	1.02325e-08	ENSSSCG00000012437
chr17	37246522	37247007	10	158	3.81179	4.43901	1.01798e-10	1.02325e-08	ENSSSCG00000007171
chr9	72929460	72929801	5	117	4.36202	3.99173	1.02136e-10	1.0246e-08	ENSSSCG00000022307
chr15	124232516	124233067	185	18	-3.50616	4.81236	1.02842e-10	1.02758e-08	ENSSSCG00000016153
chr8	120797212	120797497	157	14	-3.62915	4.5692	1.03659e-10	1.03369e-08	ENSSSCG00000009142
chr4	117506911	117507160	16	204	3.50843	4.81909	1.12786e-10	1.12248e-08	ENSSSCG00000006768
chr14	116938821	116939032	90	4	-4.60132	3.72923	1.13871e-10	1.12659e-08	ENSSSCG00000010497
chr5	38281386	38281562	90	5	-4.28862	3.743	1.13871e-10	1.12659e-08	ENSSSCG00000030511
chr18	12267101	12267467	90	5	-4.28862	3.743	1.13871e-10	1.12659e-08	ENSSSCG00000016520
chr10	45980263	45980417	142	12	-3.70454	4.42108	1.14519e-10	1.12855e-08	ENSSSCG00000011022
chr9	108306458	108306817	5	116	4.34965	3.98039	1.19203e-10	1.16784e-08	ENSSSCG00000015402
chr14	23999170	23999351	5	116	4.34965	3.98039	1.19203e-10	1.16784e-08	ENSSSCG00000009730
chr18	25406531	25406797	105	7	-4.03593	3.97298	1.19203e-10	1.16784e-08	ENSSSCG00000016605
chr11	25848747	25849074	204	21	-3.42622	4.95843	1.23709e-10	1.20963e-08	ENSSSCG00000029837
chr1	304696944	304697137	300	36	-3.20849	5.5298	1.26047e-10	1.23009e-08	ENSSSCG00000005706
chrX	65866618	65866884	7	131	4.04904	4.16374	1.31386e-10	1.26813e-08	ENSSSCG00000012405
chr18	11423748	11423949	119	9	-3.85967	4.16032	1.31386e-10	1.26813e-08	ENSSSCG00000016516
chr12	19443678	19443879	119	9	-3.85967	4.16032	1.31386e-10	1.26813e-08	ENSSSCG00000025414
chr18	12719659	12719961	119	9	-3.85967	4.16032	1.31386e-10	1.26813e-08	ENSSSCG00000016521
chr5	31898829	31900017	176	17	-3.51611	4.74052	1.31458e-10	1.26813e-08	ENSSSCG00000000464
chr14	44516803	44517035	258	30	-3.25298	5.3096	1.33054e-10	1.28106e-08	ENSSSCG00000009943
chr15	55070176	55070399	89	4	-4.58522	3.71422	1.36124e-10	1.29607e-08	ENSSSCG00000015814
chr5	73534402	73534626	89	4	-4.58522	3.71422	1.36124e-10	1.29607e-08	ENSSSCG00000000779
chrX	114490614	114491050	89	4	-4.58522	3.71422	1.36124e-10	1.29607e-08	ENSSSCG00000012634
chr10	54840382	54840606	89	4	-4.58522	3.71422	1.36124e-10	1.29607e-08	ENSSSCG00000011059
chr15	88144945	88145314	89	5	-4.27252	3.72813	1.36124e-10	1.29607e-08	ENSSSCG00000021446
chr4	103287479	103287659	133	11	-3.73426	4.32614	1.3616e-10	1.29607e-08	ENSSSCG00000006511
chrX	63619292	63619672	147	13	-3.64015	4.47489	1.36606e-10	1.29646e-08	ENSSSCG00000012377
chr14	27650026	27650245	237	27	-3.28186	5.18547	1.36716e-10	1.29646e-08	ENSSSCG00000030712
chr12	38335910	38336506	5	114	4.32459	3.95742	1.39253e-10	1.31802e-08	ENSSSCG00000027060
chr1	119700799	119701067	14	186	3.56638	4.6847	1.40012e-10	1.32272e-08	ENSSSCG00000029654
chr2	8338283	8338636	297	36	-3.194	5.51683	1.50135e-10	1.41569e-08	ENSSSCG00000020665
chr7	26464982	26465304	118	9	-3.84751	4.14919	1.50905e-10	1.42029e-08	ENSSSCG00000023469
chr9	108231570	108232008	310	38	-3.17806	5.57979	1.52043e-10	1.42833e-08	ENSSSCG00000015402
chr18	22733433	22733614	132	11	-3.72339	4.31622	1.54279e-10	1.44663e-08	ENSSSCG00000022865
chr6	46011951	46012174	174	17	-3.49963	4.72558	1.59543e-10	1.49042e-08	ENSSSCG00000003048
chr6	46011951	46012174	174	17	-3.49963	4.72558	1.59543e-10	1.49042e-08	ENSSSCG00000003049
chr4	75169265	75170006	153	14	-3.59194	4.53535	1.59992e-10	1.49184e-08	ENSSSCG00000006220
chr2	78341302	78341677	88	5	-4.25624	3.71311	1.62929e-10	1.51641e-08	ENSSSCG00000013424
chr2	40425790	40426124	194	20	-3.4237	4.88695	1.70561e-10	1.58159e-08	ENSSSCG00000013344
chr18	16003109	16003289	166	16	-3.51854	4.65706	1.71288e-10	1.5854e-08	ENSSSCG00000016542
chr14	153393685	153393948	7	129	4.02686	4.14354	1.73453e-10	1.59371e-08	ENSSSCG00000023358
chr5	89030856	89031163	117	9	-3.83524	4.13796	1.73453e-10	1.59371e-08	ENSSSCG00000000882
chr4	129502157	129502378	117	9	-3.83524	4.13796	1.73453e-10	1.59371e-08	ENSSSCG00000006865
chr9	138783504	138783708	117	9	-3.83524	4.13796	1.73453e-10	1.59371e-08	ENSSSCG00000021393
chr2	72071874	72072047	173	17	-3.49132	4.71805	1.75857e-10	1.61285e-08	ENSSSCG00000013570
chr2	133356070	133356307	109	8	-3.90049	4.03382	1.82685e-10	1.66938e-08	ENSSSCG00000014242
chr6	9989798	9990137	109	8	-3.90049	4.03382	1.82685e-10	1.66938e-08	ENSSSCG00000002696
chr11	74645222	74645540	138	12	-3.66335	4.38354	1.84413e-10	1.68211e-08	ENSSSCG00000026863
chr4	75101836	75102119	102	7	-3.99415	3.93461	1.90578e-10	1.73519e-08	ENSSSCG00000006219
chr7	120524229	120524491	11	160	3.69395	4.46437	1.92487e-10	1.7494e-08	ENSSSCG00000002450
chr6	149285244	149285585	87	5	-4.23977	3.69793	1.9526e-10	1.76485e-08	ENSSSCG00000003877
chr9	8657968	8658296	94	6	-4.09442	3.81408	1.95591e-10	1.76485e-08	ENSSSCG00000014822
chr11	71409212	71409499	94	6	-4.09442	3.81408	1.95591e-10	1.76485e-08	ENSSSCG00000009497
chr3	72246293	72246580	94	6	-4.09442	3.81408	1.95591e-10	1.76485e-08	ENSSSCG00000008293
chr1	309645540	309645809	130	11	-3.70138	4.29616	1.98434e-10	1.78729e-08	ENSSSCG00000005771
chr14	54739634	54739844	185	19	-3.42871	4.81881	2.00738e-10	1.80481e-08	ENSSSCG00000010121
chr14	122295829	122296284	8	136	3.91338	4.2235	2.13603e-10	1.91032e-08	ENSSSCG00000010563
chr4	73382474	73382765	123	10	-3.7574	4.21389	2.13603e-10	1.91032e-08	ENSSSCG00000006200
chr5	54945198	54945396	252	30	-3.21905	5.27921	2.13613e-10	1.91032e-08	ENSSSCG00000000571
chr18	26185365	26185563	191	20	-3.40123	4.86666	2.22192e-10	1.98259e-08	ENSSSCG00000016611
chr9	149708198	149708602	101	7	-3.97996	3.92159	2.23273e-10	1.98259e-08	ENSSSCG00000015627
chr3	126267781	126268037	101	7	-3.97996	3.92159	2.23273e-10	1.98259e-08	ENSSSCG00000008604
chrX	138708946	138709200	204	23	-3.29576	4.97004	2.25423e-10	1.99815e-08	ENSSSCG00000012730
chr2	87181149	87181352	211	24	-3.28335	5.01935	2.26537e-10	2.00097e-08	ENSSSCG00000014088
chr2	87181149	87181352	211	24	-3.28335	5.01935	2.26537e-10	2.00097e-08	ENSSSCG00000014089
chr7	79599235	79599384	93	6	-4.07901	3.79993	2.3171e-10	2.04307e-08	ENSSSCG00000001977
chr7	61989971	61990144	86	5	-4.22312	3.6826	2.3431e-10	2.05518e-08	ENSSSCG00000001869
chr16	20530064	20530410	86	5	-4.22312	3.6826	2.3431e-10	2.05518e-08	ENSSSCG00000016816
chr13	213457470	213457677	183	19	-3.41304	4.80466	2.41099e-10	2.11104e-08	ENSSSCG00000012071
chr18	6317270	6317558	190	20	-3.39366	4.85984	2.42812e-10	2.12235e-08	ENSSSCG00000016439
chr1	301489651	301489904	355	47	-3.06783	5.78548	2.4358e-10	2.12536e-08	ENSSSCG00000005607
chr10	28831478	28831733	203	23	-3.28868	4.96369	2.44999e-10	2.13404e-08	ENSSSCG00000010923
chr11	71855819	71856325	128	11	-3.67903	4.27582	2.55856e-10	2.22475e-08	ENSSSCG00000027851
chr3	49706494	49706738	163	16	-3.49225	4.63325	2.57578e-10	2.23586e-08	ENSSSCG00000008136
chr1	248003500	248003751	15	187	3.47539	4.69923	2.60546e-10	2.25719e-08	ENSSSCG00000005243
chr8	142239430	142239792	5	110	4.27312	3.91037	2.61833e-10	2.25719e-08	ENSSSCG00000009229
chr8	134477479	134477739	100	7	-3.96562	3.90846	2.61833e-10	2.25719e-08	ENSSSCG00000009192
chr7	97441973	97442391	100	7	-3.96562	3.90846	2.61833e-10	2.25719e-08	ENSSSCG00000002290
chr5	83076515	83076657	7	126	3.99295	4.11271	2.64606e-10	2.27409e-08	ENSSSCG00000000838
chr1	124678442	124678820	222	26	-3.24176	5.09585	2.65602e-10	2.27409e-08	ENSSSCG00000004587
chr14	97257848	97258073	222	26	-3.24176	5.09585	2.65602e-10	2.27409e-08	ENSSSCG00000010383
chr13	208099371	208099660	20	224	3.32347	4.96627	2.66347e-10	2.27659e-08	ENSSSCG00000028112
chr18	42569963	42570397	92	6	-4.06343	3.78564	2.74807e-10	2.34094e-08	ENSSSCG00000016663
chr3	76739122	76739446	92	6	-4.06343	3.78564	2.74807e-10	2.34094e-08	ENSSSCG00000008340
chr15	87292460	87292706	85	4	-4.51897	3.65257	2.81537e-10	2.38212e-08	ENSSSCG00000015949
chr2	7583875	7584109	85	4	-4.51897	3.65257	2.81537e-10	2.38212e-08	ENSSSCG00000013052
chr3	34975894	34976255	85	5	-4.20627	3.6671	2.81537e-10	2.38212e-08	ENSSSCG00000007915
chr9	82955920	82956189	241	29	-3.20338	5.21692	2.8261e-10	2.38718e-08	ENSSSCG00000015335
chr9	79130534	79130774	162	16	-3.48338	4.62523	2.85523e-10	2.40008e-08	ENSSSCG00000029967
chr1	64500471	64500694	107	8	-3.87381	4.00941	2.86048e-10	2.40008e-08	ENSSSCG00000004322
chr12	26252759	26252982	107	8	-3.87381	4.00941	2.86048e-10	2.40008e-08	ENSSSCG00000017578
chr7	53338619	53339020	134	12	-3.62095	4.345	2.99627e-10	2.50983e-08	ENSSSCG00000001762
chr5	84377014	84377276	99	7	-3.95114	3.8952	3.07356e-10	2.57029e-08	ENSSSCG00000000854
chr18	17141671	17141937	154	15	-3.50269	4.55166	3.14451e-10	2.62525e-08	ENSSSCG00000016545
chr4	128824437	128824722	14	178	3.50301	4.62776	3.1663e-10	2.63469e-08	ENSSSCG00000006859
chr6	43910670	43911147	161	16	-3.47445	4.61716	3.1663e-10	2.63469e-08	ENSSSCG00000022442
chr10	63376257	63376583	174	18	-3.41778	4.73243	3.18299e-10	2.64419e-08	ENSSSCG00000011105
chr10	70832816	70833107	120	10	-3.72181	4.18147	3.19719e-10	2.65161e-08	ENSSSCG00000011133
chr15	55405832	55406251	233	28	-3.20509	5.1685	3.28664e-10	2.71482e-08	ENSSSCG00000015820
chr3	48196691	48196905	9	140	3.78757	4.27161	3.30726e-10	2.71482e-08	ENSSSCG00000008115
chr2	32643069	32643242	127	11	-3.66773	4.26554	3.30726e-10	2.71482e-08	ENSSSCG00000013327
chrX	51900414	51900752	127	11	-3.66773	4.26554	3.30726e-10	2.71482e-08	ENSSSCG00000012328
chr4	79558332	79558621	6	117	4.10455	4.00393	3.32743e-10	2.71482e-08	ENSSSCG00000006233
chr1	180941508	180941822	6	117	4.10455	4.00393	3.32743e-10	2.71482e-08	ENSSSCG00000004932
chr1	215783650	215783939	6	117	4.10455	4.00393	3.32743e-10	2.71482e-08	ENSSSCG00000005109
chr12	12425223	12425466	106	8	-3.86028	3.99705	3.32743e-10	2.71482e-08	ENSSSCG00000017263
chr3	56819947	56820192	106	8	-3.86028	3.99705	3.32743e-10	2.71482e-08	ENSSSCG00000008177
chr15	54608160	54608409	84	4	-4.50192	3.63674	3.38731e-10	2.75057e-08	ENSSSCG00000015808
chrX	37897222	37897460	84	4	-4.50192	3.63674	3.38731e-10	2.75057e-08	ENSSSCG00000012234
chr2	106948248	106948563	133	12	-3.61016	4.3352	3.38766e-10	2.75057e-08	ENSSSCG00000014170
chr14	21987903	21988211	12	162	3.58761	4.48929	3.48126e-10	2.82021e-08	ENSSSCG00000029331
chr1	249865418	249865628	180	19	-3.38921	4.78318	3.49159e-10	2.82021e-08	ENSSSCG00000026693
chr1	249865418	249865628	180	19	-3.38921	4.78318	3.49159e-10	2.82021e-08	ENSSSCG00000030142
chr5	65361659	65361919	153	15	-3.4933	4.54317	3.50308e-10	2.82021e-08	ENSSSCG00000000661
chr5	75803226	75803469	160	16	-3.46547	4.60905	3.5127e-10	2.82021e-08	ENSSSCG00000000791
chr14	142266741	142266990	160	16	-3.46547	4.60905	3.5127e-10	2.82021e-08	ENSSSCG00000010692
chr4	93619129	93619333	112	9	-3.7723	4.08052	3.52017e-10	2.8217e-08	ENSSSCG00000006331
chr1	288678145	288678508	264	33	-3.1492	5.35271	3.57357e-10	2.85993e-08	ENSSSCG00000005502
chr14	118967630	118967804	126	11	-3.65633	4.25519	3.76375e-10	3.00735e-08	ENSSSCG00000010531
chr6	26353876	26354035	132	12	-3.59928	4.32534	3.8324e-10	3.05735e-08	ENSSSCG00000024305
chr2	44535315	44535538	165	17	-3.42306	4.65639	3.8835e-10	3.08831e-08	ENSSSCG00000013376
chr14	116542101	116542459	159	16	-3.45643	4.60089	3.89862e-10	3.09543e-08	ENSSSCG00000010494
chr3	74529370	74529874	301	39	-3.09822	5.54575	3.95725e-10	3.13702e-08	ENSSSCG00000008312
chr13	167801096	167801312	111	9	-3.75937	4.06876	4.06501e-10	3.19974e-08	ENSSSCG00000011959
chr10	24828643	24828882	288	37	-3.11024	5.48126	4.07488e-10	3.19974e-08	ENSSSCG00000021897
chrX	19466968	19467184	83	4	-4.48467	3.62074	4.08093e-10	3.19974e-08	ENSSSCG00000012167
chr10	55305636	55305864	83	4	-4.48467	3.62074	4.08093e-10	3.19974e-08	ENSSSCG00000011058
chrX	16965798	16966170	83	5	-4.17196	3.63559	4.08093e-10	3.19974e-08	ENSSSCG00000023643
chrX	16965798	16966170	83	5	-4.17196	3.63559	4.08093e-10	3.19974e-08	ENSSSCG00000020735
chr6	17454880	17455378	8	130	3.84835	4.1646	4.19832e-10	3.28666e-08	ENSSSCG00000025503
chr5	105298052	105298388	217	26	-3.20891	5.0665	4.22211e-10	3.30014e-08	ENSSSCG00000000939
chr4	7894073	7894425	5	107	4.23327	3.87403	4.24807e-10	3.30501e-08	ENSSSCG00000005944
chr1	68320465	68320848	5	107	4.23327	3.87403	4.24807e-10	3.30501e-08	ENSSSCG00000004336
chr8	30738196	30738463	97	7	-3.92173	3.86832	4.24807e-10	3.30501e-08	ENSSSCG00000008773
chr4	20372750	20372926	125	11	-3.64485	4.24477	4.28602e-10	3.32938e-08	ENSSSCG00000006001
chr6	111336128	111336636	151	15	-3.47433	4.52604	4.35341e-10	3.37588e-08	ENSSSCG00000003738
chr4	112600236	112600452	138	13	-3.54908	4.39224	4.36261e-10	3.37588e-08	ENSSSCG00000006726
chr9	130592647	130592809	12	160	3.5697	4.47321	4.36603e-10	3.37588e-08	ENSSSCG00000023997
chr1	18451000	18451310	90	6	-4.03177	3.75663	4.61609e-10	3.55283e-08	ENSSSCG00000004103
chrX	71337497	71337830	90	6	-4.03177	3.75663	4.61609e-10	3.55283e-08	ENSSSCG00000026714
chr8	33364469	33364785	170	18	-3.38425	4.70223	4.69063e-10	3.59931e-08	ENSSSCG00000022168
chr17	66545262	66545470	110	9	-3.74633	4.0569	4.69796e-10	3.59931e-08	ENSSSCG00000007524
chr18	33496869	33497286	110	9	-3.74633	4.0569	4.69796e-10	3.59931e-08	ENSSSCG00000021885
chr6	83435907	83436250	317	43	-3.0325	5.62699	4.71012e-10	3.60314e-08	ENSSSCG00000003620
chr15	145784792	145785071	254	32	-3.13773	5.29863	4.72216e-10	3.60686e-08	ENSSSCG00000025279
chr6	85342863	85343094	8	129	3.83722	4.15455	4.81613e-10	3.66748e-08	ENSSSCG00000003630
chr11	74658447	74659035	117	10	-3.68532	4.1483	4.81613e-10	3.66748e-08	ENSSSCG00000026863
chr9	73166273	73166593	150	15	-3.46475	4.5174	4.85642e-10	3.69257e-08	ENSSSCG00000015645
chr11	86611567	86612051	342	47	-3.01402	5.73782	4.87582e-10	3.69312e-08	ENSSSCG00000009565
chr10	17695322	17695540	9	137	3.75635	4.24343	4.88394e-10	3.69312e-08	ENSSSCG00000010870
chr1	187536807	187537152	124	11	-3.63327	4.23427	4.88394e-10	3.69312e-08	ENSSSCG00000021112
chr1	11055150	11055580	137	13	-3.5386	4.38276	4.91399e-10	3.69312e-08	ENSSSCG00000021649
chr14	50896470	50896689	82	4	-4.4672	3.60456	4.92328e-10	3.69312e-08	ENSSSCG00000010016
chr4	90879526	90879939	82	4	-4.4672	3.60456	4.92328e-10	3.69312e-08	ENSSSCG00000006305
chrX	52184507	52184750	82	4	-4.4672	3.60456	4.92328e-10	3.69312e-08	ENSSSCG00000012329
chr3	74722985	74723154	82	5	-4.1545	3.61958	4.92328e-10	3.69312e-08	ENSSSCG00000023047
chr5	64694710	64695048	82	5	-4.1545	3.61958	4.92328e-10	3.69312e-08	ENSSSCG00000000650
chr4	19792317	19792711	5	106	4.21974	3.86171	5.00187e-10	3.73535e-08	ENSSSCG00000005997
chr11	5013580	5013964	5	106	4.21974	3.86171	5.00187e-10	3.73535e-08	ENSSSCG00000009314
chr15	35291398	35291782	96	7	-3.9068	3.85469	5.00187e-10	3.73535e-08	ENSSSCG00000015733
chr4	102580777	102581115	195	23	-3.23071	4.91184	5.24764e-10	3.90337e-08	ENSSSCG00000006494
chr4	102580777	102581115	195	23	-3.23071	4.91184	5.24764e-10	3.90337e-08	ENSSSCG00000006493
chrX	90421030	90421196	6	114	4.06712	3.96991	5.26569e-10	3.90337e-08	ENSSSCG00000012485
chr4	46302717	46303076	103	8	-3.8189	3.95932	5.26569e-10	3.90337e-08	ENSSSCG00000006108
chr12	54326096	54326588	103	8	-3.8189	3.95932	5.26569e-10	3.90337e-08	ENSSSCG00000017914
chr3	56477592	56477872	7	121	3.9346	4.05981	5.43386e-10	4.0221e-08	ENSSSCG00000008175
chr14	52422131	52422270	143	14	-3.4945	4.44711	5.48654e-10	4.05512e-08	ENSSSCG00000010044
chr17	50358959	50359345	116	10	-3.67295	4.13707	5.52888e-10	4.08041e-08	ENSSSCG00000027279
chr1	165541105	165541465	136	13	-3.52804	4.37321	5.53808e-10	4.08121e-08	ENSSSCG00000004870
chr7	82528556	82528775	9	136	3.74579	4.23392	5.56895e-10	4.09195e-08	ENSSSCG00000023790
chr7	82528556	82528775	9	136	3.74579	4.23392	5.56895e-10	4.09195e-08	ENSSSCG00000027075
chr2	61447378	61447640	194	22	-3.28705	4.89916	5.71901e-10	4.19609e-08	ENSSSCG00000027013
chr6	76162149	76162488	162	17	-3.39661	4.63258	5.82443e-10	4.2672e-08	ENSSSCG00000022314
chr12	37010349	37010538	5	105	4.20608	3.84928	5.89555e-10	4.28185e-08	ENSSSCG00000030262
chr15	57410056	57410227	5	105	4.20608	3.84928	5.89555e-10	4.28185e-08	ENSSSCG00000015830
chr13	3595561	3595957	95	7	-3.89171	3.84094	5.89555e-10	4.28185e-08	ENSSSCG00000011197
chr2	61468829	61469081	95	7	-3.89171	3.84094	5.89555e-10	4.28185e-08	ENSSSCG00000027013
chr4	79555651	79555924	95	7	-3.89171	3.84094	5.89555e-10	4.28185e-08	ENSSSCG00000006233
chr3	103884368	103884639	95	7	-3.89171	3.84094	5.89555e-10	4.28185e-08	ENSSSCG00000027800
chr15	54621267	54621476	81	4	-4.44953	3.5882	5.94772e-10	4.29492e-08	ENSSSCG00000015808
chr7	60213743	60213939	81	5	-4.13682	3.60339	5.94772e-10	4.29492e-08	ENSSSCG00000001847
chr5	93831944	93832140	81	5	-4.13682	3.60339	5.94772e-10	4.29492e-08	ENSSSCG00000000911
chr9	100060464	100060831	81	5	-4.13682	3.60339	5.94772e-10	4.29492e-08	ENSSSCG00000015379
chr4	41742858	41743114	148	15	-3.4454	4.49996	6.05187e-10	4.35137e-08	ENSSSCG00000006078
chr4	41742858	41743114	148	15	-3.4454	4.49996	6.05187e-10	4.35137e-08	ENSSSCG00000006082
chr9	40605583	40605748	200	24	-3.20615	4.95034	6.07443e-10	4.36135e-08	ENSSSCG00000026153
chr1	249882166	249882392	269	35	-3.09169	5.3855	6.12032e-10	4.38803e-08	ENSSSCG00000030142
chr4	19925834	19926206	102	8	-3.80484	3.94653	6.14749e-10	4.40123e-08	ENSSSCG00000005997
chr10	62999616	63000177	128	12	-3.55492	4.2852	6.31441e-10	4.51071e-08	ENSSSCG00000011103
chr13	207824746	207824973	8	127	3.8147	4.13422	6.35179e-10	4.51071e-08	ENSSSCG00000012046
chr14	12850435	12850787	8	127	3.8147	4.13422	6.35179e-10	4.51071e-08	ENSSSCG00000009672
chr1	145676494	145676748	122	11	-3.60984	4.21304	6.35425e-10	4.51071e-08	ENSSSCG00000004762
chr14	131114129	131114309	122	11	-3.60984	4.21304	6.35425e-10	4.51071e-08	ENSSSCG00000010620
chr1	145676494	145676748	122	11	-3.60984	4.21304	6.35425e-10	4.51071e-08	ENSSSCG00000004761
chr4	35612132	35612320	186	21	-3.29304	4.83857	6.40247e-10	4.53853e-08	ENSSSCG00000006040
chr1	206483051	206483369	88	6	-3.99939	3.72703	6.56143e-10	4.64466e-08	ENSSSCG00000005062
chr9	5537295	5537598	211	26	-3.16848	5.03048	6.76787e-10	4.78405e-08	ENSSSCG00000014715
chr13	84680816	84681079	323	45	-2.99415	5.6581	6.92331e-10	4.88286e-08	ENSSSCG00000011653
chr11	12727500	12727824	166	18	-3.34993	4.67139	6.95284e-10	4.88286e-08	ENSSSCG00000025521
chr5	83530304	83530638	5	104	4.1923	3.83674	6.95622e-10	4.88286e-08	ENSSSCG00000000837
chr15	145602934	145603188	94	7	-3.87646	3.82705	6.95622e-10	4.88286e-08	ENSSSCG00000021677
chr11	71982504	71982757	94	7	-3.87646	3.82705	6.95622e-10	4.88286e-08	ENSSSCG00000009500
chr3	85339831	85340088	217	27	-3.15473	5.0719	7.1051e-10	4.98041e-08	ENSSSCG00000008392
chr14	123983185	123983590	160	17	-3.3787	4.61648	7.14993e-10	4.99493e-08	ENSSSCG00000010593
chr1	284961120	284961473	101	8	-3.79065	3.93362	7.18363e-10	4.99493e-08	ENSSSCG00000005480
chr16	51607182	51607657	101	8	-3.79065	3.93362	7.18363e-10	4.99493e-08	ENSSSCG00000028786
chr12	13586682	13587295	101	8	-3.79065	3.93362	7.18363e-10	4.99493e-08	ENSSSCG00000017268
chr1	136222395	136222819	80	4	-4.43163	3.57165	7.19539e-10	4.99493e-08	ENSSSCG00000004651
chr3	43052286	43052621	80	5	-4.11893	3.58701	7.19539e-10	4.99493e-08	ENSSSCG00000024292
chr10	2374358	2374729	80	5	-4.11893	3.58701	7.19539e-10	4.99493e-08	ENSSSCG00000010802
chr6	152822977	152823296	9	134	3.72444	4.21469	7.25517e-10	5.0003e-08	ENSSSCG00000003909
chr2	27890365	27890582	9	133	3.71364	4.20498	7.25517e-10	5.0003e-08	ENSSSCG00000028338
chr1	288434709	288434927	9	133	3.71364	4.20498	7.25517e-10	5.0003e-08	ENSSSCG00000030322
chr2	44631206	44631387	121	11	-3.59797	4.2023	7.25517e-10	5.0003e-08	ENSSSCG00000013377
chr9	9476472	9476756	7	119	3.91058	4.03808	7.28754e-10	5.0003e-08	ENSSSCG00000014840
chr2	29706236	29706458	108	9	-3.71989	4.03288	7.28754e-10	5.0003e-08	ENSSSCG00000013311
chr3	6336807	6337036	8	126	3.80331	4.12395	7.30261e-10	5.0003e-08	ENSSSCG00000007607
chr15	94614680	94614909	8	126	3.80331	4.12395	7.30261e-10	5.0003e-08	ENSSSCG00000023181
chr18	46539411	46539664	146	15	-3.42579	4.48231	7.55569e-10	5.15253e-08	ENSSSCG00000016674
chr15	140983650	140983861	165	18	-3.34121	4.66358	7.67891e-10	5.22946e-08	ENSSSCG00000016240
chr1	227334927	227335204	140	14	-3.46394	4.41955	7.75822e-10	5.26994e-08	ENSSSCG00000005171
chr2	149265064	149265335	228	29	-3.12342	5.14573	7.75932e-10	5.26994e-08	ENSSSCG00000023932
chr18	26243496	26243847	290	39	-3.04453	5.49815	7.9105e-10	5.36537e-08	ENSSSCG00000016611
chr5	19236577	19236829	190	23	-3.19325	4.87846	8.09067e-10	5.4728e-08	ENSSSCG00000000278
chr14	30995777	30996131	152	16	-3.39152	4.54246	8.18383e-10	5.52709e-08	ENSSSCG00000009768
chr11	71306373	71306676	171	19	-3.31526	4.71676	8.19292e-10	5.52709e-08	ENSSSCG00000009497
chr7	99886835	99887092	93	7	-3.86105	3.81302	8.21646e-10	5.52813e-08	ENSSSCG00000002314
chr17	39160368	39160624	93	7	-3.86105	3.81302	8.21646e-10	5.52813e-08	ENSSSCG00000007199
chr2	155140539	155140878	120	11	-3.58601	4.19149	8.28944e-10	5.56977e-08	ENSSSCG00000021111
chr16	25563888	25564247	8	125	3.79182	4.1136	8.40207e-10	5.61558e-08	ENSSSCG00000016855
chr14	115542751	115543040	6	110	4.01565	3.92326	8.40231e-10	5.61558e-08	ENSSSCG00000010483
chr9	100140231	100140521	6	110	4.01565	3.92326	8.40231e-10	5.61558e-08	ENSSSCG00000015379
chrX	65888374	65888612	100	8	-3.77631	3.92059	8.40231e-10	5.61558e-08	ENSSSCG00000012409
chr15	111082783	111083187	7	118	3.89842	4.0271	8.45008e-10	5.62507e-08	ENSSSCG00000021044
chr14	82465226	82465430	107	9	-3.70648	4.02072	8.45008e-10	5.62507e-08	ENSSSCG00000010302
chr12	6315327	6315532	107	9	-3.70648	4.02072	8.45008e-10	5.62507e-08	ENSSSCG00000017222
chr9	49626506	49626787	220	28	-3.12231	5.09482	8.6494e-10	5.74956e-08	ENSSSCG00000015074
chr9	127766199	127766414	79	4	-4.41351	3.55491	8.71718e-10	5.74956e-08	ENSSSCG00000015492
chr1	48226167	48226394	79	4	-4.41351	3.55491	8.71718e-10	5.74956e-08	ENSSSCG00000004245
chr12	11702269	11702674	79	4	-4.41351	3.55491	8.71718e-10	5.74956e-08	ENSSSCG00000030082
chr2	151156838	151157039	79	4	-4.41351	3.55491	8.71718e-10	5.74956e-08	ENSSSCG00000014401
chr15	93589551	93589914	79	5	-4.10081	3.57046	8.71718e-10	5.74956e-08	ENSSSCG00000023133
chr4	8189647	8189985	79	5	-4.10081	3.57046	8.71718e-10	5.74956e-08	ENSSSCG00000005948
chr8	41312574	41312901	428	64	-2.8932	6.07352	8.90798e-10	5.86771e-08	ENSSSCG00000008833
chr13	148480016	148480194	11	146	3.56196	4.34573	8.98403e-10	5.91005e-08	ENSSSCG00000011884
chr16	3924200	3924516	348	50	-2.95008	5.76996	9.10941e-10	5.9847e-08	ENSSSCG00000029792
chr7	58496769	58497156	10	139	3.62711	4.27243	9.24161e-10	6.03998e-08	ENSSSCG00000001817
chr12	21164006	21164394	126	12	-3.53223	4.26471	9.24161e-10	6.03998e-08	ENSSSCG00000017428
chr5	96336567	96336898	126	12	-3.53223	4.26471	9.24161e-10	6.03998e-08	ENSSSCG00000000918
chr17	53712525	53712913	126	12	-3.53223	4.26471	9.24161e-10	6.03998e-08	ENSSSCG00000007427
chr7	118875773	118876235	86	6	-3.96626	3.69681	9.37204e-10	6.10933e-08	ENSSSCG00000002436
chr9	28756467	28756628	86	6	-3.96626	3.69681	9.37204e-10	6.10933e-08	ENSSSCG00000022342
chr6	28712691	28713069	145	15	-3.41588	4.47341	9.45111e-10	6.15289e-08	ENSSSCG00000002834
chr1	303423769	303424105	119	11	-3.57395	4.18059	9.47763e-10	6.16217e-08	ENSSSCG00000005672
chr8	133865752	133866060	188	22	-3.24175	4.85865	9.63981e-10	6.25952e-08	ENSSSCG00000029621
chr17	30285256	30285738	112	10	-3.62238	4.09128	9.6744e-10	6.26013e-08	ENSSSCG00000007097
chr18	3376250	3376445	5	102	4.16432	3.81134	9.71548e-10	6.26013e-08	ENSSSCG00000016423
chr3	119971287	119971630	5	102	4.16432	3.81134	9.71548e-10	6.26013e-08	ENSSSCG00000008574
chr8	124542898	124543178	92	7	-3.84547	3.79886	9.71548e-10	6.26013e-08	ENSSSCG00000021764
chr1	185197123	185197383	92	7	-3.84547	3.79886	9.71548e-10	6.26013e-08	ENSSSCG00000004968
chr9	13640806	13641115	12	152	3.49576	4.40703	9.79919e-10	6.28212e-08	ENSSSCG00000014883
chr8	117233414	117233695	7	117	3.88615	4.01603	9.80638e-10	6.28212e-08	ENSSSCG00000009123
chr1	257217280	257217486	106	9	-3.69295	4.00845	9.80638e-10	6.28212e-08	ENSSSCG00000005284
chr4	90340894	90341185	6	109	4.00249	3.91135	9.8371e-10	6.28212e-08	ENSSSCG00000006299
chr2	785104	785432	6	109	4.00249	3.91135	9.8371e-10	6.28212e-08	ENSSSCG00000028106
chr1	264941083	264941455	99	8	-3.76183	3.90745	9.8371e-10	6.28212e-08	ENSSSCG00000005343
chr17	42235449	42235933	99	8	-3.76183	3.90745	9.8371e-10	6.28212e-08	ENSSSCG00000007272
chr13	156167723	156168011	413	62	-2.88745	6.02298	1.01485e-09	6.46036e-08	ENSSSCG00000025826
chr10	25738263	25738567	131	13	-3.47404	4.32454	1.01534e-09	6.46036e-08	ENSSSCG00000010904
chr11	75145231	75145597	150	16	-3.37243	4.52532	1.01548e-09	6.46036e-08	ENSSSCG00000022112
chr7	17458537	17458805	18	194	3.26722	4.76856	1.0482e-09	6.64161e-08	ENSSSCG00000001080
chr11	74590264	74590459	10	138	3.6167	4.2631	1.05057e-09	6.64161e-08	ENSSSCG00000026863
chr11	21193580	21193891	125	12	-3.52074	4.25436	1.05057e-09	6.64161e-08	ENSSSCG00000009408
chr1	301920229	301920468	125	12	-3.52074	4.25436	1.05057e-09	6.64161e-08	ENSSSCG00000005613
chr11	25122601	25122832	125	12	-3.52074	4.25436	1.05057e-09	6.64161e-08	ENSSSCG00000009429
chr5	93396207	93396692	187	22	-3.23406	4.85179	1.05269e-09	6.64664e-08	ENSSSCG00000000907
chr5	23139221	23139934	78	5	-4.08246	3.55371	1.05761e-09	6.66928e-08	ENSSSCG00000022002
chr14	143440066	143440381	168	19	-3.28974	4.69393	1.09556e-09	6.89997e-08	ENSSSCG00000010702
chrX	70471520	70471855	137	14	-3.43272	4.39146	1.10216e-09	6.93286e-08	ENSSSCG00000012434
chr2	1519816	1520013	111	10	-3.60945	4.0796	1.1148e-09	6.9861e-08	ENSSSCG00000021469
chr6	146598069	146598453	111	10	-3.60945	4.0796	1.1148e-09	6.9861e-08	ENSSSCG00000003848
chr9	136929252	136929531	111	10	-3.60945	4.0796	1.1148e-09	6.9861e-08	ENSSSCG00000015557
chr9	57613092	57613376	7	116	3.87378	4.00487	1.13901e-09	7.1201e-08	ENSSSCG00000015203
chr15	115367421	115367638	105	9	-3.67929	3.99609	1.13901e-09	7.1201e-08	ENSSSCG00000016091
chr2	41883021	41883365	186	23	-3.16258	4.8512	1.14991e-09	7.14408e-08	ENSSSCG00000013347
chr15	99846768	99847103	5	101	4.15012	3.79846	1.15005e-09	7.14408e-08	ENSSSCG00000016022
chr1	20638874	20639072	5	101	4.15012	3.79846	1.15005e-09	7.14408e-08	ENSSSCG00000004113
chr4	34636799	34637072	91	7	-3.82973	3.78457	1.15005e-09	7.14408e-08	ENSSSCG00000006038
chr2	71255537	71255873	98	8	-3.7472	3.89419	1.1528e-09	7.14408e-08	ENSSSCG00000013600
chr13	30849162	30849385	98	8	-3.7472	3.89419	1.1528e-09	7.14408e-08	ENSSSCG00000011309
chr11	71406962	71407326	98	8	-3.7472	3.89419	1.1528e-09	7.14408e-08	ENSSSCG00000009497
chr3	33375437	33375666	331	48	-2.93659	5.69972	1.18255e-09	7.31944e-08	ENSSSCG00000020675
chr15	37975761	37976088	143	15	-3.39586	4.45543	1.18448e-09	7.32237e-08	ENSSSCG00000023419
chr2	132209000	132209189	10	137	3.60622	4.25371	1.19503e-09	7.37851e-08	ENSSSCG00000014239
chr6	143233061	143233371	167	19	-3.28113	4.68624	1.20785e-09	7.44853e-08	ENSSSCG00000003835
chr1	93559965	93560346	23	233	3.17974	5.03511	1.22764e-09	7.56127e-08	ENSSSCG00000025745
chr12	53260394	53260637	148	16	-3.35308	4.50798	1.26229e-09	7.76518e-08	ENSSSCG00000017894
chr11	18298000	18298244	336	49	-2.92854	5.72214	1.26499e-09	7.7685e-08	ENSSSCG00000009393
chr8	43567173	43567859	282	39	-3.00419	5.46253	1.26832e-09	7.7685e-08	ENSSSCG00000008842
chr3	42323447	42323943	161	18	-3.30583	4.6319	1.26901e-09	7.7685e-08	ENSSSCG00000008041
chr9	74880408	74880729	161	18	-3.30583	4.6319	1.26901e-09	7.7685e-08	ENSSSCG00000015297
chr14	110124807	110125053	77	4	-4.37657	3.52084	1.28501e-09	7.81287e-08	ENSSSCG00000010450
chr14	120347434	120347641	77	4	-4.37657	3.52084	1.28501e-09	7.81287e-08	ENSSSCG00000010542
chr3	119968903	119969240	77	5	-4.06387	3.53676	1.28501e-09	7.81287e-08	ENSSSCG00000008574
chr8	112505015	112505196	77	5	-4.06387	3.53676	1.28501e-09	7.81287e-08	ENSSSCG00000009111
chr18	11426188	11426487	110	10	-3.59641	4.06783	1.28559e-09	7.81287e-08	ENSSSCG00000016516
chr18	26165785	26165985	110	10	-3.59641	4.06783	1.28559e-09	7.81287e-08	ENSSSCG00000016611
chrX	123639586	123639797	104	9	-3.6655	3.98362	1.32411e-09	8.02756e-08	ENSSSCG00000012668
chr18	22899322	22899533	104	9	-3.6655	3.98362	1.32411e-09	8.02756e-08	ENSSSCG00000022865
chr6	35038264	35038952	209	27	-3.10057	5.02385	1.32864e-09	8.04529e-08	ENSSSCG00000002854
chr4	128962457	128962690	154	17	-3.3236	4.56709	1.33567e-09	8.07818e-08	ENSSSCG00000006861
chr8	141372516	141372795	197	25	-3.12578	4.93686	1.35173e-09	8.14911e-08	ENSSSCG00000026655
chr7	116637565	116637881	6	107	3.97581	3.88724	1.35227e-09	8.14911e-08	ENSSSCG00000002423
chr12	37000770	37000996	97	8	-3.73242	3.8808	1.35227e-09	8.14911e-08	ENSSSCG00000030262
chr3	67177554	67177745	10	136	3.59566	4.24426	1.36022e-09	8.18722e-08	ENSSSCG00000008254
chr13	36025090	36025565	256	35	-3.02026	5.32232	1.40811e-09	8.46533e-08	ENSSSCG00000011412
chr13	1845492	1845663	116	11	-3.53715	4.14741	1.42244e-09	8.54129e-08	ENSSSCG00000011186
chr9	12323439	12323860	178	21	-3.22966	4.78194	1.44822e-09	8.68569e-08	ENSSSCG00000014875
chr6	43133432	43133589	165	19	-3.26376	4.67073	1.46975e-09	8.79612e-08	ENSSSCG00000002967
chr13	2481513	2481828	196	25	-3.11844	4.93036	1.47013e-09	8.79612e-08	ENSSSCG00000024938
chr13	73038484	73038707	8	121	3.74495	4.07145	1.48371e-09	8.84577e-08	ENSSSCG00000011546
chr17	29137981	29138163	109	10	-3.58325	4.05596	1.48371e-09	8.84577e-08	ENSSSCG00000007083
chr18	45441471	45441837	109	10	-3.58325	4.05596	1.48371e-09	8.84577e-08	ENSSSCG00000016668
chr1	161616192	161616573	183	23	-3.13913	4.83041	1.50149e-09	8.94117e-08	ENSSSCG00000004856
chr6	17913685	17913929	237	32	-3.03784	5.21013	1.51205e-09	8.99336e-08	ENSSSCG00000002807
chr2	67118779	67119051	7	113	3.83602	3.97087	1.54063e-09	9.14176e-08	ENSSSCG00000013716
chr3	17519671	17519998	103	9	-3.65158	3.97103	1.54063e-09	9.14176e-08	ENSSSCG00000007760
chr15	42663791	42663954	122	12	-3.48573	4.22284	1.54924e-09	9.18197e-08	ENSSSCG00000021516
chr17	12291962	12292183	76	4	-4.35774	3.5035	1.56363e-09	9.21293e-08	ENSSSCG00000007022
chr11	21008809	21009045	76	4	-4.35774	3.5035	1.56363e-09	9.21293e-08	ENSSSCG00000009407
chr13	202687427	202687911	76	4	-4.35774	3.5035	1.56363e-09	9.21293e-08	ENSSSCG00000027594
chr14	24962161	24962345	76	5	-4.04504	3.51962	1.56363e-09	9.21293e-08	ENSSSCG00000024236
chr17	50458076	50458258	76	5	-4.04504	3.51962	1.56363e-09	9.21293e-08	ENSSSCG00000027279
chr7	80260690	80260947	338	50	-2.90803	5.73305	1.56724e-09	9.22339e-08	ENSSSCG00000001990
chr10	24888329	24888537	134	14	-3.4008	4.36282	1.57325e-09	9.24795e-08	ENSSSCG00000021897
chr5	105198802	105199194	5	99	4.1213	3.77236	1.61684e-09	9.49115e-08	ENSSSCG00000000939
chr18	7731965	7732316	17	182	3.25707	4.67966	1.62218e-09	9.49115e-08	ENSSSCG00000016475
chr4	41756108	41756491	182	23	-3.13123	4.82341	1.64212e-09	9.58552e-08	ENSSSCG00000006078
chr1	24327574	24327797	152	17	-3.30475	4.55024	1.65052e-09	9.62335e-08	ENSSSCG00000004136
chr15	122873504	122873723	127	13	-3.42935	4.28438	1.66607e-09	9.68036e-08	ENSSSCG00000023264
chr3	60586896	60587336	127	13	-3.42935	4.28438	1.66607e-09	9.68036e-08	ENSSSCG00000008215
chr17	54984537	54984857	140	15	-3.3653	4.42803	1.668e-09	9.68036e-08	ENSSSCG00000007453
chr12	20038556	20039005	140	15	-3.3653	4.42803	1.668e-09	9.68036e-08	ENSSSCG00000022101
chr3	74481291	74481666	10	133	3.56351	4.21553	1.76567e-09	1.02236e-07	ENSSSCG00000008312
chr1	302621263	302621510	121	12	-3.47386	4.21218	1.76567e-09	1.02236e-07	ENSSSCG00000005640
chr2	8509113	8509324	241	33	-3.01776	5.23625	1.77119e-09	1.02325e-07	ENSSSCG00000013064
chr15	122602284	122602487	133	14	-3.39	4.35315	1.77331e-09	1.02325e-07	ENSSSCG00000023779
chr6	85646199	85646401	133	14	-3.39	4.35315	1.77331e-09	1.02325e-07	ENSSSCG00000003637
chr14	59408149	59408489	200	26	-3.09128	4.96202	1.7851e-09	1.02887e-07	ENSSSCG00000026819
chr18	44213540	44213807	7	112	3.82321	3.95935	1.79415e-09	1.0329e-07	ENSSSCG00000024754
chr18	15142449	15142852	300	44	-2.91994	5.56074	1.80173e-09	1.03371e-07	ENSSSCG00000016535
chr2	59055780	59055985	9	126	3.63572	4.1351	1.87124e-09	1.07115e-07	ENSSSCG00000013906
chr3	14926189	14926442	114	11	-3.51209	4.12486	1.87124e-09	1.07115e-07	ENSSSCG00000007727
chr11	75396796	75397035	75	4	-4.33866	3.48596	1.90552e-09	1.08829e-07	ENSSSCG00000009516
chr3	71095962	71096333	75	5	-4.02596	3.50227	1.90552e-09	1.08829e-07	ENSSSCG00000021007
chr16	21304966	21305139	5	98	4.10668	3.75913	1.92034e-09	1.09427e-07	ENSSSCG00000016824
chr6	12625816	12626242	89	7	-3.79771	3.75554	1.92034e-09	1.09427e-07	ENSSSCG00000020668
chr9	108091702	108092017	82	6	-3.89765	3.63443	1.94117e-09	1.10239e-07	ENSSSCG00000015402
chrX	86309895	86310222	82	6	-3.89765	3.63443	1.94117e-09	1.10239e-07	ENSSSCG00000012474
chr2	27179535	27179827	82	6	-3.89765	3.63443	1.94117e-09	1.10239e-07	ENSSSCG00000013294
chr2	11224172	11224456	228	31	-3.02763	5.15592	1.97229e-09	1.11616e-07	ENSSSCG00000013123
chr18	14908354	14908588	8	119	3.72093	4.0499	1.98096e-09	1.11616e-07	ENSSSCG00000016532
chr4	77288988	77289172	108	10	-3.56996	4.044	1.98096e-09	1.11616e-07	ENSSSCG00000006227
chr1	302345433	302345828	108	10	-3.56996	4.044	1.98096e-09	1.11616e-07	ENSSSCG00000005632
chr14	140674512	140674881	108	10	-3.56996	4.044	1.98096e-09	1.11616e-07	ENSSSCG00000010683
chr1	267529471	267529866	108	10	-3.56996	4.044	1.98096e-09	1.11616e-07	ENSSSCG00000005367
chr16	27903626	27903811	108	10	-3.56996	4.044	1.98096e-09	1.11616e-07	ENSSSCG00000016863
chr18	15149189	15149455	263	37	-2.97929	5.36548	2.00492e-09	1.12587e-07	ENSSSCG00000016535
chr12	62225940	62226261	186	24	-3.10152	4.85747	2.016e-09	1.13083e-07	ENSSSCG00000021252
chr4	91053845	91054196	210	28	-3.05523	5.03548	2.01856e-09	1.131e-07	ENSSSCG00000006307
chr9	8625065	8625297	150	17	-3.28566	4.5332	2.04307e-09	1.14346e-07	ENSSSCG00000014822
chr3	5914649	5914910	245	34	-2.99859	5.26191	2.0609e-09	1.15216e-07	ENSSSCG00000007605
chr9	65267349	65267764	101	9	-3.62332	3.94554	2.09125e-09	1.16523e-07	ENSSSCG00000015253
chr14	30482491	30482698	101	9	-3.62332	3.94554	2.09125e-09	1.16523e-07	ENSSSCG00000009761
chr17	55204015	55204458	101	9	-3.62332	3.94554	2.09125e-09	1.16523e-07	ENSSSCG00000007454
chr3	18290612	18290881	156	18	-3.26035	4.5913	2.11777e-09	1.1787e-07	ENSSSCG00000007797
chr3	38751871	38752163	297	44	-2.90545	5.54805	2.131e-09	1.18476e-07	ENSSSCG00000024695
chr8	141471203	141471468	113	11	-3.49939	4.11346	2.14857e-09	1.19249e-07	ENSSSCG00000026655
chr4	79136014	79136452	180	22	-3.17906	4.80283	2.15203e-09	1.19249e-07	ENSSSCG00000006231
chr4	122965704	122965975	180	22	-3.17906	4.80283	2.15203e-09	1.19249e-07	ENSSSCG00000023187
chr13	176521733	176521983	144	16	-3.31358	4.47267	2.19211e-09	1.21135e-07	ENSSSCG00000030683
chr12	45381231	45381556	6	104	3.93483	3.8503	2.19571e-09	1.21135e-07	ENSSSCG00000017748
chr12	45381231	45381556	6	104	3.93483	3.8503	2.19571e-09	1.21135e-07	ENSSSCG00000017750
chr16	74700359	74700638	250	35	-2.98606	5.2922	2.23005e-09	1.22895e-07	ENSSSCG00000017072
chr8	120555296	120555596	220	30	-3.02322	5.10538	2.25042e-09	1.23881e-07	ENSSSCG00000009138
chr11	12194050	12194323	131	14	-3.36816	4.3336	2.25669e-09	1.24091e-07	ENSSSCG00000026164
chr2	65363161	65363502	149	17	-3.27602	4.5246	2.27456e-09	1.24741e-07	ENSSSCG00000013771
chr1	288041455	288041640	5	97	4.0919	3.74577	2.28341e-09	1.24741e-07	ENSSSCG00000005498
chr14	135166940	135167210	88	7	-3.78143	3.74081	2.28341e-09	1.24741e-07	ENSSSCG00000010639
chr1	136220437	136220709	88	7	-3.78143	3.74081	2.28341e-09	1.24741e-07	ENSSSCG00000004651
chr5	103962709	103963466	88	7	-3.78143	3.74081	2.28341e-09	1.24741e-07	ENSSSCG00000024065
chr18	12665284	12665555	88	7	-3.78143	3.74081	2.28341e-09	1.24741e-07	ENSSSCG00000016521
chr9	59421487	59421715	8	118	3.70877	4.03901	2.29173e-09	1.24789e-07	ENSSSCG00000015234
chr6	124530490	124530718	8	118	3.70877	4.03901	2.29173e-09	1.24789e-07	ENSSSCG00000003762
chr11	86907086	86907834	8	118	3.70877	4.03901	2.29173e-09	1.24789e-07	ENSSSCG00000009569
chr9	133800241	133800416	74	5	-4.00663	3.48472	2.32572e-09	1.26093e-07	ENSSSCG00000015534
chr2	153564479	153564853	74	5	-4.00663	3.48472	2.32572e-09	1.26093e-07	ENSSSCG00000021785
chr16	262577	262911	74	5	-4.00663	3.48472	2.32572e-09	1.26093e-07	ENSSSCG00000016780
chr14	28145893	28146082	74	5	-4.00663	3.48472	2.32572e-09	1.26093e-07	ENSSSCG00000009753
chr5	24339767	24340061	81	6	-3.87997	3.61841	2.33631e-09	1.26123e-07	ENSSSCG00000000423
chr14	24278412	24278744	81	6	-3.87997	3.61841	2.33631e-09	1.26123e-07	ENSSSCG00000023569
chr12	60117120	60117450	81	6	-3.87997	3.61841	2.33631e-09	1.26123e-07	ENSSSCG00000028465
chr15	93713330	93713624	81	6	-3.87997	3.61841	2.33631e-09	1.26123e-07	ENSSSCG00000015999
chr14	140800115	140800376	137	15	-3.33408	4.40011	2.35951e-09	1.26955e-07	ENSSSCG00000010683
chr15	147173493	147173755	137	15	-3.33408	4.40011	2.35951e-09	1.26955e-07	ENSSSCG00000025038
chr15	147173493	147173755	137	15	-3.33408	4.40011	2.35951e-09	1.26955e-07	ENSSSCG00000016291
chr6	16709467	16709893	208	28	-3.04143	5.02331	2.36182e-09	1.26955e-07	ENSSSCG00000028109
chr2	17969657	17969862	214	29	-3.03205	5.06493	2.39467e-09	1.28446e-07	ENSSSCG00000023974
chr2	17969657	17969862	214	29	-3.03205	5.06493	2.39467e-09	1.28446e-07	ENSSSCG00000013266
chr13	34208161	34208525	184	24	-3.08593	4.8437	2.40374e-09	1.28795e-07	ENSSSCG00000021877
chr7	26930486	26930750	219	30	-3.01666	5.0996	2.42506e-09	1.29735e-07	ENSSSCG00000001376
chr11	6350296	6350544	451	72	-2.7991	6.16019	2.42644e-09	1.29735e-07	ENSSSCG00000009324
chr9	141922948	141923322	125	13	-3.40647	4.26388	2.43057e-09	1.29817e-07	ENSSSCG00000026628
chr8	130619517	130619737	100	9	-3.60898	3.93263	2.43975e-09	1.29908e-07	ENSSSCG00000028420
chr11	74579295	74579704	100	9	-3.60898	3.93263	2.43975e-09	1.29908e-07	ENSSSCG00000026863
chr13	3724139	3724406	318	48	-2.8788	5.6491	2.44003e-09	1.29908e-07	ENSSSCG00000011198
chr10	71225684	71225915	190	25	-3.07362	4.89074	2.44692e-09	1.30099e-07	ENSSSCG00000028790
chr6	74139266	74139565	143	16	-3.30354	4.4637	2.45138e-09	1.30099e-07	ENSSSCG00000003521
chr4	73398624	73398925	196	26	-3.06215	4.9363	2.48641e-09	1.31819e-07	ENSSSCG00000006200
chr2	78811828	78812117	283	41	-2.93738	5.47517	2.49431e-09	1.32098e-07	ENSSSCG00000013994
chr3	19283746	19284078	201	27	-3.04429	4.97415	2.52255e-09	1.33454e-07	ENSSSCG00000022785
chr5	73511515	73511709	15	164	3.28619	4.53084	2.53339e-09	1.33886e-07	ENSSSCG00000000779
chr2	75958611	75958895	130	14	-3.35712	4.32373	2.54787e-09	1.3451e-07	ENSSSCG00000013476
chr10	20452473	20452652	178	22	-3.16295	4.78853	2.58116e-09	1.35982e-07	ENSSSCG00000010879
chr10	36107169	36107405	93	8	-3.67174	3.826	2.58598e-09	1.36093e-07	ENSSSCG00000010964
chr1	266605127	266605531	183	24	-3.07807	4.83677	2.62589e-09	1.38049e-07	ENSSSCG00000005356
chr12	56751201	56751439	8	117	3.69651	4.02803	2.65341e-09	1.39059e-07	ENSSSCG00000017991
chr9	10724061	10724435	106	10	-3.54303	4.01977	2.65341e-09	1.39059e-07	ENSSSCG00000014851
chr11	49699257	49699547	106	10	-3.54303	4.01977	2.65341e-09	1.39059e-07	ENSSSCG00000022078
chr9	67606836	67607185	189	25	-3.06601	4.88403	2.66634e-09	1.39591e-07	ENSSSCG00000015258
chr6	42551912	42552273	160	19	-3.2194	4.63122	2.6718e-09	1.39732e-07	ENSSSCG00000002950
chr1	11030325	11030611	241	34	-2.97486	5.24104	2.70421e-09	1.41135e-07	ENSSSCG00000021649
chr9	145522693	145522880	5	96	4.07697	3.73229	2.71829e-09	1.41135e-07	ENSSSCG00000015607
chr2	32566975	32567357	5	96	4.07697	3.73229	2.71829e-09	1.41135e-07	ENSSSCG00000013327
chrX	97750814	97751065	87	7	-3.76496	3.72592	2.71829e-09	1.41135e-07	ENSSSCG00000012519
chr3	17249824	17250099	87	7	-3.76496	3.72592	2.71829e-09	1.41135e-07	ENSSSCG00000029029
chr17	65147829	65148081	87	7	-3.76496	3.72592	2.71829e-09	1.41135e-07	ENSSSCG00000007508
chr3	130681299	130681823	87	7	-3.76496	3.72592	2.71829e-09	1.41135e-07	ENSSSCG00000008620
chr12	14313276	14313712	142	16	-3.29342	4.45468	2.74263e-09	1.42251e-07	ENSSSCG00000017274
chr5	31896739	31897108	124	13	-3.39489	4.25352	2.75999e-09	1.42857e-07	ENSSSCG00000000464
chr9	28692817	28693140	80	6	-3.86208	3.60221	2.81563e-09	1.45438e-07	ENSSSCG00000014935
chr3	115104749	115105047	80	6	-3.86208	3.60221	2.81563e-09	1.45438e-07	ENSSSCG00000008524
chr9	70047865	70048075	9	123	3.60099	4.10407	2.83885e-09	1.45801e-07	ENSSSCG00000023472
chr14	78041913	78042116	73	4	-4.29973	3.45022	2.84298e-09	1.45801e-07	ENSSSCG00000010246
chr9	59078855	59079290	73	4	-4.29973	3.45022	2.84298e-09	1.45801e-07	ENSSSCG00000015231
chr13	117225264	117225468	73	4	-4.29973	3.45022	2.84298e-09	1.45801e-07	ENSSSCG00000023679
chr7	85462631	85463011	73	5	-3.98703	3.46694	2.84298e-09	1.45801e-07	ENSSSCG00000002210
chr1	301890970	301891335	73	5	-3.98703	3.46694	2.84298e-09	1.45801e-07	ENSSSCG00000005613
chr1	28785624	28785978	73	5	-3.98703	3.46694	2.84298e-09	1.45801e-07	ENSSSCG00000004148
chr1	205980427	205980683	7	109	3.78409	3.92424	2.84893e-09	1.45809e-07	ENSSSCG00000021134
chr13	202715548	202715749	99	9	-3.5945	3.91959	2.84893e-09	1.45809e-07	ENSSSCG00000026761
chr4	116962422	116962762	129	14	-3.34599	4.31379	2.87824e-09	1.47159e-07	ENSSSCG00000006766
chr3	27771241	27771616	274	40	-2.92628	5.4302	2.96771e-09	1.5158e-07	ENSSSCG00000007872
chr18	12694249	12694550	13	149	3.35263	4.39076	2.98093e-09	1.51946e-07	ENSSSCG00000016521
chr1	255033819	255034011	135	15	-3.31288	4.3812	2.98093e-09	1.51946e-07	ENSSSCG00000005272
chr13	76148780	76149179	117	12	-3.42541	4.16874	2.99876e-09	1.527e-07	ENSSSCG00000011591
chr5	2593960	2594207	360	56	-2.83588	5.83217	3.03446e-09	1.54361e-07	ENSSSCG00000000028
chr8	130851678	130852025	92	8	-3.65616	3.81197	3.04876e-09	1.54932e-07	ENSSSCG00000029813
chr5	91971873	91972097	8	116	3.68414	4.01696	3.0747e-09	1.55464e-07	ENSSSCG00000000896
chr18	12702046	12702270	8	116	3.68414	4.01696	3.0747e-09	1.55464e-07	ENSSSCG00000016521
chr9	8619481	8619840	8	116	3.68414	4.01696	3.0747e-09	1.55464e-07	ENSSSCG00000014822
chr10	29223205	29223576	105	10	-3.52937	4.0075	3.0747e-09	1.55464e-07	ENSSSCG00000022787
chr1	209932184	209932373	105	10	-3.52937	4.0075	3.0747e-09	1.55464e-07	ENSSSCG00000025013
chr6	86043818	86043999	176	22	-3.14666	4.77408	3.09976e-09	1.56416e-07	ENSSSCG00000003640
chr10	56238226	56238589	176	22	-3.14666	4.77408	3.09976e-09	1.56416e-07	ENSSSCG00000011075
chr3	15659115	15659451	11	136	3.45969	4.25454	3.13599e-09	1.58086e-07	ENSSSCG00000026457
chr6	111431214	111431555	146	17	-3.2467	4.4985	3.14693e-09	1.5832e-07	ENSSSCG00000003740
chr4	139700667	139701117	146	17	-3.2467	4.4985	3.14693e-09	1.5832e-07	ENSSSCG00000006925
chr11	21256186	21256516	296	45	-2.86826	5.54766	3.16904e-09	1.59273e-07	ENSSSCG00000009408
chr1	242751969	242752196	193	26	-3.03991	4.9167	3.19668e-09	1.60502e-07	ENSSSCG00000005215
chr5	103984085	103984663	5	95	4.06188	3.71868	3.23979e-09	1.62154e-07	ENSSSCG00000024065
chr15	76430412	76430582	5	94	4.04664	3.70494	3.23979e-09	1.62154e-07	ENSSSCG00000015897
chr17	29182630	29182883	86	7	-3.74831	3.71089	3.23979e-09	1.62154e-07	ENSSSCG00000007083
chr9	19284313	19284563	204	28	-3.01344	4.99867	3.2425e-09	1.62154e-07	ENSSSCG00000014902
chr12	18662579	18662988	9	122	3.58923	4.09358	3.2668e-09	1.63207e-07	ENSSSCG00000017341
chr1	302448212	302448582	18	181	3.16722	4.68031	3.32002e-09	1.65606e-07	ENSSSCG00000005630
chr5	12763643	12763962	238	34	-2.95679	5.22519	3.32142e-09	1.65606e-07	ENSSSCG00000000162
chr13	115376958	115377269	244	35	-2.95103	5.26145	3.32862e-09	1.65696e-07	ENSSSCG00000011741
chrX	126044183	126044459	7	108	3.77081	3.91234	3.32981e-09	1.65696e-07	ENSSSCG00000012680
chr4	116147244	116147680	250	36	-2.94557	5.29681	3.33458e-09	1.65769e-07	ENSSSCG00000006755
chr2	81201616	81201919	13	148	3.34293	4.38217	3.35318e-09	1.662e-07	ENSSSCG00000020949
chr12	54320482	54320675	134	15	-3.30216	4.37165	3.35318e-09	1.662e-07	ENSSSCG00000017913
chr8	76868230	76868424	134	15	-3.30216	4.37165	3.35318e-09	1.662e-07	ENSSSCG00000008986
chr3	26245367	26245669	79	6	-3.84396	3.58583	3.39788e-09	1.68085e-07	ENSSSCG00000026453
chr13	25479582	25479898	79	6	-3.84396	3.58583	3.39788e-09	1.68085e-07	ENSSSCG00000011258
chr9	9039808	9039971	116	12	-3.41304	4.15768	3.42911e-09	1.69296e-07	ENSSSCG00000014829
chr9	53275752	53275907	116	12	-3.41304	4.15768	3.42911e-09	1.69296e-07	ENSSSCG00000015131
chr11	16138195	16138534	368	58	-2.81707	5.86602	3.47733e-09	1.70672e-07	ENSSSCG00000009380
chr14	134736016	134736387	72	5	-3.96716	3.44895	3.48075e-09	1.70672e-07	ENSSSCG00000010638
chr18	44268039	44268414	72	5	-3.96716	3.44895	3.48075e-09	1.70672e-07	ENSSSCG00000024754
chr15	84294640	84294833	72	5	-3.96716	3.44895	3.48075e-09	1.70672e-07	ENSSSCG00000015922
chr8	140430062	140430255	72	5	-3.96716	3.44895	3.48075e-09	1.70672e-07	ENSSSCG00000028730
chr2	18658982	18659381	72	5	-3.96716	3.44895	3.48075e-09	1.70672e-07	ENSSSCG00000013276
chr9	2464119	2464479	72	5	-3.96716	3.44895	3.48075e-09	1.70672e-07	ENSSSCG00000029634
chr13	204293610	204293870	15	161	3.25957	4.50734	3.50971e-09	1.71924e-07	ENSSSCG00000029297
chr2	45267960	45268194	209	29	-2.99796	5.03494	3.52472e-09	1.72492e-07	ENSSSCG00000013382
chr18	150357	150554	243	35	-2.94511	5.25626	3.5605e-09	1.74073e-07	ENSSSCG00000029194
chr2	95611629	95611787	6	101	3.89266	3.81237	3.5981e-09	1.75741e-07	ENSSSCG00000014139
chr10	33074277	33074701	127	14	-3.32347	4.29371	3.67929e-09	1.79532e-07	ENSSSCG00000010952
chr8	45740883	45741073	168	21	-3.1463	4.7079	3.69838e-09	1.80113e-07	ENSSSCG00000008858
chr15	152333832	152334302	168	21	-3.1463	4.7079	3.69838e-09	1.80113e-07	ENSSSCG00000025228
chr8	31716093	31716265	174	23	-3.06642	4.76618	3.72729e-09	1.81345e-07	ENSSSCG00000008785
chr9	135399786	135400147	180	24	-3.05424	4.81577	3.75083e-09	1.82314e-07	ENSSSCG00000015543
chr1	264924317	264924523	9	121	3.57737	4.08301	3.76211e-09	1.82509e-07	ENSSSCG00000005343
chr2	112484583	112484930	109	11	-3.44745	4.06691	3.76211e-09	1.82509e-07	ENSSSCG00000014184
chr17	50413791	50414008	13	147	3.33315	4.37353	3.77389e-09	1.82904e-07	ENSSSCG00000027279
chr4	30188427	30188670	139	16	-3.26264	4.42727	3.852e-09	1.86287e-07	ENSSSCG00000006023
chr1	124715801	124715993	5	93	4.03123	3.69107	3.86593e-09	1.86287e-07	ENSSSCG00000004587
chr5	65914228	65914624	5	93	4.03123	3.69107	3.86593e-09	1.86287e-07	ENSSSCG00000000672
chr3	7075948	7076367	85	7	-3.73145	3.69569	3.86593e-09	1.86287e-07	ENSSSCG00000007637
chr6	43207013	43207399	85	7	-3.73145	3.69569	3.86593e-09	1.86287e-07	ENSSSCG00000024281
chr1	231263253	231263522	7	107	3.75741	3.90034	3.89549e-09	1.87353e-07	ENSSSCG00000005186
chr10	2378189	2378711	97	9	-3.56509	3.89317	3.89549e-09	1.87353e-07	ENSSSCG00000010802
chr6	12894168	12894512	145	17	-3.23679	4.4897	3.91607e-09	1.87983e-07	ENSSSCG00000002715
chr9	132596002	132596313	115	12	-3.40056	4.14653	3.9239e-09	1.87999e-07	ENSSSCG00000015524
chr13	15536859	15537265	115	12	-3.40056	4.14653	3.9239e-09	1.87999e-07	ENSSSCG00000011218
chr8	76106600	76106963	258	38	-2.91327	5.34562	4.0422e-09	1.93483e-07	ENSSSCG00000008980
chr11	12117496	12118017	11	134	3.43834	4.23558	4.05621e-09	1.93784e-07	ENSSSCG00000029956
chr8	134380079	134380442	121	13	-3.35959	4.22199	4.05621e-09	1.93784e-07	ENSSSCG00000009192
chr2	150791691	150791924	326	51	-2.8274	5.69097	4.09343e-09	1.95377e-07	ENSSSCG00000014399
chr1	84695185	84695491	78	6	-3.82561	3.56926	4.10615e-09	1.95612e-07	ENSSSCG00000004415
chr13	84669740	84670032	78	6	-3.82561	3.56926	4.10615e-09	1.95612e-07	ENSSSCG00000011653
chr8	19905374	19905567	103	10	-3.50165	3.98265	4.13892e-09	1.96614e-07	ENSSSCG00000022446
chr5	12819520	12819887	103	10	-3.50165	3.98265	4.13892e-09	1.96614e-07	ENSSSCG00000000162
chrX	80988282	80988476	103	10	-3.50165	3.98265	4.13892e-09	1.96614e-07	ENSSSCG00000012467
chr6	85284549	85284856	6	100	3.87832	3.79951	4.25092e-09	2.01744e-07	ENSSSCG00000003629
chr7	25358944	25359316	223	32	-2.95004	5.13295	4.41339e-09	2.09257e-07	ENSSSCG00000017655
chr5	68203893	68204237	218	31	-2.96295	5.09908	4.42904e-09	2.0967e-07	ENSSSCG00000000724
chr4	134801117	134801381	291	45	-2.84369	5.52625	4.44165e-09	2.0967e-07	ENSSSCG00000006889
chr14	24815292	24815755	155	19	-3.17363	4.59061	4.44297e-09	2.0967e-07	ENSSSCG00000028018
chr4	55168318	55168766	17	171	3.1672	4.60046	4.44297e-09	2.0967e-07	ENSSSCG00000006134
chr1	182079930	182080128	161	20	-3.15488	4.64649	4.46475e-09	2.10304e-07	ENSSSCG00000004941
chr15	150506366	150506806	195	27	-3.0006	4.93573	4.47833e-09	2.1046e-07	ENSSSCG00000016318
chr1	59274942	59275641	183	25	-3.0195	4.8431	4.49005e-09	2.1046e-07	ENSSSCG00000004281
chr5	4806151	4806427	10	126	3.48559	4.14617	4.4932e-09	2.1046e-07	ENSSSCG00000000072
chr1	7337752	7338085	114	12	-3.38798	4.13529	4.4932e-09	2.1046e-07	ENSSSCG00000004032
chr10	29588810	29589219	273	41	-2.8855	5.42978	4.5147e-09	2.11074e-07	ENSSSCG00000027557
chr2	147952928	147953147	273	41	-2.8855	5.42978	4.5147e-09	2.11074e-07	ENSSSCG00000014361
chr1	212616363	212616674	96	9	-3.55016	3.87978	4.56158e-09	2.12475e-07	ENSSSCG00000024867
chr9	8512340	8512973	96	9	-3.55016	3.87978	4.56158e-09	2.12475e-07	ENSSSCG00000014825
chr7	26603483	26603816	96	9	-3.55016	3.87978	4.56158e-09	2.12475e-07	ENSSSCG00000026831
chr14	59327344	59327757	96	9	-3.55016	3.87978	4.56158e-09	2.12475e-07	ENSSSCG00000024830
chr2	154312193	154312540	5	92	4.01566	3.67706	4.61864e-09	2.14536e-07	ENSSSCG00000014416
chr1	142744918	142745274	5	92	4.01566	3.67706	4.61864e-09	2.14536e-07	ENSSSCG00000004704
chr1	299103970	299104385	84	7	-3.7144	3.68034	4.61864e-09	2.14536e-07	ENSSSCG00000005589
chr6	83451632	83452028	131	15	-3.26952	4.34261	4.78791e-09	2.21989e-07	ENSSSCG00000003620
chr1	16109400	16109658	131	15	-3.26952	4.34261	4.78791e-09	2.21989e-07	ENSSSCG00000004081
chr8	71875397	71875620	8	112	3.63357	3.97183	4.80818e-09	2.22723e-07	ENSSSCG00000008943
chr12	52039657	52039873	194	27	-2.99318	4.92923	4.86597e-09	2.24985e-07	ENSSSCG00000017874
chr15	51644486	51644888	194	27	-2.99318	4.92923	4.86597e-09	2.24985e-07	ENSSSCG00000015777
chr3	134990428	134990715	17	170	3.15874	4.59304	4.92447e-09	2.274e-07	ENSSSCG00000008637
chr2	30749464	30749714	160	20	-3.1459	4.63854	4.93178e-09	2.274e-07	ENSSSCG00000013315
chr2	30749464	30749714	160	20	-3.1459	4.63854	4.93178e-09	2.274e-07	ENSSSCG00000026433
chr1	64939482	64939806	77	6	-3.80702	3.55251	4.96895e-09	2.28485e-07	ENSSSCG00000004332
chr2	135623953	135624108	77	6	-3.80702	3.55251	4.96895e-09	2.28485e-07	ENSSSCG00000014251
chr5	63597719	63598028	77	6	-3.80702	3.55251	4.96895e-09	2.28485e-07	ENSSSCG00000000625
chr3	62405224	62405584	108	11	-3.43417	4.05503	5.00082e-09	2.29322e-07	ENSSSCG00000008240
chr9	40479726	40480039	6	99	3.86384	3.78652	5.02754e-09	2.29917e-07	ENSSSCG00000021212
chr10	15940056	15940389	6	99	3.86384	3.78652	5.02754e-09	2.29917e-07	ENSSSCG00000029429
chr16	58065695	58065996	6	99	3.86384	3.78652	5.02754e-09	2.29917e-07	ENSSSCG00000017006
chr2	130987039	130987330	570	99	-2.67814	6.51244	5.08499e-09	2.32333e-07	ENSSSCG00000014233
chr9	53101120	53101521	221	32	-2.93705	5.12158	5.10785e-09	2.33166e-07	ENSSSCG00000015131
chr16	12694824	12695111	10	125	3.47411	4.13598	5.14869e-09	2.33967e-07	ENSSSCG00000016802
chr2	51420381	51420676	10	125	3.47411	4.13598	5.14869e-09	2.33967e-07	ENSSSCG00000013403
chr6	48024207	48024366	113	12	-3.37528	4.12397	5.14869e-09	2.33967e-07	ENSSSCG00000003105
chr8	53595347	53595506	113	12	-3.37528	4.12397	5.14869e-09	2.33967e-07	ENSSSCG00000008885
chr1	117655137	117655361	71	4	-4.25972	3.41358	5.24275e-09	2.36956e-07	ENSSSCG00000004543
chr3	121847151	121847347	71	5	-3.94702	3.43074	5.24275e-09	2.36956e-07	ENSSSCG00000008585
chr8	76060378	76060740	71	5	-3.94702	3.43074	5.24275e-09	2.36956e-07	ENSSSCG00000008980
chr12	33479935	33480131	71	5	-3.94702	3.43074	5.24275e-09	2.36956e-07	ENSSSCG00000017609
chr10	14320502	14320895	71	5	-3.94702	3.43074	5.24275e-09	2.36956e-07	ENSSSCG00000010840
chr14	40227655	40228173	119	13	-3.33557	4.20058	5.25974e-09	2.37511e-07	ENSSSCG00000009867
chr12	46824317	46824539	193	27	-2.98573	4.92269	5.28853e-09	2.38596e-07	ENSSSCG00000017758
chr1	302655548	302655684	125	14	-3.30059	4.27334	5.34073e-09	2.40355e-07	ENSSSCG00000005641
chr14	136723805	136724061	7	105	3.73022	3.87604	5.34665e-09	2.40355e-07	ENSSSCG00000010654
chr1	247315901	247316111	95	9	-3.53507	3.86627	5.34665e-09	2.40355e-07	ENSSSCG00000005235
chr6	146595379	146595704	276	43	-2.83277	5.45183	5.35973e-09	2.40728e-07	ENSSSCG00000003848
chr6	53281452	53281828	130	15	-3.25848	4.3328	5.39728e-09	2.42198e-07	ENSSSCG00000003268
chr7	14123002	14123213	170	23	-3.0329	4.7367	5.41013e-09	2.42558e-07	ENSSSCG00000026034
chr14	120511494	120511859	136	16	-3.23119	4.39934	5.43404e-09	2.43413e-07	ENSSSCG00000010544
chr10	57660832	57661149	18	176	3.12683	4.64487	5.44969e-09	2.43896e-07	ENSSSCG00000011078
chr8	120523056	120523408	153	19	-3.15491	4.57404	5.46033e-09	2.44155e-07	ENSSSCG00000009138
chr13	24836870	24837218	5	91	3.99991	3.66292	5.52464e-09	2.45719e-07	ENSSSCG00000027550
chr17	36700642	36700838	5	91	3.99991	3.66292	5.52464e-09	2.45719e-07	ENSSSCG00000007155
chr7	101402040	101402421	5	91	3.99991	3.66292	5.52464e-09	2.45719e-07	ENSSSCG00000002332
chr13	137354456	137354653	5	91	3.99991	3.66292	5.52464e-09	2.45719e-07	ENSSSCG00000021206
chr14	40083950	40084212	83	7	-3.69715	3.66482	5.52464e-09	2.45719e-07	ENSSSCG00000009866
chr9	138845586	138845851	83	7	-3.69715	3.66482	5.52464e-09	2.45719e-07	ENSSSCG00000015569
chr3	25518275	25518508	8	111	3.62065	3.96031	5.59044e-09	2.47551e-07	ENSSSCG00000007848
chr16	41807538	41807763	8	111	3.62065	3.96031	5.59044e-09	2.47551e-07	ENSSSCG00000026419
chrX	47516769	47517003	8	111	3.62065	3.96031	5.59044e-09	2.47551e-07	ENSSSCG00000026808
chr14	82905047	82905244	101	10	-3.4734	3.95736	5.59044e-09	2.47551e-07	ENSSSCG00000010313
chr7	55739643	55740082	9	118	3.54119	4.05082	5.77232e-09	2.55155e-07	ENSSSCG00000001789
chr14	144099884	144100304	107	11	-3.42076	4.04306	5.77232e-09	2.55155e-07	ENSSSCG00000023865
chr15	111234428	111234910	10	124	3.46253	4.12571	5.90397e-09	2.60059e-07	ENSSSCG00000016068
chr14	136392793	136393251	10	124	3.46253	4.12571	5.90397e-09	2.60059e-07	ENSSSCG00000010653
chr8	140424184	140424646	112	12	-3.36247	4.11255	5.90397e-09	2.60059e-07	ENSSSCG00000028730
chr5	9504652	9505053	112	12	-3.36247	4.11255	5.90397e-09	2.60059e-07	ENSSSCG00000028256
chr7	120796187	120796505	169	22	-3.08815	4.72237	5.94316e-09	2.6128e-07	ENSSSCG00000002452
chr13	88074416	88074687	169	22	-3.08815	4.72237	5.94316e-09	2.6128e-07	ENSSSCG00000011664
chr7	21731859	21732106	89	8	-3.6084	3.76905	5.95247e-09	2.6128e-07	ENSSSCG00000001101
chr2	66821662	66822018	89	8	-3.6084	3.76905	5.95247e-09	2.6128e-07	ENSSSCG00000029347
chr15	88357062	88357348	118	13	-3.32341	4.18976	5.99522e-09	2.62926e-07	ENSSSCG00000015959
chr6	16487674	16487989	76	6	-3.78819	3.53555	6.02151e-09	2.63849e-07	ENSSSCG00000002756
chr14	135694478	135694638	12	137	3.346	4.27406	6.05419e-09	2.6505e-07	ENSSSCG00000021075
chr7	99413286	99413589	135	16	-3.22055	4.38991	6.10054e-09	2.66847e-07	ENSSSCG00000028600
chr10	30858241	30859002	191	27	-2.97071	4.90954	6.25183e-09	2.73227e-07	ENSSSCG00000027312
chr11	34324239	34324450	94	9	-3.51982	3.85262	6.27288e-09	2.73671e-07	ENSSSCG00000021189
chr6	122053347	122053569	94	9	-3.51982	3.85262	6.27288e-09	2.73671e-07	ENSSSCG00000003761
chr8	112681240	112681391	185	26	-2.97887	4.86312	6.32184e-09	2.75567e-07	ENSSSCG00000009112
chr6	41562863	41563103	70	4	-4.23929	3.39491	6.45012e-09	2.79945e-07	ENSSSCG00000002935
chr5	93657620	93657846	70	4	-4.23929	3.39491	6.45012e-09	2.79945e-07	ENSSSCG00000020903
chrX	73892217	73892444	70	4	-4.23929	3.39491	6.45012e-09	2.79945e-07	ENSSSCG00000025156
chr1	207166224	207166605	70	5	-3.92659	3.41229	6.45012e-09	2.79945e-07	ENSSSCG00000005067
chrX	19602007	19602243	8	110	3.60761	3.94871	6.50562e-09	2.81382e-07	ENSSSCG00000012167
chr12	36933604	36933831	8	110	3.60761	3.94871	6.50562e-09	2.81382e-07	ENSSSCG00000030262
chr6	35034606	35034850	8	110	3.60761	3.94871	6.50562e-09	2.81382e-07	ENSSSCG00000002854
chr8	138640754	138640990	8	110	3.60761	3.94871	6.50562e-09	2.81382e-07	ENSSSCG00000009203
chr5	3732110	3732452	5	90	3.98399	3.64863	6.61652e-09	2.84709e-07	ENSSSCG00000000041
chr18	10184585	10184927	5	90	3.98399	3.64863	6.61652e-09	2.84709e-07	ENSSSCG00000016502
chr10	21380057	21380255	5	90	3.98399	3.64863	6.61652e-09	2.84709e-07	ENSSSCG00000023775
chr4	113716849	113717104	82	7	-3.67969	3.64914	6.61652e-09	2.84709e-07	ENSSSCG00000006735
chr5	47521077	47521503	82	7	-3.67969	3.64914	6.61652e-09	2.84709e-07	ENSSSCG00000000539
chr15	96575460	96575759	157	20	-3.11861	4.61443	6.66191e-09	2.85709e-07	ENSSSCG00000016009
chr15	148549943	148550591	9	117	3.52892	4.03993	6.66806e-09	2.85709e-07	ENSSSCG00000016313
chr14	65621544	65621902	106	11	-3.40723	4.03099	6.66806e-09	2.85709e-07	ENSSSCG00000028345
chr14	65621544	65621902	106	11	-3.40723	4.03099	6.66806e-09	2.85709e-07	ENSSSCG00000010195
chr13	28886284	28886458	229	34	-2.90121	5.17657	6.66819e-09	2.85709e-07	ENSSSCG00000011287
chr1	301875229	301875434	151	19	-3.13594	4.55728	6.72146e-09	2.87501e-07	ENSSSCG00000005612
chr13	90459133	90459548	151	19	-3.13594	4.55728	6.72146e-09	2.87501e-07	ENSSSCG00000011675
chr1	208113254	208113567	111	12	-3.34954	4.10105	6.77485e-09	2.89539e-07	ENSSSCG00000005071
chr13	145398348	145398576	140	17	-3.18621	4.44485	6.8193e-09	2.90507e-07	ENSSSCG00000021656
chr8	322388	322622	316	51	-2.78247	5.65196	6.83676e-09	2.90507e-07	ENSSSCG00000008676
chr6	143201151	143201372	117	13	-3.31114	4.17885	6.83797e-09	2.90507e-07	ENSSSCG00000003834
chr2	50770062	50770361	117	13	-3.31114	4.17885	6.83797e-09	2.90507e-07	ENSSSCG00000013402
chr4	116970051	116970417	117	13	-3.31114	4.17885	6.83797e-09	2.90507e-07	ENSSSCG00000006766
chr1	109379641	109379863	117	13	-3.31114	4.17885	6.83797e-09	2.90507e-07	ENSSSCG00000004513
chr5	66739400	66739675	123	14	-3.27734	4.25268	6.86704e-09	2.91365e-07	ENSSSCG00000000706
chr3	117549977	117550375	128	15	-3.23613	4.31298	6.86977e-09	2.91365e-07	ENSSSCG00000024812
chr18	9774639	9775035	267	42	-2.8188	5.40611	6.89398e-09	2.92145e-07	ENSSSCG00000016497
chr1	159441797	159442006	392	66	-2.72217	5.96883	6.95846e-09	2.9463e-07	ENSSSCG00000026006
chr1	118256585	118256881	6	97	3.83444	3.76019	7.05528e-09	2.98226e-07	ENSSSCG00000004551
chr15	51880660	51881032	88	8	-3.59212	3.75445	7.05528e-09	2.98226e-07	ENSSSCG00000015780
chr16	82686632	82686877	277	44	-2.80491	5.46047	7.11404e-09	3.00458e-07	ENSSSCG00000017109
chr3	61912262	61912694	337	55	-2.7666	5.74621	7.17804e-09	3.02906e-07	ENSSSCG00000008229
chr1	141610389	141610695	75	6	-3.76911	3.5184	7.30743e-09	3.07849e-07	ENSSSCG00000024783
chr12	44721331	44721913	75	6	-3.76911	3.5184	7.30743e-09	3.07849e-07	ENSSSCG00000017743
chr2	27127743	27128254	244	37	-2.87116	5.27085	7.31477e-09	3.079e-07	ENSSSCG00000013293
chr13	145923102	145923354	7	103	3.70251	3.85132	7.36676e-09	3.0931e-07	ENSSSCG00000028717
chr14	30421981	30422195	93	9	-3.50441	3.83885	7.36676e-09	3.0931e-07	ENSSSCG00000009761
chr9	46181217	46181537	93	9	-3.50441	3.83885	7.36676e-09	3.0931e-07	ENSSSCG00000015050
chr13	155682106	155682369	326	53	-2.77205	5.69794	7.37287e-09	3.0931e-07	ENSSSCG00000011915
chr9	148465707	148465962	211	31	-2.91589	5.05793	7.50877e-09	3.14592e-07	ENSSSCG00000015622
chr9	40056055	40056360	183	26	-2.9632	4.84941	7.51756e-09	3.14592e-07	ENSSSCG00000028201
chr14	142779452	142779605	183	26	-2.9632	4.84941	7.51756e-09	3.14592e-07	ENSSSCG00000010699
chr4	110562763	110563010	8	109	3.59445	3.93701	7.57724e-09	3.16562e-07	ENSSSCG00000006707
chr5	18575039	18575267	8	109	3.59445	3.93701	7.57724e-09	3.16562e-07	ENSSSCG00000023254
chr7	122523276	122523531	352	58	-2.75296	5.81041	7.58665e-09	3.16692e-07	ENSSSCG00000002474
chr7	36916376	36916599	139	17	-3.17587	4.43571	7.63002e-09	3.18238e-07	ENSSSCG00000001559
chr5	24346407	24346647	133	16	-3.19904	4.37086	7.70051e-09	3.2073e-07	ENSSSCG00000000423
chr18	27455951	27456217	105	11	-3.39357	4.01882	7.7089e-09	3.2073e-07	ENSSSCG00000016618
chr7	103663156	103663326	105	11	-3.39357	4.01882	7.7089e-09	3.2073e-07	ENSSSCG00000002368
chr15	148556194	148556420	13	141	3.27309	4.32056	7.75684e-09	3.22298e-07	ENSSSCG00000016313
chr5	55279542	55279853	12	135	3.32481	4.25536	7.79371e-09	3.22298e-07	ENSSSCG00000000583
chr15	146497816	146498151	122	14	-3.26557	4.24224	7.79371e-09	3.22298e-07	ENSSSCG00000022177
chr6	152040880	152041084	122	14	-3.26557	4.24224	7.79371e-09	3.22298e-07	ENSSSCG00000024778
chr6	152040880	152041084	122	14	-3.26557	4.24224	7.79371e-09	3.22298e-07	ENSSSCG00000003891
chr4	73386380	73386732	122	14	-3.26557	4.24224	7.79371e-09	3.22298e-07	ENSSSCG00000006200
chr9	132640009	132640366	11	128	3.37232	4.17717	7.8043e-09	3.22298e-07	ENSSSCG00000015525
chr3	46204859	46205202	11	128	3.37232	4.17717	7.8043e-09	3.22298e-07	ENSSSCG00000008103
chr17	41348446	41348823	116	13	-3.29877	4.16787	7.8043e-09	3.22298e-07	ENSSSCG00000007253
chr17	28330480	28330675	20	184	3.03986	4.71617	7.89433e-09	3.2506e-07	ENSSSCG00000007080
chr11	77438877	77439124	194	28	-2.94097	4.93516	7.90746e-09	3.2506e-07	ENSSSCG00000009526
chrX	22186028	22186218	5	89	3.9679	3.63419	7.93412e-09	3.2506e-07	ENSSSCG00000012182
chr9	71426499	71426855	5	89	3.9679	3.63419	7.93412e-09	3.2506e-07	ENSSSCG00000015283
chr10	56199565	56199794	69	4	-4.21857	3.37599	7.94879e-09	3.2506e-07	ENSSSCG00000011075
chr14	136008350	136008566	69	4	-4.21857	3.37599	7.94879e-09	3.2506e-07	ENSSSCG00000010651
chr9	103225181	103225411	69	4	-4.21857	3.37599	7.94879e-09	3.2506e-07	ENSSSCG00000015395
chr7	32081604	32081790	69	5	-3.90586	3.39361	7.94879e-09	3.2506e-07	ENSSSCG00000001490
chrX	114569209	114569395	69	5	-3.90586	3.39361	7.94879e-09	3.2506e-07	ENSSSCG00000012634
chr15	19524642	19525016	69	5	-3.90586	3.39361	7.94879e-09	3.2506e-07	ENSSSCG00000015699
chrX	22037626	22037798	69	5	-3.90586	3.39361	7.94879e-09	3.2506e-07	ENSSSCG00000012181
chr5	55364814	55365014	155	20	-3.10013	4.59813	8.15618e-09	3.3327e-07	ENSSSCG00000000584
chr18	27470219	27470530	6	96	3.81951	3.74685	8.37165e-09	3.40689e-07	ENSSSCG00000016618
chr13	66715398	66715689	6	96	3.81951	3.74685	8.37165e-09	3.40689e-07	ENSSSCG00000023806
chr8	32116184	32116537	87	8	-3.57565	3.73971	8.37165e-09	3.40689e-07	ENSSSCG00000008789
chr11	71428395	71428624	87	8	-3.57565	3.73971	8.37165e-09	3.40689e-07	ENSSSCG00000009497
chr11	8570397	8570612	144	18	-3.14497	4.48896	8.4165e-09	3.42237e-07	ENSSSCG00000009337
chr7	120033059	120033301	132	16	-3.18816	4.36124	8.65822e-09	3.51566e-07	ENSSSCG00000002444
chr7	95959006	95959259	7	102	3.68845	3.83879	8.65992e-09	3.51566e-07	ENSSSCG00000002283
chr18	56059606	56061551	165	22	-3.05361	4.69197	8.68375e-09	3.52249e-07	ENSSSCG00000016756
chr9	92382106	92382346	8	108	3.58117	3.92522	8.83319e-09	3.57158e-07	ENSSSCG00000015355
chr2	3831880	3832119	8	108	3.58117	3.92522	8.83319e-09	3.57158e-07	ENSSSCG00000012912
chr18	60972212	60972485	98	10	-3.42995	3.91859	8.83319e-09	3.57158e-07	ENSSSCG00000016775
chr13	38424687	38425074	98	10	-3.42995	3.91859	8.83319e-09	3.57158e-07	ENSSSCG00000021408
chr1	303048892	303049123	12	134	3.31409	4.24592	8.85078e-09	3.57169e-07	ENSSSCG00000005655
chrX	86087741	86087955	121	14	-3.25371	4.23173	8.85078e-09	3.57169e-07	ENSSSCG00000012474
chr16	55446018	55446205	160	21	-3.07596	4.64582	8.85479e-09	3.57169e-07	ENSSSCG00000016985
chr16	4463313	4463607	74	6	-3.74977	3.50104	8.8808e-09	3.57192e-07	ENSSSCG00000016784
chr1	250043871	250044193	74	6	-3.74977	3.50104	8.8808e-09	3.57192e-07	ENSSSCG00000021646
chr16	55398847	55399277	74	6	-3.74977	3.50104	8.8808e-09	3.57192e-07	ENSSSCG00000016984
chr5	89021564	89021745	11	127	3.36101	4.16719	8.91308e-09	3.57192e-07	ENSSSCG00000000882
chr5	31798696	31798962	11	127	3.36101	4.16719	8.91308e-09	3.57192e-07	ENSSSCG00000029815
chr4	104877453	104877625	11	127	3.36101	4.16719	8.91308e-09	3.57192e-07	ENSSSCG00000028553
chr11	12303064	12303385	9	115	3.50407	4.0179	8.91932e-09	3.57192e-07	ENSSSCG00000026564
chr10	54902969	54903176	9	115	3.50407	4.0179	8.91932e-09	3.57192e-07	ENSSSCG00000011059
chr14	140651651	140651985	104	11	-3.37978	4.00654	8.91932e-09	3.57192e-07	ENSSSCG00000010683
chr3	17283866	17284257	109	12	-3.32334	4.07776	8.94028e-09	3.57746e-07	ENSSSCG00000007751
chr5	22764342	22764808	257	40	-2.83392	5.34962	8.97852e-09	3.58991e-07	ENSSSCG00000000368
chr13	97438164	97438344	5	88	3.95162	3.61961	9.52615e-09	3.78778e-07	ENSSSCG00000011700
chr1	64105810	64106149	5	88	3.95162	3.61961	9.52615e-09	3.78778e-07	ENSSSCG00000024249
chr2	74707861	74708245	5	88	3.95162	3.61961	9.52615e-09	3.78778e-07	ENSSSCG00000013517
chr7	28435101	28435461	5	88	3.95162	3.61961	9.52615e-09	3.78778e-07	ENSSSCG00000001444
chr10	54854939	54855339	80	7	-3.64412	3.61725	9.52615e-09	3.78778e-07	ENSSSCG00000011059
chr8	40320262	40320523	80	7	-3.64412	3.61725	9.52615e-09	3.78778e-07	ENSSSCG00000008821
chr2	72452230	72452405	137	17	-3.15498	4.41726	9.56575e-09	3.80051e-07	ENSSSCG00000026402
chr7	119769273	119769476	68	4	-4.19754	3.35683	9.81226e-09	3.88005e-07	ENSSSCG00000002442
chr6	127414533	127414737	68	4	-4.19754	3.35683	9.81226e-09	3.88005e-07	ENSSSCG00000003774
chr8	79359965	79360168	68	4	-4.19754	3.35683	9.81226e-09	3.88005e-07	ENSSSCG00000009000
chr15	51246943	51247162	68	4	-4.19754	3.35683	9.81226e-09	3.88005e-07	ENSSSCG00000021731
chr7	120578581	120578917	68	5	-3.88484	3.37469	9.81226e-09	3.88005e-07	ENSSSCG00000002450
chr9	14251180	14251554	13	139	3.2525	4.30246	9.90595e-09	3.91091e-07	ENSSSCG00000014893
chr5	35802701	35802848	6	95	3.80442	3.73337	9.94476e-09	3.91091e-07	ENSSSCG00000000486
chr12	40288676	40288981	6	95	3.80442	3.73337	9.94476e-09	3.91091e-07	ENSSSCG00000017694
chr15	125271669	125271955	6	94	3.78917	3.71977	9.94476e-09	3.91091e-07	ENSSSCG00000016159
chr5	70393312	70393598	6	94	3.78917	3.71977	9.94476e-09	3.91091e-07	ENSSSCG00000000753
chr8	92744593	92744835	86	8	-3.55899	3.72482	9.94476e-09	3.91091e-07	ENSSSCG00000009060
chr2	149450153	149450385	86	8	-3.55899	3.72482	9.94476e-09	3.91091e-07	ENSSSCG00000014387
chr8	19906462	19906762	153	20	-3.08141	4.58165	1.00011e-08	3.92997e-07	ENSSSCG00000022446
chr2	121347045	121347301	304	50	-2.75514	5.6	1.00405e-08	3.93929e-07	ENSSSCG00000028164
chr15	34868175	34868609	304	50	-2.75514	5.6	1.00405e-08	3.93929e-07	ENSSSCG00000027791
chr7	103936744	103936952	120	14	-3.24175	4.22114	1.00574e-08	3.93977e-07	ENSSSCG00000002374
chr18	7112028	7112301	120	14	-3.24175	4.22114	1.00574e-08	3.93977e-07	ENSSSCG00000016461
chr3	92081311	92081728	191	28	-2.9185	4.91556	1.01369e-08	3.96782e-07	ENSSSCG00000022089
chr9	49341767	49341946	357	61	-2.70071	5.83751	1.01573e-08	3.96965e-07	ENSSSCG00000015071
chr9	144073294	144073546	11	126	3.34962	4.15715	1.01862e-08	3.97324e-07	ENSSSCG00000015599
chr3	15420659	15420915	7	101	3.67426	3.82616	1.01902e-08	3.97324e-07	ENSSSCG00000007728
chr9	128966936	128967243	91	9	-3.47309	3.81091	1.01902e-08	3.97324e-07	ENSSSCG00000015506
chr6	130753448	130753810	8	107	3.56776	3.91333	1.03065e-08	4.00616e-07	ENSSSCG00000025085
chr3	72989506	72989690	97	10	-3.41517	3.90544	1.03065e-08	4.00616e-07	ENSSSCG00000008307
chr3	19349106	19349393	97	10	-3.41517	3.90544	1.03065e-08	4.00616e-07	ENSSSCG00000022785
chr13	210538654	210538838	97	10	-3.41517	3.90544	1.03065e-08	4.00616e-07	ENSSSCG00000012059
chr10	56257758	56258180	9	113	3.47879	3.99552	1.03281e-08	4.01145e-07	ENSSSCG00000011075
chr8	42232928	42233327	185	27	-2.9247	4.86934	1.03942e-08	4.03399e-07	ENSSSCG00000008836
chr11	3276270	3276730	234	36	-2.8502	5.21357	1.04533e-08	4.05214e-07	ENSSSCG00000023771
chrX	9301321	9301619	201	30	-2.89299	4.99135	1.04571e-08	4.05214e-07	ENSSSCG00000012114
chr9	7205737	7205975	218	33	-2.87313	5.10961	1.04711e-08	4.05443e-07	ENSSSCG00000014798
chr7	120457568	120457944	287	47	-2.76117	5.51681	1.06788e-08	4.13167e-07	ENSSSCG00000002450
chr1	136226326	136226626	73	6	-3.73018	3.48347	1.08088e-08	4.17494e-07	ENSSSCG00000004651
chr16	65104099	65104426	73	6	-3.73018	3.48347	1.08088e-08	4.17494e-07	ENSSSCG00000021229
chr17	54975860	54976502	297	49	-2.75061	5.56722	1.08155e-08	4.17494e-07	ENSSSCG00000007453
chr14	143158355	143158705	174	25	-2.94679	4.77946	1.09545e-08	4.2221e-07	ENSSSCG00000010701
chr11	18714269	18714643	556	101	-2.61346	6.48562	1.10637e-08	4.26094e-07	ENSSSCG00000009397
chr14	124474861	124475144	402	70	-2.67378	6.01146	1.12405e-08	4.32571e-07	ENSSSCG00000010604
chr15	111244707	111245055	339	57	-2.72372	5.76027	1.12578e-08	4.32905e-07	ENSSSCG00000016068
chr7	100032489	100032782	286	47	-2.75614	5.51246	1.12992e-08	4.34163e-07	ENSSSCG00000002315
chr2	29693853	29694165	243	38	-2.8269	5.27038	1.13874e-08	4.37217e-07	ENSSSCG00000013311
chr16	51784465	51784647	5	87	3.93516	3.60488	1.14523e-08	4.38706e-07	ENSSSCG00000016968
chr4	30203870	30204259	79	7	-3.626	3.60104	1.14523e-08	4.38706e-07	ENSSSCG00000006023
chr7	26575399	26575766	280	46	-2.75651	5.48206	1.15612e-08	4.4254e-07	ENSSSCG00000026933
chr12	23547262	23547715	163	22	-3.03603	4.67653	1.15817e-08	4.42652e-07	ENSSSCG00000017511
chr3	56986689	56986909	163	22	-3.03603	4.67653	1.15817e-08	4.42652e-07	ENSSSCG00000008177
chr15	18649668	18649843	11	125	3.33814	4.14704	1.1649e-08	4.44207e-07	ENSSSCG00000015692
chr13	118033155	118033323	11	125	3.33814	4.14704	1.1649e-08	4.44207e-07	ENSSSCG00000011748
chr10	49661588	49661859	11	125	3.33814	4.14704	1.1649e-08	4.44207e-07	ENSSSCG00000011041
chr5	83921872	83922360	141	18	-3.11462	4.46221	1.16935e-08	4.44791e-07	ENSSSCG00000000844
chr1	120492568	120492888	6	93	3.77377	3.70604	1.18269e-08	4.44791e-07	ENSSSCG00000029795
chr14	127838383	127838703	6	93	3.77377	3.70604	1.18269e-08	4.44791e-07	ENSSSCG00000030026
chr8	83308572	83308882	6	93	3.77377	3.70604	1.18269e-08	4.44791e-07	ENSSSCG00000009021
chr15	96569897	96570195	6	93	3.77377	3.70604	1.18269e-08	4.44791e-07	ENSSSCG00000016009
chr9	67555291	67555524	85	8	-3.54214	3.70978	1.18269e-08	4.44791e-07	ENSSSCG00000015257
chr1	179815191	179815424	85	8	-3.54214	3.70978	1.18269e-08	4.44791e-07	ENSSSCG00000004918
chr6	76179516	76179854	85	8	-3.54214	3.70978	1.18269e-08	4.44791e-07	ENSSSCG00000022314
chr1	306488048	306488399	85	8	-3.54214	3.70978	1.18269e-08	4.44791e-07	ENSSSCG00000005729
chr1	245648845	245649078	85	8	-3.54214	3.70978	1.18269e-08	4.44791e-07	ENSSSCG00000005232
chr6	5790530	5790753	85	8	-3.54214	3.70978	1.18269e-08	4.44791e-07	ENSSSCG00000026558
chr4	117255848	117256082	85	8	-3.54214	3.70978	1.18269e-08	4.44791e-07	ENSSSCG00000006767
chr1	306488048	306488399	85	8	-3.54214	3.70978	1.18269e-08	4.44791e-07	ENSSSCG00000005731
chr8	69866172	69866356	10	119	3.40322	4.07327	1.18324e-08	4.44791e-07	ENSSSCG00000008924
chr13	38100116	38100500	10	119	3.40322	4.07327	1.18324e-08	4.44791e-07	ENSSSCG00000011450
chr18	49354315	49354499	10	119	3.40322	4.07327	1.18324e-08	4.44791e-07	ENSSSCG00000016692
chr15	150518099	150518330	108	12	-3.31006	4.06598	1.18324e-08	4.44791e-07	ENSSSCG00000016318
chr14	132106453	132106860	108	12	-3.31006	4.06598	1.18324e-08	4.44791e-07	ENSSSCG00000010626
chr15	52298594	52298853	7	100	3.65992	3.81341	1.20031e-08	4.4986e-07	ENSSSCG00000015783
chr15	42725116	42725338	90	9	-3.45717	3.79674	1.20031e-08	4.4986e-07	ENSSSCG00000015753
chr11	5449809	5450227	90	9	-3.45717	3.79674	1.20031e-08	4.4986e-07	ENSSSCG00000009320
chr15	42725116	42725338	90	9	-3.45717	3.79674	1.20031e-08	4.4986e-07	ENSSSCG00000015754
chr14	37449087	37449312	8	106	3.55423	3.90133	1.20365e-08	4.50106e-07	ENSSSCG00000009856
chr10	69640624	69641009	96	10	-3.40024	3.89216	1.20365e-08	4.50106e-07	ENSSSCG00000011127
chr1	24212796	24213086	96	10	-3.40024	3.89216	1.20365e-08	4.50106e-07	ENSSSCG00000004135
chr1	186667577	186667785	67	4	-4.17621	3.33742	1.21334e-08	4.52049e-07	ENSSSCG00000004973
chr1	206463420	206463626	67	4	-4.17621	3.33742	1.21334e-08	4.52049e-07	ENSSSCG00000005062
chr17	53535288	53535526	67	4	-4.17621	3.33742	1.21334e-08	4.52049e-07	ENSSSCG00000028468
chr16	52553410	52553648	67	4	-4.17621	3.33742	1.21334e-08	4.52049e-07	ENSSSCG00000023818
chr3	38414690	38415088	67	5	-3.8635	3.35552	1.21334e-08	4.52049e-07	ENSSSCG00000007926
chr16	33969058	33969423	279	46	-2.75135	5.4776	1.22475e-08	4.55963e-07	ENSSSCG00000016885
chr7	4989051	4989631	151	20	-3.06244	4.56498	1.22824e-08	4.56905e-07	ENSSSCG00000001025
chr10	56054385	56054593	432	76	-2.65916	6.11677	1.23261e-08	4.56905e-07	ENSSSCG00000011074
chr2	80979369	80979708	23	203	2.98101	4.86083	1.23402e-08	4.56905e-07	ENSSSCG00000024043
chr2	151070154	151070339	183	27	-2.90902	4.85569	1.23402e-08	4.56905e-07	ENSSSCG00000014401
chr2	35590803	35591113	129	16	-3.15502	4.332	1.23456e-08	4.56905e-07	ENSSSCG00000013335
chr15	150404874	150405370	129	16	-3.15502	4.332	1.23456e-08	4.56905e-07	ENSSSCG00000016317
chr8	144962608	144963109	347	59	-2.70772	5.79583	1.24572e-08	4.60695e-07	ENSSSCG00000009245
chr3	42237105	42237366	145	19	-3.07749	4.5058	1.26616e-08	4.67911e-07	ENSSSCG00000008038
chr5	84203011	84203440	13	137	3.23161	4.28413	1.26792e-08	4.68216e-07	ENSSSCG00000000853
chr5	46893888	46894103	162	23	-2.9634	4.67587	1.27574e-08	4.70415e-07	ENSSSCG00000022611
chr9	29779568	29779923	118	14	-3.21753	4.19972	1.30105e-08	4.79394e-07	ENSSSCG00000014946
chr7	20250649	20250925	188	28	-2.89567	4.89568	1.3025e-08	4.79576e-07	ENSSSCG00000001085
chr1	304866655	304867026	140	18	-3.10436	4.45318	1.30599e-08	4.80512e-07	ENSSSCG00000005707
chr5	98825001	98825497	72	6	-3.71031	3.46569	1.31748e-08	4.84385e-07	ENSSSCG00000000922
chr14	135984382	135984568	26	220	2.92093	4.98098	1.32699e-08	4.87523e-07	ENSSSCG00000010651
chrX	141992024	141992172	182	27	-2.90112	4.84881	1.34515e-08	4.93472e-07	ENSSSCG00000012773
chr16	3943982	3944487	182	27	-2.90112	4.84881	1.34515e-08	4.93472e-07	ENSSSCG00000029792
chr3	17955522	17955722	150	20	-3.05286	4.55657	1.36195e-08	4.99204e-07	ENSSSCG00000007774
chr7	101411636	101412293	10	118	3.39106	4.06255	1.36276e-08	4.99204e-07	ENSSSCG00000002332
chr6	78586973	78587346	219	34	-2.83683	5.12057	1.36387e-08	4.99249e-07	ENSSSCG00000003583
chr15	111625411	111625806	5	86	3.9185	3.59	1.37859e-08	5.01711e-07	ENSSSCG00000016069
chr6	78066260	78066628	5	86	3.9185	3.59	1.37859e-08	5.01711e-07	ENSSSCG00000003570
chr4	30713509	30713878	5	86	3.9185	3.59	1.37859e-08	5.01711e-07	ENSSSCG00000006029
chr9	120993172	120993357	5	86	3.9185	3.59	1.37859e-08	5.01711e-07	ENSSSCG00000015458
chr6	142972453	142972720	78	7	-3.60765	3.58465	1.37859e-08	5.01711e-07	ENSSSCG00000003833
chr12	14193320	14193586	78	7	-3.60765	3.58465	1.37859e-08	5.01711e-07	ENSSSCG00000017274
chr6	102758717	102759079	240	38	-2.80898	5.25486	1.38907e-08	5.05147e-07	ENSSSCG00000021683
chr18	10305218	10305491	14	142	3.17729	4.33923	1.39101e-08	5.05147e-07	ENSSSCG00000016504
chr13	205233604	205233913	161	22	-3.01823	4.66092	1.40574e-08	5.05147e-07	ENSSSCG00000012034
chr9	50665225	50665522	161	23	-2.95448	4.66808	1.40574e-08	5.05147e-07	ENSSSCG00000015092
chr4	30272717	30272944	8	105	3.54057	3.88924	1.40697e-08	5.05147e-07	ENSSSCG00000006025
chr13	61618845	61619196	8	105	3.54057	3.88924	1.40697e-08	5.05147e-07	ENSSSCG00000011522
chr1	267622436	267622625	95	10	-3.38515	3.87876	1.40697e-08	5.05147e-07	ENSSSCG00000023010
chr1	280504731	280504919	95	10	-3.38515	3.87876	1.40697e-08	5.05147e-07	ENSSSCG00000005441
chr1	267622436	267622625	95	10	-3.38515	3.87876	1.40697e-08	5.05147e-07	ENSSSCG00000005366
chr18	41976552	41976714	6	92	3.75819	3.69217	1.40813e-08	5.05147e-07	ENSSSCG00000016661
chr6	148303818	148304122	6	92	3.75819	3.69217	1.40813e-08	5.05147e-07	ENSSSCG00000003871
chr5	21255506	21255743	84	8	-3.52509	3.69457	1.40813e-08	5.05147e-07	ENSSSCG00000026447
chr3	113250795	113251032	84	8	-3.52509	3.69457	1.40813e-08	5.05147e-07	ENSSSCG00000008510
chr4	70351227	70351710	84	8	-3.52509	3.69457	1.40813e-08	5.05147e-07	ENSSSCG00000006192
chr10	45973510	45973867	84	8	-3.52509	3.69457	1.40813e-08	5.05147e-07	ENSSSCG00000011022
chr4	60622059	60622413	84	8	-3.52509	3.69457	1.40813e-08	5.05147e-07	ENSSSCG00000006154
chr9	100461584	100461834	84	8	-3.52509	3.69457	1.40813e-08	5.05147e-07	ENSSSCG00000015383
chr6	84068671	84068907	84	8	-3.52509	3.69457	1.40813e-08	5.05147e-07	ENSSSCG00000003622
chr18	31217171	31217433	7	99	3.64544	3.80055	1.41528e-08	5.07352e-07	ENSSSCG00000016629
chr3	9687398	9687636	235	37	-2.81696	5.22377	1.43145e-08	5.12781e-07	ENSSSCG00000027890
chr14	80545043	80545238	123	15	-3.1787	4.26222	1.43569e-08	5.13934e-07	ENSSSCG00000010278
chr1	163920496	163920682	155	21	-3.03019	4.60562	1.45647e-08	5.21001e-07	ENSSSCG00000004859
chr11	83568384	83568741	16	154	3.10309	4.4599	1.45927e-08	5.21633e-07	ENSSSCG00000009543
chr3	135099996	135100254	391	69	-2.65448	5.97428	1.46586e-08	5.23616e-07	ENSSSCG00000008641
chr1	242182809	242183119	12	129	3.25928	4.19775	1.48117e-08	5.28333e-07	ENSSSCG00000005208
chr9	72432759	72433040	117	14	-3.20526	4.18889	1.48117e-08	5.28333e-07	ENSSSCG00000015290
chr6	89190094	89190335	165	24	-2.9288	4.70596	1.49273e-08	5.3208e-07	ENSSSCG00000003670
chr14	119937921	119938325	66	4	-4.15455	3.31774	1.50299e-08	5.33089e-07	ENSSSCG00000010536
chr15	18485157	18485622	66	4	-4.15455	3.31774	1.50299e-08	5.33089e-07	ENSSSCG00000030013
chr1	307823710	307823921	66	4	-4.15455	3.31774	1.50299e-08	5.33089e-07	ENSSSCG00000005750
chr1	270339115	270339534	66	4	-4.15455	3.31774	1.50299e-08	5.33089e-07	ENSSSCG00000005388
chr18	5634349	5634576	66	4	-4.15455	3.31774	1.50299e-08	5.33089e-07	ENSSSCG00000016430
chr17	50491281	50491733	66	4	-4.15455	3.31774	1.50299e-08	5.33089e-07	ENSSSCG00000027279
chr4	39296553	39296945	66	5	-3.84185	3.33609	1.50299e-08	5.33089e-07	ENSSSCG00000006064
chr15	55761398	55761662	15	147	3.12844	4.39229	1.51228e-08	5.35628e-07	ENSSSCG00000015827
chr11	75418962	75419299	133	17	-3.11227	4.37964	1.51228e-08	5.35628e-07	ENSSSCG00000009516
chr6	46484099	46484399	176	26	-2.90697	4.80037	1.52043e-08	5.38134e-07	ENSSSCG00000003072
chr12	24844973	24845117	111	13	-3.23527	4.11165	1.5266e-08	5.3956e-07	ENSSSCG00000017536
chr15	73405154	73405378	111	13	-3.23527	4.11165	1.5266e-08	5.3956e-07	ENSSSCG00000015880
chr15	62032747	62033080	447	81	-2.61662	6.17168	1.54158e-08	5.4447e-07	ENSSSCG00000015846
chr5	24399962	24400130	160	23	-2.94549	4.66026	1.54952e-08	5.46891e-07	ENSSSCG00000026498
chr2	29677056	29677354	197	30	-2.86401	4.96615	1.55722e-08	5.49223e-07	ENSSSCG00000013311
chr8	69718752	69719049	127	16	-3.1325	4.31217	1.56813e-08	5.52037e-07	ENSSSCG00000008921
chr17	16471132	16471320	10	117	3.37879	4.05174	1.57069e-08	5.52037e-07	ENSSSCG00000007052
chr14	144990291	144990674	10	117	3.37879	4.05174	1.57069e-08	5.52037e-07	ENSSSCG00000010728
chr12	58069358	58069754	106	12	-3.28312	4.04212	1.57069e-08	5.52037e-07	ENSSSCG00000018009
chr12	58069358	58069754	106	12	-3.28312	4.04212	1.57069e-08	5.52037e-07	ENSSSCG00000029448
chr2	12898237	12898503	270	45	-2.73568	5.43271	1.59041e-08	5.58576e-07	ENSSSCG00000013178
chrX	41524056	41524274	9	110	3.44002	3.96128	1.61149e-08	5.63227e-07	ENSSSCG00000012253
chr8	12448091	12448261	100	11	-3.32326	3.95638	1.61149e-08	5.63227e-07	ENSSSCG00000026232
chr1	4427839	4428098	100	11	-3.32326	3.95638	1.61149e-08	5.63227e-07	ENSSSCG00000029213
chr4	31900023	31900362	100	11	-3.32326	3.95638	1.61149e-08	5.63227e-07	ENSSSCG00000006034
chr17	52853166	52853503	100	11	-3.32326	3.95638	1.61149e-08	5.63227e-07	ENSSSCG00000007383
chr16	52561575	52561755	100	11	-3.32326	3.95638	1.61149e-08	5.63227e-07	ENSSSCG00000023818
chr14	132345233	132345486	122	15	-3.16693	4.25185	1.62661e-08	5.68115e-07	ENSSSCG00000010628
chr4	129409123	129409353	8	104	3.52679	3.87704	1.64615e-08	5.73743e-07	ENSSSCG00000006864
chrX	48001558	48001806	8	104	3.52679	3.87704	1.64615e-08	5.73743e-07	ENSSSCG00000012290
chr9	28694138	28694529	94	10	-3.3699	3.86524	1.64615e-08	5.73743e-07	ENSSSCG00000014935
chr3	133660815	133661267	342	59	-2.68679	5.77783	1.6513e-08	5.74741e-07	ENSSSCG00000008624
chr2	89785304	89785503	5	85	3.90165	3.57496	1.66167e-08	5.76754e-07	ENSSSCG00000014112
chrX	15249748	15250109	5	85	3.90165	3.57496	1.66167e-08	5.76754e-07	ENSSSCG00000012151
chr4	106400325	106400897	5	85	3.90165	3.57496	1.66167e-08	5.76754e-07	ENSSSCG00000026427
chr1	250361236	250361508	77	7	-3.58906	3.56807	1.66167e-08	5.76754e-07	ENSSSCG00000005257
chr9	137386971	137387244	7	98	3.63081	3.78757	1.67048e-08	5.77419e-07	ENSSSCG00000015563
chr3	107151183	107151456	7	98	3.63081	3.78757	1.67048e-08	5.77419e-07	ENSSSCG00000008475
chr3	32256488	32256772	7	98	3.63081	3.78757	1.67048e-08	5.77419e-07	ENSSSCG00000007896
chr8	117498301	117498586	7	98	3.63081	3.78757	1.67048e-08	5.77419e-07	ENSSSCG00000009125
chr5	9432307	9432508	89	9	-3.44107	3.78242	1.67048e-08	5.77419e-07	ENSSSCG00000028256
chr7	56596450	56596662	89	9	-3.44107	3.78242	1.67048e-08	5.77419e-07	ENSSSCG00000001793
chrX	103869533	103869924	148	20	-3.03351	4.53961	1.67662e-08	5.78595e-07	ENSSSCG00000012574
chr9	82254273	82254554	185	28	-2.87248	4.87553	1.67754e-08	5.78595e-07	ENSSSCG00000023414
chr6	81767486	81767815	6	91	3.74245	3.67817	1.67849e-08	5.78595e-07	ENSSSCG00000003599
chr13	97446400	97446729	6	91	3.74245	3.67817	1.67849e-08	5.78595e-07	ENSSSCG00000011700
chr4	112893944	112894256	12	128	3.24807	4.18792	1.68729e-08	5.80436e-07	ENSSSCG00000006728
chr10	47879425	47879631	116	14	-3.19289	4.17798	1.68729e-08	5.80436e-07	ENSSSCG00000011030
chr10	21982619	21982825	116	14	-3.19289	4.17798	1.68729e-08	5.80436e-07	ENSSSCG00000010886
chr17	29347605	29347945	132	17	-3.10139	4.37008	1.69784e-08	5.83663e-07	ENSSSCG00000007084
chr1	303337735	303338048	159	22	-3.00021	4.64514	1.70861e-08	5.85365e-07	ENSSSCG00000005668
chr15	20228489	20228852	159	22	-3.00021	4.64514	1.70861e-08	5.85365e-07	ENSSSCG00000015701
chr12	41567669	41567963	159	23	-2.93646	4.65239	1.70861e-08	5.85365e-07	ENSSSCG00000026989
chr7	122502387	122502644	159	23	-2.93646	4.65239	1.70861e-08	5.85365e-07	ENSSSCG00000002474
chr7	119788558	119789017	294	50	-2.7069	5.55842	1.72221e-08	5.89622e-07	ENSSSCG00000002442
chr9	127520705	127521060	143	19	-3.05747	4.48823	1.74774e-08	5.97716e-07	ENSSSCG00000015489
chr4	129800037	129800463	11	122	3.30313	4.11627	1.74942e-08	5.97716e-07	ENSSSCG00000006872
chr6	111930094	111930384	110	13	-3.22223	4.10014	1.74942e-08	5.97716e-07	ENSSSCG00000003743
chr17	68938473	68939789	242	39	-2.7836	5.26992	1.75261e-08	5.98401e-07	ENSSSCG00000025784
chr10	50079707	50079915	211	33	-2.82607	5.06876	1.76022e-08	6.00591e-07	ENSSSCG00000022953
chr13	156836022	156836257	153	21	-3.01147	4.58922	1.7819e-08	6.07575e-07	ENSSSCG00000011929
chrX	123623733	123624055	105	12	-3.26946	4.03005	1.81173e-08	6.1649e-07	ENSSSCG00000022629
chr2	7835255	7835588	105	12	-3.26946	4.03005	1.81173e-08	6.1649e-07	ENSSSCG00000021482
chr14	59260261	59260574	105	12	-3.26946	4.03005	1.81173e-08	6.1649e-07	ENSSSCG00000024830
chr4	20529204	20529389	205	32	-2.82869	5.02726	1.82868e-08	6.21573e-07	ENSSSCG00000006002
chr12	23372032	23372298	195	30	-2.84929	4.95339	1.82914e-08	6.21573e-07	ENSSSCG00000017506
chr1	201076574	201077020	65	4	-4.13256	3.29779	1.86508e-08	6.3293e-07	ENSSSCG00000005025
chr18	11452610	11453321	99	11	-3.30878	3.94357	1.87221e-08	6.34922e-07	ENSSSCG00000016517
chr6	42570191	42570440	421	76	-2.62196	6.08489	1.87498e-08	6.35434e-07	ENSSSCG00000002950
chr3	102256481	102256801	168	25	-2.8962	4.73542	1.89815e-08	6.42851e-07	ENSSSCG00000008448
chr9	149694533	149694690	12	127	3.23676	4.17803	1.92333e-08	6.50501e-07	ENSSSCG00000015627
chr5	9007893	9008100	115	14	-3.18041	4.16699	1.92333e-08	6.50501e-07	ENSSSCG00000000144
chr10	34023873	34024163	93	10	-3.35449	3.85159	1.92778e-08	6.51133e-07	ENSSSCG00000022856
chr9	58516365	58516622	369	66	-2.63497	5.89389	1.94553e-08	6.56686e-07	ENSSSCG00000015217
chr16	86463610	86463933	71	6	-3.69017	3.44769	1.96633e-08	6.60885e-07	ENSSSCG00000020913
chr9	24618489	24618798	71	6	-3.69017	3.44769	1.96633e-08	6.60885e-07	ENSSSCG00000021425
chr4	45352776	45353085	71	6	-3.69017	3.44769	1.96633e-08	6.60885e-07	ENSSSCG00000006099
chr14	41271153	41271382	152	21	-3.00201	4.58096	1.97207e-08	6.60885e-07	ENSSSCG00000009880
chr2	142125523	142125850	152	21	-3.00201	4.58096	1.97207e-08	6.60885e-07	ENSSSCG00000014298
chr17	31799957	31800232	152	21	-3.00201	4.58096	1.97207e-08	6.60885e-07	ENSSSCG00000028132
chr17	31799957	31800232	152	21	-3.00201	4.58096	1.97207e-08	6.60885e-07	ENSSSCG00000028257
chrX	5436132	5436409	7	97	3.61603	3.77448	1.97375e-08	6.60885e-07	ENSSSCG00000012101
chr13	34616138	34616342	88	9	-3.42479	3.76797	1.97375e-08	6.60885e-07	ENSSSCG00000011360
chr17	46838579	46838996	88	9	-3.42479	3.76797	1.97375e-08	6.60885e-07	ENSSSCG00000028758
chr14	136412302	136412608	88	9	-3.42479	3.76797	1.97375e-08	6.60885e-07	ENSSSCG00000010653
chr3	119695392	119695607	88	9	-3.42479	3.76797	1.97375e-08	6.60885e-07	ENSSSCG00000008571
chr1	245533190	245533473	21	180	2.93819	4.69618	1.98495e-08	6.62467e-07	ENSSSCG00000005232
chr13	82225249	82225403	6	90	3.72653	3.66403	2.00311e-08	6.62467e-07	ENSSSCG00000021966
chr3	36017731	36018064	6	90	3.72653	3.66403	2.00311e-08	6.62467e-07	ENSSSCG00000007917
chr7	34003827	34003981	6	90	3.72653	3.66403	2.00311e-08	6.62467e-07	ENSSSCG00000001500
chr9	55031934	55032264	6	90	3.72653	3.66403	2.00311e-08	6.62467e-07	ENSSSCG00000015136
chr6	85966319	85966605	6	90	3.72653	3.66403	2.00311e-08	6.62467e-07	ENSSSCG00000003640
chr16	74174090	74174319	82	8	-3.49038	3.66368	2.00311e-08	6.62467e-07	ENSSSCG00000030001
chr15	146965390	146965852	82	8	-3.49038	3.66368	2.00311e-08	6.62467e-07	ENSSSCG00000016289
chr15	117161310	117161651	82	8	-3.49038	3.66368	2.00311e-08	6.62467e-07	ENSSSCG00000024729
chr9	94402091	94402448	5	84	3.88461	3.55976	2.00556e-08	6.62467e-07	ENSSSCG00000027138
chr17	52519446	52519789	5	84	3.88461	3.55976	2.00556e-08	6.62467e-07	ENSSSCG00000021255
chr9	94402091	94402448	5	84	3.88461	3.55976	2.00556e-08	6.62467e-07	ENSSSCG00000029648
chr1	276249257	276249447	5	84	3.88461	3.55976	2.00556e-08	6.62467e-07	ENSSSCG00000005425
chr16	254905	255285	76	7	-3.57023	3.5513	2.00556e-08	6.62467e-07	ENSSSCG00000016780
chr7	27923697	27923970	76	7	-3.57023	3.5513	2.00556e-08	6.62467e-07	ENSSSCG00000025712
chr14	16213685	16213946	76	7	-3.57023	3.5513	2.00556e-08	6.62467e-07	ENSSSCG00000023666
chr1	183873199	183873459	76	7	-3.57023	3.5513	2.00556e-08	6.62467e-07	ENSSSCG00000004958
chr1	8582736	8583346	11	121	3.29127	4.10586	2.00616e-08	6.62467e-07	ENSSSCG00000029556
chr15	16087868	16088215	11	121	3.29127	4.10586	2.00616e-08	6.62467e-07	ENSSSCG00000024023
chr8	140673235	140673464	109	13	-3.20907	4.08854	2.00616e-08	6.62467e-07	ENSSSCG00000009223
chr11	71384554	71384992	109	13	-3.20907	4.08854	2.00616e-08	6.62467e-07	ENSSSCG00000009497
chr14	109344189	109344479	379	68	-2.63055	5.93286	2.01406e-08	6.64596e-07	ENSSSCG00000010441
chr6	152112539	152112778	230	37	-2.78595	5.19693	2.01525e-08	6.64596e-07	ENSSSCG00000024778
chr11	18465052	18465264	136	18	-3.06258	4.41649	2.0414e-08	6.72779e-07	ENSSSCG00000021060
chr12	22121700	22121987	146	20	-3.0139	4.52244	2.06734e-08	6.80881e-07	ENSSSCG00000017469
chr9	38452949	38453212	235	38	-2.77862	5.2286	2.07614e-08	6.83331e-07	ENSSSCG00000014994
chrX	70878604	70878920	167	25	-2.88759	4.72795	2.08256e-08	6.84996e-07	ENSSSCG00000012435
chr9	40633595	40633785	10	115	3.35394	4.02989	2.09135e-08	6.86989e-07	ENSSSCG00000026959
chr8	134442761	134443001	104	12	-3.25567	4.01787	2.09135e-08	6.86989e-07	ENSSSCG00000009192
chr11	72289618	72289936	15	144	3.09872	4.36639	2.14327e-08	7.03125e-07	ENSSSCG00000009502
chr1	17908044	17908720	130	17	-3.07938	4.35077	2.14327e-08	7.03125e-07	ENSSSCG00000004093
chr10	66389851	66390378	9	108	3.41358	3.93799	2.17695e-08	7.12037e-07	ENSSSCG00000011121
chr1	18018606	18018808	9	108	3.41358	3.93799	2.17695e-08	7.12037e-07	ENSSSCG00000004094
chr13	37522002	37522175	98	11	-3.29415	3.93064	2.17695e-08	7.12037e-07	ENSSSCG00000011426
chr8	40309170	40309596	98	11	-3.29415	3.93064	2.17695e-08	7.12037e-07	ENSSSCG00000008821
chr1	58474426	58474604	22	191	2.95695	4.77759	2.17752e-08	7.12037e-07	ENSSSCG00000004280
chr4	67749636	67749906	114	14	-3.16782	4.15591	2.19379e-08	7.15494e-07	ENSSSCG00000006177
chr17	488113	488393	114	14	-3.16782	4.15591	2.19379e-08	7.15494e-07	ENSSSCG00000020727
chr12	14081562	14081833	114	14	-3.16782	4.15591	2.19379e-08	7.15494e-07	ENSSSCG00000017273
chr8	112437691	112437892	114	14	-3.16782	4.15591	2.19379e-08	7.15494e-07	ENSSSCG00000009111
chr9	144028813	144029071	310	54	-2.67257	5.63895	2.20735e-08	7.1945e-07	ENSSSCG00000015598
chr9	49643228	49644025	249	41	-2.75281	5.31465	2.25195e-08	7.3351e-07	ENSSSCG00000015072
chr3	57158999	57159274	14	138	3.13611	4.30327	2.25394e-08	7.33669e-07	ENSSSCG00000008177
chr17	51652609	51652960	8	102	3.49881	3.85233	2.25973e-08	7.33669e-07	ENSSSCG00000007364
chr17	55023650	55023874	8	102	3.49881	3.85233	2.25973e-08	7.33669e-07	ENSSSCG00000007453
chr4	36752985	36753384	92	10	-3.33891	3.83781	2.25973e-08	7.33669e-07	ENSSSCG00000006053
chr9	8618432	8618806	16	149	3.05551	4.41849	2.28524e-08	7.39563e-07	ENSSSCG00000014822
chr6	197070	197292	135	18	-3.05194	4.40718	2.28524e-08	7.39563e-07	ENSSSCG00000002633
chr13	28856075	28856400	135	18	-3.05194	4.40718	2.28524e-08	7.39563e-07	ENSSSCG00000030065
chr4	134125797	134126070	135	18	-3.05194	4.40718	2.28524e-08	7.39563e-07	ENSSSCG00000006885
chr7	95181920	95182189	156	22	-2.97275	4.62115	2.29569e-08	7.4151e-07	ENSSSCG00000002276
chr5	7508473	7508824	156	22	-2.97275	4.62115	2.29569e-08	7.4151e-07	ENSSSCG00000000120
chr7	134382966	134383200	64	4	-4.11024	3.27757	2.31856e-08	7.47937e-07	ENSSSCG00000002627
chr1	264885970	264886201	64	4	-4.11024	3.27757	2.31856e-08	7.47937e-07	ENSSSCG00000005343
chr14	62436642	62436946	269	46	-2.69871	5.43229	2.32881e-08	7.49724e-07	ENSSSCG00000010169
chr16	23836379	23836576	192	30	-2.82694	4.93403	2.33279e-08	7.49724e-07	ENSSSCG00000016846
chr8	76158731	76158991	7	96	3.6011	3.76126	2.33454e-08	7.49724e-07	ENSSSCG00000008981
chr18	12264932	12265315	7	96	3.6011	3.76126	2.33454e-08	7.49724e-07	ENSSSCG00000016520
chr4	6238474	6238692	87	9	-3.40832	3.75337	2.33454e-08	7.49724e-07	ENSSSCG00000005941
chr7	97665063	97665280	87	9	-3.40832	3.75337	2.33454e-08	7.49724e-07	ENSSSCG00000002294
chr16	71450510	71450716	87	9	-3.40832	3.75337	2.33454e-08	7.49724e-07	ENSSSCG00000024721
chr13	206316361	206316791	258	44	-2.70244	5.37205	2.36354e-08	7.58553e-07	ENSSSCG00000012035
chr8	79383859	79384103	81	8	-3.4727	3.64799	2.39335e-08	7.67629e-07	ENSSSCG00000009000
chr9	30858445	30858756	70	6	-3.66974	3.42947	2.40777e-08	7.7127e-07	ENSSSCG00000024456
chr1	135413297	135413593	70	6	-3.66974	3.42947	2.40777e-08	7.7127e-07	ENSSSCG00000004646
chr2	91621161	91621490	103	12	-3.24175	4.00559	2.41601e-08	7.71512e-07	ENSSSCG00000014127
chr10	70193017	70193300	17	155	3.02558	4.47686	2.42192e-08	7.71512e-07	ENSSSCG00000024480
chr6	76830968	76831304	5	83	3.86736	3.54439	2.42388e-08	7.71512e-07	ENSSSCG00000003553
chr14	124760527	124760861	5	83	3.86736	3.54439	2.42388e-08	7.71512e-07	ENSSSCG00000010605
chr6	76830968	76831304	5	83	3.86736	3.54439	2.42388e-08	7.71512e-07	ENSSSCG00000003552
chr4	31804251	31804765	5	83	3.86736	3.54439	2.42388e-08	7.71512e-07	ENSSSCG00000006034
chr10	13464324	13464516	5	83	3.86736	3.54439	2.42388e-08	7.71512e-07	ENSSSCG00000010833
chr12	14355903	14356154	75	7	-3.55115	3.53434	2.42388e-08	7.71512e-07	ENSSSCG00000017274
chr4	42919782	42920047	75	7	-3.55115	3.53434	2.42388e-08	7.71512e-07	ENSSSCG00000006087
chr18	8656659	8657045	75	7	-3.55115	3.53434	2.42388e-08	7.71512e-07	ENSSSCG00000016492
chr6	86044999	86045226	237	39	-2.7535	5.24394	2.43885e-08	7.75787e-07	ENSSSCG00000003640
chr8	76199507	76199705	242	40	-2.7472	5.2746	2.49941e-08	7.94547e-07	ENSSSCG00000008983
chr15	35300157	35300633	113	14	-3.15513	4.14475	2.5039e-08	7.95471e-07	ENSSSCG00000015733
chr15	53445839	53446124	217	35	-2.78194	5.11434	2.5222e-08	8.00779e-07	ENSSSCG00000015797
chr14	37289387	37289592	9	107	3.40017	3.9262	2.53347e-08	8.02328e-07	ENSSSCG00000009855
chr1	266178215	266178632	9	107	3.40017	3.9262	2.53347e-08	8.02328e-07	ENSSSCG00000005350
chr8	120549927	120550184	97	11	-3.27937	3.91759	2.53347e-08	8.02328e-07	ENSSSCG00000009138
chr4	19874304	19874757	97	11	-3.27937	3.91759	2.53347e-08	8.02328e-07	ENSSSCG00000005997
chr5	8083110	8083415	124	16	-3.09805	4.28191	2.54647e-08	8.05937e-07	ENSSSCG00000000130
chr10	20988461	20988771	16	148	3.04581	4.41006	2.55943e-08	8.09529e-07	ENSSSCG00000022034
chr11	142895	143148	312	55	-2.65544	5.6505	2.62139e-08	8.28607e-07	ENSSSCG00000009270
chr18	41309865	41310041	11	119	3.26725	4.08482	2.64379e-08	8.33364e-07	ENSSSCG00000016658
chr1	225984211	225984505	108	13	-3.19579	4.07684	2.64379e-08	8.33364e-07	ENSSSCG00000005166
chr1	132581037	132581406	108	13	-3.19579	4.07684	2.64379e-08	8.33364e-07	ENSSSCG00000004621
chr16	22309726	22309962	8	101	3.48461	3.83982	2.65136e-08	8.33364e-07	ENSSSCG00000016832
chr12	17601393	17601640	8	101	3.48461	3.83982	2.65136e-08	8.33364e-07	ENSSSCG00000017316
chr1	7329547	7329830	91	10	-3.32317	3.8239	2.65136e-08	8.33364e-07	ENSSSCG00000004032
chr1	303290559	303291347	91	10	-3.32317	3.8239	2.65136e-08	8.33364e-07	ENSSSCG00000005667
chr3	8115488	8115872	91	10	-3.32317	3.8239	2.65136e-08	8.33364e-07	ENSSSCG00000007675
chr3	90197942	90198127	91	10	-3.32317	3.8239	2.65136e-08	8.33364e-07	ENSSSCG00000008397
chr13	784276	784551	149	21	-2.97328	4.55587	2.6794e-08	8.41123e-07	ENSSSCG00000011179
chrX	37240398	37240725	149	21	-2.97328	4.55587	2.6794e-08	8.41123e-07	ENSSSCG00000023642
chr10	71839894	71840201	13	130	3.15602	4.21806	2.69606e-08	8.44772e-07	ENSSSCG00000011147
chr11	11645781	11646103	118	15	-3.11889	4.20961	2.69606e-08	8.44772e-07	ENSSSCG00000009350
chr7	49098966	49099219	118	15	-3.11889	4.20961	2.69606e-08	8.44772e-07	ENSSSCG00000001729
chr15	115493277	115493538	7	95	3.58602	3.74792	2.76423e-08	8.6559e-07	ENSSSCG00000029606
chr8	81933979	81934388	154	22	-2.95415	4.60493	2.80034e-08	8.75809e-07	ENSSSCG00000028236
chr8	139680608	139680996	180	28	-2.83298	4.84131	2.80283e-08	8.76041e-07	ENSSSCG00000026196
chr12	37052472	37052804	18	159	2.9804	4.51736	2.83932e-08	8.86894e-07	ENSSSCG00000024145
chr12	18581185	18581522	169	26	-2.84846	4.74962	2.85979e-08	8.87142e-07	ENSSSCG00000017339
chr6	27498882	27499199	6	88	3.69415	3.63533	2.86306e-08	8.87142e-07	ENSSSCG00000002828
chr17	59331090	59331394	6	88	3.69415	3.63533	2.86306e-08	8.87142e-07	ENSSSCG00000007477
chr10	62691286	62691579	6	88	3.69415	3.63533	2.86306e-08	8.87142e-07	ENSSSCG00000011103
chr15	22771571	22771888	6	88	3.69415	3.63533	2.86306e-08	8.87142e-07	ENSSSCG00000015710
chr9	9311373	9311700	6	88	3.69415	3.63533	2.86306e-08	8.87142e-07	ENSSSCG00000014835
chr2	51386890	51387138	80	8	-3.45481	3.63212	2.86306e-08	8.87142e-07	ENSSSCG00000013403
chr10	52883304	52883529	80	8	-3.45481	3.63212	2.86306e-08	8.87142e-07	ENSSSCG00000026354
chr14	10578933	10579156	80	8	-3.45481	3.63212	2.86306e-08	8.87142e-07	ENSSSCG00000009650
chr8	55499427	55499787	80	8	-3.45481	3.63212	2.86306e-08	8.87142e-07	ENSSSCG00000008890
chr3	61296747	61296994	80	8	-3.45481	3.63212	2.86306e-08	8.87142e-07	ENSSSCG00000023710
chr6	109255484	109255858	80	8	-3.45481	3.63212	2.86306e-08	8.87142e-07	ENSSSCG00000003733
chr4	38403942	38404299	123	16	-3.08638	4.27168	2.87856e-08	8.91395e-07	ENSSSCG00000006060
chr18	55546350	55546579	275	48	-2.66929	5.46783	2.88677e-08	8.91442e-07	ENSSSCG00000016743
chr14	32325028	32325248	63	4	-4.08756	3.25706	2.88758e-08	8.91442e-07	ENSSSCG00000009794
chr6	10047142	10047379	63	4	-4.08756	3.25706	2.88758e-08	8.91442e-07	ENSSSCG00000002696
chr4	19751638	19751875	63	4	-4.08756	3.25706	2.88758e-08	8.91442e-07	ENSSSCG00000005997
chr1	265855001	265855221	63	4	-4.08756	3.25706	2.88758e-08	8.91442e-07	ENSSSCG00000005346
chr9	124487539	124487810	184	29	-2.81427	4.87494	2.89387e-08	8.92838e-07	ENSSSCG00000015462
chr6	146839158	146839557	245	42	-2.6948	5.29913	2.90878e-08	8.96885e-07	ENSSSCG00000003852
chr3	40986801	40987135	215	35	-2.76858	5.10282	2.91701e-08	8.98873e-07	ENSSSCG00000007979
chr3	57653746	57653939	5	82	3.8499	3.52886	2.93346e-08	9.0118e-07	ENSSSCG00000008184
chr8	40343442	40343637	5	82	3.8499	3.52886	2.93346e-08	9.0118e-07	ENSSSCG00000008821
chr1	16346047	16346385	5	82	3.8499	3.52886	2.93346e-08	9.0118e-07	ENSSSCG00000021273
chr17	43617057	43617226	5	82	3.8499	3.52886	2.93346e-08	9.0118e-07	ENSSSCG00000007289
chr6	66531851	66532192	5	82	3.8499	3.52886	2.93346e-08	9.0118e-07	ENSSSCG00000003438
chr17	13803266	13803473	9	106	3.38664	3.91431	2.95092e-08	9.04404e-07	ENSSSCG00000027808
chr7	105170385	105170673	69	6	-3.64901	3.41101	2.95296e-08	9.04404e-07	ENSSSCG00000025984
chr1	83888873	83889175	69	6	-3.64901	3.41101	2.95296e-08	9.04404e-07	ENSSSCG00000004387
chr1	248435223	248435509	69	6	-3.64901	3.41101	2.95296e-08	9.04404e-07	ENSSSCG00000027161
chrX	69315670	69315956	69	6	-3.64901	3.41101	2.95296e-08	9.04404e-07	ENSSSCG00000030577
chr1	305270484	305270866	23	193	2.90818	4.7977	2.95987e-08	9.05969e-07	ENSSSCG00000028172
chr3	84546082	84546438	219	36	-2.75467	5.13094	2.98738e-08	9.13833e-07	ENSSSCG00000008383
chr1	303998514	303998917	17	153	3.00686	4.46063	3.01701e-08	9.22335e-07	ENSSSCG00000005689
chr9	62615077	62615473	325	58	-2.63787	5.71143	3.03145e-08	9.26185e-07	ENSSSCG00000015239
chr17	6419965	6420413	107	13	-3.18238	4.06506	3.03824e-08	9.27697e-07	ENSSSCG00000006996
chr11	7418922	7419310	15	141	3.06837	4.34001	3.05147e-08	9.29478e-07	ENSSSCG00000009332
chr6	101611256	101611593	127	17	-3.04573	4.32131	3.05147e-08	9.29478e-07	ENSSSCG00000003710
chr18	6531881	6532233	127	17	-3.04573	4.32131	3.05147e-08	9.29478e-07	ENSSSCG00000021475
chr6	18229478	18229970	274	48	-2.66404	5.46333	3.05779e-08	9.30838e-07	ENSSSCG00000002802
chr1	240931305	240931500	117	15	-3.10662	4.19886	3.06367e-08	9.32064e-07	ENSSSCG00000005198
chr10	58155862	58156071	153	23	-2.881	4.60425	3.09456e-08	9.40893e-07	ENSSSCG00000011080
chr17	28170596	28170834	8	100	3.47027	3.82719	3.11386e-08	9.43905e-07	ENSSSCG00000007080
chr9	78847696	78847984	90	10	-3.30725	3.80985	3.11386e-08	9.43905e-07	ENSSSCG00000029092
chr9	39479528	39479726	90	10	-3.30725	3.80985	3.11386e-08	9.43905e-07	ENSSSCG00000030565
chr1	44147883	44148082	90	10	-3.30725	3.80985	3.11386e-08	9.43905e-07	ENSSSCG00000004236
chr3	23702966	23703161	143	20	-2.98397	4.49631	3.15871e-08	9.56923e-07	ENSSSCG00000007837
chr12	22412809	22413047	483	92	-2.54491	6.29321	3.18979e-08	9.65757e-07	ENSSSCG00000017471
chr2	136600975	136601359	10	111	3.30293	3.98515	3.23193e-08	9.77337e-07	ENSSSCG00000014256
chr13	147853214	147853512	26	208	2.84006	4.91112	3.23747e-08	9.78425e-07	ENSSSCG00000027867
chr9	12311047	12311785	14	135	3.10443	4.27569	3.25578e-08	9.82185e-07	ENSSSCG00000014875
chrX	70693760	70694071	122	16	-3.07461	4.26138	3.25578e-08	9.82185e-07	ENSSSCG00000012434
chr11	16345163	16345407	122	16	-3.07461	4.26138	3.25578e-08	9.82185e-07	ENSSSCG00000009383
chr9	49964683	49964820	7	94	3.57077	3.73445	3.27652e-08	9.8372e-07	ENSSSCG00000015082
chr5	65574323	65574705	7	94	3.57077	3.73445	3.27652e-08	9.8372e-07	ENSSSCG00000000666
chr9	25269423	25269827	7	94	3.57077	3.73445	3.27652e-08	9.8372e-07	ENSSSCG00000014927
chr3	117174135	117174402	7	93	3.55536	3.72086	3.27652e-08	9.8372e-07	ENSSSCG00000008536
chr11	83484282	83484538	7	93	3.55536	3.72086	3.27652e-08	9.8372e-07	ENSSSCG00000009543
chr4	85182735	85183247	7	93	3.55536	3.72086	3.27652e-08	9.8372e-07	ENSSSCG00000006266
chr18	17341527	17341795	7	93	3.55536	3.72086	3.27652e-08	9.8372e-07	ENSSSCG00000016545
chr5	76342121	76342388	7	93	3.55536	3.72086	3.27652e-08	9.8372e-07	ENSSSCG00000000793
chr12	53992341	53992588	178	28	-2.81687	4.82739	3.33313e-08	1.00012e-06	ENSSSCG00000017900
chr10	24077276	24077499	17	152	2.99741	4.45245	3.36959e-08	1.00884e-06	ENSSSCG00000010892
chr12	41462296	41462499	137	19	-2.99568	4.4342	3.36959e-08	1.00884e-06	ENSSSCG00000024115
chr7	22460269	22460575	137	19	-2.99568	4.4342	3.36959e-08	1.00884e-06	ENSSSCG00000001157
chr5	105298498	105298723	213	35	-2.75511	5.09121	3.37626e-08	1.00884e-06	ENSSSCG00000000939
chr7	10168928	10169429	213	35	-2.75511	5.09121	3.37626e-08	1.00884e-06	ENSSSCG00000001054
chr7	4645030	4645423	213	35	-2.75511	5.09121	3.37626e-08	1.00884e-06	ENSSSCG00000001021
chr13	138893527	138893835	308	55	-2.63683	5.63458	3.38731e-08	1.01154e-06	ENSSSCG00000029252
chr18	14514668	14514854	198	32	-2.77859	4.98399	3.40514e-08	1.01626e-06	ENSSSCG00000028914
chr17	61786186	61786540	152	22	-2.93531	4.58853	3.42095e-08	1.01918e-06	ENSSSCG00000007485
chr9	22402746	22403065	6	87	3.67769	3.62075	3.42912e-08	1.01918e-06	ENSSSCG00000014915
chr3	38984469	38985436	6	87	3.67769	3.62075	3.42912e-08	1.01918e-06	ENSSSCG00000007944
chr1	118439826	118440112	6	87	3.67769	3.62075	3.42912e-08	1.01918e-06	ENSSSCG00000004552
chr9	51479971	51480210	79	8	-3.43669	3.61609	3.42912e-08	1.01918e-06	ENSSSCG00000015115
chr8	54566917	54567144	79	8	-3.43669	3.61609	3.42912e-08	1.01918e-06	ENSSSCG00000008886
chr9	141720461	141720687	79	8	-3.43669	3.61609	3.42912e-08	1.01918e-06	ENSSSCG00000015581
chr15	9202275	9202442	95	11	-3.24935	3.89115	3.44015e-08	1.02125e-06	ENSSSCG00000015671
chr4	88821268	88821625	95	11	-3.24935	3.89115	3.44015e-08	1.02125e-06	ENSSSCG00000006284
chr13	205252343	205252661	116	15	-3.09425	4.18802	3.48352e-08	1.03169e-06	ENSSSCG00000012034
chr1	314085932	314086258	116	15	-3.09425	4.18802	3.48352e-08	1.03169e-06	ENSSSCG00000005844
chr10	58158971	58159296	116	15	-3.09425	4.18802	3.48352e-08	1.03169e-06	ENSSSCG00000011080
chr16	6199909	6200134	106	13	-3.16885	4.05317	3.49407e-08	1.03421e-06	ENSSSCG00000016792
chr14	140756255	140756469	242	42	-2.67703	5.28391	3.52992e-08	1.0442e-06	ENSSSCG00000010683
chr11	18884382	18884708	21	174	2.88931	4.65401	3.54213e-08	1.0472e-06	ENSSSCG00000022623
chr3	100492248	100492444	5	81	3.83222	3.51316	3.5551e-08	1.04795e-06	ENSSSCG00000008444
chr5	86056168	86056364	5	81	3.83222	3.51316	3.5551e-08	1.04795e-06	ENSSSCG00000000859
chr17	50532428	50532771	5	81	3.83222	3.51316	3.5551e-08	1.04795e-06	ENSSSCG00000027279
chr13	126841268	126841464	5	81	3.83222	3.51316	3.5551e-08	1.04795e-06	ENSSSCG00000025738
chr15	139963426	139963683	73	7	-3.51222	3.49981	3.5551e-08	1.04795e-06	ENSSSCG00000016237
chr13	32729404	32729628	62	4	-4.06452	3.23626	3.60291e-08	1.06142e-06	ENSSSCG00000026945
chr5	60747473	60747764	68	6	-3.62799	3.39232	3.62736e-08	1.068e-06	ENSSSCG00000000602
chr2	37715931	37716209	212	35	-2.74832	5.08537	3.6334e-08	1.06915e-06	ENSSSCG00000013341
chr6	140653277	140653910	252	44	-2.66851	5.34297	3.64472e-08	1.07185e-06	ENSSSCG00000003828
chr2	91607835	91608017	197	32	-2.77129	4.9777	3.68402e-08	1.08278e-06	ENSSSCG00000014127
chr10	27315962	27316207	12	122	3.17888	4.12748	3.73764e-08	1.0979e-06	ENSSSCG00000024975
chr12	63123680	63124080	100	12	-3.19915	3.96811	3.74248e-08	1.09868e-06	ENSSSCG00000018053
chr13	114869307	114869437	261	46	-2.65517	5.39499	3.75259e-08	1.101e-06	ENSSSCG00000011737
chr13	210574284	210574540	136	19	-2.98512	4.42499	3.76507e-08	1.10337e-06	ENSSSCG00000012059
chr3	115766323	115766630	136	19	-2.98512	4.42499	3.76507e-08	1.10337e-06	ENSSSCG00000008528
chr13	76288527	76288923	151	22	-2.92579	4.58026	3.78317e-08	1.10674e-06	ENSSSCG00000011593
chr14	120814032	120814919	151	23	-2.86204	4.58784	3.78317e-08	1.10674e-06	ENSSSCG00000010548
chr14	120814032	120814919	151	23	-2.86204	4.58784	3.78317e-08	1.10674e-06	ENSSSCG00000010549
chr14	58831770	58832028	15	139	3.04778	4.32215	3.87189e-08	1.13138e-06	ENSSSCG00000010145
chr5	24093885	24094059	126	17	-3.03434	4.31136	3.87189e-08	1.13138e-06	ENSSSCG00000000419
chr6	134121386	134121655	7	92	3.53979	3.70713	3.88799e-08	1.13214e-06	ENSSSCG00000003799
chr2	83664036	83664789	7	92	3.53979	3.70713	3.88799e-08	1.13214e-06	ENSSSCG00000014063
chr14	94776586	94776846	7	92	3.53979	3.70713	3.88799e-08	1.13214e-06	ENSSSCG00000010357
chr8	78089121	78089381	7	92	3.53979	3.70713	3.88799e-08	1.13214e-06	ENSSSCG00000008991
chr11	52240720	52241145	84	9	-3.35777	3.70866	3.88799e-08	1.13214e-06	ENSSSCG00000009464
chr1	39583738	39584047	84	9	-3.35777	3.70866	3.88799e-08	1.13214e-06	ENSSSCG00000004216
chr8	80081982	80082988	141	20	-2.96366	4.47862	3.91427e-08	1.13913e-06	ENSSSCG00000009007
chr6	86031700	86031919	13	127	3.12237	4.18878	3.96333e-08	1.15007e-06	ENSSSCG00000003640
chr11	11550280	11550499	13	127	3.12237	4.18878	3.96333e-08	1.15007e-06	ENSSSCG00000009350
chr1	303790179	303790379	115	15	-3.08177	4.17711	3.96333e-08	1.15007e-06	ENSSSCG00000005688
chr7	26434416	26434676	115	15	-3.08177	4.17711	3.96333e-08	1.15007e-06	ENSSSCG00000001340
chr4	38406623	38407152	115	15	-3.08177	4.17711	3.96333e-08	1.15007e-06	ENSSSCG00000006060
chr14	107828106	107828317	9	104	3.3592	3.89024	4.01403e-08	1.1596e-06	ENSSSCG00000010431
chr4	79563033	79563286	94	11	-3.2341	3.87774	4.01403e-08	1.1596e-06	ENSSSCG00000006233
chr18	21469278	21469448	94	11	-3.2341	3.87774	4.01403e-08	1.1596e-06	ENSSSCG00000016590
chr11	13220279	13220617	94	11	-3.2341	3.87774	4.01403e-08	1.1596e-06	ENSSSCG00000009361
chr9	113115028	113115198	94	11	-3.2341	3.87774	4.01403e-08	1.1596e-06	ENSSSCG00000015413
chr4	35601236	35601572	11	116	3.23045	4.05266	4.02122e-08	1.1596e-06	ENSSSCG00000006040
chr8	67605167	67605339	11	116	3.23045	4.05266	4.02122e-08	1.1596e-06	ENSSSCG00000022232
chr4	92644615	92644834	105	13	-3.15519	4.04119	4.02122e-08	1.1596e-06	ENSSSCG00000006323
chr6	25315849	25316000	105	13	-3.15519	4.04119	4.02122e-08	1.1596e-06	ENSSSCG00000002778
chr1	23891008	23891553	161	25	-2.83484	4.6823	4.02154e-08	1.1596e-06	ENSSSCG00000004132
chr8	50520319	50520594	145	21	-2.93405	4.52172	4.05415e-08	1.16833e-06	ENSSSCG00000008881
chr8	82148197	82148696	6	86	3.66104	3.60603	4.11215e-08	1.18234e-06	ENSSSCG00000020717
chr9	22398531	22398819	6	86	3.66104	3.60603	4.11215e-08	1.18234e-06	ENSSSCG00000014915
chr12	56023374	56023819	78	8	-3.41833	3.59987	4.11215e-08	1.18234e-06	ENSSSCG00000028850
chr9	23252000	23252229	78	8	-3.41833	3.59987	4.11215e-08	1.18234e-06	ENSSSCG00000024272
chr4	60056092	60056321	205	34	-2.74157	5.03833	4.13915e-08	1.18942e-06	ENSSSCG00000006151
chr15	137844285	137844479	185	30	-2.77339	4.88783	4.15039e-08	1.19129e-06	ENSSSCG00000022904
chr4	67366814	67367266	185	30	-2.77339	4.88783	4.15039e-08	1.19129e-06	ENSSSCG00000006174
chr6	38252917	38253165	120	16	-3.05079	4.24056	4.17206e-08	1.19682e-06	ENSSSCG00000025152
chr1	161725794	161726005	109	14	-3.10319	4.09923	4.2773e-08	1.22561e-06	ENSSSCG00000004857
chr9	46252179	46252544	8	98	3.44117	3.8016	4.30754e-08	1.22927e-06	ENSSSCG00000015052
chr9	19267334	19267802	8	98	3.44117	3.8016	4.30754e-08	1.22927e-06	ENSSSCG00000014902
chr9	70152804	70152994	89	10	-3.29115	3.79567	4.30754e-08	1.22927e-06	ENSSSCG00000015268
chr1	178992473	178992664	89	10	-3.29115	3.79567	4.30754e-08	1.22927e-06	ENSSSCG00000004907
chr18	26279750	26279937	5	80	3.81433	3.49729	4.31452e-08	1.22927e-06	ENSSSCG00000016611
chr1	247967019	247967205	5	80	3.81433	3.49729	4.31452e-08	1.22927e-06	ENSSSCG00000005243
chr15	80697386	80697746	5	80	3.81433	3.49729	4.31452e-08	1.22927e-06	ENSSSCG00000015909
chr14	85853801	85854000	5	80	3.81433	3.49729	4.31452e-08	1.22927e-06	ENSSSCG00000010325
chr9	124627876	124628051	5	80	3.81433	3.49729	4.31452e-08	1.22927e-06	ENSSSCG00000015462
chr4	91032607	91032882	72	7	-3.49235	3.48223	4.31452e-08	1.22927e-06	ENSSSCG00000006307
chr1	179393878	179394061	10	109	3.27673	3.96224	4.33718e-08	1.23363e-06	ENSSSCG00000004912
chr2	91266472	91266654	10	109	3.27673	3.96224	4.33718e-08	1.23363e-06	ENSSSCG00000014126
chr6	145461663	145461904	99	12	-3.18467	3.9554	4.33718e-08	1.23363e-06	ENSSSCG00000025020
chr17	50558378	50558728	125	17	-3.02285	4.30134	4.36488e-08	1.24081e-06	ENSSSCG00000027279
chr15	18569345	18569671	67	6	-3.60665	3.37338	4.46298e-08	1.26726e-06	ENSSSCG00000015690
chr6	26049856	26050154	67	6	-3.60665	3.37338	4.46298e-08	1.26726e-06	ENSSSCG00000027470
chr9	14228379	14228590	61	4	-4.0411	3.21515	4.50392e-08	1.276e-06	ENSSSCG00000014893
chr6	32197567	32197811	61	4	-4.0411	3.21515	4.50392e-08	1.276e-06	ENSSSCG00000002844
chr12	41728823	41729050	61	4	-4.0411	3.21515	4.50392e-08	1.276e-06	ENSSSCG00000024082
chr1	124747830	124748056	61	4	-4.0411	3.21515	4.50392e-08	1.276e-06	ENSSSCG00000004587
chr6	101252629	101253092	114	15	-3.06918	4.16611	4.51202e-08	1.27686e-06	ENSSSCG00000025584
chr9	13262705	13262968	114	15	-3.06918	4.16611	4.51202e-08	1.27686e-06	ENSSSCG00000014881
chr4	15910533	15910984	164	26	-2.80516	4.71225	4.53209e-08	1.28037e-06	ENSSSCG00000005977
chr3	29698148	29698483	164	26	-2.80516	4.71225	4.53209e-08	1.28037e-06	ENSSSCG00000007878
chr3	29698148	29698483	164	26	-2.80516	4.71225	4.53209e-08	1.28037e-06	ENSSSCG00000007879
chr4	87151710	87152143	129	18	-2.98641	4.34998	4.54289e-08	1.2827e-06	ENSSSCG00000006273
chr18	26361985	26362518	238	41	-2.68766	5.25865	4.57902e-08	1.29073e-06	ENSSSCG00000016611
chr13	15362516	15362759	238	41	-2.68766	5.25865	4.57902e-08	1.29073e-06	ENSSSCG00000011217
chr17	53714185	53714566	238	41	-2.68766	5.25865	4.57902e-08	1.29073e-06	ENSSSCG00000007427
chr5	47186851	47187113	7	91	3.52405	3.69328	4.61867e-08	1.29754e-06	ENSSSCG00000027447
chr11	52221650	52221911	7	91	3.52405	3.69328	4.61867e-08	1.29754e-06	ENSSSCG00000009464
chr10	34278452	34278583	7	91	3.52405	3.69328	4.61867e-08	1.29754e-06	ENSSSCG00000010959
chrX	66097802	66098065	7	91	3.52405	3.69328	4.61867e-08	1.29754e-06	ENSSSCG00000012410
chr18	8458707	8459019	83	9	-3.34051	3.69345	4.61867e-08	1.29754e-06	ENSSSCG00000016488
chr5	3403036	3403305	11	115	3.21798	4.04178	4.6313e-08	1.29909e-06	ENSSSCG00000000037
chr13	142828663	142828890	149	22	-2.90657	4.56357	4.63194e-08	1.29909e-06	ENSSSCG00000011841
chr5	18967866	18968288	149	23	-2.84281	4.57124	4.63194e-08	1.29909e-06	ENSSSCG00000000268
chr11	26378562	26378882	9	103	3.34528	3.87805	4.68782e-08	1.31256e-06	ENSSSCG00000009440
chr1	184004737	184004908	93	11	-3.21869	3.86421	4.68782e-08	1.31256e-06	ENSSSCG00000004961
chr6	137290455	137290715	134	19	-2.96377	4.40641	4.70718e-08	1.31725e-06	ENSSSCG00000003814
chr7	67133899	67134111	174	28	-2.7841	4.79915	4.72949e-08	1.32276e-06	ENSSSCG00000001939
chr6	77414117	77414539	199	33	-2.74164	4.99594	4.74589e-08	1.32661e-06	ENSSSCG00000025057
chr2	9783153	9783580	18	154	2.93434	4.47759	4.85883e-08	1.35667e-06	ENSSSCG00000013093
chr10	56183263	56183580	18	154	2.93434	4.47759	4.85883e-08	1.35667e-06	ENSSSCG00000011075
chr14	140643571	140643857	237	41	-2.68158	5.25345	4.88869e-08	1.36425e-06	ENSSSCG00000010683
chr2	69942744	69943012	108	14	-3.0899	4.08762	4.89819e-08	1.36462e-06	ENSSSCG00000013630
chr10	31740174	31740386	108	14	-3.0899	4.08762	4.89819e-08	1.36462e-06	ENSSSCG00000010944
chr6	88033394	88033596	108	14	-3.0899	4.08762	4.89819e-08	1.36462e-06	ENSSSCG00000003654
chr1	126445122	126445421	183	30	-2.75772	4.87436	4.9041e-08	1.36551e-06	ENSSSCG00000004598
chr12	38743197	38743501	6	85	3.64419	3.59116	4.93737e-08	1.36871e-06	ENSSSCG00000017676
chr8	117259802	117259954	6	85	3.64419	3.59116	4.93737e-08	1.36871e-06	ENSSSCG00000009123
chr13	44084574	44084923	77	8	-3.39975	3.58347	4.93737e-08	1.36871e-06	ENSSSCG00000011474
chr11	21501601	21501845	77	8	-3.39975	3.58347	4.93737e-08	1.36871e-06	ENSSSCG00000009411
chr8	15439107	15439466	77	8	-3.39975	3.58347	4.93737e-08	1.36871e-06	ENSSSCG00000008749
chr14	7775067	7775299	77	8	-3.39975	3.58347	4.93737e-08	1.36871e-06	ENSSSCG00000027496
chr15	147512341	147512585	77	8	-3.39975	3.58347	4.93737e-08	1.36871e-06	ENSSSCG00000016297
chr13	28282699	28283071	163	26	-2.79635	4.70466	4.97393e-08	1.37809e-06	ENSSSCG00000024220
chr3	4571196	4571617	144	21	-2.92407	4.51306	4.99884e-08	1.38422e-06	ENSSSCG00000022553
chr16	78955054	78955330	10	108	3.26345	3.95065	5.03045e-08	1.39068e-06	ENSSSCG00000017095
chr4	60059657	60060042	98	12	-3.17004	3.94258	5.03045e-08	1.39068e-06	ENSSSCG00000006151
chr6	63641678	63641841	98	12	-3.17004	3.94258	5.03045e-08	1.39068e-06	ENSSSCG00000003390
chr10	28264065	28264815	193	32	-2.74172	4.95227	5.05901e-08	1.3973e-06	ENSSSCG00000030694
chr12	45925302	45925845	222	38	-2.69656	5.15802	5.064e-08	1.3973e-06	ENSSSCG00000017753
chr2	51484486	51484939	8	97	3.42639	3.78863	5.07386e-08	1.3973e-06	ENSSSCG00000013403
chr9	124407674	124407909	8	97	3.42639	3.78863	5.07386e-08	1.3973e-06	ENSSSCG00000015462
chr1	292749534	292749779	8	97	3.42639	3.78863	5.07386e-08	1.3973e-06	ENSSSCG00000005506
chr15	28044442	28045691	8	97	3.42639	3.78863	5.07386e-08	1.3973e-06	ENSSSCG00000015715
chr9	71152486	71152837	148	22	-2.89686	4.55516	5.12817e-08	1.41007e-06	ENSSSCG00000015278
chr1	299707872	299708225	198	33	-2.73438	4.9897	5.12992e-08	1.41007e-06	ENSSSCG00000005600
chr3	10486427	10486713	13	125	3.09949	4.16892	5.13987e-08	1.41007e-06	ENSSSCG00000027342
chr4	71134967	71135222	113	15	-3.05649	4.15503	5.13987e-08	1.41007e-06	ENSSSCG00000006196
chr5	1292493	1292818	113	15	-3.05649	4.15503	5.13987e-08	1.41007e-06	ENSSSCG00000000014
chrX	4192951	4193145	113	15	-3.05649	4.15503	5.13987e-08	1.41007e-06	ENSSSCG00000026520
chr1	311564703	311565169	113	15	-3.05649	4.15503	5.13987e-08	1.41007e-06	ENSSSCG00000005787
chr2	149245136	149245312	5	79	3.79621	3.48123	5.2436e-08	1.43617e-06	ENSSSCG00000021326
chr2	149245136	149245312	5	79	3.79621	3.48123	5.2436e-08	1.43617e-06	ENSSSCG00000029784
chr1	142208664	142209027	5	79	3.79621	3.48123	5.2436e-08	1.43617e-06	ENSSSCG00000027562
chr13	82470123	82470493	178	29	-2.76647	4.83376	5.25197e-08	1.43768e-06	ENSSSCG00000011640
chr12	47008538	47008748	133	19	-2.95297	4.39703	5.2669e-08	1.44099e-06	ENSSSCG00000017774
chr16	57059229	57059588	11	114	3.20539	4.03081	5.33791e-08	1.45882e-06	ENSSSCG00000017000
chr15	122370446	122371047	11	113	3.19269	4.01977	5.33791e-08	1.45882e-06	ENSSSCG00000023336
chr7	117573709	117573908	391	75	-2.53441	5.99137	5.3801e-08	1.46956e-06	ENSSSCG00000002429
chrX	13230822	13231017	138	20	-2.93266	4.45168	5.41693e-08	1.47881e-06	ENSSSCG00000030283
chr13	84723449	84723664	9	102	3.33122	3.86575	5.47963e-08	1.48538e-06	ENSSSCG00000011652
chr7	10184112	10184448	92	11	-3.20312	3.85055	5.47963e-08	1.48538e-06	ENSSSCG00000001054
chr10	49842485	49842756	92	11	-3.20312	3.85055	5.47963e-08	1.48538e-06	ENSSSCG00000011042
chr1	119654331	119654751	92	11	-3.20312	3.85055	5.47963e-08	1.48538e-06	ENSSSCG00000029654
chr6	104054586	104054893	192	32	-2.73423	4.94584	5.47964e-08	1.48538e-06	ENSSSCG00000003719
chr18	11388302	11389043	192	32	-2.73423	4.94584	5.47964e-08	1.48538e-06	ENSSSCG00000016516
chr6	70080865	70081251	362	69	-2.54334	5.8795	5.48143e-08	1.48538e-06	ENSSSCG00000026478
chrX	17304809	17304942	7	90	3.50813	3.67928	5.49278e-08	1.48538e-06	ENSSSCG00000012160
chr9	125312853	125313128	7	90	3.50813	3.67928	5.49278e-08	1.48538e-06	ENSSSCG00000021059
chr14	32710391	32710524	7	90	3.50813	3.67928	5.49278e-08	1.48538e-06	ENSSSCG00000009807
chr7	7035762	7036017	7	90	3.50813	3.67928	5.49278e-08	1.48538e-06	ENSSSCG00000001035
chr10	2364519	2364784	7	90	3.50813	3.67928	5.49278e-08	1.48538e-06	ENSSSCG00000010802
chr14	46291165	46291431	7	90	3.50813	3.67928	5.49278e-08	1.48538e-06	ENSSSCG00000009957
chr1	314913626	314913845	82	9	-3.32305	3.67808	5.49278e-08	1.48538e-06	ENSSSCG00000022252
chr9	73116202	73116638	82	9	-3.32305	3.67808	5.49278e-08	1.48538e-06	ENSSSCG00000015645
chr6	77879859	77880310	66	6	-3.58499	3.3542	5.50009e-08	1.48538e-06	ENSSSCG00000003568
chr9	77785075	77785393	66	6	-3.58499	3.3542	5.50009e-08	1.48538e-06	ENSSSCG00000015307
chrX	121930442	121930756	66	6	-3.58499	3.3542	5.50009e-08	1.48538e-06	ENSSSCG00000012650
chr8	140315885	140316100	167	27	-2.77712	4.74159	5.55538e-08	1.49888e-06	ENSSSCG00000009216
chr6	94769293	94769673	15	136	3.01633	4.29494	5.55604e-08	1.49888e-06	ENSSSCG00000003687
chr15	111906995	111907243	60	4	-4.0173	3.19374	5.64103e-08	1.51692e-06	ENSSSCG00000016073
chr6	125316023	125316256	60	4	-4.0173	3.19374	5.64103e-08	1.51692e-06	ENSSSCG00000027873
chr13	22855933	22856164	60	4	-4.0173	3.19374	5.64103e-08	1.51692e-06	ENSSSCG00000011238
chr7	109832791	109833006	60	4	-4.0173	3.19374	5.64103e-08	1.51692e-06	ENSSSCG00000027438
chr16	34178342	34178574	60	4	-4.0173	3.19374	5.64103e-08	1.51692e-06	ENSSSCG00000016887
chr4	19523308	19523726	16	141	2.97597	4.34964	5.73458e-08	1.53961e-06	ENSSSCG00000005994
chr3	43254084	43254304	127	18	-2.96389	4.3304	5.73458e-08	1.53961e-06	ENSSSCG00000030143
chr12	5217085	5217360	127	18	-2.96389	4.3304	5.73458e-08	1.53961e-06	ENSSSCG00000017187
chr12	22568157	22568371	322	60	-2.57569	5.70692	5.82291e-08	1.56249e-06	ENSSSCG00000017477
chr3	102653210	102653489	10	107	3.25004	3.93896	5.83932e-08	1.56355e-06	ENSSSCG00000008452
chr14	117513455	117513619	97	12	-3.15526	3.92964	5.83932e-08	1.56355e-06	ENSSSCG00000010507
chr9	49966360	49966677	97	12	-3.15526	3.92964	5.83932e-08	1.56355e-06	ENSSSCG00000015082
chr17	46602117	46602422	13	124	3.08792	4.15889	5.85877e-08	1.56709e-06	ENSSSCG00000023522
chr1	268098410	268098676	112	15	-3.04368	4.14386	5.85877e-08	1.56709e-06	ENSSSCG00000005374
chr10	31871101	31871433	331	63	-2.54521	5.75086	5.86688e-08	1.56759e-06	ENSSSCG00000010947
chr10	31871101	31871433	331	63	-2.54521	5.75086	5.86688e-08	1.56759e-06	ENSSSCG00000026279
chr1	108267529	108267891	132	19	-2.94209	4.38758	5.89592e-08	1.57284e-06	ENSSSCG00000004508
chr4	87224195	87224551	132	19	-2.94209	4.38758	5.89592e-08	1.57284e-06	ENSSSCG00000006274
chr2	27133615	27134069	132	19	-2.94209	4.38758	5.89592e-08	1.57284e-06	ENSSSCG00000013293
chr15	21474297	21474617	6	84	3.62714	3.57613	5.93568e-08	1.58093e-06	ENSSSCG00000024217
chr13	117558717	117558964	76	8	-3.38092	3.56688	5.93568e-08	1.58093e-06	ENSSSCG00000030467
chr14	66824352	66824600	8	96	3.41146	3.77554	5.98252e-08	1.59003e-06	ENSSSCG00000010204
chr6	140639701	140640065	8	96	3.41146	3.77554	5.98252e-08	1.59003e-06	ENSSSCG00000003828
chr4	34497714	34497943	8	96	3.41146	3.77554	5.98252e-08	1.59003e-06	ENSSSCG00000006038
chr1	153850404	153850587	87	10	-3.2584	3.76689	5.98252e-08	1.59003e-06	ENSSSCG00000004812
chr2	148161527	148161738	18	151	2.90599	4.45319	6.04176e-08	1.60493e-06	ENSSSCG00000014364
chr17	53992034	53992326	311	58	-2.57437	5.65731	6.07299e-08	1.61238e-06	ENSSSCG00000007439
chr7	62737368	62737674	117	16	-3.0143	4.20875	6.07803e-08	1.61286e-06	ENSSSCG00000001877
chr17	64803969	64804378	31	227	2.71339	5.05021	6.10773e-08	1.61989e-06	ENSSSCG00000007501
chr10	8808365	8808668	102	13	-3.11342	4.00463	6.15692e-08	1.63121e-06	ENSSSCG00000010814
chr17	50435353	50435722	102	13	-3.11342	4.00463	6.15692e-08	1.63121e-06	ENSSSCG00000027279
chr14	61605904	61606288	171	28	-2.75903	4.7776	6.16704e-08	1.63303e-06	ENSSSCG00000010164
chr8	103833458	103833734	25	195	2.80334	4.82449	6.24202e-08	1.65115e-06	ENSSSCG00000009075
chr7	97037626	97037855	122	17	-2.98784	4.27085	6.27354e-08	1.65513e-06	ENSSSCG00000002285
chr9	89081099	89081328	122	17	-2.98784	4.27085	6.27354e-08	1.65513e-06	ENSSSCG00000015350
chr7	124917902	124918237	122	17	-2.98784	4.27085	6.27354e-08	1.65513e-06	ENSSSCG00000002504
chr18	48316582	48316936	146	22	-2.87725	4.53818	6.29299e-08	1.65939e-06	ENSSSCG00000016690
chr11	21429931	21430674	181	30	-2.74188	4.86075	6.31104e-08	1.66327e-06	ENSSSCG00000009410
chr9	127658442	127658616	91	11	-3.18737	3.83677	6.41101e-08	1.68432e-06	ENSSSCG00000015497
chr1	299972333	299972782	91	11	-3.18737	3.83677	6.41101e-08	1.68432e-06	ENSSSCG00000005602
chr3	46407969	46408319	91	11	-3.18737	3.83677	6.41101e-08	1.68432e-06	ENSSSCG00000008107
chr18	52583817	52583991	91	11	-3.18737	3.83677	6.41101e-08	1.68432e-06	ENSSSCG00000016717
chrX	67097697	67098034	91	11	-3.18737	3.83677	6.41101e-08	1.68432e-06	ENSSSCG00000012416
chr1	299972333	299972782	91	11	-3.18737	3.83677	6.41101e-08	1.68432e-06	ENSSSCG00000028891
chr2	150337344	150337733	12	118	3.13084	4.08572	6.43661e-08	1.68928e-06	ENSSSCG00000024954
chrX	95528767	95528980	107	14	-3.0765	4.07592	6.43661e-08	1.68928e-06	ENSSSCG00000020695
chr6	11996393	11996591	156	25	-2.78936	4.64313	6.49895e-08	1.70475e-06	ENSSSCG00000002708
chr5	72252871	72253080	81	9	-3.30537	3.66255	6.53968e-08	1.71365e-06	ENSSSCG00000000770
chrX	19025470	19025692	81	9	-3.30537	3.66255	6.53968e-08	1.71365e-06	ENSSSCG00000012164
chrX	86570536	86570839	161	26	-2.77855	4.68936	6.58771e-08	1.72444e-06	ENSSSCG00000027552
chr4	122799770	122800068	161	26	-2.77855	4.68936	6.58771e-08	1.72444e-06	ENSSSCG00000006851
chr11	21145031	21145236	131	19	-2.93113	4.37808	6.60314e-08	1.72758e-06	ENSSSCG00000009408
chr11	26008381	26008758	286	53	-2.58327	5.536	6.63827e-08	1.73586e-06	ENSSSCG00000024244
chr13	84430030	84430248	165	27	-2.75975	4.72667	6.66823e-08	1.74279e-06	ENSSSCG00000025212
chr7	120112684	120113095	218	38	-2.67035	5.13559	6.70235e-08	1.74989e-06	ENSSSCG00000002444
chr15	147514755	147514961	218	38	-2.67035	5.13559	6.70235e-08	1.74989e-06	ENSSSCG00000016297
chr4	132347276	132347661	10	106	3.23651	3.92718	6.78385e-08	1.76439e-06	ENSSSCG00000006878
chr11	11499367	11499734	10	106	3.23651	3.92718	6.78385e-08	1.76439e-06	ENSSSCG00000009350
chr8	39269926	39270218	10	106	3.23651	3.92718	6.78385e-08	1.76439e-06	ENSSSCG00000021137
chr1	125664603	125664851	96	12	-3.14033	3.91659	6.78385e-08	1.76439e-06	ENSSSCG00000004596
chr1	58451527	58451922	65	5	-3.81986	3.3164	6.78948e-08	1.76439e-06	ENSSSCG00000004280
chr17	41838234	41838568	65	5	-3.81986	3.3164	6.78948e-08	1.76439e-06	ENSSSCG00000007264
chr13	75878973	75879372	65	5	-3.81986	3.3164	6.78948e-08	1.76439e-06	ENSSSCG00000024453
chr15	73376555	73376875	65	6	-3.56301	3.33476	6.78948e-08	1.76439e-06	ENSSSCG00000015880
chr4	132441127	132441446	65	6	-3.56301	3.33476	6.78948e-08	1.76439e-06	ENSSSCG00000006878
chr5	63282721	63283125	366	71	-2.51804	5.899	6.83747e-08	1.77594e-06	ENSSSCG00000024152
chr14	146770701	146771200	242	44	-2.61012	5.29317	6.84936e-08	1.77719e-06	ENSSSCG00000010744
chr14	146770701	146771200	242	44	-2.61012	5.29317	6.84936e-08	1.77719e-06	ENSSSCG00000010743
chrX	86292618	86292866	116	16	-3.00193	4.198	6.89827e-08	1.78711e-06	ENSSSCG00000012474
chr18	9662276	9662525	116	16	-3.00193	4.198	6.89827e-08	1.78711e-06	ENSSSCG00000016496
chr8	39840293	39840554	145	22	-2.86734	4.52962	6.97518e-08	1.80611e-06	ENSSSCG00000008816
chr11	74601100	74601557	280	52	-2.5801	5.5061	6.99713e-08	1.81086e-06	ENSSSCG00000026863
chr2	66075278	66075730	8	95	3.39637	3.76233	7.06105e-08	1.82458e-06	ENSSSCG00000013754
chr13	148428921	148429117	86	10	-3.24175	3.75228	7.06105e-08	1.82458e-06	ENSSSCG00000011882
chr1	265260023	265260209	86	10	-3.24175	3.75228	7.06105e-08	1.82458e-06	ENSSSCG00000005344
chr15	55393131	55393351	59	4	-3.9931	3.17201	7.07894e-08	1.82673e-06	ENSSSCG00000015820
chr4	129504030	129504250	59	4	-3.9931	3.17201	7.07894e-08	1.82673e-06	ENSSSCG00000006865
chrX	16513682	16513912	121	17	-2.97598	4.26055	7.08754e-08	1.82673e-06	ENSSSCG00000012157
chr8	88021885	88022165	121	17	-2.97598	4.26055	7.08754e-08	1.82673e-06	ENSSSCG00000009037
chr4	36579796	36580142	121	17	-2.97598	4.26055	7.08754e-08	1.82673e-06	ENSSSCG00000006051
chr12	49647252	49647503	203	35	-2.68577	5.03174	7.09772e-08	1.82842e-06	ENSSSCG00000025248
chr18	6900503	6900868	101	13	-3.09922	3.99224	7.10697e-08	1.82893e-06	ENSSSCG00000016452
chr11	74587965	74588408	101	13	-3.09922	3.99224	7.10697e-08	1.82893e-06	ENSSSCG00000026863
chr15	142504349	142504662	6	83	3.60989	3.56093	7.14495e-08	1.8312e-06	ENSSSCG00000016245
chr1	28916429	28916584	6	83	3.60989	3.56093	7.14495e-08	1.8312e-06	ENSSSCG00000004149
chr2	131610255	131610411	6	83	3.60989	3.56093	7.14495e-08	1.8312e-06	ENSSSCG00000025977
chr2	158209248	158209678	6	83	3.60989	3.56093	7.14495e-08	1.8312e-06	ENSSSCG00000023417
chrX	74023262	74023887	75	8	-3.36184	3.5501	7.14495e-08	1.8312e-06	ENSSSCG00000025156
chr18	42721317	42721677	75	8	-3.36184	3.5501	7.14495e-08	1.8312e-06	ENSSSCG00000027063
chr6	112342818	112343044	75	8	-3.36184	3.5501	7.14495e-08	1.8312e-06	ENSSSCG00000027700
chr1	179842239	179842610	75	8	-3.36184	3.5501	7.14495e-08	1.8312e-06	ENSSSCG00000004918
chr10	51285621	51285897	126	18	-2.95249	4.32051	7.25341e-08	1.85805e-06	ENSSSCG00000011047
chrX	86183499	86183809	232	41	-2.65084	5.22717	7.26356e-08	1.8597e-06	ENSSSCG00000012474
chr5	20396894	20397142	241	44	-2.60415	5.28809	7.30125e-08	1.8684e-06	ENSSSCG00000000290
chr1	304386544	304386981	164	27	-2.75098	4.71916	7.309e-08	1.86848e-06	ENSSSCG00000005699
chr10	70598647	70598902	164	27	-2.75098	4.71916	7.309e-08	1.86848e-06	ENSSSCG00000011131
chr6	32350353	32350599	12	117	3.11857	4.07509	7.38616e-08	1.88724e-06	ENSSSCG00000002844
chr6	12832849	12833164	130	19	-2.92009	4.36851	7.39869e-08	1.88757e-06	ENSSSCG00000002718
chr13	1414700	1415015	130	19	-2.92009	4.36851	7.39869e-08	1.88757e-06	ENSSSCG00000029094
chr13	206172645	206173518	130	19	-2.92009	4.36851	7.39869e-08	1.88757e-06	ENSSSCG00000021598
chr14	97879404	97879622	9	100	3.30269	3.84084	7.50757e-08	1.91146e-06	ENSSSCG00000010390
chr1	301463830	301464007	90	11	-3.17145	3.82285	7.50757e-08	1.91146e-06	ENSSSCG00000005607
chr13	73058419	73058684	90	11	-3.17145	3.82285	7.50757e-08	1.91146e-06	ENSSSCG00000011546
chrX	124529667	124529931	90	11	-3.17145	3.82285	7.50757e-08	1.91146e-06	ENSSSCG00000012676
chr4	34702421	34702796	18	149	2.88677	4.43669	7.52585e-08	1.91515e-06	ENSSSCG00000006038
chr3	75185526	75186173	140	21	-2.88346	4.47789	7.63709e-08	1.94247e-06	ENSSSCG00000020736
chr2	69768380	69768620	212	37	-2.66845	5.096	7.69989e-08	1.95746e-06	ENSSSCG00000013639
chr11	18542945	18543908	5	77	3.75928	3.44857	7.77869e-08	1.96572e-06	ENSSSCG00000009396
chr5	44622906	44623073	5	77	3.75928	3.44857	7.77869e-08	1.96572e-06	ENSSSCG00000000528
chr1	128386211	128386378	5	77	3.75928	3.44857	7.77869e-08	1.96572e-06	ENSSSCG00000029459
chr3	7577117	7577863	5	77	3.75928	3.44857	7.77869e-08	1.96572e-06	ENSSSCG00000007656
chr5	91802177	91802551	5	77	3.75928	3.44857	7.77869e-08	1.96572e-06	ENSSSCG00000000894
chr6	79830470	79830663	5	77	3.75928	3.44857	7.77869e-08	1.96572e-06	ENSSSCG00000003586
chr14	117744784	117745131	5	77	3.75928	3.44857	7.77869e-08	1.96572e-06	ENSSSCG00000010509
chr15	137879355	137879910	5	77	3.75928	3.44857	7.77869e-08	1.96572e-06	ENSSSCG00000025993
chr2	87026186	87026443	70	7	-3.45178	3.44643	7.77869e-08	1.96572e-06	ENSSSCG00000014087
chr14	49370134	49370404	70	7	-3.45178	3.44643	7.77869e-08	1.96572e-06	ENSSSCG00000009973
chr4	137111577	137111859	70	7	-3.45178	3.44643	7.77869e-08	1.96572e-06	ENSSSCG00000006912
chr2	98806642	98806926	7	88	3.47575	3.65088	7.79499e-08	1.96572e-06	ENSSSCG00000014149
chr3	97825645	97825915	7	88	3.47575	3.65088	7.79499e-08	1.96572e-06	ENSSSCG00000027422
chr6	157704340	157704600	7	88	3.47575	3.65088	7.79499e-08	1.96572e-06	ENSSSCG00000003983
chr8	79997155	79997465	80	9	-3.28748	3.64684	7.79499e-08	1.96572e-06	ENSSSCG00000009007
chr18	10207928	10208301	115	16	-2.98945	4.18716	7.83382e-08	1.97452e-06	ENSSSCG00000016502
chr9	11588715	11588905	10	105	3.22286	3.9153	7.88773e-08	1.98513e-06	ENSSSCG00000022347
chr1	286092990	286093388	95	12	-3.12524	3.90342	7.88773e-08	1.98513e-06	ENSSSCG00000005487
chr1	286092990	286093388	95	12	-3.12524	3.90342	7.88773e-08	1.98513e-06	ENSSSCG00000005490
chr13	210853226	210853453	22	176	2.83904	4.6759	7.95775e-08	2.00175e-06	ENSSSCG00000012062
chr1	313853926	313854392	120	17	-2.96402	4.25017	8.01154e-08	2.01282e-06	ENSSSCG00000005837
chrX	114375131	114375587	120	17	-2.96402	4.25017	8.01154e-08	2.01282e-06	ENSSSCG00000012633
chr4	104245808	104245991	163	27	-2.74217	4.7116	8.0138e-08	2.01282e-06	ENSSSCG00000027628
chrX	98341701	98342144	182	31	-2.70272	4.87377	8.17164e-08	2.05144e-06	ENSSSCG00000012534
chr12	57915845	57916285	100	13	-3.08488	3.97974	8.20986e-08	2.05898e-06	ENSSSCG00000024416
chr1	9159504	9159723	100	13	-3.08488	3.97974	8.20986e-08	2.05898e-06	ENSSSCG00000004041
chr18	17285116	17285410	197	34	-2.68418	4.98915	8.23935e-08	2.06534e-06	ENSSSCG00000016545
chr17	58740537	58740989	201	35	-2.6715	5.01955	8.25498e-08	2.06823e-06	ENSSSCG00000007472
chr5	105999266	105999905	220	39	-2.64617	5.15195	8.29205e-08	2.07594e-06	ENSSSCG00000000943
chr11	8476889	8477199	129	19	-2.90896	4.35888	8.29402e-08	2.07594e-06	ENSSSCG00000009338
chr5	108203332	108203565	8	94	3.38113	3.74899	8.34256e-08	2.08084e-06	ENSSSCG00000029249
chr18	23000204	23000450	8	93	3.36572	3.73553	8.34256e-08	2.08084e-06	ENSSSCG00000022865
chr3	141502919	141503106	85	10	-3.22489	3.73752	8.34256e-08	2.08084e-06	ENSSSCG00000008652
chr4	31836713	31836901	85	10	-3.22489	3.73752	8.34256e-08	2.08084e-06	ENSSSCG00000006034
chr11	6771150	6771432	85	10	-3.22489	3.73752	8.34256e-08	2.08084e-06	ENSSSCG00000009326
chr14	92405083	92405271	85	10	-3.22489	3.73752	8.34256e-08	2.08084e-06	ENSSSCG00000010351
chr15	86867711	86868097	64	5	-3.79753	3.29644	8.39527e-08	2.08467e-06	ENSSSCG00000015945
chr1	179015201	179015575	64	5	-3.79753	3.29644	8.39527e-08	2.08467e-06	ENSSSCG00000004907
chr9	2250237	2250591	64	5	-3.79753	3.29644	8.39527e-08	2.08467e-06	ENSSSCG00000025459
chr6	32147074	32147382	64	6	-3.54068	3.31505	8.39527e-08	2.08467e-06	ENSSSCG00000002844
chr4	41018042	41018351	64	6	-3.54068	3.31505	8.39527e-08	2.08467e-06	ENSSSCG00000006074
chr16	22237044	22237369	64	6	-3.54068	3.31505	8.39527e-08	2.08467e-06	ENSSSCG00000016831
chr1	276497993	276498302	64	6	-3.54068	3.31505	8.39527e-08	2.08467e-06	ENSSSCG00000005426
chr5	16091366	16091675	64	6	-3.54068	3.31505	8.39527e-08	2.08467e-06	ENSSSCG00000021193
chr5	78527918	78528227	64	6	-3.54068	3.31505	8.39527e-08	2.08467e-06	ENSSSCG00000000802
chr14	46833059	46833253	134	20	-2.89027	4.41497	8.40505e-08	2.08504e-06	ENSSSCG00000009958
chr10	31575500	31575649	134	20	-2.89027	4.41497	8.40505e-08	2.08504e-06	ENSSSCG00000010943
chr11	72283343	72283498	12	116	3.1062	4.06437	8.48171e-08	2.09888e-06	ENSSSCG00000009502
chr10	27322147	27322543	12	116	3.1062	4.06437	8.48171e-08	2.09888e-06	ENSSSCG00000024975
chr11	472615	472855	12	116	3.1062	4.06437	8.48171e-08	2.09888e-06	ENSSSCG00000026744
chr10	47099209	47099757	105	14	-3.04931	4.05224	8.48171e-08	2.09888e-06	ENSSSCG00000011026
chr12	48731092	48731433	105	14	-3.04931	4.05224	8.48171e-08	2.09888e-06	ENSSSCG00000017802
chr13	33361382	33361611	139	21	-2.87313	4.46896	8.49945e-08	2.1012e-06	ENSSSCG00000024513
chr16	22533619	22533871	19	154	2.85684	4.48636	8.49945e-08	2.1012e-06	ENSSSCG00000016836
chr18	27654043	27654335	6	82	3.59243	3.54558	8.6117e-08	2.12164e-06	ENSSSCG00000016620
chr8	140735191	140735336	6	82	3.59243	3.54558	8.6117e-08	2.12164e-06	ENSSSCG00000024493
chrX	10462288	10462578	6	82	3.59243	3.54558	8.6117e-08	2.12164e-06	ENSSSCG00000012117
chr12	15970841	15971304	6	82	3.59243	3.54558	8.6117e-08	2.12164e-06	ENSSSCG00000017300
chrX	105846393	105846695	6	82	3.59243	3.54558	8.6117e-08	2.12164e-06	ENSSSCG00000012585
chr4	132468134	132468591	74	8	-3.3425	3.53313	8.6117e-08	2.12164e-06	ENSSSCG00000006878
chr7	25405793	25406238	74	8	-3.3425	3.53313	8.6117e-08	2.12164e-06	ENSSSCG00000028714
chr5	64522890	64523172	148	24	-2.77205	4.57054	8.64686e-08	2.12718e-06	ENSSSCG00000000649
chr14	24073916	24074415	148	24	-2.77205	4.57054	8.64686e-08	2.12718e-06	ENSSSCG00000009732
chr12	14270469	14270724	305	58	-2.54627	5.63348	8.65334e-08	2.12773e-06	ENSSSCG00000017274
chr12	20942008	20942459	13	121	3.05262	4.12836	8.71022e-08	2.13962e-06	ENSSSCG00000017416
chr13	114770114	114770442	109	15	-3.00455	4.10984	8.71022e-08	2.13962e-06	ENSSSCG00000023393
chr1	84294488	84294800	9	99	3.28821	3.82822	8.79984e-08	2.15953e-06	ENSSSCG00000004388
chr5	65460157	65460568	9	99	3.28821	3.82822	8.79984e-08	2.15953e-06	ENSSSCG00000000664
chr9	132017514	132017749	365	72	-2.49396	5.89869	8.83225e-08	2.16642e-06	ENSSSCG00000015520
chr14	142988268	142988473	219	39	-2.6396	5.14635	8.88983e-08	2.17268e-06	ENSSSCG00000028063
chr11	2860457	2860822	35	243	2.63714	5.1566	8.88983e-08	2.17268e-06	ENSSSCG00000027577
chr3	109708557	109708796	58	4	-3.96849	3.14995	8.9009e-08	2.17268e-06	ENSSSCG00000008498
chr1	21498764	21498986	58	4	-3.96849	3.14995	8.9009e-08	2.17268e-06	ENSSSCG00000004119
chr2	83083280	83083651	210	37	-2.65478	5.08434	8.90125e-08	2.17268e-06	ENSSSCG00000014058
chr1	247185274	247185542	14	126	3.00499	4.18963	8.90154e-08	2.17268e-06	ENSSSCG00000005237
chr12	17103216	17103492	14	126	3.00499	4.18963	8.90154e-08	2.17268e-06	ENSSSCG00000017310
chr2	6462029	6462501	114	16	-2.97686	4.17624	8.90154e-08	2.17268e-06	ENSSSCG00000013018
chr9	149691327	149691599	205	36	-2.65942	5.04931	8.90433e-08	2.17268e-06	ENSSSCG00000015627
chr1	302800000	302800195	200	35	-2.66431	5.01341	8.90531e-08	2.17268e-06	ENSSSCG00000005649
chr6	154228429	154228772	119	17	-2.95196	4.23972	9.061e-08	2.20959e-06	ENSSSCG00000021164
chr11	16938401	16938775	10	104	3.20907	3.90332	9.17897e-08	2.2351e-06	ENSSSCG00000029598
chrX	12391474	12391632	94	12	-3.10999	3.89013	9.17897e-08	2.2351e-06	ENSSSCG00000012131
chr1	310320606	310320764	94	12	-3.10999	3.89013	9.17897e-08	2.2351e-06	ENSSSCG00000005780
chr8	88025072	88025323	7	87	3.45929	3.63646	9.30196e-08	2.25853e-06	ENSSSCG00000009037
chr7	83214442	83214693	7	87	3.45929	3.63646	9.30196e-08	2.25853e-06	ENSSSCG00000002129
chr14	124479375	124479627	7	87	3.45929	3.63646	9.30196e-08	2.25853e-06	ENSSSCG00000010604
chr3	60831450	60831864	79	9	-3.26936	3.63097	9.30196e-08	2.25853e-06	ENSSSCG00000008216
chr1	180933236	180933460	17	142	2.89932	4.36794	9.30213e-08	2.25853e-06	ENSSSCG00000004932
chr8	1877022	1877225	128	19	-2.89774	4.34918	9.30213e-08	2.25853e-06	ENSSSCG00000008702
chr6	76721995	76722648	261	49	-2.56428	5.40782	9.32015e-08	2.26181e-06	ENSSSCG00000023235
chr1	215868600	215869072	341	67	-2.49951	5.80032	9.34808e-08	2.2664e-06	ENSSSCG00000005110
chr17	36885919	36886827	133	20	-2.87947	4.40564	9.39115e-08	2.27355e-06	ENSSSCG00000007161
chr9	73836260	73836410	133	20	-2.87947	4.40564	9.39115e-08	2.27355e-06	ENSSSCG00000015653
chr14	44520920	44521354	133	20	-2.87947	4.40564	9.39115e-08	2.27355e-06	ENSSSCG00000009943
chr6	7278526	7278796	237	44	-2.58002	5.26761	9.44131e-08	2.27898e-06	ENSSSCG00000002689
chr2	13210257	13210479	99	13	-3.0704	3.96714	9.49121e-08	2.27898e-06	ENSSSCG00000013186
chr6	9737453	9737744	99	13	-3.0704	3.96714	9.49121e-08	2.27898e-06	ENSSSCG00000027415
chr14	7286842	7287365	99	13	-3.0704	3.96714	9.49121e-08	2.27898e-06	ENSSSCG00000009626
chr3	80831906	80832207	99	13	-3.0704	3.96714	9.49121e-08	2.27898e-06	ENSSSCG00000028282
chr17	27675060	27675504	99	13	-3.0704	3.96714	9.49121e-08	2.27898e-06	ENSSSCG00000021368
chrX	127312768	127313147	5	76	3.74046	3.43196	9.49516e-08	2.27898e-06	ENSSSCG00000012700
chr14	33934795	33934978	5	76	3.74046	3.43196	9.49516e-08	2.27898e-06	ENSSSCG00000009827
chr12	42467859	42468211	5	76	3.74046	3.43196	9.49516e-08	2.27898e-06	ENSSSCG00000017720
chr1	59522228	59522412	5	76	3.74046	3.43196	9.49516e-08	2.27898e-06	ENSSSCG00000028526
chr2	137471101	137471465	5	76	3.74046	3.43196	9.49516e-08	2.27898e-06	ENSSSCG00000014259
chr12	31697606	31697789	5	76	3.74046	3.43196	9.49516e-08	2.27898e-06	ENSSSCG00000017601
chr6	94825470	94825835	5	76	3.74046	3.43196	9.49516e-08	2.27898e-06	ENSSSCG00000003687
chr10	34747975	34748159	5	76	3.74046	3.43196	9.49516e-08	2.27898e-06	ENSSSCG00000010960
chr1	136797961	136798219	69	7	-3.43105	3.42819	9.49516e-08	2.27898e-06	ENSSSCG00000004657
chr12	19908210	19908567	218	39	-2.633	5.14073	9.53238e-08	2.28682e-06	ENSSSCG00000017379
chr18	46700449	46700700	147	23	-2.82333	4.55445	9.56563e-08	2.2937e-06	ENSSSCG00000016677
chr4	40013601	40013825	303	58	-2.53678	5.62545	9.58264e-08	2.29668e-06	ENSSSCG00000006071
chr6	92377891	92378183	195	34	-2.66946	4.9766	9.62411e-08	2.30442e-06	ENSSSCG00000003684
chr6	69132998	69133272	29	211	2.70385	4.94814	9.63716e-08	2.30645e-06	ENSSSCG00000003461
chr6	143000980	143001291	12	115	3.09372	4.05358	9.74662e-08	2.32821e-06	ENSSSCG00000003833
chr17	64126746	64126989	12	115	3.09372	4.05358	9.74662e-08	2.32821e-06	ENSSSCG00000007495
chr7	99199242	99199588	104	14	-3.03552	4.04025	9.74662e-08	2.32821e-06	ENSSSCG00000002306
chr15	152944542	152944753	274	52	-2.54886	5.47962	9.78082e-08	2.33527e-06	ENSSSCG00000024777
chr12	33552922	33553161	8	92	3.35015	3.72195	9.86685e-08	2.35134e-06	ENSSSCG00000017609
chr18	26598669	26598908	8	92	3.35015	3.72195	9.86685e-08	2.35134e-06	ENSSSCG00000016613
chr1	83301280	83301564	84	10	-3.20785	3.72261	9.86685e-08	2.35134e-06	ENSSSCG00000004382
chr14	141839931	141840418	84	10	-3.20785	3.72261	9.86685e-08	2.35134e-06	ENSSSCG00000010691
chr14	144908086	144908545	311	61	-2.50177	5.66799	1.00055e-07	2.38326e-06	ENSSSCG00000010728
chr14	140643123	140643517	241	45	-2.57183	5.29271	1.00341e-07	2.38894e-06	ENSSSCG00000010683
chr15	149998706	149999326	232	43	-2.58234	5.2368	1.01095e-07	2.40503e-06	ENSSSCG00000024859
chr1	103176272	103176480	14	125	2.99351	4.17974	1.01208e-07	2.40503e-06	ENSSSCG00000004485
chr6	78070050	78070358	113	16	-2.96416	4.16523	1.01208e-07	2.40503e-06	ENSSSCG00000003570
chr10	34008645	34008892	113	16	-2.96416	4.16523	1.01208e-07	2.40503e-06	ENSSSCG00000022856
chr6	135410883	135411083	15	130	2.9513	4.23891	1.02536e-07	2.43313e-06	ENSSSCG00000003807
chr14	148981823	148982084	15	130	2.9513	4.23891	1.02536e-07	2.43313e-06	ENSSSCG00000010753
chr4	38361889	38362177	118	17	-2.93979	4.22919	1.02536e-07	2.43313e-06	ENSSSCG00000006060
chr9	53218446	53218743	208	37	-2.64098	5.07258	1.02979e-07	2.44249e-06	ENSSSCG00000015131
chr11	78449496	78449710	9	98	3.27358	3.81549	1.03242e-07	2.44411e-06	ENSSSCG00000009532
chr10	8768323	8768502	89	11	-3.15535	3.8088	1.03242e-07	2.44411e-06	ENSSSCG00000010814
chrX	70819959	70820384	89	11	-3.15535	3.8088	1.03242e-07	2.44411e-06	ENSSSCG00000012435
chr6	132027810	132028117	6	81	3.57476	3.53006	1.03931e-07	2.44903e-06	ENSSSCG00000003789
chr14	96614658	96614963	6	81	3.57476	3.53006	1.03931e-07	2.44903e-06	ENSSSCG00000010379
chr4	22454783	22454931	6	81	3.57476	3.53006	1.03931e-07	2.44903e-06	ENSSSCG00000012391
chr4	97838917	97839064	6	81	3.57476	3.53006	1.03931e-07	2.44903e-06	ENSSSCG00000006381
chr14	108918680	108918986	6	81	3.57476	3.53006	1.03931e-07	2.44903e-06	ENSSSCG00000010440
chr2	16589255	16589485	73	8	-3.32291	3.51595	1.03931e-07	2.44903e-06	ENSSSCG00000013243
chr14	89046530	89046761	73	8	-3.32291	3.51595	1.03931e-07	2.44903e-06	ENSSSCG00000010342
chr5	87693183	87693531	63	5	-3.77485	3.2762	1.03986e-07	2.44903e-06	ENSSSCG00000000876
chr6	135660141	135660440	63	6	-3.518	3.29508	1.03986e-07	2.44903e-06	ENSSSCG00000003808
chr12	45511187	45511519	63	6	-3.518	3.29508	1.03986e-07	2.44903e-06	ENSSSCG00000017748
chr15	72720872	72721199	366	73	-2.47804	5.90503	1.04375e-07	2.45596e-06	ENSSSCG00000015878
chr16	21290261	21290465	127	19	-2.88644	4.33942	1.04378e-07	2.45596e-06	ENSSSCG00000016824
chr6	63694458	63694708	184	32	-2.67286	4.89336	1.04696e-07	2.4623e-06	ENSSSCG00000003391
chr7	116627492	116627977	18	146	2.85745	4.41158	1.04977e-07	2.46688e-06	ENSSSCG00000002423
chr12	4635929	4636371	180	31	-2.68679	4.86016	1.04989e-07	2.46688e-06	ENSSSCG00000029343
chr4	79259536	79259934	175	30	-2.69328	4.81917	1.05255e-07	2.47197e-06	ENSSSCG00000006232
chr2	150887720	150887952	137	21	-2.85224	4.45093	1.05405e-07	2.47204e-06	ENSSSCG00000014399
chr3	103104401	103104722	137	21	-2.85224	4.45093	1.05405e-07	2.47204e-06	ENSSSCG00000028599
chr17	36900808	36900997	137	21	-2.85224	4.45093	1.05405e-07	2.47204e-06	ENSSSCG00000022628
chr8	15472835	15473328	245	46	-2.56395	5.31738	1.06405e-07	2.49316e-06	ENSSSCG00000023934
chr4	121753287	121753672	10	103	3.19515	3.89124	1.06907e-07	2.50024e-06	ENSSSCG00000006843
chr9	148726030	148726775	93	12	-3.09458	3.87672	1.06907e-07	2.50024e-06	ENSSSCG00000029907
chr11	53830839	53831075	93	12	-3.09458	3.87672	1.06907e-07	2.50024e-06	ENSSSCG00000009473
chr13	83769715	83769875	93	12	-3.09458	3.87672	1.06907e-07	2.50024e-06	ENSSSCG00000024492
chr9	36865866	36866124	11	108	3.12748	3.9632	1.0981e-07	2.56696e-06	ENSSSCG00000025396
chr18	27314864	27315119	7	86	3.44264	3.6219	1.11132e-07	2.58943e-06	ENSSSCG00000016618
chr2	8620153	8620407	7	86	3.44264	3.6219	1.11132e-07	2.58943e-06	ENSSSCG00000013060
[truncated: 8,127 more rows]
[truncated: 2 more columns]
