# Supplementary material for: Genome-wide analysis of DNA methylation in obese, lean, and miniature pig breeds
Source: Sci Rep. 2016 Jul 22;6:30160. doi: 10.1038/srep30160 (PMC4957084; doi:10.1038/srep30160)
Supplement: Supplementary Table S13 [file srep30160-s14.xls]

## Sheet: Table S13
Table S13. Differentially methylated genes potentially related to pig development and metabolism.
Gene Symbol	Description	References	Difference expression
ADRB3	adrenergic, beta-3-, receptor	1,2,3,4
AKT3	v-akt murine thymoma viral oncogene homolog 3 (protein kinase B, gamma)	5
CACNA1E	calcium channel, voltage-dependent, R type, alpha 1E subunit	6
CAMK2D	calcium/calmodulin-dependent protein kinase II delta	7	Yes
CHD8	chromodomain helicase DNA binding protein 8	8	Yes
COL11A1	collagen, type XI, alpha 1	9	Yes
COL4A4	collagen, type IV, alpha 4	10,11	Yes
DIAPH1	diaphanous homolog 1 (Drosophila)	12	Yes
GNA14	guanine nucleotide binding protein (G protein), alpha 14	13	Yes
GRM1	glutamate receptor, metabotropic 1	14
GRM5	glutamate receptor, metabotropic 5	15
IGF1R	insulin-like growth factor 1 receptor	16	Yes
INPP4B	inositol polyphosphate-4-phosphatase, type II, 105kDa	17
ITGA2	integrin, alpha 2 (CD49B, alpha 2 subunit of VLA-2 receptor)	18, 19, 20	Yes
ITGA8	integrin, alpha 8	13,21	Yes
LAMA3	laminin, alpha 3	22
LAMC3	laminin, gamma 3	23	Yes
LRP6	low density lipoprotein receptor-related protein 6	24, 25	Yes
NFATC2	nuclear factor of activated T-cells, cytoplasmic, calcineurin-dependent 2	26	Yes
PDE1C	phosphodiesterase 1C, calmodulin-dependent 70kDa	27
PIK3C3	phosphoinositide-3-kinase, class 3	28, 29
PIKFYVE	phosphoinositide kinase, FYVE finger containing	30	Yes
PIP4K2A	phosphatidylinositol-5-phosphate 4-kinase, type II, alpha	31, 32	Yes
PLCB4	phospholipase C, beta 4	13	Yes
PPP1R12A	protein phosphatase 1, regulatory (inhibitor) subunit 12A	13	Yes
PPP2R5A	protein phosphatase 2, regulatory subunit B', alpha isoform	13	Yes
PRKCB	protein kinase C, beta	13	Yes
PTK2B	PTK2B protein tyrosine kinase 2 beta	33
ROCK2	Rho-associated, coiled-coil containing protein kinase 2	34, 35	Yes
SDC2	syndecan 2	36	Yes
References:
1. Cieslak J, Nowacka-Woszuk J, Bartz M, et al. Association studies on the porcine RETN, UCP1, UCP3 and ADRB3 genes polymorphism with fatness traits[J]. Meat science, 2009, 83(3): 551-554.
2. Nowacka-Woszuk J, Szczerbal I, Fijak-Nowak H, et al. Chromosomal localization of 13 candidate genes for human obesity in the pig genome[J]. Journal of applied genetics, 2008, 49(4): 373-377.
3. Tanaka K, Iwaki Y, Takizawa T, et al. The novel polymorphism of the beta 3‐adrenergic receptor gene and its distribution in domestic pigs and wild boars in Asia[J]. Animal Science Journal, 2007, 78(3): 243-250.
4. Xue W, Wang W, Jin B, et al. Association of the ADRB3, FABP3, LIPE, and LPL gene polymorphisms with pig intramuscular fat content and fatty acid composition[J]. Czech Journal of Animal Science, 2015, 60(2): 60-66.
5. ZHANG W, Wei W E I, Yuanyuan Z, et al. The microRNA, miR-29c, participates in muscle development through targeting the YY1 gene and is associated with postmortem muscle pH in pigs[J]. Frontiers of Agricultural Science and Engineering, 2016, 2(4): 311-317.
6. Kogelman L J A, Pant S D, Fredholm M, et al. Systems genetics of obesity in an F2 pig model by genome-wide association, genetic network and pathway analyses[J]. Front Genet, 2014, 5: 214.
7. Hou X, Yang Y, Zhu S, et al. Comparison of skeletal muscle miRNA and mRNA profiles among three pig breeds[J]. Molecular Genetics and Genomics, 2015: 1-15.
8. Zhou Q Y, Fang M D, Huang T H, et al. Detection of differentially expressed genes between Erhualian and Large White placentas on day 75 and 90 of gestation[J]. Bmc Genomics, 2009, 10(1): 337.
9. Moon J K, Kim K S, Kim J J, et al. Differentially expressed transcripts in adipose tissue between Korean native pig and Yorkshire breeds[J]. Animal genetics, 2009, 40(1): 115-118.
10. Kim S S, Kim S R, Kim J R, et al. Differences in Hepatic Gene Expression as a Major Distinguishing Factor between Korean Native Pig and Yorkshire[J]. Bioscience, biotechnology, and biochemistry, 2011, 75(3): 451-458.
11. Fan B, Onteru S K, Du Z Q, et al. Genome-wide association study identifies loci for body composition and structural soundness traits in pigs[J]. PloS one, 2011, 6(2): e14726.
12. Li X J, Zhou J, Liu L Q, et al. Identification of genes in longissimus dorsi muscle differentially expressed between Wannanhua and Yorkshire pigs using RNA‐sequencing[J]. Animal Genetics, 2016, 47(3): 324-333.
13. Chomwisarutkun K, Murani E, Ponsuksili S, et al. Gene expression analysis of mammary tissue during fetal bud formation and growth in two pig breeds–indications of prenatal initiation of postnatal phenotypic differences[J]. BMC developmental biology, 2012, 12(1): 1.
14. Verardo L L, Silva F F, Varona L, et al. Bayesian GWAS and network analysis revealed new candidate genes for number of teats in pigs[J]. Journal of applied genetics, 2015, 56(1): 123-132.
15. Kim H, Song K D, Kim H J, et al. Exploring the genetic signature of body size in Yucatan miniature pig[J]. PloS one, 2015, 10(4): e0121732.
16. Pierzchała M, Pareek C S, Urbański P, et al. Study of the differential transcription in liver of growth hormone receptor (GHR), insulin-like growth factors (IGF1, IGF2) and insulin-like growth factor receptor (IGF1R) genes at different postnatal developmental ages in pig breeds[J]. Molecular biology reports, 2012, 39(3): 3055-3066.
17. Jung E J, Park H B, Lee J B, et al. Genome‐wide association study identifies quantitative trait loci affecting hematological traits in an F2 intercross between Landrace and Korean native pigs[J]. Animal genetics, 2014, 45(4): 534-541.
18. Sahana G, Kadlecová V, Hornshøj H, et al. A genome-wide association scan in pig identifies novel regions associated with feed efficiency trait[J]. Journal of animal science, 2013, 91(3): 1041-1050.
19. Ma X, Tang Z, Wang N, et al. Identification of extracellular matrix and cell adhesion molecule genes associated with muscle development in pigs[J]. DNA and cell biology, 2011, 30(7): 469-479.
20. Óvilo C, Benítez R, Fernández A, et al. Longissimus dorsi transcriptome analysis of purebred and crossbred Iberian pigs differing in muscle characteristics[J]. BMC genomics, 2014, 15(1): 1.
21. Sodhi S S, Park W C, Ghosh M, et al. Comparative transcriptomic analysis to identify differentially expressed genes in fat tissue of adult Berkshire and Jeju Native Pig using RNA-seq[J]. Molecular biology reports, 2014, 41(9): 6305-6315.
22. Fontanesi L, Schiavo G, Galimberti G, et al. A genomewide association study for average daily gain in Italian Large White pigs[J]. Journal of animal science, 2014, 92(4): 1385-1394.
23. Kiewisz J, Krawczynski K, Lisowski P, et al. Global gene expression profiling of porcine endometria on Days 12 and 16 of the estrous cycle and pregnancy[J]. Theriogenology, 2014, 82(6): 897-909.
24. Chen C, Deng B, Qiao M, et al. Solexa sequencing identification of conserved and novel microRNAs in backfat of Large White and Chinese Meishan pigs[J]. PloS one, 2012, 7(2): e31426.
25. Cánovas A, Pena R N, Gallardo D, et al. Segregation of regulatory polymorphisms with effects on the gluteus medius transcriptome in a purebred pig population[J]. PloS one, 2012, 7(4): e35583.
26. Zhu L H, Xu J X, Zhu S W, et al. Gene expression profiling analysis reveals weaning-induced cell cycle arrest and apoptosis in the small intestine of pigs[J]. Journal of animal science, 2014, 92(3): 996-1006.
27. Fontanesi L, Schiavo G, Galimberti G, et al. A genome wide association study for backfat thickness in Italian Large White pigs highlights new regions affecting fat deposition including neuronal genes[J]. BMC genomics, 2012, 13(1): 583.
28. Hirose K, Takizawa T, Fukawa K, et al. Association of an SNP marker in exon 24 of a class 3 phosphoinositide‐3‐kinase (PIK3C3) gene with production traits in Duroc pigs[J]. Animal science journal, 2011, 82(1): 46-51.
29. Hirose K, Ito T, Fukawa K, et al. Evaluation of effects of multiple candidate genes (LEP, LEPR, MC4R, PIK3C3, and VRTN) on production traits in Duroc pigs[J]. Animal Science Journal, 2014, 85(3): 198-206.
30. Vincent A, Louveau I, Gondret F, et al. Divergent selection for residual feed intake affects the transcriptomic and proteomic profiles of pig skeletal muscle[J]. Journal of animal science, 2015, 93(6): 2745-2758.
31. Lee T, Shin D H, Cho S, et al. Genome-wide association study of integrated meat quality-related traits of the duroc pig breed[J]. Asian-Australasian journal of animal sciences, 2014, 27(3): 303.
32. SanCristobal M, Rohart F, Lascor C, et al. Exploring transcriptomic diversity in muscle revealed that cellular signaling pathways mainly differentiate five Western porcine breeds[J]. BMC genomics, 2015, 16(1): 1.
33. Schiavo G, Dolezal M A, Scotti E, et al. Copy number variants in Italian Large White pigs detected using high‐density single nucleotide polymorphisms and their association with back fat thickness[J]. Animal genetics, 2014, 45(5): 745-749.
34. Cánovas A, Quintanilla R, Amills M, et al. Muscle transcriptomic profiles in pigs with divergent phenotypes for fatness traits[J]. BMC genomics, 2010, 11(1): 1.
35. Xu Y, Qian H, Feng X, et al. Differential proteome and transcriptome analysis of porcine skeletal muscle during development[J]. Journal of proteomics, 2012, 75(7): 2093-2108.
36. Wei H, Zhou Y, Jiang S, et al. Transcriptional response of porcine skeletal muscle to feeding a linseed-enriched diet to growing pigs[J]. Journal of animal science and biotechnology, 2016, 7(1): 1.
